# Supplementary material for: IFI35 and IFIT3 are potentially important biomarkers for early diagnosis and treatment of esophageal squamous cell carcinoma: based on WGCNA and machine learning analysis
Source: Front Genet. 2025 May 20;16:1583202. doi: 10.3389/fgene.2025.1583202 (PMC12129983; doi:10.3389/fgene.2025.1583202)
Supplement: Supplementary file 1 [file DataSheet1.zip]

Archive with 68 entries (43 files):
- Raw Data/
- Raw Data/01pre.dat/
- Raw Data/01pre.dat/GSE161533/
- Raw Data/01pre.dat/GSE161533/01_pre_data_GSE164533.Rmd
- Raw Data/01pre.dat/GSE161533/GSE161533.txt
- Raw Data/01pre.dat/GSE20347/
- Raw Data/01pre.dat/GSE20347/01_pre_data_GSE20347.Rmd
- Raw Data/01pre.dat/GSE20347/GSE20347.txt
- Raw Data/01pre.dat/GSE29001/
- Raw Data/01pre.dat/GSE29001/01_pre_data_GSE29001.Rmd
- Raw Data/01pre.dat/GSE29001/GSE29001.txt
- Raw Data/01pre.dat/GSE45670/
- Raw Data/01pre.dat/GSE45670/01_pre_data_GSE45670.Rmd
- Raw Data/01pre.dat/GSE45670/GSE45670.txt
- Raw Data/02diff/
- Raw Data/02diff/02_diff.Rmd
- Raw Data/03wgcna/
- Raw Data/03wgcna/03wgcna_Venn.Rmd
- Raw Data/03wgcna/03_wgcna.Rmd
- Raw Data/03wgcna/traitData.txt
- Raw Data/04enrich/
- Raw Data/04enrich/04Enrich.Rmd
- Raw Data/04enrich/genelist.txt
- Raw Data/05ppi/
- Raw Data/05ppi/metsscape/
- Raw Data/05ppi/metsscape/Enrichment_GO_ColorByCluster.pdf
- Raw Data/05ppi/metsscape/Enrichment_heatmap_HeatmapSelectedGO.pdf
- Raw Data/05ppi/string/
- Raw Data/05ppi/string/string_interactions_short.tsv
- Raw Data/05ppi/string/string_interactions_short.tsv_MCC_top10.pdf
- Raw Data/05ppi/string/string_normal_image.png
- Raw Data/06ml/
- Raw Data/06ml/genelist.txt
- Raw Data/06ml/GSE29001_ML.Rmd
- Raw Data/06ml/hub_ml_genes.txt
- Raw Data/06ml/Veen.Rmd
- Raw Data/07roc/
- Raw Data/07roc/GSE161533/
- Raw Data/07roc/GSE161533/hub_ml_genes.txt
- Raw Data/07roc/GSE161533/ROC-GSE161533.Rmd
- Raw Data/07roc/GSE20347/
- Raw Data/07roc/GSE20347/hub_ml_genes.txt
- Raw Data/07roc/GSE20347/ROC-GSE20347.Rmd
- Raw Data/07roc/GSE29001/
- Raw Data/07roc/GSE29001/hub_ml_genes.txt
- Raw Data/07roc/GSE29001/ROC-GSE29001.Rmd
- Raw Data/07roc/GSE45670/
- Raw Data/07roc/GSE45670/hub_ml_genes.txt
- Raw Data/07roc/GSE45670/ROC-GSE45670.Rmd
- Raw Data/08overification/
- Raw Data/08overification/GSE161533/
- Raw Data/08overification/GSE161533/GSE161533.Rmd
- Raw Data/08overification/GSE161533/hub_ml_genes.txt
- Raw Data/08overification/GSE20347/
- Raw Data/08overification/GSE20347/GSE20347.Rmd
- Raw Data/08overification/GSE20347/hub_ml_genes.txt
- Raw Data/08overification/GSE29001/
- Raw Data/08overification/GSE29001/GSE29001.Rmd
- Raw Data/08overification/GSE29001/hub_ml_genes.txt
- Raw Data/08overification/GSE45670/
- Raw Data/08overification/GSE45670/GSE45670.Rmd
- Raw Data/08overification/GSE45670/hub_ml_genes.txt
- Raw Data/09Drug/
- Raw Data/09Drug/DSigDB_bar_graph.png
- Raw Data/09Drug/DSigDB_table.xls
- Raw Data/10cibersort/
- Raw Data/10cibersort/CIBERSORT.Rmd
- Raw Data/10cibersort/hub_ml_genes.txt
