# Supplementary material for: IFI35 and IFIT3 are potentially important biomarkers for early diagnosis and treatment of esophageal squamous cell carcinoma: based on WGCNA and machine learning analysis
Source: Front Genet. 2025 May 20;16:1583202. doi: 10.3389/fgene.2025.1583202 (PMC12129983; doi:10.3389/fgene.2025.1583202)
Supplement: Supplementary file 1 [file DataSheet1.zip › Raw Data/01pre.dat/GSE161533/GSE161533.txt]

Gene_symbol	GSM4909553_con	GSM4909554_con	GSM4909555_con	GSM4909556_con	GSM4909557_con	GSM4909558_con	GSM4909559_con	GSM4909560_con	GSM4909561_con	GSM4909562_con	GSM4909563_con	GSM4909564_con	GSM4909565_con	GSM4909566_con	GSM4909567_con	GSM4909568_con	GSM4909569_con	GSM4909570_con	GSM4909571_con	GSM4909572_con	GSM4909573_con	GSM4909574_con	GSM4909575_con	GSM4909576_con	GSM4909577_con	GSM4909578_con	GSM4909579_con	GSM4909580_con	GSM4909609_treat	GSM4909610_treat	GSM4909611_treat	GSM4909612_treat	GSM4909613_treat	GSM4909614_treat	GSM4909615_treat	GSM4909616_treat	GSM4909617_treat	GSM4909618_treat	GSM4909619_treat	GSM4909620_treat	GSM4909621_treat	GSM4909622_treat	GSM4909623_treat	GSM4909624_treat	GSM4909625_treat	GSM4909626_treat	GSM4909627_treat	GSM4909628_treat	GSM4909629_treat
RFC2	5.39453135311731	5.28307429995295	5.25188957967177	5.58515409048086	5.28495172631103	5.0714846264265	5.15768697538468	5.19891105114181	5.26716854969016	6.06710627453973	5.12464711204984	5.40374976226828	5.15822876918797	5.2937896893764	5.37142298332085	5.20543409580453	5.49848117395355	5.211817346604	5.27220742519456	5.29741344291486	5.24701484892426	5.43780771605757	5.46075680576895	5.47771799746266	5.3395142318525	5.18339210760029	5.38498480436891	5.03265076989543	6.06219600759543	6.10689132998814	5.07774730670882	5.49624600706402	5.89261244656857	5.57522580600258	5.7184277068625	5.86452017968728	5.14504361012306	6.79548471389419	5.98609949370859	5.35281406327526	5.97433408299379	5.85333240467644	6.29835221797427	5.40251204292352	5.65928334346361	5.13186258689911	5.29107478335319	6.13751671179561	5.61154739314017
HSPA6	5.44355177600497	5.51460665277306	5.07191762075146	5.36039880271803	6.17398610834488	5.60611470970858	5.07861013067219	5.18063780277933	5.22392179052765	4.72856420697425	4.95348748113033	5.76884568774957	5.55830941441505	5.68236631353358	4.58305885274406	5.14589787451753	5.23577287919279	4.81029005563447	5.24600877728612	5.19846805139268	5.20025330240535	4.93946920795382	5.15768697538468	4.92644615123136	5.20340165508343	7.82277677149314	11.8831266091622	5.47818096472941	5.46761103661772	4.99594107615915	5.660130484202	5.11377581437084	7.63995220393899	5.68278464611432	5.4578354093161	5.17410811154565	5.85004427151648	5.42024826368282	6.55210659746153	5.89417375301011	6.11076153696466	6.20792235886604	6.96892866412171	5.09051050478334	5.33559201370174	4.636697688928	5.48027519581176	5.21132875409442	8.21505177308045
PAX8	4.8694744636017	5.02876108877554	4.64169671792543	4.72018283387471	4.69092712127783	4.84560516601395	4.85238942262311	4.58717696030913	4.78844612320319	5.39719768424068	4.73482618739007	4.5081659147645	4.81622493826371	4.71293689143272	4.77190122499428	4.81076423235148	4.49786516973248	5.08926203107237	4.70379874254861	4.94270447496257	4.7588667880308	4.99356636944174	4.57755424879841	5.02928724239847	4.88511213454975	4.62844866930793	4.89116087459805	4.90281654269317	4.64576446384032	4.75282638411201	4.78247888879963	4.40402355884784	4.63615550824313	4.89036277667625	4.44544183462341	4.3646419798294	4.62338294040122	4.75234571068611	4.79615475795927	4.54907403373889	4.70379874254861	4.5744747835156	4.50983107765228	4.52355592062063	4.68754529464468	4.58305885274406	4.62485764220586	4.74041167104662	4.7473658526589
GUCA1A	2.53192674194284	2.64101527257061	2.58620751868049	2.66781035109291	2.78311095665452	2.38013187476278	2.70474007229112	2.65081819270779	2.54236412537958	2.56705751378475	2.79000016451059	2.55967485570317	2.69384622652625	2.72848878111316	2.41999770212368	2.48384865220287	2.44288955219751	2.75109082307755	2.75019673110899	2.47385304662097	2.53276985160082	2.62528717363018	2.4749792524002	2.50289234260692	2.6279087043326	2.74673199197188	2.66520872397366	2.71502986137191	2.6495658987063	2.54236412537958	3.5144604045346	2.80687643434085	2.76386183387949	2.96108063054835	2.66695041884938	2.54906297401786	2.7432245636113	2.97624181676757	2.89023799723122	3.00164665138207	2.70740677472456	4.8874600934408	3.14975048910609	2.85106251737857	2.80608374116895	2.60470127006795	2.5913305497051	2.44183009986089	4.1465586036942
THRA	4.92316192533183	5.17135569765097	5.10064959408425	5.22606163512299	5.08032090825783	4.96012565996137	4.9002110589988	4.83774134182615	5.02377171859496	5.22511709502183	5.39719768424068	5.17758966112942	5.33054420507645	5.08965109248903	5.2080836063067	4.744496000608	4.8883570392716	5.12380070428771	4.90374267727657	4.96012565996137	5.12678063624512	5.34653584538717	5.14087006769225	5.22962053260205	5.0851233822	5.59567526221089	5.0232408026807	5.15822876918797	5.12068515636866	5.0941847989436	4.98942131370277	5.00340906165733	5.01306024860957	4.88224527891442	4.78933554087618	4.62220489857527	4.84956636889226	5.02195682247057	4.9667808257326	4.98408976338688	4.83858681202431	5.15312495592543	4.75983362920022	5.12330506638607	4.70034227098868	5.08795439457027	4.95113384576628	5.04442843682189	5.0007691785759
PTPN21	3.83890092434369	3.84161846479994	3.87139205907826	3.99164608513994	3.90326630423646	4.05745311995779	4.07957394115058	4.38457841018709	4.11077648245392	3.97981037887168	3.79938535247442	3.76881486860363	3.78071823876368	4.12810030468176	3.8480113482601	3.95674271172855	3.75413721711194	4.02905277284391	4.202562619897	4.38218594083011	3.86538356852443	3.86359374134427	4.00346281706431	4.02581955534344	3.88815463193301	3.76039092550828	4.15529141726733	3.86669500632785	3.70649032644756	4.02806814562872	3.7010981689384	3.64301014622483	3.58296462157071	3.72550457905598	3.92133832750613	3.85953409086857	3.8079356091794	3.71110328035371	4.49890490979285	3.71699501022144	3.91952775682536	3.94891942173583	3.85265859143525	3.82520110842542	3.81341494137754	3.88589406562482	4.32732948975806	3.81917130917001	3.75274501456447
CCL5	8.67791279380042	7.09005315086277	8.06950450525327	7.18770743081869	7.53301854951755	7.861598789671	6.75016451160939	7.16215229729738	7.79455714611394	4.63436175810097	9.00640825640487	8.60743198796918	7.66569483188481	7.81735780146442	7.52777204737019	7.39754280067592	7.50626606740742	7.44638239754821	8.42784108243062	7.11235743884271	8.35310366630931	8.04813860095653	7.00890782348983	8.24556627986129	6.93341314772242	8.15628123478847	7.65968847101407	8.39721231059718	8.94606018812534	5.77692158032073	9.52549896667089	7.52919134392939	8.87520772096073	8.56302288553879	7.14377905494005	7.59988567233326	8.77551109073881	7.44520328045556	6.91395416468575	7.3912102109166	8.06301386414311	8.98398063301822	6.38829186655561	7.75711730391348	8.45081362478577	8.19698039262389	8.13135388532651	6.87531256550818	9.3433782337851
CYP2E1	5.51509447348491	6.34850712639516	4.84513162121539	6.68838182367871	5.3736449996811	6.29454543733484	7.37050267490536	6.13052248502925	6.10898394656409	6.04141635875387	4.2969073808552	5.4236612269407	4.11882258923193	5.93281383283222	5.83975835386569	6.11497400863409	4.9168815580455	6.11539829973691	6.55117624628711	6.64281004462836	6.13713141620211	5.96657741736047	5.67309804083362	5.80915106926257	4.87440043107151	4.37373206269287	6.2548608113316	5.1726671610466	4.65315162610331	3.79109840965671	4.16177227723013	4.07207135076585	3.96988074341179	4.1465586036942	4.1004297811641	4.32309084281916	4.08981214302877	3.93142925358207	3.82693191892598	4.64263927191031	3.96988074341179	3.70000518994711	5.0007691785759	4.65269940026131	4.68046115983412	5.78920427864211	6.42901988128452	4.67113028261668	5.67568450758133
EPHB3	5.78238737485611	5.87431956687699	5.74318802092263	5.8693786412311	5.67427574579812	6.36299064522112	6.10855082891102	5.98169680247315	6.00102689543901	6.253535575322	6.10855082891102	5.60284242167009	5.74904135384897	5.65041817594811	6.00192341572641	5.69098199761135	6.00238642899859	5.84770075954528	5.87145721370224	5.65263963458322	5.90821063793784	5.82106639684252	5.93410296135427	6.04919041235305	5.92368180442526	6.05684714110305	5.99499194426564	5.80478403909981	5.70868739240583	6.82645744362659	5.77200644130914	5.75436439670927	6.05959013575712	6.49258042789419	6.75207822209864	5.59903639440485	5.98045196594841	5.72639255136992	6.09960422687794	6.14679316434324	5.89670181673666	5.74435078460592	5.76588933162736	5.72010338538266	6.1497221644438	6.44357472475586	5.60972562881367	5.68040805167151	5.99411849844662
ESRRA	6.56704945981154	6.45283752438809	6.20700738697787	6.47390968935887	6.32580592020036	6.60397376516639	6.18543967298207	6.02117845291005	6.14799635850259	6.96794636819382	6.26001155716224	6.45006546930698	6.24557180369679	5.92410180498128	6.46965506189881	5.96023568516454	6.72847357870016	6.61172988488022	6.24508723640087	6.11076153696466	6.58325469059265	6.45996656724912	6.23778070109169	6.53900901903041	6.46925744175433	6.37287263692955	6.58363147462177	6.26586864906568	6.81400673807706	6.93948035016001	6.15779303975968	6.28892116307868	6.28235223459535	6.62288773864093	6.13401089480343	5.46013475649613	6.3737027773802	6.23991708957566	6.46050914605079	6.6154222763942	6.39785252953588	6.70438005530528	6.03799918132201	6.26618717098172	6.34259150939258	6.05757312155333	5.90687625256753	6.58702775981364	6.74222228082608
CYP2A6	5.0139748487649	5.03504132297476	4.9561390805406	5.01493978919945	4.82683649616	4.98057575668259	5.15674358361153	5.02514881851975	4.99454571492879	5.29741344291486	4.89933873767691	4.80792279761959	4.95440202364116	4.71398461709762	4.94517266538729	4.97473251421162	5.00709186252268	5.22473140903242	4.97054686954008	4.99087734072994	5.05644516046133	5.06250995818806	4.90540127578004	4.93946920795382	4.89882365403184	4.93145014568101	5.13350939249102	5.1169435834415	5.06751253358788	5.03724748957158	4.75983362920022	4.79252997141054	4.90152260526727	4.96056831129885	4.84665831373319	4.74495489241484	4.98200312373224	4.79762399680505	4.90850364131092	4.94270447496257	4.73752759268544	4.94213897735213	4.85597910070691	4.85001044583601	4.80541254018374	5.22697146518393	5.05103180357751	5.0024580722406	4.91507042750547
GAS6	7.9986835519716	8.03360390897387	7.77458419665414	8.03522495648375	7.66569483188481	8.19988921212588	8.33363050208849	7.78817479340653	7.9604230440075	8.35541425146985	8.16191736573909	8.06950450525327	7.8042631578687	7.64624795770192	7.45719344413241	7.89362809096445	7.97619235206918	8.3430187834144	7.73207512671907	7.77999107840386	7.95536068692751	8.1470584060044	7.95536068692751	7.8850140079207	8.13756988027227	8.00984234635471	7.74852479095777	8.8393713544977	7.75083681171	6.95196534933163	8.07753783602852	8.39468024928548	7.78064643919893	7.8943618470497	8.25078617687929	7.12392128262452	7.88969224004725	7.10775266483621	7.58229751396708	8.06861096935517	7.07864816502126	7.24989731704866	6.96207492457432	8.39142283367398	7.61530206285014	8.3565391104326	8.11131595107845	7.41272131629949	8.13939503638488
MMP14	6.01104830502236	5.74318802092263	5.64379060386806	5.84107966780225	5.66138989584498	5.99679211163751	5.986979891537	5.68416955249199	5.55909115748417	6.23813933115535	5.76253752573428	5.72723265978829	5.62126029369226	5.45009413653542	5.80706108394371	5.47522762785958	5.79041242439703	6.08966476478565	5.60826948364154	5.68978196070356	5.98382963251351	5.93541566971532	5.69573709880376	5.78405530978738	5.95119880342186	5.85907466394622	5.96219972089973	5.77407534293098	6.17684498533212	6.11539829973691	5.89184116368606	6.0805751915294	6.09640891098387	6.33347392262975	5.79172591639877	5.43300729213513	6.03887966904934	6.1818892442943	6.64793792746728	6.58481759832034	5.95613646633012	7.21356256554085	6.81868204349029	6.68259525474248	6.07259015682379	5.94211323240714	5.55526605997393	6.16002013626499	6.85247516461327
TRADD	6.65251766526893	6.46301486676967	6.5598048385416	6.46395080875956	6.50431564268646	6.7871734019837	6.70604978476994	6.48950896447192	6.51606759238191	6.76225278316773	7.08587934338572	6.54503905368932	6.48043403262299	6.28198891266387	6.53424569086978	6.50900417063597	6.8418519470009	6.74867289806384	6.50769382443094	6.49858183452585	6.53900901903041	6.51227461658642	6.5126510354116	6.41564652461817	6.62104735458066	6.87531256550818	6.45090506225241	6.67519034040805	6.96843552439891	6.71695069925348	6.51878966469541	6.75632899815814	6.60158966253422	6.92024239270537	6.73812978265757	6.48396202872022	7.06750758491432	6.52633946442003	6.6931383112114	6.88171924620708	6.59508269339495	6.64793792746728	6.43624531459718	6.59341492332203	7.07263977267017	6.41351872144213	6.50304804894993	6.82296167224563	6.56077086974094
PLD1	5.79244693300679	6.13293073722724	6.02086438253141	6.04555924189252	6.16882378127241	6.49812675614993	6.61713029333772	6.46217585805783	6.40756369806946	6.25839579365271	4.66190938395214	5.87792988124477	6.04227594766494	5.88154030445279	6.27398615176459	6.56467631897179	5.43732192075981	6.25222722681421	6.8598136622258	6.52441125427964	6.05684714110305	6.09291477196511	6.14208679076952	6.21954119138916	6.03887966904934	4.77283412217888	5.44214843165231	5.97636836234544	5.39759563357378	6.0227546369308	4.73381168783238	5.17135569765097	4.9561390805406	5.99577573899855	5.3042358318081	5.72010338538266	5.50919469673259	5.39881435582959	5.20167173548091	4.81263756942662	5.25572975180822	5.43960657751245	4.46960515862424	4.76666440577057	5.24795289740045	5.05771176117074	6.58531661337161	5.24284143622054	4.52100955600399
DTX2P1-UPK3BP1-PMS2P11	6.83255164338095	6.75541239375184	6.40995703896588	6.56337220268779	6.47957269531241	6.68259525474248	6.45996656724912	6.50392048187356	6.48694606191106	7.05889543201401	6.57098131601965	6.77003845893579	6.59982733689304	6.3218677091435	6.51826185333913	6.25539248244544	6.6367428581785	6.79455202965971	6.36956656772443	6.28329002920013	6.7800121502601	6.92024239270537	6.63889346373309	6.83843964543121	6.88704575334516	6.54914673700912	6.76956545983512	6.70929127910308	7.15383057299375	6.99896837901103	6.82122066588528	6.88704575334516	7.05198426728318	6.52566926524898	6.92904232648697	6.26124678186786	6.67196135659528	6.86408601172787	6.76912737494553	7.1223965651087	6.8407439176443	6.63073708165983	6.65529983321171	6.47309440664831	6.64750169758345	6.4722294987681	6.09412551699444	6.55558931516287	7.33866830886555
BAD	5.79741360766651	5.69573709880376	5.34254991813887	5.88669000322012	5.48856036717609	5.75227903169445	5.12427950553192	5.14378697119762	5.19937466434477	6.05684714110305	5.97352632904944	5.82802177441828	4.96716405950535	4.68668611030817	5.0866416105305	4.83166284067611	5.38050318379327	5.57292584794605	4.83260203072883	4.5958490720135	5.77982963094085	5.56009089389599	5.50350237830377	5.78198499073318	5.64241371439008	5.9168201113848	5.3662499663854	5.25535142213602	6.32266591155669	6.03667011429481	5.38323186132445	5.36879074142758	5.30058232152977	6.08718583556069	5.21317666678546	4.30998557767601	5.33876297747752	5.69484437748206	6.01922687275068	5.73278648710757	5.64288205002245	5.64791356098666	5.47142698070786	5.51509447348491	5.03265076989543	5.15539331497777	4.98990687215176	5.70534641369037	5.98491909662956
PRPF8	7.9604230440075	7.56742040512463	7.43612026078061	7.83451717841535	7.50426924336674	7.88747966267643	8.04454104260677	7.81044282558833	7.82128798310544	8.19434070215818	7.85445520565686	7.89202156648231	7.43102815780516	7.22688555428195	7.27671384650492	7.6700485626213	7.65275482073706	8.04454104260677	7.6840908447149	7.45364038072406	7.7343470080572	7.42976110246296	7.50825622705094	7.93245818750531	7.53560286029689	7.42377032002165	7.71288521302782	7.84229164401738	8.10538095186719	7.72010629433981	8.09462847068714	8.06686301564668	8.07865224927266	7.84792332167992	8.41002231727996	7.69057176258827	8.20677478495134	8.33055582921547	8.08222961786198	8.0879765002443	7.79455714611394	7.54384934292967	7.97993717532419	8.11479673260179	7.95349556508603	8.19434070215818	7.83366274274085	7.85369059835145	7.84478252103057
CAPNS1	9.04570952899017	9.08652600434297	8.47668272007868	9.07626815671637	8.82406669342306	9.50782421676303	8.89942397230446	8.44721146204268	8.84356958508967	9.65317562962893	8.44608894670957	8.89942397230446	8.26261057035973	7.57472706036628	8.44608894670957	7.94258158678266	8.78273896465221	9.06438751869869	8.13314693856346	7.87205003537513	8.83020114152089	8.88032740204361	8.68430498415836	9.24919856984818	8.7796935721196	8.42909959236473	9.23063564529862	8.62390379874322	8.49463796111905	7.97619235206918	8.28115853906153	8.16191736573909	8.5325714715169	8.4866159130678	8.3705101316396	6.47519980683747	8.27244533802436	8.22337889911242	8.22235685486894	8.35758761423739	8.24983978725979	8.12055027109908	8.46072814166654	8.29319026130877	8.34523835264798	8.12842371143857	8.07034595398731	7.87441022249268	7.75250844073127
RPL35	12.2000412974595	12.1547778188753	12.1862031738584	12.1547778188753	12.2305421306138	12.1862031738584	11.9448750330105	12.1266833781236	12.1702673452951	12.0849656486441	12.2305421306138	12.2305421306138	12.1402023893113	12.0617385926759	12.1000751111164	12.1129290697326	12.2451701632622	12.1266833781236	12.0455533962446	11.9998403819095	12.2559449619707	12.1702673452951	12.1547778188753	12.0617385926759	12.2152527292684	11.957905319793	11.9872360574791	12.1547778188753	12.1862031738584	12.1402023893113	12.2451701632622	11.8831266091622	12.2152527292684	12.1702673452951	11.8678566542828	11.3016518807425	12.0727153389215	12.1000751111164	12.1402023893113	12.1547778188753	12.2451701632622	12.2559449619707	11.7785179599225	12.4217943190071	12.1862031738584	12.2305421306138	12.1266833781236	12.2305421306138	12.0617385926759
EIF4G2	9.38211658735451	9.58718871970426	9.64018424703995	9.6346471489503	9.6803813275198	9.24281823358965	9.6837887459973	9.29459613169678	9.36197163961893	9.77144466843054	9.17020484833409	9.50281364917795	9.67482272704945	9.66693623789621	9.72136952002139	9.57057482711877	9.09782599533708	9.35696679924707	9.75428506728363	9.92595083142667	9.63183584709916	9.85113569600106	9.70205864843745	9.81544078653487	9.64272546156479	9.4412060422847	9.66693623789621	9.28362897808446	8.9724694762661	9.66184589746883	9.38421588551886	9.3796517304579	9.24471103147074	8.93551514519612	8.99977468332029	9.864812574266	9.07803306934006	9.41811137576977	9.52549896667089	9.15905152713591	9.20728118000599	9.3140877595589	9.38211658735451	9.17622857426367	9.32980436035204	8.7348401312653	9.81544078653487	9.41811137576977	9.03610263461113
EIF3D	9.18733060731281	9.19107003687902	9.42959464668069	9.20465690073501	9.40608617543581	9.26956682842331	9.66693623789621	9.84296862729229	9.65054127251707	9.24683909470611	9.14928888151001	9.32739894468039	9.42959464668069	9.38896285778328	9.38896285778328	9.70205864843745	9.21482344069168	9.28362897808446	9.57778274272096	9.60072614525574	9.37314279185622	9.29272419989682	9.30784750370764	9.25541240698387	9.43207271304233	8.97756761182144	9.30572669332438	9.5922727989954	8.71676947889872	8.81180135576173	9.13452109957918	8.98926292575328	8.83516102898148	9.28362897808446	9.57284449214544	9.76036576642413	9.3140877595589	9.1931572471408	8.8622690561129	8.89551401825438	9.25716260446787	8.87854576995052	9.03435058040316	8.76133292090688	9.29651595577987	9.36436181833752	10.0039699364415	9.39154841469616	9.22260063108921
PARK7	10.9277025787513	10.7171987352115	10.9509259166064	10.8421347978679	10.9999218135305	10.7291075999048	10.7117903942857	10.7351726536559	10.8934006066905	10.6245412107186	11.3596305331464	10.9352278271306	10.9509259166064	11.1768396509432	10.9059615721063	10.9859966877156	11.3105221436664	10.9859966877156	10.8934006066905	10.5476601904223	10.7629576234088	10.6668593973261	10.873919770236	10.7171987352115	10.8685584341025	11.0075393277782	10.642245505548	10.8685584341025	11.3486612439275	10.542078585736	11.1843857882887	10.9568781855428	11.3293579702346	11.2118710332816	11.2511981212335	11.4144187390733	11.2295132905487	10.9999218135305	11.3596305331464	11.0554049074948	11.3293579702346	11.2118710332816	10.9352278271306	11.7321041119072	11.2118710332816	11.0641202143791	10.6714177781048	11.2511981212335	11.9448750330105
SRP14	11.5864684640119	11.5864684640119	11.3800514339761	11.6529646051463	11.6123688046755	11.493792614626	11.6529646051463	11.3800514339761	11.5051985591855	11.4386048900574	11.7197250482782	11.5615940529568	11.5615940529568	11.260044158583	11.3486612439275	11.4488322643566	11.4386048900574	11.5389943624852	11.5389943624852	11.4034731964501	11.493792614626	11.5864684640119	11.3922278926003	11.3800514339761	11.4488322643566	11.4603852826766	11.3922278926003	11.5615940529568	11.6123688046755	11.4386048900574	11.639985061209	11.6264588056502	11.3486612439275	11.5998320849192	11.493792614626	11.7197250482782	11.5288358776181	11.3596305331464	11.5170580093932	11.7040439278121	11.6264588056502	11.5864684640119	11.4386048900574	11.5864684640119	11.5615940529568	11.5170580093932	11.5288358776181	11.5288358776181	11.8519568954857
GDI2	9.52806358183854	9.76036576642413	10.2408272955378	9.8187276454024	10.1192282021115	9.51543305621188	10.1910312755327	10.3993133365689	10.2456583180519	9.68649334366003	9.75428506728363	9.83240923748066	10.2654295455327	10.3146501038927	10.2370621917694	10.4285108629722	9.4204567960809	9.51057328694178	10.1673998162916	10.5107854653126	9.88629989489176	10.1151790480589	10.135103185614	9.76583774328357	10.0232821793192	9.87354717061772	9.77355273760092	10.0915180114988	9.22056300822669	9.12218665610092	9.56802986422196	9.34130319415674	9.36897545548256	9.07109333509485	9.13637344253808	10.6367718470275	9.91959736964659	10.0547278062854	9.32980436035204	9.50498761198588	9.64272546156479	9.70205864843745	8.70352698708703	8.94411107690385	9.17446064046026	9.01668292869455	10.4192268335062	9.88629989489176	9.61075136529591
RPL11	12.3178334841582	12.3335213487149	12.3673018112051	12.3516152709074	12.3874329602743	12.2839520228809	12.2451701632622	12.3006300377441	12.4062112591844	12.2000412974595	12.4402511594497	12.4062112591844	12.4062112591844	12.2000412974595	12.2701027293202	12.2152527292684	12.3673018112051	12.4217943190071	12.3516152709074	12.3006300377441	12.4583203819371	12.3335213487149	12.3516152709074	12.2701027293202	12.3006300377441	12.3178334841582	12.2305421306138	12.4217943190071	12.2451701632622	11.8232325926395	12.3516152709074	12.2451701632622	12.2559449619707	12.2559449619707	12.1266833781236	12.2305421306138	12.3516152709074	12.2701027293202	12.3516152709074	12.4402511594497	12.556850145137	12.3874329602743	12.1547778188753	12.6054291159364	12.3874329602743	12.4583203819371	12.3516152709074	12.5411641413339	12.3335213487149
ARF3	8.70477929514084	8.33482131572616	8.20570799451497	8.63594511657849	8.38126229065639	8.78837230776852	8.70996676587232	8.16564247568593	8.3879792744508	8.84701772715674	8.00207960214036	8.48551436367137	8.24118089550568	8.24196460000842	8.21403155053265	8.22235685486894	8.33273651367477	8.81180135576173	8.55950319060032	8.21867816693829	8.33874787047455	8.11965581801313	8.10170816959069	8.4866159130678	8.33982701428628	8.22235685486894	8.25580301020812	8.58473520365806	8.86378728819522	7.95160192650043	8.47087827444621	8.6672947336746	8.51616673019702	8.55558931593693	8.51393451744184	8.28324414011084	8.74951816369721	9.32739894468039	8.32744049677058	8.7335931389342	8.72536480021477	9.42276709058238	8.60499318311841	8.45952579188316	8.57061918642973	8.3716703618464	8.39009870252371	8.82549911330772	8.4517071954843
RPL24	12.1702673452951	12.2152527292684	12.3178334841582	12.3673018112051	12.2559449619707	12.0455533962446	11.9872360574791	11.9703132057608	12.1129290697326	12.1000751111164	12.2701027293202	12.2451701632622	12.3335213487149	12.3178334841582	12.3178334841582	12.0727153389215	12.3006300377441	12.2701027293202	12.3006300377441	12.1862031738584	12.2701027293202	12.2305421306138	12.2701027293202	12.1702673452951	12.2305421306138	12.1266833781236	12.0849656486441	12.2451701632622	12.2000412974595	12.5728679836481	12.2839520228809	12.3874329602743	12.5097306881023	12.4583203819371	12.2701027293202	12.2000412974595	12.3178334841582	12.4217943190071	12.6227802774879	12.2305421306138	12.2152527292684	12.5728679836481	12.2451701632622	12.4062112591844	12.3673018112051	12.1547778188753	12.1000751111164	12.4583203819371	12.3673018112051
HNRNPC	9.84566473843531	9.64272546156479	9.63183584709916	9.80547992837574	9.65586558023943	9.54712771195956	9.15699839526914	9.47785911320189	9.72459884376965	9.82227711466934	9.70769369663395	9.80234040175346	9.73304899583952	9.77630374859638	9.72708405312658	9.54193101143442	9.80846002465346	9.67482272704945	9.60583643163012	9.40608617543581	9.63778367741434	9.68894818661323	9.61075136529591	9.60310842583688	9.75428506728363	9.53676951802508	9.54712771195956	9.6776753861706	10.1474136978522	10.1873593206252	10.0068705455067	9.87669621733316	9.88246021205709	9.91658449649976	9.75428506728363	9.75714777587635	9.8361176176859	10.0880257587602	9.99653172533377	9.88980422194691	10.0442898588098	10.3001102069624	10.172166312478	10.1510998091171	9.88980422194691	9.8361176176859	9.49535358376332	10.0845519381191	10.0232821793192
SEPT2	9.12031813271177	9.28167949598273	9.62664940209188	9.30784750370764	9.51543305621188	9.30572669332438	9.50281364917795	9.71635918235575	9.60583643163012	9.12031813271177	9.46325150565342	9.29051510701036	9.61075136529591	9.90078026205033	9.35945388490025	9.82890878376161	9.48486807666414	9.12031813271177	9.57057482711877	9.6477209216663	9.35696679924707	9.45533390972431	9.52549896667089	9.26137412727832	9.5227060001427	9.38211658735451	9.22647176447876	9.51057328694178	8.90109422112063	9.54712771195956	9.67482272704945	9.90078026205033	9.04570952899017	9.35945388490025	9.46325150565342	10.2693644474226	9.56298682880792	9.03610263461113	8.9942938325654	9.31190048897101	9.49239109101906	9.54712771195956	9.27342763192625	9.78159776560644	9.5227060001427	9.43207271304233	9.84296862729229	9.21665438108985	9.55463204817167
RPS27A	12.4402511594497	12.5728679836481	12.556850145137	12.4765040163384	12.5411641413339	12.2701027293202	12.2305421306138	12.3673018112051	12.4583203819371	12.2451701632622	12.5097306881023	12.4765040163384	12.5411641413339	12.5247471670345	12.4928764190286	12.4583203819371	12.4402511594497	12.3673018112051	12.3874329602743	12.4928764190286	12.5097306881023	12.4583203819371	12.4402511594497	12.3874329602743	12.4402511594497	12.3006300377441	12.3178334841582	12.4062112591844	12.556850145137	12.556850145137	12.4402511594497	12.4765040163384	12.3335213487149	12.2000412974595	12.1000751111164	12.590030718013	12.4583203819371	12.6054291159364	12.5097306881023	12.556850145137	12.5728679836481	12.7431305396454	12.6831375138092	12.3673018112051	12.5097306881023	12.2559449619707	12.2451701632622	12.4062112591844	12.4928764190286
FAU	12.1000751111164	11.8519568954857	11.6911670706581	11.7633505510421	11.8097095647084	11.6647753727779	11.1245443116712	11.5615940529568	11.7321041119072	11.6529646051463	11.9872360574791	12.1702673452951	11.4835118349746	11.6784661927664	11.5051985591855	11.7935613186441	11.8984102963526	11.7321041119072	11.7321041119072	11.5753358022478	11.8831266091622	11.7935613186441	11.7935613186441	11.7321041119072	11.7633505510421	11.4286007842879	11.6784661927664	11.8678566542828	12.3006300377441	12.2701027293202	12.1000751111164	12.0617385926759	11.7785179599225	12.3006300377441	11.5051985591855	11.4835118349746	11.8984102963526	11.6784661927664	11.7040439278121	12.1129290697326	11.9270155347784	11.8678566542828	11.5615940529568	12.1266833781236	12.0145792239208	12.0145792239208	11.8984102963526	12.0617385926759	12.2152527292684
TARDBP	7.60600389590775	7.62399338087578	7.88418590233099	7.60276404961576	7.85369059835145	7.79035647900255	8.21156503489769	8.32946599126998	8.17657334832279	7.83989647343529	7.6012786435297	7.72672655006845	8.15270181783085	8.4048061398399	7.92876141806553	8.38907974761964	8.02018836921096	7.86079649372184	8.39142283367398	8.45952579188316	7.67996373738811	7.73361484762659	7.94435788503035	7.94602866471424	7.79938263249173	7.61012697847926	8.06686301564668	8.03111266846759	7.82895920148292	7.72735662308834	7.69910381874696	7.47884617501984	8.14809126397589	7.88140520671218	8.28614956496526	8.80034064409879	8.0860472571539	7.80499816356966	7.83451717841535	7.540926161898	7.77730438744773	7.58879366206943	7.87002261357234	8.09183271832937	8.18489328991928	8.21246824275996	8.65079387380982	8.21698096448489	7.99952694921307
CFL1	11.8097095647084	11.6784661927664	11.914572552503	11.8678566542828	11.8678566542828	12.2305421306138	12.3006300377441	12.4062112591844	12.1547778188753	11.9872360574791	12.3673018112051	11.7321041119072	11.9270155347784	12.1547778188753	11.8377351946496	12.3178334841582	12.1266833781236	12.0455533962446	12.2559449619707	12.2701027293202	11.7785179599225	11.8984102963526	11.8984102963526	11.914572552503	11.7785179599225	12.4583203819371	11.8097095647084	11.9703132057608	12.4402511594497	12.1862031738584	12.2559449619707	12.1862031738584	12.1129290697326	12.6683531196975	12.3178334841582	12.6227802774879	12.4402511594497	12.1862031738584	12.3178334841582	12.2000412974595	12.3673018112051	12.6683531196975	12.3673018112051	12.3335213487149	12.2839520228809	12.3178334841582	12.4928764190286	12.590030718013	12.556850145137
RPL18	11.2040203044683	11.0306133838401	10.772372339949	10.9925977560782	10.9352278271306	11.2917375814762	10.5309111304845	9.93219421392195	10.9059615721063	11.1326766820906	11.3105221436664	11.1682935944826	10.6821840037545	9.99285072532823	10.5983997620748	10.1554381665271	11.1326766820906	11.1326766820906	10.5052959883108	9.43719980416837	11.0473982316316	10.8685584341025	10.7830074439947	11.0232171471269	10.9133779303421	10.7413931962872	10.9352278271306	11.0390239318557	11.2511981212335	10.7351726536559	11.1495058733623	10.8866577206022	11.1768396509432	10.9859966877156	10.873919770236	8.37681139965425	11.0936524910092	10.943613771792	10.6714177781048	11.0855534985257	10.9352278271306	10.2964150294719	10.4285108629722	10.8992940777076	11.1326766820906	11.2040203044683	9.59823748375272	10.8500991068481	10.8992940777076
EIF3F	9.71876690279785	9.48288008982269	9.75714777587635	9.67003097163167	9.73640635630804	9.76863454903824	9.47785911320189	9.6837887459973	9.97023331438606	9.84835495590448	10.135103185614	9.75428506728363	9.68894818661323	9.62913316016172	9.56802986422196	9.95749868158576	9.80547992837574	9.72459884376965	9.79912663371534	9.56802986422196	9.78472920340332	9.63183584709916	9.67003097163167	9.78772112863685	9.88629989489176	9.86171233804438	9.56537807195933	9.87669621733316	9.35019445397444	9.61578477186617	9.75106206546053	9.44595143549837	9.23470620173419	9.35019445397444	8.88176934050931	9.73304899583952	9.6803813275198	9.71346794517766	9.26587457763322	9.55206559592609	9.09782599533708	8.964410148989	9.26587457763322	9.75714777587635	9.45290917754025	8.97583155932936	9.64272546156479	9.30995199546365	9.37774439325514
RPS5	12.1266833781236	12.1402023893113	12.0298083576387	12.0849656486441	11.9872360574791	11.8232325926395	11.3016518807425	10.9352278271306	11.8232325926395	11.8984102963526	12.0727153389215	12.1129290697326	11.9448750330105	11.5288358776181	11.8984102963526	11.260044158583	11.8232325926395	12.0617385926759	11.4488322643566	10.7291075999048	12.1129290697326	12.1547778188753	11.957905319793	11.9998403819095	12.0298083576387	11.7633505510421	11.957905319793	11.8377351946496	12.2305421306138	12.0298083576387	11.9703132057608	12.1547778188753	12.1266833781236	11.8377351946496	11.5998320849192	9.57057482711877	11.7785179599225	11.8232325926395	11.7197250482782	11.957905319793	11.914572552503	11.4286007842879	11.7466402650448	11.9270155347784	11.9448750330105	11.9998403819095	10.7117903942857	12.0455533962446	12.3006300377441
RPL27	12.6683531196975	12.7431305396454	12.7594016306297	12.7278621763631	12.7128269027614	12.590030718013	12.6683531196975	12.6538482088591	12.7128269027614	12.6683531196975	12.7773195129921	12.7278621763631	12.7963416209247	12.7128269027614	12.7773195129921	12.7278621763631	12.7431305396454	12.6538482088591	12.6538482088591	12.6967157645787	12.7278621763631	12.6967157645787	12.6683531196975	12.6831375138092	12.7128269027614	12.6054291159364	12.6538482088591	12.6967157645787	12.7773195129921	12.6831375138092	12.8184483992518	12.8184483992518	12.7278621763631	12.7773195129921	12.6967157645787	12.7963416209247	12.7773195129921	12.9127588298646	12.7128269027614	12.8393737520843	12.7963416209247	12.6967157645787	12.8184483992518	12.8622720952447	12.8622720952447	12.6538482088591	12.7128269027614	12.7278621763631	12.7278621763631
RPL34	12.4928764190286	12.4402511594497	12.5411641413339	12.5247471670345	12.5247471670345	11.9703132057608	11.8232325926395	11.8984102963526	12.0617385926759	12.2305421306138	12.7128269027614	12.5728679836481	12.5097306881023	12.6054291159364	12.590030718013	12.1862031738584	12.3178334841582	12.2451701632622	12.1000751111164	12.3874329602743	12.6683531196975	12.5728679836481	12.4062112591844	12.3673018112051	12.590030718013	12.4402511594497	12.4765040163384	12.4765040163384	12.3178334841582	12.4402511594497	12.6227802774879	12.5728679836481	12.4928764190286	12.0617385926759	12.1862031738584	12.3178334841582	12.3006300377441	12.3516152709074	12.2451701632622	12.590030718013	12.4583203819371	12.2701027293202	12.3874329602743	12.3874329602743	12.2305421306138	12.3006300377441	12.3673018112051	12.5247471670345	12.5411641413339
NARS	9.79333572618563	9.88629989489176	10.1394779339246	9.82227711466934	9.88246021205709	9.74762198839538	9.92893016619177	10.0513150480215	9.95749868158576	9.93503762397276	9.89683279244679	9.72459884376965	10.135103185614	10.1673998162916	10.2609012834257	10.3564452396355	9.88246021205709	9.81544078653487	10.1797420129789	10.2881764047085	9.864812574266	9.80234040175346	9.96410443704704	9.84296862729229	10.0003761304732	10.0039699364415	9.89683279244679	9.80234040175346	10.0610225129603	9.71876690279785	9.54959966208833	10.1797420129789	9.93503762397276	9.73885196603304	9.75714777587635	10.2790427544092	9.80234040175346	9.6837887459973	10.1673998162916	9.53107955220713	9.86171233804438	9.14763794996248	9.3140877595589	9.51543305621188	9.86765072202956	9.73004183080129	10.2091965818351	10.103991803528	9.47091438193933
STARD7	8.7796935721196	8.51727681132728	9.02862134959105	8.50818890751473	8.88606626084352	8.85283981881931	9.01350341032744	9.16305436073294	9.04410733071675	8.63005796830591	9.26137412727832	8.78977254980251	9.27342763192625	8.97756761182144	9.01822306925945	9.05272765068607	9.10315344139144	8.81454593334293	9.25716260446787	9.17622857426367	8.63084382973202	8.56801681489897	8.88441415394122	8.71820599251154	8.83516102898148	9.04570952899017	8.70352698708703	9.08121369687501	9.28362897808446	9.32527481311383	9.07974856231818	9.24281823358965	9.02933070216392	9.4204567960809	8.95758978870413	10.2293032923528	9.45016009448995	9.04086661256262	8.48311225977591	9.05272765068607	8.7941943373116	9.39154841469616	9.76036576642413	9.35195161679152	9.57492234004584	10.1431434448146	9.5922727989954	9.28167949598273	9.26337972067405
RPL19	12.4765040163384	12.3516152709074	12.4402511594497	12.2701027293202	12.4217943190071	12.5411641413339	12.4402511594497	12.5411641413339	12.6227802774879	12.2839520228809	12.5728679836481	12.4402511594497	12.4583203819371	12.4765040163384	12.3673018112051	12.6227802774879	12.5728679836481	12.5411641413339	12.5097306881023	12.4217943190071	12.4928764190286	12.4217943190071	12.4217943190071	12.3516152709074	12.4765040163384	12.3516152709074	12.3335213487149	12.556850145137	12.6227802774879	12.4765040163384	12.556850145137	12.5247471670345	12.6538482088591	12.556850145137	12.590030718013	12.7128269027614	12.6831375138092	12.6831375138092	12.3335213487149	12.5247471670345	12.6227802774879	12.6054291159364	12.3516152709074	12.7128269027614	12.6683531196975	12.7773195129921	12.6967157645787	12.556850145137	12.7128269027614
SLC25A3	10.6196122440894	10.7676488549167	10.9133779303421	10.6539870925101	10.7940289963544	11.0855534985257	11.2040203044683	11.3105221436664	11.2688600160736	10.9204151015265	10.9509259166064	10.6196122440894	10.8500991068481	10.9352278271306	10.9352278271306	11.5170580093932	10.7875565798728	10.8866577206022	11.1016108592242	11.1768396509432	10.8562520198407	10.8992940777076	11.0306133838401	10.8866577206022	10.8369793132444	10.8685584341025	10.8562520198407	11.0473982316316	10.5052959883108	9.864812574266	10.4844961574361	10.438667244623	10.5737160207101	10.5200805630929	10.7830074439947	11.4488322643566	10.7591755242903	10.5155469242097	10.6602500633526	10.5155469242097	10.6668593973261	10.7676488549167	10.2249195557412	10.448440899113	10.4285108629722	10.5785421254508	11.4488322643566	10.9568781855428	10.5828796053547
RPL9	12.4583203819371	12.5411641413339	12.6227802774879	12.5097306881023	12.6393516594891	12.4765040163384	12.5411641413339	12.5728679836481	12.4765040163384	12.4402511594497	12.6538482088591	12.5411641413339	12.5728679836481	12.6831375138092	12.6227802774879	12.6054291159364	12.590030718013	12.5247471670345	12.5247471670345	12.6831375138092	12.5411641413339	12.590030718013	12.556850145137	12.4217943190071	12.6054291159364	12.4765040163384	12.4583203819371	12.590030718013	12.5411641413339	12.2839520228809	12.6054291159364	12.6683531196975	12.3006300377441	12.3673018112051	12.5411641413339	12.7431305396454	12.5411641413339	12.4765040163384	12.4583203819371	12.6683531196975	12.4062112591844	12.3335213487149	12.1266833781236	12.6538482088591	12.590030718013	12.5097306881023	12.4765040163384	12.6393516594891	12.5247471670345
RPL6	12.1402023893113	12.1129290697326	12.1266833781236	12.0727153389215	12.1266833781236	11.7466402650448	11.6264588056502	11.8097095647084	12.0298083576387	12.1129290697326	12.1129290697326	12.2000412974595	12.2152527292684	12.1266833781236	12.2559449619707	11.8984102963526	11.9872360574791	11.8984102963526	11.8377351946496	11.3486612439275	12.1702673452951	12.2000412974595	12.1702673452951	12.0727153389215	12.1129290697326	12.0145792239208	11.9998403819095	11.957905319793	11.9998403819095	11.5051985591855	12.0617385926759	12.0849656486441	11.9998403819095	11.7633505510421	11.6123688046755	11.6264588056502	11.7321041119072	12.0145792239208	11.957905319793	12.0617385926759	11.9998403819095	12.2839520228809	11.8984102963526	11.8831266091622	11.4386048900574	11.4286007842879	11.6911670706581	11.8377351946496	12.0298083576387
CTDNEP1	8.09538983154518	7.79329377283312	7.68837929578787	7.95961737290092	7.85699514530121	7.995251263127	7.85536669265981	7.64418916808251	7.70475831552455	8.39009870252371	8.12327312699254	8.06132220472063	7.64624795770192	7.29523995743364	7.83707072636509	7.46396694483063	7.82746940196158	8.08056686953469	7.52204834811474	7.18243874014542	7.93757109237787	7.85369059835145	7.66352244071611	8.04197434803591	7.78138879616573	7.80576009307529	7.73649885017421	7.93151322842634	7.99952694921307	7.95434411587627	8.13229572354667	8.1470584060044	8.10929888551897	8.24735860822459	8.12055027109908	7.06255273673831	8.11853199678802	8.24556627986129	8.00806371518586	8.16993013725795	8.22519088607319	8.07212592369391	8.24735860822459	8.16564247568593	8.04622654770988	8.23735874004302	7.72010629433981	8.08147025707155	7.90234111830202
RPL10A	11.8678566542828	12.0617385926759	12.0849656486441	11.9998403819095	12.1129290697326	11.8519568954857	11.7935613186441	12.1129290697326	12.1402023893113	11.6647753727779	12.1000751111164	12.0849656486441	12.2000412974595	12.1129290697326	12.1129290697326	12.2451701632622	11.957905319793	11.8097095647084	11.957905319793	12.1547778188753	12.1402023893113	12.1402023893113	12.0617385926759	11.8678566542828	12.0727153389215	11.7935613186441	11.7785179599225	12.1000751111164	11.9270155347784	11.6123688046755	11.8984102963526	11.9448750330105	11.6911670706581	11.7040439278121	11.339067944803	12.0455533962446	12.0145792239208	11.957905319793	11.7321041119072	12.1000751111164	11.5615940529568	11.6911670706581	11.5389943624852	11.9448750330105	11.7040439278121	11.7321041119072	12.0727153389215	11.9703132057608	12.0145792239208
CBX3	8.96793897376381	8.75872879534123	9.01514250242301	8.78273896465221	8.91068004025183	8.69939524109554	8.68162616727654	8.63949587261173	8.7958889846843	8.7972937345232	9.16819714713938	8.96265076796395	9.1931572471408	9.33641365309527	8.9822029903575	8.96632767082254	9.37314279185622	8.81046520704692	9.06438751869869	8.82549911330772	8.79877778638835	8.65217561448153	8.84966672522168	8.87709517341806	8.83350997606339	8.95585304252489	8.69283844511904	8.82863732357121	9.82564833056496	9.82890878376161	9.55996088223624	9.83926066523429	9.76275004123372	9.49535358376332	9.41061175931723	9.61324335811138	9.76036576642413	9.9040405000835	10.2742605287021	9.37095531287977	9.65317562962893	10.0677649801421	9.98921516060018	9.49239109101906	9.76863454903824	9.40137477282679	8.88441415394122	9.99653172533377	9.36655967052719
PSMB2	8.75094540734259	8.27444394392657	8.12937176037152	8.3317612116555	8.03620362118208	8.43362982540254	7.87783987318585	7.77157882389155	8.18489328991928	8.52406571035871	8.48104208797186	8.41125662708849	7.85445520565686	7.87074770211183	8.00031537874392	7.71787856983958	8.92604791183438	8.6635525806058	7.80107066754358	7.41703610992552	8.08697388778029	7.87941548228604	7.99300030062909	8.33363050208849	8.02379584686886	8.20570799451497	8.17169300472607	8.20859899242082	9.55996088223624	9.78159776560644	9.05936865840349	9.05062933639246	9.76036576642413	9.51295251717501	9.03925963543528	8.51506227495785	8.81733087518837	8.9822029903575	9.68894818661323	8.72244748570168	9.46325150565342	9.46041463235989	9.56298682880792	9.60583643163012	8.9724694762661	8.90570483879144	7.78354465393149	9.47785911320189	9.07109333509485
KHDRBS1	8.73062637567692	8.46296798211051	8.56056874437222	8.62258679768365	8.68995186772132	8.71528978988082	8.64345620342632	8.60858107232775	8.63084382973202	8.7348401312653	9.07803306934006	8.77551109073881	8.72086610638618	8.74571198472069	8.4164033815329	8.61892111384694	8.79877778638835	8.51948531148268	8.47995540306769	8.55950319060032	8.73062637567692	8.57201908513593	8.58346353998992	8.62514085938566	8.47435454894843	8.70996676587232	8.7128165523473	8.57328600372058	9.24069796931148	9.28362897808446	9.06438751869869	8.89402385312996	9.12218665610092	9.03610263461113	8.98926292575328	9.02005420327918	8.98926292575328	9.01171896033616	8.91237361667949	8.80621627503035	9.0828578197982	8.76991366247349	9.04726590218922	8.9142970066501	8.79274953009412	8.72928714256313	8.61474805465171	8.56801681489897	9.04726590218922
RTCB	8.48202527658455	8.42055231421638	8.65765073674911	8.40913014367763	8.49815762946586	8.15921182581904	8.59729356695428	8.77679794098267	8.68293975729607	8.35758761423739	8.74135917790702	8.44608894670957	8.62146881791839	8.57447782040115	8.66213015131625	8.93384890014249	8.39363882248463	8.46649658356365	8.70750765898994	8.72536480021477	8.48104208797186	8.39817301038767	8.49710215899475	8.3716703618464	8.41843638393372	8.59975799763123	8.50948486636672	8.54818432175253	8.21867816693829	8.29319026130877	8.35868953571969	8.04544294558084	8.23735874004302	8.61351068946416	9.07626815671637	9.31831101972998	8.59096966214594	8.87380568323676	8.16191736573909	8.1450856346726	8.28709682600265	8.12143885999331	8.5325714715169	8.17169300472607	8.56302288553879	9.06106797720753	8.96632767082254	8.73737721126489	8.25867079834967
ERH	10.5476601904223	10.1510998091171	10.3001102069624	10.3483804994392	10.3520476631585	10.6042529940261	10.3025458760354	9.77355273760092	10.1110878931898	10.542078585736	10.494715335687	10.3749671465547	10.3097071631623	10.1592498399065	10.1998834780637	9.87974889199236	10.7171987352115	10.542078585736	10.0996783548342	9.90078026205033	10.1873593206252	10.1510998091171	10.1076860019862	10.2132527455346	10.2207728736891	10.3564452396355	10.2293032923528	10.3001102069624	11.0390239318557	10.8992940777076	10.7772615001117	10.4844961574361	10.5879055744753	10.6668593973261	10.9642990817223	10.2881764047085	10.6764850204509	10.6149289650771	10.5476601904223	10.862887233406	10.7232764886496	10.862887233406	10.7171987352115	10.9568781855428	10.8801849783101	11.3105221436664	9.76036576642413	11.0306133838401	10.5530769728777
ABCF1	7.02309771061363	6.57747821157773	6.74575747748145	6.85544383244152	6.86217786827288	7.37102198123719	7.37102198123719	7.32060705362192	7.25415740364021	7.1485110426648	6.79588838053463	6.72140838717668	6.83042121898702	6.73445119518285	6.8955423269357	6.8273706166894	7.15221708326173	7.0945760432681	6.85414337436078	6.66003160827066	6.67652387718888	6.71206063174141	6.71399783132208	6.73177557128234	6.8407439176443	6.90552955049208	7.11774912456235	6.95505856658225	7.32002379439129	7.46464678929391	7.15221708326173	6.88014963212867	7.29523995743364	7.2772478494707	7.33812111668352	7.00866358175598	7.3124141405823	8.74702200230963	7.72165714890309	7.02459160764929	6.82167087240486	7.4243091069785	7.74498771133415	7.19166151871423	7.46708004478075	7.77582011203191	7.09591415608675	7.38131035234379	7.25752016525199
DAD1	10.2742605287021	9.98921516060018	9.6644780910306	10.0102602008764	9.71635918235575	9.67482272704945	9.25886919411784	8.68293975729607	9.46325150565342	9.94496454713793	10.0232821793192	10.2169691544422	9.79912663371534	9.02436404647868	9.60583643163012	9.01514250242301	9.76275004123372	9.9040405000835	9.02791199701817	8.6672947336746	9.80234040175346	9.6776753861706	9.864812574266	9.71635918235575	9.69954815916595	9.69715168299008	9.67482272704945	9.62118765171113	9.87669621733316	9.62913316016172	9.84835495590448	9.52806358183854	9.6477209216663	9.62360230541863	9.23880215849912	8.42476510885856	9.57057482711877	9.52806358183854	9.94732676822194	10.2370621917694	9.41555270636845	10.0039699364415	10.1431434448146	10.6668593973261	9.6837887459973	9.84566473843531	8.49325762184654	10.1272100192484	9.76583774328357
YY1	8.54567609349054	8.46649658356365	8.54567609349054	8.59366382575392	8.61223814657135	8.4517071954843	8.37471375719997	8.33273651367477	8.39468024928548	8.80498349281398	8.75435702396404	8.50565815238483	8.48551436367137	8.52781395984535	8.5338539131415	8.33577457873659	8.72928714256313	8.49230655869478	8.68032960847907	8.51830764972085	8.64453988465721	8.54689252651099	8.42055231421638	8.59975799763123	8.59366382575392	8.54927347910819	8.48104208797186	8.53836745373494	8.9822029903575	9.1665074537777	8.94253734999415	8.7265361056933	8.81180135576173	8.85643816202845	8.87709517341806	8.6635525806058	8.63200259967037	9.50498761198588	8.64345620342632	8.93905930069691	8.84230199105486	9.05764094583967	8.83656790438527	8.964410148989	9.06305352304873	9.425058545298	8.23843100823017	8.94606018812534	8.67247162036986
JTB	9.8187276454024	9.79912663371534	10.0677649801421	9.85113569600106	10.0880257587602	10.135103185614	10.1673998162916	10.3749671465547	10.103991803528	9.97023331438606	10.7830074439947	9.98588097181882	10.2335755344443	10.0845519381191	10.2926403347209	10.4532937206308	10.4742242441765	10.0580798737609	10.3001102069624	10.2249195557412	10.1554381665271	9.91069441957027	10.0039699364415	10.0199485119327	10.0265108927503	10.7591755242903	9.94496454713793	10.2293032923528	10.3197374189422	9.61324335811138	10.1076860019862	10.3433755261788	10.1474136978522	10.3387544874495	10.3387544874495	10.9204151015265	10.3297585697161	10.1673998162916	9.96696489701891	10.0880257587602	10.1272100192484	10.0003761304732	10.4797653605503	10.2132527455346	10.2531642209279	10.3660616488449	10.5879055744753	10.1431434448146	10.3197374189422
KAT7	6.88014963212867	7.10198600295346	6.94575775400163	6.83758479836892	6.79614830972923	6.38140574394423	6.93905873538503	6.93905873538503	6.98196781271599	7.08682154648647	6.61258416215759	6.80192577387866	6.72603380191145	6.59341492332203	6.77311307262622	6.87968913974056	6.54226666984386	6.90552955049208	6.78232215657041	6.92693978457223	6.7871734019837	6.76087527580268	6.85725202121839	6.85520211109408	6.95731034137486	6.73861914807807	6.73837446536782	6.86924935956983	6.63620496033565	6.65584384579045	6.66094711221982	6.60361144065184	6.56880874715675	6.33212100175814	6.46805489871178	6.58702775981364	6.36089453958999	6.69548431238833	6.52899562349545	6.47049124943801	6.23854150803092	6.12458674341366	6.49685030431848	6.56077086974094	6.51826185333913	6.58099755860946	7.13305836084756	6.45526810351079	6.79455202965971
ZNF146	7.84164138316885	8.01263918428073	7.9977004022965	7.93421289775595	7.87609969786767	7.46889384327141	7.5342617094123	7.6138492972507	7.68128915191948	7.8002930160368	7.90499178934575	7.96653807248253	7.94685591413765	7.90411770967382	8.1450856346726	7.42000479592949	8.15172309863211	7.82975798331048	7.72462024970184	7.78138879616573	7.9181949686359	7.84865247736128	7.91574530905514	7.81044282558833	8.00806371518586	7.74778489246915	8.02920665271017	7.44880483720925	8.19698039262389	8.13032259383676	8.07301866718062	8.22829844659278	8.1258574830141	7.93843713565506	7.39634712392005	8.15825320971908	7.65505895889495	7.88327825494922	7.94912861777659	7.81280540590745	8.229257793302	8.69536241921826	8.87709517341806	8.08505199057493	8.26053301030591	8.10170816959069	7.46092632171703	7.79109653568904	7.9208678602722
SART1	6.18703299266081	5.70992858427848	5.84804860805848	5.79122881610751	5.66233310386666	6.03799918132201	5.86094577269872	5.53567663532057	5.80172057843073	6.20584644053319	6.08472496252282	5.89184116368606	5.5894037942381	5.27520710800919	5.55742474853221	5.83177709522235	5.89543002350442	6.039727017503	5.6764860176508	5.66917310692945	5.90472728591375	5.97076775269226	5.75309204578556	5.79347238204601	5.91428306093808	5.84405062554934	5.99292606780918	5.98862820353532	6.70040356355206	6.57592106486739	6.06600589454584	6.06518191294452	6.26459496680056	6.86361273665346	6.1497221644438	5.45178281490062	6.30505726899201	6.21008740104318	6.34633439855204	6.29407148102937	6.15624384185745	6.20507569464032	6.04703665082794	6.39700329434848	6.11937880960488	6.01104830502236	5.51911518723529	6.56467631897179	6.39427926395229
ILF2	7.89826307412262	7.81870276228333	7.45719344413241	7.9014392147892	7.65210862684059	7.33327585972157	7.59364647224595	7.79797187139943	7.51824991646928	8.03360390897387	7.57579260715353	7.93351498272319	7.51546452437862	7.77391648751558	7.82277677149314	7.7959915730745	7.66352244071611	7.35274499576639	7.63963866705622	8.08312258659615	7.6672450657131	7.75788288883085	7.64828929056622	7.85770501873431	7.58612530679679	7.540926161898	8.06132220472063	7.05560404377135	8.72789886144206	8.07865224927266	7.98515834438624	8.21053148864645	8.30922462575541	8.10538095186719	7.96653807248253	8.87229357457945	7.63876340141085	8.82055961227634	8.75980758963299	8.10170816959069	7.84865247736128	8.33273651367477	9.55206559592609	7.80976524281977	7.83278761739826	7.53701996421502	8.21967169853359	8.3317612116555	8.13032259383676
SPAG7	8.09640318753152	7.98344794593228	7.75250844073127	7.80499816356966	7.77080156625299	8.0572168566707	7.65143871553136	7.3686972181313	7.74111499309151	7.82815048177176	7.94752287293152	7.98344794593228	7.70609096204279	7.36821752047295	7.69841288953931	7.56612222056592	7.8866843819211	8.09183271832937	7.40681221341346	7.25649684060753	7.89121041864013	7.9868569541312	7.64418916808251	7.82668033900265	7.83451717841535	7.861598789671	7.73739380300843	7.90819445141579	8.05455092189927	7.50626606740742	8.06219400335407	8.0410729634202	7.87941548228604	7.73061095733206	7.6771125387291	7.08502740085812	7.84792332167992	7.97435284133014	7.49828173884097	8.23110212533844	8.3758312089541	7.51090500338137	7.58310140356534	8.04813860095653	7.93151322842634	7.81280540590745	7.39988249481968	7.69552099263175	7.95719157062218
ZPR1	6.49959052138225	6.41351872144213	6.36451720623658	6.4488534064952	6.53091327283729	6.44102504229516	6.38062826352531	6.74970873299398	6.71420979623227	6.31154807386233	6.35358938075292	6.28677824948418	6.34307482304475	6.72847357870016	6.702994186597	6.55889502868664	6.50088266785888	6.60719883930686	6.46965506189881	6.69458502209828	6.35189591960728	6.15779303975968	6.48611547396316	6.26871977026477	6.16747660944585	6.38549468030248	6.86645054382446	6.13910793249997	6.60854035667627	7.03558583235474	6.30246018999187	6.48910045679498	6.38961155125232	6.18501114910202	6.41787440879405	6.66135176433382	6.69681705455481	6.72162506852588	6.6976901734048	6.55163314390383	6.67485460635354	6.72184174987508	6.68440641199991	6.37755995325653	6.67384492253077	6.72140838717668	6.81328742614832	6.87830618666611	6.75681278723227
TAF10	8.98575865043524	8.45081362478577	7.8653766854007	8.67247162036986	8.19698039262389	8.7972937345232	8.17379513715507	7.88327825494922	8.28508444267311	9.07109333509485	8.92257645032475	8.84230199105486	8.02296370008273	7.76843976981303	8.21967169853359	8.00207960214036	8.82055961227634	8.91237361667949	8.19988921212588	7.57182828524106	8.5871985206555	8.55820449755602	8.22235685486894	8.67247162036986	8.62146881791839	8.78273896465221	8.67369573482599	8.41322887060707	8.82863732357121	9.22432545984738	8.70885915511808	8.5666682272086	8.77679794098267	8.70236974500469	8.60858107232775	8.23424764964521	8.9024930038512	9.1381794684443	8.76418816363219	8.88441415394122	8.44501586052341	8.79124149500934	8.66478161511136	8.91608857215504	8.99102615616076	8.74135917790702	7.78064643919893	8.86705192545967	8.68701415188439
C1D	7.30670928073348	7.71143846804276	7.57318284334638	7.59916724602756	7.52552869640591	6.84324697614384	7.0266759456233	7.06750758491432	7.07864816502126	7.32060705362192	7.74111499309151	7.48282955708042	7.38570397317995	7.68207031173198	7.58335832557637	7.25697616463442	7.06903251497417	6.76315214617161	7.15945541968885	7.36821752047295	7.31808425001218	7.59569498412693	7.56461698298309	7.29801344295142	7.49963442009819	7.9057219855123	7.47519936536081	6.80848544645875	7.64131472370033	7.82975798331048	7.22858602996214	7.68689366834378	7.4627200885391	7.4182860754791	6.70790603900701	7.96653807248253	7.13644231887523	8.52897685162181	7.92787778543431	7.596310268405	7.38691372664437	7.89362809096445	7.95796264728295	7.12445268086764	7.38020870645794	6.53091327283729	5.83177709522235	6.83579632198849	7.0696051980705
NONO	9.03256666009018	8.84701772715674	8.98398063301822	8.99977468332029	8.99780186782225	9.19492778239791	9.23659955693484	9.14566661712522	9.24281823358965	9.05440161499418	9.26337972067405	9.09023854340076	9.15109292964866	8.91237361667949	8.89230573184385	9.20465690073501	9.57778274272096	9.24919856984818	9.24069796931148	9.02154999067738	9.14001023863915	8.90570483879144	8.88032740204361	8.94606018812534	8.97756761182144	9.10662634989864	8.84356958508967	9.42276709058238	9.26587457763322	9.37549309573729	9.42959464668069	9.22647176447876	9.06915901409932	9.11650350539763	9.97949877804047	9.58423839200119	9.50782421676303	10.0442898588098	9.59823748375272	9.23470620173419	9.22432545984738	8.97103853638257	10.0370903291665	9.65317562962893	9.51787906467696	10.0407215063799	9.31190048897101	9.16305436073294	9.33391669181167
RHOA	9.23063564529862	9.56298682880792	9.70492299522426	9.79333572618563	9.5953764084772	9.31831101972998	9.63778367741434	9.74483696502078	9.54441551853347	9.79912663371534	9.64272546156479	9.46558530859604	9.44595143549837	9.72708405312658	9.60798301933263	9.70769369663395	9.18921895959239	9.30784750370764	9.76583774328357	10.0232821793192	9.39889311327845	9.74762198839538	9.67208021685069	9.73004183080129	9.72708405312658	9.69954815916595	9.62664940209188	9.43934771629543	8.7972937345232	8.83200239612086	9.30331090905086	8.9724694762661	9.26337972067405	9.02436404647868	8.65900863953997	9.79637196068475	8.91068004025183	9.49779085905499	9.36655967052719	9.29051510701036	8.89748465225887	9.50498761198588	8.7855533684333	8.98575865043524	8.93384890014249	8.42055231421638	9.98921516060018	9.12558683922644	9.28805358505665
RNPS1	7.70200100578391	7.74937577166427	7.7073848438244	7.74937577166427	7.71288521302782	7.70277714229218	7.73649885017421	7.71869186723648	7.70958638642068	7.86853472062278	7.87698085345666	7.82895920148292	7.71510278064086	7.61012697847926	7.61530206285014	7.57318284334638	7.94602866471424	7.78730771175897	7.49385852404764	7.63659167031808	7.66419923701059	7.68128915191948	7.67155736648341	7.82351697683802	7.63523891990363	7.7517327417127	7.93591499471304	7.6476825872246	8.20765653115397	8.25078617687929	7.76479884354775	8.00806371518586	8.3758312089541	8.41322887060707	8.29202823312292	7.85122848360393	8.08222961786198	8.43581106247708	8.188658316998	8.33055582921547	7.90499178934575	8.36217926231717	8.34738106928122	7.8943618470497	8.21598302121485	7.93151322842634	7.67230914210968	7.85040003148739	7.95961737290092
RPS24	12.6831375138092	12.6054291159364	12.5247471670345	12.556850145137	12.5097306881023	12.3516152709074	12.0727153389215	12.2451701632622	12.3673018112051	12.5097306881023	12.556850145137	12.6054291159364	12.4765040163384	12.3874329602743	12.5247471670345	12.2000412974595	12.556850145137	12.4928764190286	12.4583203819371	12.4062112591844	12.5728679836481	12.4928764190286	12.4583203819371	12.4765040163384	12.5097306881023	12.3874329602743	12.3006300377441	12.4583203819371	12.590030718013	12.5411641413339	12.6538482088591	12.7278621763631	12.5977299169747	12.2701027293202	12.3006300377441	12.3874329602743	12.590030718013	12.8393737520843	12.6967157645787	12.6538482088591	12.6538482088591	12.556850145137	12.5247471670345	12.3516152709074	12.5411641413339	12.4062112591844	11.8678566542828	12.6054291159364	12.6831375138092
RPL30	12.7431305396454	12.8870885461864	12.8870885461864	12.8184483992518	12.8184483992518	12.6967157645787	12.7594016306297	12.7773195129921	12.8622720952447	12.5247471670345	12.8622720952447	12.8622720952447	12.8184483992518	12.9391647029031	12.8393737520843	12.8870885461864	12.8622720952447	12.7773195129921	12.7963416209247	12.8184483992518	12.8870885461864	12.8622720952447	12.8393737520843	12.7431305396454	12.8393737520843	12.7963416209247	12.7773195129921	12.8870885461864	12.8870885461864	12.7431305396454	12.8870885461864	12.9391647029031	12.8393737520843	12.8622720952447	13.0000415220249	13.0318483282837	12.973207118332	12.8622720952447	12.9391647029031	12.9391647029031	13.0000415220249	12.9391647029031	13.1625749662443	13.2463319111913	12.8870885461864	12.9391647029031	12.7963416209247	12.9127588298646	13.0318483282837
NPM1	10.8369793132444	11.0148670081667	11.0855534985257	10.8685584341025	11.0641202143791	10.5879055744753	10.6764850204509	10.5737160207101	10.9716702756534	11.0306133838401	11.0075393277782	11.0148670081667	10.9133779303421	11.1245443116712	11.0641202143791	10.8063985566573	10.6602500633526	10.6714177781048	10.7629576234088	10.7875565798728	10.9204151015265	10.9509259166064	10.9352278271306	10.8992940777076	10.9642990817223	10.8063985566573	10.9204151015265	10.6821840037545	10.9059615721063	10.5983997620748	10.7999409857345	10.7413931962872	11.1935120532577	10.7772615001117	10.4632339161402	10.9925977560782	10.687313994452	11.3016518807425	11.0306133838401	10.6042529940261	11.1843857882887	11.4034731964501	10.7629576234088	10.2408272955378	10.4999509467589	10.8369793132444	10.5264867205305	11.1935120532577	10.7875565798728
HSP90AB1	9.2283362056394	9.13278880600779	9.14221261976003	9.26956682842331	9.25541240698387	8.88441415394122	8.7348401312653	8.77551109073881	9.09408524893868	9.56298682880792	9.3433782337851	9.45779488859418	8.88928347731309	8.80034064409879	8.9509814052196	8.77551109073881	9.43934771629543	9.34130319415674	8.7958889846843	8.3367930432465	9.32980436035204	9.11650350539763	9.10147291480987	9.31643438549213	9.07626815671637	9.49535358376332	10.9859966877156	9.23063564529862	10.0199485119327	10.0677649801421	9.34130319415674	9.75714777587635	9.98234861276113	9.79333572618563	9.6803813275198	8.53487662172801	9.33641365309527	10.3146501038927	10.8421347978679	9.75428506728363	9.33171229223609	10.0996783548342	10.7529190441267	9.71635918235575	9.50281364917795	9.29877405112593	8.83020114152089	9.15304133958895	9.79637196068475
IK	8.54818432175253	8.72086610638618	8.71820599251154	8.75980758963299	8.51393451744184	8.15739191971909	8.09821833599653	8.56056874437222	8.56417444630803	8.34523835264798	8.2644058131124	8.57555417357988	8.64946546464689	8.59096966214594	8.7482491214753	8.61775884313478	8.10538095186719	8.42152126825268	8.62641703271726	8.35426843397007	8.80034064409879	8.92910284590436	8.73737721126489	8.62390379874322	8.64453988465721	8.18011246146285	8.52177557347589	8.57826059522936	7.39940117173427	7.53172096823115	8.30254562012726	8.00031537874392	8.03813637843388	7.96817602886268	7.51952006336088	8.15082310762475	7.86853472062278	7.72813687004989	7.76479884354775	7.74579578000188	8.07134435356627	8.2644058131124	7.79329377283312	7.83989647343529	7.72165714890309	7.7517327417127	8.47554261794712	8.44835238548391	8.40281107986667
SNX3	9.62913316016172	9.97293038374456	10.0610225129603	9.94732676822194	10.0232821793192	9.69954815916595	9.87974889199236	9.69954815916595	9.94158050273867	10.0580798737609	9.6803813275198	9.76583774328357	9.82564833056496	9.82564833056496	9.87091194939907	9.77907481190629	9.48764049879049	9.56537807195933	10.0232821793192	10.0442898588098	9.79044621167109	10.0640475487874	9.91959736964659	9.87974889199236	10.0039699364415	9.55463204817167	10.0759285578932	9.6803813275198	9.32279161300029	9.45290917754025	9.66184589746883	9.33872945258561	9.45016009448995	9.27553938932714	8.99254691686838	9.53435642949983	9.20465690073501	9.1106620220209	9.54441551853347	9.61578477186617	9.12558683922644	9.76036576642413	9.47785911320189	8.74951816369721	9.02436404647868	9.15512966193529	9.98588097181882	9.25328778511224	9.40388521259401
CANX	8.7348401312653	8.98730873256574	9.29651595577987	8.78837230776852	9.03112781817189	9.14566661712522	9.53676951802508	9.60583643163012	9.43934771629543	8.80211621655857	9.29051510701036	8.74399401103313	9.45533390972431	9.40388521259401	9.285804423133	9.6776753861706	9.17020484833409	9.15905152713591	9.4412060422847	9.43934771629543	9.04086661256262	8.9024930038512	9.23659955693484	8.96793897376381	9.01514250242301	9.36197163961893	8.91237361667949	9.18733060731281	8.85462787393257	8.4902293665739	8.84230199105486	9.02791199701817	9.1931572471408	9.05062933639246	8.95236470487608	10.0442898588098	9.24919856984818	8.68293975729607	8.85780931478524	8.60251463707024	9.07278065690271	9.77144466843054	9.14928888151001	8.9492377991778	8.95236470487608	8.43968716556711	9.72459884376965	9.13637344253808	9.02307024196146
SART3	6.60683430839322	6.40795187146172	6.77201946874106	6.6099310489683	6.69407886256434	6.75786098389055	6.73676632696746	7.00792109379119	6.91289308022181	6.70656498615099	6.85824025408846	6.81063321176753	6.76038808624987	7.04323866521244	6.58196125341869	6.95843623000107	6.7871734019837	6.63934774697862	6.92215617974591	7.03703408906977	6.53694783086424	6.57688680225534	6.76270678044616	6.61130137589316	6.73623548603251	6.63794829117018	6.93038123106527	6.69217676216108	7.11076821613551	6.68019594311563	7.00841934002213	6.91779844035818	7.27065235273581	7.06660317629734	7.4139635089812	7.19396078630967	6.86880903920091	6.85824025408846	6.70790603900701	6.78929854677922	7.11567579010161	7.0546546520219	7.0584057025202	6.84324697614384	6.90615365206213	6.7710659790663	7.10430430474339	7.1669949974039	7.17519534886405
CNPPD1	7.03816214032532	6.87132821626131	6.96296333652742	6.96843552439891	6.86264299328857	7.30141900614038	7.39812992193149	6.60946649098719	6.7710659790663	7.43102815780516	6.78182497059004	6.65346611161303	6.75786098389055	6.71333547549227	6.94575775400163	6.72385822882926	6.61758049715441	7.17124987717694	6.68589511229258	6.90615365206213	6.81687371041775	7.09889935907145	6.80072768412166	6.97529780031643	6.96741313948222	6.79588838053463	6.97886672747485	6.67745835915357	6.45943702407586	6.35685846779332	6.4976806197015	6.4943338571483	6.26709834262381	6.39700329434848	6.243150545033	6.13485939009319	6.56077086974094	6.03704818265391	6.10484731438723	6.68215451074437	5.85036833130786	6.42340266199176	6.33427019159083	6.48694606191106	6.24590711782973	6.329289370406	6.68019594311563	6.16147769793312	6.2500914150485
SMNDC1	7.31724017868789	7.55814231337601	7.90966685145179	7.451163281988	7.85930732632474	7.93151322842634	8.08881530279682	8.67122284240274	8.23638773782189	7.70124883628592	7.40506924701123	7.51692877566128	8.07663150053171	8.6672947336746	7.78426440684855	8.55558931593693	7.8528485114674	7.53701996421502	8.46985203385031	8.63200259967037	7.6591002450322	7.50825622705094	8.01735345299861	7.8073595904624	7.68837929578787	7.51441060660152	7.91122221966222	7.79263393104679	7.97619235206918	8.38440290711151	7.90411770967382	7.77582011203191	7.91574530905514	7.78138879616573	7.90650954137063	8.62641703271726	8.34831157925889	8.43845805819041	7.81435883016175	7.79387327443965	7.99205381016494	8.16140697163191	8.03200671881636	7.47388649522956	8.20859899242082	8.01620177596132	8.41996460581933	8.08409154659661	8.02920665271017
HNRNPM	7.79866319422666	7.44880483720925	7.64695165097415	7.75938483331954	7.74027487657002	8.49583438576601	8.62258679768365	8.46176032189413	8.32855116231879	8.0879765002443	7.83914886318812	7.7343470080572	8.05538217613664	8.0860472571539	7.78295903501582	8.46985203385031	8.46859143537869	8.30869414723273	8.25283681876122	8.14593833208182	7.53560286029689	7.51824991646928	7.79263393104679	7.76544834861741	7.74027487657002	7.60600389590775	8.02107846476484	8.65217561448153	8.29202823312292	8.27930403188731	7.94834359631835	7.85770501873431	8.04197434803591	8.47554261794712	9.26762925678169	8.63084382973202	8.96089828676192	8.20859899242082	8.09072075649999	7.76166442194942	8.16191736573909	7.82037337887655	8.31909911968844	8.36958356564045	8.74571198472069	8.96793897376381	8.43259676948614	8.42561987035342	8.0572168566707
HNRNPD	8.67247162036986	8.61892111384694	8.77277028374204	8.72928714256313	8.83020114152089	8.57555417357988	8.57683183042167	8.79274953009412	8.73062637567692	8.96928152486296	9.23659955693484	8.81911748798841	8.86535676541722	9.09212004861881	8.73214323338396	8.7958889846843	8.81323489409017	8.60627171043589	8.71117955603924	8.84230199105486	8.5857436648254	8.70750765898994	8.80342697480635	8.72536480021477	8.68162616727654	8.93701134586474	8.76879223270759	8.81733087518837	9.19107003687902	9.19492778239791	9.12218665610092	8.91771600387978	9.39366160706982	8.96793897376381	9.33872945258561	9.20465690073501	9.08121369687501	9.03760934281791	8.90920997916309	9.18531355868665	9.06780894341149	8.63084382973202	9.00311180063296	9.13126064785001	9.0014236033242	8.77679794098267	8.7855533684333	9.04570952899017	8.61999950622242
RPL14	11.3293579702346	11.3016518807425	11.4488322643566	11.2688600160736	11.4144187390733	11.3922278926003	11.2511981212335	11.339067944803	11.4718652213157	11.339067944803	11.639985061209	11.4286007842879	11.4718652213157	11.3684343687247	11.339067944803	11.4144187390733	11.3596305331464	11.4034731964501	11.5288358776181	11.3922278926003	11.5389943624852	11.4386048900574	11.4144187390733	11.2040203044683	11.3596305331464	11.260044158583	11.1682935944826	11.493792614626	10.8801849783101	10.6821840037545	11.3684343687247	10.9204151015265	10.9509259166064	10.7875565798728	10.8369793132444	11.1768396509432	11.3922278926003	11.2688600160736	10.873919770236	11.2688600160736	10.8247626965185	10.6539870925101	10.1831250983209	10.9352278271306	11.1495058733623	11.2407562600873	11.5492368649279	11.2216185635407	11.1768396509432
GUK1	8.42263208334985	8.20765653115397	7.93843713565506	8.18489328991928	8.00899951557016	8.29124691621756	8.06395212613663	7.55373690395744	8.00899951557016	8.43581106247708	7.52078483902072	8.21698096448489	7.84070548960784	7.60549551717813	8.05177152624301	7.62887469551229	7.81870276228333	8.39142283367398	8.13756988027227	7.90819445141579	8.03440950114496	8.13483714418378	8.12503622308044	8.17657334832279	8.12842371143857	7.54384934292967	8.07034595398731	8.19255861765785	7.69990879262854	7.70277714229218	7.7343470080572	7.31724017868789	7.68555956676217	7.65422145439503	7.43437705257556	6.90810571125963	7.74273314748689	7.85770501873431	8.12327312699254	7.86234938335413	7.76397329444539	7.69617262511579	7.69129066992031	7.32794216790609	7.33980309750235	7.41334170794842	7.67350688735747	8.05094758617958	7.63932513017345
KXD1	6.29407148102937	6.18146575580243	6.17525346276797	6.15338449742404	6.13330082785923	6.00314701547046	6.27527546255759	6.2492942306368	6.19022607267436	6.19356404241714	6.23942811759911	6.07473629818047	6.23200310815283	6.23991708957566	6.15219177527056	6.20830377019759	6.20507569464032	6.437618167165	6.16493648424238	6.28931316410543	6.07638121844596	5.97194250929309	6.07040595465578	6.08172730218142	6.06710627453973	6.0925048032284	6.24423811563989	6.45639515659137	6.54735560295337	6.72094692666201	6.3510136921461	6.29009650055559	6.25926882555907	6.34469643733535	6.55342678354961	6.09759191514999	6.33009254493482	6.24887037756922	6.42028772307544	6.27701251788852	6.52104356920221	6.19881722323676	6.26499104171531	6.26459496680056	6.28892116307868	6.56704945981154	6.37928712583215	6.47443474336104	6.25752968171483
OAZ1	11.1495058733623	10.8247626965185	10.7291075999048	11.0306133838401	10.9716702756534	11.1016108592242	10.9568781855428	10.6988404046853	10.8119294880311	11.1768396509432	11.5864684640119	11.1495058733623	10.5530769728777	10.5476601904223	10.7591755242903	10.7413931962872	11.3486612439275	11.0641202143791	10.9204151015265	10.6821840037545	10.9716702756534	11.0075393277782	10.9059615721063	11.0641202143791	10.9859966877156	11.1326766820906	11.1245443116712	10.7676488549167	11.8232325926395	11.4718652213157	11.4488322643566	11.1768396509432	11.8377351946496	11.6647753727779	11.3293579702346	10.9783435143634	11.2688600160736	11.5288358776181	11.7466402650448	11.5753358022478	11.5753358022478	11.6784661927664	12.1000751111164	11.5492368649279	11.3486612439275	11.0716491250802	10.6602500633526	11.0641202143791	11.6647753727779
ATP6V0B	8.60743198796918	8.10090164640963	7.73507448055416	8.15825320971908	7.80822083834125	8.51506227495785	8.08409154659661	7.8653766854007	7.81666347171463	8.24472862285528	8.65597067236095	8.41217705447278	7.52017819544213	7.12392128262452	7.93245818750531	7.5036193439895	8.97756761182144	8.71955614732764	7.75480826470327	7.29236564173662	8.17722325819545	7.90499178934575	7.90411770967382	8.16089657752473	7.93757109237787	8.50053532151349	8.22337889911242	8.16523068045815	8.83350997606339	9.18733060731281	8.60251463707024	8.89084931634611	9.17020484833409	9.20465690073501	8.79274953009412	7.68555956676217	8.72536480021477	8.964410148989	9.28805358505665	8.87854576995052	8.99780186782225	9.14221261976003	8.73864398883549	9.285804423133	8.74951816369721	8.66604040564434	7.57969253078672	8.93905930069691	9.05440161499418
KARS	9.95447804423021	9.93844679703138	10.1873593206252	9.94496454713793	10.0370903291665	9.96055628508458	9.96410443704704	10.1229462058312	10.2091965818351	10.0232821793192	9.79044621167109	9.84835495590448	10.1554381665271	10.2609012834257	10.2048030254929	10.3520476631585	10.2293032923528	10.0759285578932	10.1192282021115	10.1954709768245	9.97293038374456	9.87354717061772	10.0640475487874	9.98234861276113	9.97949877804047	9.72708405312658	10.0547278062854	9.99285072532823	10.448440899113	9.6346471489503	9.94496454713793	10.2569622691618	10.3704930652738	10.2370621917694	10.4235318461475	10.4844961574361	10.2293032923528	10.3612884969698	10.3387544874495	10.0547278062854	10.3483804994392	10.4434882153266	10.3247389995618	9.61075136529591	10.4042305836999	9.46325150565342	10.3888815709743	10.6481643521122	10.2408272955378
RPS6	11.8831266091622	11.8831266091622	11.957905319793	11.8831266091622	11.8831266091622	11.7935613186441	11.8984102963526	11.957905319793	12.0145792239208	11.8377351946496	12.1402023893113	11.9998403819095	11.9703132057608	11.9998403819095	11.8831266091622	11.9448750330105	11.914572552503	11.7935613186441	11.9270155347784	11.8678566542828	11.9703132057608	11.9270155347784	11.8678566542828	11.8097095647084	11.8678566542828	11.9448750330105	11.7321041119072	11.8831266091622	11.7197250482782	11.6911670706581	12.0849656486441	11.7935613186441	11.6647753727779	11.6123688046755	11.3684343687247	11.7466402650448	11.8377351946496	11.914572552503	11.5753358022478	11.9872360574791	11.5170580093932	11.7935613186441	11.8831266091622	12.1000751111164	11.8232325926395	11.6911670706581	11.957905319793	11.5753358022478	11.8984102963526
RPS7	12.2305421306138	12.2839520228809	12.3516152709074	12.2305421306138	12.3006300377441	12.0145792239208	12.0617385926759	12.2000412974595	12.3178334841582	12.1547778188753	12.2559449619707	12.2839520228809	12.3178334841582	12.2839520228809	12.3516152709074	12.2305421306138	12.2839520228809	12.2559449619707	12.2000412974595	12.1702673452951	12.3006300377441	12.3874329602743	12.3178334841582	12.2152527292684	12.3178334841582	12.1547778188753	12.1402023893113	12.3178334841582	12.5728679836481	12.3673018112051	12.3335213487149	12.4402511594497	12.2451701632622	12.2451701632622	12.2305421306138	12.4583203819371	12.3335213487149	12.3673018112051	12.4765040163384	12.3874329602743	12.3006300377441	12.4928764190286	12.6054291159364	12.3178334841582	12.3516152709074	12.1266833781236	12.1862031738584	12.5097306881023	12.5097306881023
USP22	6.06865779649529	5.75892069893897	5.79451914252138	6.05005965118252	6.06895448182464	6.08017742990961	6.21523153722094	5.9610315249606	6.01066931750969	6.18065708096182	6.17559536998417	6.1432512861247	6.06964487578121	5.88759606462797	5.96023568516454	6.05959013575712	5.93497790977543	6.01887740359708	6.0887925291078	5.82887621945506	6.21429803710089	5.880280133294	5.88942801427895	6.19103007572417	6.0805751915294	6.27398615176459	5.95530224439103	6.15449503503854	6.11704166951107	5.83100125321886	6.01286744581318	6.35928446378948	6.12975304937514	6.1325470116015	6.28724153777719	5.93693995631922	6.37844445330583	6.48491545669244	6.27490352457078	6.22388198607098	6.04273108068851	6.37630483233407	7.08800816080606	6.62585273485107	6.14208679076952	6.60023795931472	6.3195303943316	5.98609949370859	6.30293660966492
C11orf58	9.128033540977	9.42276709058238	9.30331090905086	9.26137412727832	9.25716260446787	8.71820599251154	8.61223814657135	8.58856829458862	8.85120947896972	9.21482344069168	9.1438730705209	9.24919856984818	9.28362897808446	9.29272419989682	9.32739894468039	8.83802783723911	8.78126660290655	8.96089828676192	8.91237361667949	9.07626815671637	9.25155141041585	9.36197163961893	9.3009764245603	9.14566661712522	9.27553938932714	9.03610263461113	9.07278065690271	8.93384890014249	8.67914494267638	9.87091194939907	8.97103853638257	8.95383009024177	8.87229357457945	8.51042856173915	8.51727681132728	9.54712771195956	8.70068859129794	9.26587457763322	9.36897545548256	8.65079387380982	8.85462787393257	8.92089516955981	8.98069326295878	8.85905055516733	8.84356958508967	8.26946517701237	8.74571198472069	8.77408903653664	9.02005420327918
TCEB2	9.94158050273867	9.72136952002139	9.56802986422196	9.864812574266	9.50281364917795	9.81544078653487	9.09408524893868	8.87380568323676	9.37549309573729	9.94158050273867	9.68649334366003	9.86171233804438	9.4204567960809	9.05440161499418	9.47296391247204	9.00983138420992	10.2132527455346	9.96696489701891	9.35463120020647	9.10662634989864	9.75106206546053	9.64018424703995	9.50038730855225	9.71876690279785	9.69414708486879	9.42276709058238	9.48764049879049	9.63183584709916	9.71635918235575	10.0442898588098	9.6803813275198	10.3197374189422	10.0102602008764	10.0407215063799	9.84835495590448	9.1381794684443	10.1633720702115	9.86171233804438	9.33872945258561	9.93503762397276	9.95447804423021	9.74483696502078	10.0721485463741	9.77630374859638	10.3749671465547	9.97642585834594	9.11435319265106	10.0407215063799	9.90694732565804
COX4I1	10.8247626965185	10.6821840037545	10.8179702782595	10.6931223612499	10.7830074439947	10.9352278271306	10.4999509467589	10.6931223612499	10.8500991068481	10.772372339949	11.0786164210121	10.7629576234088	10.7413931962872	10.5366644606437	10.7043693583606	10.5828796053547	10.9925977560782	10.8685584341025	10.7232764886496	10.5785421254508	10.7875565798728	10.642245505548	10.7351726536559	10.7291075999048	10.7629576234088	10.8801849783101	10.6097952209952	10.7940289963544	11.1161448167679	10.2569622691618	10.6668593973261	10.9059615721063	10.9642990817223	10.9568781855428	10.7676488549167	10.4532937206308	10.9277025787513	10.687313994452	10.5052959883108	11.0306133838401	10.687313994452	10.5309111304845	10.9999218135305	10.642245505548	11.0390239318557	10.4797653605503	10.6931223612499	10.494715335687	10.8421347978679
TMED2	8.23527052631551	8.5694647767932	8.66988547768504	8.38126229065639	8.53957402650446	8.28909560309136	8.73062637567692	8.55820449755602	8.59975799763123	8.50948486636672	8.83656790438527	8.34919542633339	8.80762997892046	8.58473520365806	8.7941943373116	8.67646771732693	8.49130026565003	8.47435454894843	8.62390379874322	8.71676947889872	8.39599281562409	8.3243690577756	8.60743198796918	8.36438273973425	8.41937689742228	8.64587977126043	8.53705865231249	8.47435454894843	8.3565391104326	7.80650452762236	8.38126229065639	8.24735860822459	8.47554261794712	7.95160192650043	8.2400807760178	8.91237361667949	8.33577457873659	7.94347530170425	8.43362982540254	8.25965978895856	8.40167693063069	8.83350997606339	8.21698096448489	8.21598302121485	8.26261057035973	8.21324211965345	8.41437246843951	8.69670938699128	8.77147694640941
FNTA	9.37314279185622	9.49017054948512	9.53975081132895	9.51057328694178	9.52806358183854	9.18355949243662	9.32527481311383	9.28167949598273	9.41555270636845	9.52549896667089	9.07437285905914	9.48024686707984	9.48764049879049	9.20728118000599	9.57284449214544	9.54441551853347	9.38211658735451	9.37549309573729	9.63778367741434	9.46851637817038	9.55463204817167	9.44802578819795	9.52028168878629	9.52549896667089	9.71089863640993	9.08814092912405	9.55712059363652	9.38211658735451	9.26762925678169	9.36197163961893	9.3796517304579	9.27553938932714	9.82564833056496	9.74762198839538	9.47091438193933	9.89326478483375	9.32527481311383	9.6776753861706	9.80846002465346	9.06106797720753	9.42732976407682	9.21273556959752	10.0199485119327	9.89683279244679	9.65054127251707	11.0306133838401	9.68649334366003	9.39889311327845	11.3206564431832
RPS25	11.8984102963526	11.957905319793	11.9703132057608	11.9872360574791	11.9703132057608	11.639985061209	11.5615940529568	11.3684343687247	11.7466402650448	11.7935613186441	12.1702673452951	12.1402023893113	12.0617385926759	12.0727153389215	12.0145792239208	11.4835118349746	11.7040439278121	11.6529646051463	11.7633505510421	11.9448750330105	12.0455533962446	12.0298083576387	11.9872360574791	11.9270155347784	12.0145792239208	11.9703132057608	11.8519568954857	11.8097095647084	11.6264588056502	11.8678566542828	12.1266833781236	12.0727153389215	11.6123688046755	11.3293579702346	11.1597502872472	11.2688600160736	11.7935613186441	11.7633505510421	11.5615940529568	12.1862031738584	11.8831266091622	11.6647753727779	11.4718652213157	11.7935613186441	11.6911670706581	11.4603852826766	11.3206564431832	11.7633505510421	12.1266833781236
RPL37	12.556850145137	12.8184483992518	12.6967157645787	12.7594016306297	12.6683531196975	12.4217943190071	12.4928764190286	12.4765040163384	12.556850145137	12.556850145137	12.6393516594891	12.6393516594891	12.6227802774879	12.6683531196975	12.6831375138092	12.590030718013	12.7128269027614	12.590030718013	12.6393516594891	12.6393516594891	12.7431305396454	12.6683531196975	12.7278621763631	12.590030718013	12.6831375138092	12.4928764190286	12.556850145137	12.5411641413339	12.6967157645787	12.590030718013	12.7278621763631	12.7594016306297	12.6683531196975	12.4765040163384	12.6054291159364	12.7773195129921	12.5728679836481	12.6393516594891	13.0000415220249	12.7431305396454	12.7594016306297	12.8622720952447	12.7278621763631	12.8184483992518	12.8184483992518	12.5728679836481	12.556850145137	12.6683531196975	12.7594016306297
HINT1	10.8992940777076	10.7940289963544	10.8685584341025	10.7117903942857	10.943613771792	10.7999409857345	10.7466437242799	10.8421347978679	10.9783435143634	10.7529190441267	10.6931223612499	10.9059615721063	10.9277025787513	11.0232171471269	10.8801849783101	10.9642990817223	11.0075393277782	10.9133779303421	11.0232171471269	10.9568781855428	10.8801849783101	10.7351726536559	10.8247626965185	10.8119294880311	10.9204151015265	10.6931223612499	10.6196122440894	10.8801849783101	10.8063985566573	10.7466437242799	10.7043693583606	10.8801849783101	10.7413931962872	10.7466437242799	10.7351726536559	11.3800514339761	10.9509259166064	10.9859966877156	10.6304557171252	10.6668593973261	11.1421686759982	10.9568781855428	10.8866577206022	10.5737160207101	10.9204151015265	11.1326766820906	10.8369793132444	11.1326766820906	10.9642990817223
EEF2	11.1935120532577	11.1245443116712	11.1016108592242	11.1597502872472	11.2216185635407	11.3105221436664	11.1935120532577	11.0936524910092	11.1245443116712	11.3684343687247	11.6784661927664	11.3486612439275	11.3206564431832	11.339067944803	11.1597502872472	11.0554049074948	11.4488322643566	11.3293579702346	11.0716491250802	11.2118710332816	11.4488322643566	11.339067944803	11.2040203044683	11.2511981212335	11.339067944803	11.3922278926003	11.260044158583	11.3800514339761	11.5753358022478	11.1161448167679	11.4603852826766	11.1421686759982	11.2295132905487	11.4144187390733	11.3206564431832	10.9716702756534	11.4386048900574	11.4386048900574	11.2295132905487	11.3596305331464	11.2801818588481	10.7999409857345	11.3486612439275	11.4386048900574	11.3800514339761	11.639985061209	11.1326766820906	11.0936524910092	11.4286007842879
RPS10	12.2559449619707	12.2000412974595	12.3335213487149	12.3006300377441	12.2701027293202	12.0298083576387	11.957905319793	12.2839520228809	12.2701027293202	12.1266833781236	12.3006300377441	12.3006300377441	12.2305421306138	12.2152527292684	12.2152527292684	12.3006300377441	12.3335213487149	12.2839520228809	12.1129290697326	12.0849656486441	12.3516152709074	12.2839520228809	12.2305421306138	12.1266833781236	12.3516152709074	12.2305421306138	12.1702673452951	12.2839520228809	12.5247471670345	12.4062112591844	12.3178334841582	12.2559449619707	12.1862031738584	12.1862031738584	12.1702673452951	12.3673018112051	12.2839520228809	12.5097306881023	12.5247471670345	12.3335213487149	11.8984102963526	12.3516152709074	12.5728679836481	12.4928764190286	12.3006300377441	12.4765040163384	12.3006300377441	12.3673018112051	12.3874329602743
ATP6V0E1	9.6346471489503	9.54959966208833	9.47785911320189	9.61075136529591	9.41811137576977	9.47563155331695	9.35696679924707	8.86044725877048	9.18531355868665	9.50038730855225	9.39154841469616	9.57057482711877	9.45290917754025	9.11247661536836	9.41811137576977	9.04883271898058	9.35945388490025	9.49779085905499	9.425058545298	9.30572669332438	9.41811137576977	9.61324335811138	9.30995199546365	9.44595143549837	9.50281364917795	9.36897545548256	9.35463120020647	9.29651595577987	9.2283362056394	9.15109292964866	9.47785911320189	9.60798301933263	9.35019445397444	9.52549896667089	8.78695677292263	9.05936865840349	9.14221261976003	9.30331090905086	9.15699839526914	9.40844773389565	9.6183616273535	9.9040405000835	9.42959464668069	9.27770722303648	9.20465690073501	9.50281364917795	9.11650350539763	9.3796517304579	9.20728118000599
HNRNPK	10.0801904386234	10.1554381665271	10.4085087498706	10.0370903291665	10.4434882153266	10.4329907072225	10.8866577206022	10.8119294880311	10.6668593973261	10.3888815709743	10.3803870214347	10.1151790480589	10.5737160207101	10.7351726536559	10.3564452396355	10.7232764886496	10.5983997620748	10.1831250983209	10.6539870925101	10.8247626965185	10.2169691544422	10.172166312478	10.4042305836999	10.4329907072225	10.2293032923528	10.4235318461475	10.2456583180519	10.4235318461475	10.0232821793192	10.249530097887	10.3387544874495	10.2335755344443	10.3387544874495	10.4532937206308	10.5879055744753	11.1682935944826	10.5828796053547	10.4632339161402	10.457881981869	10.0915180114988	10.2841392892717	10.3483804994392	10.3888815709743	10.438667244623	10.3888815709743	10.2742605287021	10.9716702756534	10.2569622691618	10.1272100192484
ANAPC5	8.21698096448489	8.13397620549341	8.36752322866284	8.18783838433824	8.33055582921547	8.25965978895856	8.3758312089541	8.4153955383735	8.62788287580028	8.39259373757743	8.32523503779339	8.229257793302	8.47995540306769	8.28709682600265	8.36337950024879	8.46072814166654	8.28815406558498	8.23110212533844	8.499385835679	8.46072814166654	8.20182587412778	8.21867816693829	8.188658316998	8.36850141557128	8.36850141557128	8.20075401454281	8.26946517701237	8.34082630090293	8.47782511802653	7.77518848522309	8.49710215899475	8.29973745670202	8.35541425146985	8.14138628865346	8.15739191971909	8.78126660290655	8.19613624487327	8.38350089078162	8.04708662703554	8.11479673260179	8.26158755856158	8.31594202142521	8.0992293534546	8.24118089550568	8.16019846967388	7.95434411587627	8.75980758963299	8.65765073674911	8.6109540369583
HNRNPU	8.6635525806058	8.53487662172801	8.92257645032475	8.56056874437222	8.90109422112063	8.94411107690385	9.06438751869869	9.11650350539763	9.20042918177927	8.82055961227634	9.12218665610092	8.75711959903593	9.00311180063296	9.18001274221521	8.93077933098693	9.07626815671637	9.22260063108921	8.86535676541722	8.94074569543117	9.12031813271177	8.69939524109554	8.80621627503035	8.96928152486296	8.76554031871042	8.91068004025183	9.0960344490816	8.85643816202845	9.1381794684443	9.08494181590528	8.99977468332029	9.15699839526914	8.9942938325654	9.15699839526914	9.17020484833409	9.33641365309527	9.71346794517766	9.31190048897101	9.12218665610092	8.95758978870413	8.91608857215504	9.16819714713938	9.13278880600779	9.23272758986919	9.02005420327918	9.31190048897101	9.43486096952196	9.15304133958895	9.24919856984818	9.1438730705209
EIF3A	8.74278027081609	8.84356958508967	8.89084931634611	8.91237361667949	8.92910284590436	8.58856829458862	8.499385835679	8.45625289318593	8.78837230776852	8.92745285532961	8.77679794098267	8.78395842660034	8.87854576995052	8.87854576995052	8.95934057723435	8.6672947336746	8.63084382973202	8.67646771732693	8.7972937345232	8.64116581077084	9.09023854340076	8.93384890014249	8.85780931478524	9.00640825640487	8.78977254980251	8.67914494267638	8.91947021244098	8.48311225977591	8.41002231727996	8.67247162036986	8.75980758963299	8.51506227495785	8.63702081488636	8.38440290711151	8.06505243534607	8.56302288553879	8.40281107986667	8.83656790438527	8.93384890014249	8.16191736573909	8.76879223270759	8.39009870252371	8.45290599289472	8.02920665271017	8.42909959236473	7.95961737290092	8.44721146204268	8.29973745670202	8.50311659671667
MSN	9.29877405112593	8.68995186772132	8.39142283367398	8.96265076796395	8.96928152486296	8.86705192545967	8.87380568323676	8.38907974761964	8.71820599251154	8.7482491214753	9.10852878676604	9.29651595577987	8.72928714256313	9.35696679924707	8.33982701428628	8.70352698708703	9.1931572471408	9.03435058040316	9.02628251866901	8.55188083659805	8.63200259967037	8.55950319060032	8.39363882248463	8.78126660290655	8.43362982540254	8.5857436648254	9.1106620220209	9.1438730705209	9.76036576642413	9.92893016619177	9.80547992837574	9.48486807666414	9.56298682880792	9.60798301933263	10.3345527368171	8.47087827444621	10.1673998162916	9.48288008982269	10.4235318461475	9.68894818661323	9.77630374859638	10.1431434448146	9.76863454903824	9.94158050273867	9.3796517304579	9.48024686707984	8.77147694640941	9.65317562962893	9.68894818661323
ACTN4	8.50948486636672	8.28419378206908	8.08312258659615	8.45746617948714	8.25580301020812	9.18733060731281	8.77551109073881	8.50682038120056	8.50053532151349	8.78695677292263	8.18573615204552	8.25817850851859	8.09273895578345	7.85930732632474	8.2900865628075	8.08697388778029	8.88606626084352	8.87380568323676	7.81044282558833	8.15172309863211	8.61999950622242	8.65765073674911	8.5694647767932	8.69814217210319	8.39259373757743	8.08697388778029	8.48898819883739	8.7265361056933	8.66213015131625	8.28225950827329	8.34738106928122	8.3212301901911	8.50682038120056	8.88756086280914	8.92089516955981	7.62286231796106	8.70996676587232	8.06049811994844	8.38440290711151	8.23318034206486	8.42263208334985	8.19988921212588	8.54689252651099	8.71528978988082	8.87520772096073	8.79877778638835	8.25181493333763	8.40389728504316	8.35973336914888
APP	7.84549876247425	8.41125662708849	8.58055298402818	8.70996676587232	8.64946546464689	8.18398043085114	8.41322887060707	8.30645233198536	8.19988921212588	8.43968716556711	8.80342697480635	8.49230655869478	8.86044725877048	8.88928347731309	8.6424520808196	8.52271965208566	8.95236470487608	8.4427818868264	8.51506227495785	8.98398063301822	8.68293975729607	8.6292721068798	8.44721146204268	8.24118089550568	8.42784108243062	8.94769400403377	8.50435530581833	8.5871985206555	8.4427818868264	8.05094758617958	9.18355949243662	8.55058008231374	8.26158755856158	8.50818890751473	8.52897685162181	9.39646342950373	8.69283844511904	8.26261057035973	8.979112759913	8.65765073674911	9.19107003687902	8.7265361056933	8.60965307020741	9.29272419989682	8.87709517341806	9.10492811448486	8.69670938699128	8.81733087518837	8.55558931593693
PRKAR1A	8.79877778638835	9.12558683922644	9.16305436073294	9.06305352304873	9.29272419989682	8.8393713544977	9.21273556959752	9.26137412727832	8.96928152486296	8.76133292090688	9.01822306925945	8.99102615616076	9.55206559592609	9.89683279244679	9.24471103147074	9.39154841469616	8.54080508226334	8.62641703271726	9.36655967052719	9.79044621167109	9.17020484833409	9.02933070216392	9.28805358505665	9.06106797720753	9.04086661256262	9.06106797720753	8.98575865043524	8.74135917790702	8.59366382575392	8.58856829458862	8.89084931634611	9.15699839526914	8.94411107690385	8.64692560105204	8.62146881791839	9.63183584709916	8.9040094381243	8.99780186782225	8.61223814657135	8.83200239612086	8.91771600387978	8.69670938699128	8.47435454894843	8.66988547768504	8.77408903653664	8.1470584060044	9.33641365309527	8.72789886144206	8.82217148371169
DSP	11.8377351946496	12.0298083576387	12.2839520228809	12.0617385926759	12.3178334841582	12.2000412974595	12.6967157645787	12.4928764190286	12.4402511594497	12.4583203819371	10.0298011187482	11.914572552503	12.2839520228809	12.4583203819371	12.3335213487149	12.5097306881023	12.1547778188753	12.4062112591844	12.556850145137	12.6227802774879	11.957905319793	12.0849656486441	12.2451701632622	12.3335213487149	12.1000751111164	11.3016518807425	12.1862031738584	12.1129290697326	11.9448750330105	12.3516152709074	11.5615940529568	11.3206564431832	11.5864684640119	11.9703132057608	12.2152527292684	12.3335213487149	11.914572552503	11.2917375814762	12.1702673452951	10.9204151015265	11.6647753727779	11.9448750330105	11.4488322643566	11.339067944803	12.1266833781236	12.1702673452951	12.5411641413339	11.8984102963526	11.5615940529568
RAD21	7.43671851856485	7.43243713229448	7.27781818302119	7.29286101314465	7.24650301330028	6.49685030431848	6.41157265937616	6.73072683857233	6.702994186597	7.55490739440637	7.24478582020293	7.35695292044885	7.44638239754821	7.68349272174911	7.52849689366563	6.89930331034137	7.39988249481968	6.5156037006881	6.93701846417966	7.03261163366927	7.71787856983958	7.75559275211525	7.59569498412693	7.68128915191948	7.54771321063365	7.46772049763664	7.04068588987113	6.62148850929158	7.44520328045556	8.41937689742228	7.73061095733206	8.10090164640963	8.0572168566707	7.87441022249268	7.55373690395744	7.36362599037493	7.73507448055416	8.28023891151233	8.24378589369665	7.85699514530121	8.3430187834144	8.26651269584085	8.67122284240274	7.596310268405	7.26776670002963	6.85623108166245	6.34182481865475	7.71713391613888	8.90920997916309
WDR1	8.13032259383676	8.14228915831038	8.19522507430654	8.07753783602852	8.13135388532651	8.43968716556711	8.43968716556711	8.23735874004302	8.53137165285684	8.15082310762475	8.34197870258232	8.02463491897666	8.03620362118208	8.27726717573184	8.0992293534546	8.48430893814363	8.18573615204552	8.29319026130877	8.10929888551897	8.14998787934618	8.12055027109908	8.24556627986129	8.22713181957362	8.19341607306775	8.188658316998	8.188658316998	8.55950319060032	8.33874787047455	8.14031713173024	7.49696594153475	8.27444394392657	8.10170816959069	7.92166190005423	8.3223787040222	8.41217705447278	7.60473908431844	8.45952579188316	8.09273895578345	8.20859899242082	8.17169300472607	7.71018510167093	8.07475403836239	8.47886519968725	8.68293975729607	8.08409154659661	7.83278761739826	8.17657334832279	8.13673490871501	8.06132220472063
NCL	10.0951496842799	9.62913316016172	9.864812574266	9.93219421392195	9.95749868158576	9.96696489701891	9.81209782167446	9.87091194939907	10.0102602008764	10.3704930652738	10.0370903291665	9.94496454713793	9.84566473843531	10.2293032923528	10.0407215063799	9.5953764084772	10.1998834780637	10.0370903291665	9.97642585834594	9.94496454713793	9.73640635630804	9.79637196068475	9.93503762397276	10.1474136978522	9.88246021205709	9.92281075766145	10.103991803528	9.9040405000835	10.6304557171252	10.5678281361921	10.3297585697161	10.4532937206308	10.3433755261788	10.5309111304845	10.7529190441267	10.3520476631585	10.4797653605503	10.7629576234088	10.3433755261788	10.2091965818351	10.4900866915712	10.7351726536559	10.3387544874495	10.0166594569029	10.448440899113	10.2370621917694	9.83240923748066	10.3146501038927	10.3297585697161
AP2B1	6.22338898799833	6.36913861759971	6.2467527226768	6.41986105104017	6.50857999619357	6.50009309215501	5.83423107704647	5.87145721370224	5.94949418019185	6.48135112858581	6.97788021352568	6.42199893371983	6.322275029106	6.45372570007804	6.43712701941316	5.84057158480077	6.66627610578833	6.17986639134389	5.47017272278644	5.31172903878909	6.47049124943801	6.52104356920221	6.28892116307868	6.46965506189881	6.51355776415411	7.33449514755355	6.380115700685	6.45185105989515	6.80584532374294	6.20039176948568	7.06466266328173	6.7088141777496	6.70702346203546	6.47921199647163	6.37968279015203	5.77950240500943	6.18146575580243	6.28116446334575	7.30306991945701	6.62773824856612	6.47049124943801	7.1813482504209	6.14450946900131	7.44808121769805	6.76559875384958	6.63258853269589	5.90264093516886	7.00274503053124	6.91739247708906
AP2M1	7.50020374306346	7.45719344413241	7.38445551330526	7.61742298204368	7.41646327602497	7.71510278064086	7.84030098152157	7.87370623211907	7.68837929578787	7.72397329397251	7.22016307005763	7.50756660689988	7.41646327602497	7.29470796998413	7.43612026078061	7.19004889379787	7.92787778543431	7.65243172378883	7.62130939528577	7.30141900614038	7.66229846551109	7.69057176258827	7.55613896733167	7.74579578000188	7.8002930160368	7.24873895434314	7.56172198420082	7.92958864244072	7.24478582020293	8.43581106247708	7.37589059871461	8.20262492438872	7.96219080341004	8.9142970066501	8.36550663599709	8.00899951557016	8.22829844659278	9.33391669181167	8.70352698708703	7.95961737290092	8.47087827444621	8.22829844659278	8.15270181783085	8.12416009850643	8.38028147506588	8.06505243534607	7.9181949686359	8.13135388532651	7.45364038072406
CLTC	9.0960344490816	9.10492811448486	9.27342763192625	9.15905152713591	9.26956682842331	9.18531355868665	9.18178333377945	9.52549896667089	9.25716260446787	9.42959464668069	9.49017054948512	9.01350341032744	9.2283362056394	9.49239109101906	9.53435642949983	9.50281364917795	9.07626815671637	9.22432545984738	9.34779794691066	9.54959966208833	9.19852083954195	9.128033540977	9.46041463235989	9.31831101972998	9.26337972067405	9.50281364917795	9.27553938932714	9.07437285905914	8.83020114152089	9.5953764084772	9.47563155331695	9.56298682880792	9.37314279185622	9.26337972067405	9.23470620173419	10.5264867205305	9.19681340942019	9.54959966208833	9.32042673561918	9.01822306925945	9.48764049879049	9.42732976407682	9.43207271304233	9.6803813275198	9.29051510701036	9.48764049879049	9.77355273760092	9.53107955220713	9.16819714713938
MLEC	7.587481126559	6.90667762708472	6.98380256769164	7.05045193349646	6.85671835821774	7.52698889716796	6.99094347861274	6.78325250142262	6.86603880384251	7.34286411153316	8.43845805819041	7.10323853198154	7.19583418954086	6.89930331034137	7.18192539209529	6.77359249254075	7.64191984278022	7.30196753718378	6.81164956505903	6.46843064329771	7.27600419450501	6.83758479836892	7.05591011320949	7.24315766385009	7.21898964651155	8.55706030163486	7.35695292044885	7.01680220076213	8.56302288553879	7.72238363023408	7.78578131126746	7.97530422479103	7.7517327417127	8.12248503315188	7.77157882389155	7.28014733211356	7.66796898009652	7.61862192662536	7.5389440510332	7.8653766854007	7.70124883628592	8.71676947889872	8.30371414774857	8.04708662703554	7.49056260754191	7.35638793662606	6.91395416468575	7.80183644404003	8.52781395984535
LASP1	8.82217148371169	8.5338539131415	8.74702200230963	8.78977254980251	8.8622690561129	8.49463796111905	8.41217705447278	8.22829844659278	8.59096966214594	8.69814217210319	10.1394779339246	8.89748465225887	8.73634000611578	8.49815762946586	8.65765073674911	8.35021317616597	8.94769400403377	8.89551401825438	8.65217561448153	8.14405390105917	8.71955614732764	8.49523617344253	8.33772188913815	8.67122284240274	8.55820449755602	9.82890878376161	8.49130026565003	8.6635525806058	8.82217148371169	8.64946546464689	9.38655245793213	9.28362897808446	8.87854576995052	9.05936865840349	8.33363050208849	8.35868953571969	9.05440161499418	8.9724694762661	9.25155141041585	8.79274953009412	9.03435058040316	9.69715168299008	8.72086610638618	9.35696679924707	8.82055961227634	8.70477929514084	8.20075401454281	9.14928888151001	8.78977254980251
SF3B2	7.98764972844728	7.83366274274085	8.01343986886709	7.97163675115253	7.96219080341004	7.93496969442374	8.17080384188858	8.02539846576539	8.07955145286492	8.24735860822459	8.29319026130877	8.01528962806304	8.00207960214036	7.88882470999009	7.89362809096445	7.86853472062278	8.18489328991928	7.94752287293152	7.73361484762659	7.51371419158098	8.00108291516464	7.83825233880625	7.92166190005423	8.07663150053171	7.95349556508603	7.9734592216441	8.0038060231467	8.12327312699254	8.65900863953997	8.40167693063069	8.19898416423462	8.1258574830141	8.09640318753152	8.77551109073881	8.07391082962805	7.17012870693491	8.14228915831038	8.16191736573909	8.64946546464689	8.12663098458909	8.28614956496526	8.21505177308045	8.07212592369391	8.44721146204268	8.3430187834144	8.06301386414311	7.71787856983958	8.98575865043524	8.54689252651099
TMEM59	10.1633720702115	10.5879055744753	10.6764850204509	10.4434882153266	10.5155469242097	9.97293038374456	10.0480556737232	10.438667244623	10.3197374189422	10.1998834780637	10.8179702782595	10.3803870214347	10.4844961574361	10.0547278062854	10.4999509467589	10.4999509467589	10.4797653605503	10.2249195557412	10.1272100192484	10.3704930652738	10.4692356841379	10.6196122440894	10.2881764047085	10.2964150294719	10.3803870214347	10.7999409857345	9.96055628508458	10.0640475487874	9.38655245793213	9.02628251866901	10.1110878931898	10.1229462058312	10.0003761304732	9.5922727989954	9.23659955693484	10.6196122440894	9.73640635630804	9.44346235321455	9.6776753861706	9.69954815916595	10.0677649801421	9.91356974558026	9.41061175931723	10.6539870925101	9.98921516060018	9.73640635630804	10.4329907072225	9.73304899583952	10.0610225129603
CSRP1	9.45779488859418	10.5629942327194	10.5629942327194	10.0407215063799	9.46041463235989	10.0068705455067	9.97023331438606	10.2335755344443	10.4999509467589	9.62118765171113	9.73640635630804	9.71089863640993	10.1151790480589	10.9133779303421	9.14928888151001	10.4742242441765	9.98588097181882	10.4042305836999	9.54193101143442	10.1474136978522	9.657311398137	10.4085087498706	10.6539870925101	9.65875721603455	10.3564452396355	9.14928888151001	9.93503762397276	10.8179702782595	9.07974856231818	7.70124883628592	9.76275004123372	8.61474805465171	8.54818432175253	8.92455937300026	9.20042918177927	9.20042918177927	9.73304899583952	8.01263918428073	9.10147291480987	9.04726590218922	8.35310366630931	8.40281107986667	8.17722325819545	9.03112781817189	8.72536480021477	10.1998834780637	10.4285108629722	8.565189059255	8.61631915562267
CAP1	10.2048030254929	10.0547278062854	10.4532937206308	10.4042305836999	10.0480556737232	9.73304899583952	9.71876690279785	10.5934145301568	10.3612884969698	10.1474136978522	10.3612884969698	9.97023331438606	10.2293032923528	10.5052959883108	10.2408272955378	10.7043693583606	10.2531642209279	10.0442898588098	10.0951496842799	10.2370621917694	10.135103185614	10.3520476631585	10.5476601904223	10.2370621917694	10.4844961574361	10.3660616488449	10.3564452396355	10.4192268335062	10.4329907072225	10.1797420129789	10.7529190441267	10.4692356841379	10.2048030254929	10.6196122440894	9.95097325959636	10.6481643521122	10.4900866915712	10.4692356841379	11.0554049074948	10.3993133365689	10.6097952209952	10.9509259166064	10.1510998091171	10.7772615001117	10.1633720702115	10.1474136978522	10.5476601904223	10.4632339161402	10.3483804994392
PTGES3	9.6776753861706	9.76863454903824	9.96696489701891	9.85802165113793	9.92281075766145	9.53676951802508	9.864812574266	10.1998834780637	9.88246021205709	10.0003761304732	9.88246021205709	9.8187276454024	9.69414708486879	10.1554381665271	10.1076860019862	10.0513150480215	9.56298682880792	9.66184589746883	9.95749868158576	10.2531642209279	9.67208021685069	9.82227711466934	10.0232821793192	9.92281075766145	10.0677649801421	9.88246021205709	11.0306133838401	9.79333572618563	10.3387544874495	10.4192268335062	9.91658449649976	9.82564833056496	10.3749671465547	9.73640635630804	10.0996783548342	11.0855534985257	9.37774439325514	10.9568781855428	10.494715335687	9.93844679703138	10.0610225129603	9.88629989489176	10.0480556737232	9.73304899583952	9.73004183080129	9.61075136529591	10.2790427544092	10.0265108927503	10.0068705455067
WARS	7.47946317316349	6.79836310665797	7.25530978327702	6.70040356355206	7.2621237900668	6.88123155480268	7.21952207267242	7.20255003636249	6.93948035016001	6.85150674180433	7.70672351143481	6.9894823894346	6.89146821793413	7.34939770334349	7.19102341086677	7.00890782348983	6.92124525022792	7.03124913601479	7.09790055226505	6.82892477548712	6.77201946874106	6.58325469059265	6.67745835915357	6.74001276916261	6.79925349572428	7.50217402467503	7.22461556689713	7.1991954296	7.67350688735747	7.22077059675346	8.59366382575392	7.24989731704866	7.74346227187197	8.00806371518586	7.58811427064277	7.68971489908403	8.88441415394122	8.72244748570168	7.17642197993994	7.4956740345703	7.94007558007999	9.10315344139144	7.06516315066912	7.63155062550979	7.80576009307529	7.99205381016494	7.31941324396884	8.04622654770988	8.16019846967388
NDRG1	10.1758155503208	10.1229462058312	9.76036576642413	10.1910312755327	9.98921516060018	10.7772615001117	10.8299680740534	11.0075393277782	10.2531642209279	10.3247389995618	9.96696489701891	9.94158050273867	9.87091194939907	10.8500991068481	9.71876690279785	10.5879055744753	10.7676488549167	10.5934145301568	10.6668593973261	10.3520476631585	10.1474136978522	9.98234861276113	10.3197374189422	10.5200805630929	10.3197374189422	10.3345527368171	10.7043693583606	10.4692356841379	10.6931223612499	12.0849656486441	10.0003761304732	10.772372339949	11.339067944803	11.3486612439275	12.1129290697326	9.73885196603304	11.3206564431832	11.9998403819095	12.4062112591844	10.6097952209952	11.2216185635407	11.6529646051463	12.5097306881023	11.0232171471269	11.6123688046755	11.1768396509432	10.4532937206308	11.2801818588481	11.2511981212335
UBB	12.0455533962446	11.9448750330105	12.3006300377441	12.1266833781236	12.1547778188753	12.1266833781236	12.2839520228809	12.3178334841582	12.2451701632622	11.639985061209	12.6227802774879	12.0727153389215	12.3006300377441	12.3335213487149	12.0455533962446	12.3874329602743	12.2559449619707	12.3178334841582	12.3335213487149	12.2451701632622	12.0617385926759	11.9703132057608	12.1402023893113	11.8377351946496	11.9872360574791	12.6967157645787	12.973207118332	12.3335213487149	12.3874329602743	12.1129290697326	12.3673018112051	12.590030718013	12.4062112591844	12.4217943190071	12.6393516594891	12.6967157645787	12.556850145137	12.4062112591844	12.2701027293202	12.2701027293202	12.3874329602743	12.6538482088591	12.6538482088591	12.9391647029031	12.6227802774879	12.6831375138092	12.5247471670345	11.9872360574791	12.6393516594891
PFN1	10.0915180114988	9.23063564529862	8.52897685162181	9.43934771629543	8.964410148989	9.70205864843745	8.5114759166188	7.72238363023408	8.74278027081609	10.0610225129603	9.86765072202956	9.64543965536047	8.6424520808196	8.04913703831198	8.66988547768504	8.19613624487327	9.45016009448995	9.72708405312658	8.42561987035342	7.73286602727808	9.39366160706982	9.15304133958895	8.87854576995052	9.67003097163167	9.3009764245603	9.46558530859604	9.51295251717501	9.18531355868665	10.5828796053547	9.53975081132895	10.457881981869	9.91959736964659	10.4042305836999	10.4329907072225	9.72459884376965	6.82645744362659	10.0610225129603	10.3888815709743	10.6821840037545	10.494715335687	10.3146501038927	10.6714177781048	10.1873593206252	10.1554381665271	9.94158050273867	9.72136952002139	7.60793402158651	9.84835495590448	10.1474136978522
PTPRF	8.2900865628075	8.05621120559239	7.95719157062218	8.07134435356627	7.91734842234195	8.6109540369583	8.31387189003448	8.22235685486894	8.2900865628075	8.69165344316418	7.86234938335413	8.01938334982667	7.96468268394815	7.32434986297053	8.08980419159624	8.0879765002443	8.71955614732764	8.51727681132728	8.10170816959069	8.08980419159624	8.35541425146985	7.89980642947735	8.13314693856346	8.35310366630931	8.12248503315188	8.21598302121485	8.05094758617958	8.13229572354667	8.4866159130678	8.65900863953997	7.77157882389155	8.30147509116009	8.61223814657135	8.25283681876122	8.2781776865102	7.94175088761973	8.17080384188858	7.7865264178903	8.7128165523473	7.90650954137063	7.52970607573503	7.73061095733206	8.17169300472607	8.38440290711151	8.46176032189413	8.40056795510516	7.97704956774754	7.57033055873928	8.26261057035973
YWHAZ	9.54959966208833	9.83926066523429	9.82227711466934	9.71876690279785	9.90078026205033	9.94158050273867	10.5983997620748	10.4632339161402	10.0915180114988	10.1673998162916	9.14001023863915	9.46041463235989	9.94158050273867	10.0580798737609	10.1554381665271	10.3345527368171	9.84296862729229	9.97642585834594	10.4085087498706	10.6602500633526	9.62360230541863	9.83926066523429	9.95749868158576	10.0039699364415	9.84835495590448	9.26337972067405	9.85802165113793	9.8187276454024	8.95934057723435	9.81209782167446	9.35195161679152	9.69143667104472	9.40388521259401	9.65317562962893	9.89326478483375	10.0298011187482	10.1272100192484	9.98234861276113	10.1592498399065	9.22056300822669	9.78159776560644	9.77907481190629	10.4085087498706	9.6477209216663	9.90078026205033	10.1554381665271	10.4632339161402	10.0199485119327	9.10147291480987
SOD1	10.8119294880311	10.6539870925101	10.4632339161402	10.5828796053547	10.5264867205305	10.3387544874495	10.412458485829	10.3297585697161	10.5879055744753	10.5629942327194	10.5785421254508	10.6821840037545	10.1831250983209	10.1954709768245	10.4844961574361	10.4085087498706	10.7999409857345	10.6668593973261	10.4692356841379	10.249530097887	10.7529190441267	10.6042529940261	10.4692356841379	10.5934145301568	10.4742242441765	10.5309111304845	10.6714177781048	10.5476601904223	10.6602500633526	10.6196122440894	10.5678281361921	10.9509259166064	10.5155469242097	10.4692356841379	10.3993133365689	10.5629942327194	10.7999409857345	10.135103185614	10.2132527455346	10.6481643521122	10.8992940777076	9.1665074537777	11.1495058733623	10.5879055744753	10.6042529940261	10.2335755344443	10.3387544874495	10.9642990817223	10.9783435143634
HDLBP	8.01171998392814	7.94258158678266	7.8671304764925	7.88747966267643	7.83825233880625	7.88327825494922	8.31493257439303	8.03718466215434	8.0327578242881	8.11479673260179	8.40799820364936	7.74498771133415	7.73507448055416	7.42924184052504	7.86621098205816	7.71713391613888	8.21867816693829	7.96653807248253	7.89202156648231	7.79035647900255	7.99353659581945	7.82426314500229	7.75788288883085	7.8943618470497	7.84164138316885	8.37471375719997	7.96384399529121	8.02213613872351	7.52777204737019	8.26158755856158	8.0860472571539	8.22235685486894	7.88327825494922	7.91926668378966	7.88233857825567	7.77518848522309	8.14405390105917	7.28538415215383	7.73823701550663	8.00632896324889	7.95073952192522	7.84947931638107	7.79263393104679	8.01528962806304	8.06686301564668	8.04269527877995	7.96384399529121	7.71787856983958	8.0587266690723
MARCKSL1	8.38669918859658	7.31666998270235	7.86853472062278	7.98344794593228	7.98932383080278	7.42976110246296	7.17588496414929	7.30196753718378	7.04115577007368	6.71333547549227	10.1316149126777	8.13848845010224	7.86304909972993	7.57318284334638	8.22829844659278	7.22016307005763	8.85643816202845	7.61811292033892	7.86928040308094	7.0669994446889	7.97530422479103	6.92854215462631	6.76956545983512	7.13823328637782	7.46339914177078	9.93219421392195	7.33087321391894	7.41768282328402	9.64272546156479	9.89326478483375	9.36197163961893	9.5811069670308	9.05936865840349	9.26762925678169	8.86874512411889	8.68430498415836	8.97583155932936	9.61578477186617	8.86535676541722	9.43207271304233	8.6346076079371	9.43486096952196	9.9040405000835	9.05619725242316	9.07626815671637	9.62913316016172	7.77793944683748	9.09212004861881	9.55206559592609
GABARAP	10.4434882153266	10.3848521568471	10.3704930652738	10.5476601904223	10.448440899113	10.6481643521122	10.0915180114988	10.0132628758539	10.2742605287021	10.4285108629722	10.7232764886496	10.6149289650771	10.0996783548342	9.87669621733316	10.249530097887	10.0880257587602	10.3993133365689	10.6196122440894	9.96696489701891	9.77907481190629	10.5629942327194	10.5983997620748	10.4192268335062	10.3803870214347	10.5309111304845	10.7529190441267	10.3001102069624	10.3660616488449	10.2654295455327	9.6644780910306	10.6149289650771	10.8063985566573	10.2335755344443	10.6821840037545	10.0232821793192	10.0759285578932	10.3888815709743	10.542078585736	10.0640475487874	10.687313994452	10.3297585697161	10.5476601904223	10.6714177781048	10.8063985566573	10.2654295455327	10.2091965818351	10.1431434448146	10.1673998162916	10.7232764886496
NUCB1	5.60972562881367	5.21132875409442	5.02423485116556	5.37494969345083	4.98487479593463	5.68320917345209	5.23124936868614	4.79712748102235	5.10777882241181	5.62589564762397	5.22606163512299	5.16129610701927	4.8883570392716	4.62436676699206	4.87080134651178	4.66142426427098	5.21867176317289	5.40617434187388	4.73138024744486	4.58761488752889	5.48607389002263	5.28307429995295	5.06876519405518	5.21556061991825	5.18907724908235	5.44395518241941	5.63534029559596	5.11983699092293	5.69651603757201	5.39881435582959	5.27959274234195	5.42824462436717	5.30725848717137	5.43613816891465	5.39529357627431	4.71128237866158	5.45133484525984	5.33784381356035	5.25535142213602	5.36879074142758	5.37142298332085	5.70661864812704	5.24284143622054	5.27220742519456	5.28853340501874	4.99318644725699	4.81412694910441	5.22309318884006	5.58992468007416
GLUL	10.1076860019862	10.2742605287021	9.44802578819795	9.55463204817167	9.6776753861706	9.65317562962893	9.47091438193933	8.85462787393257	8.86535676541722	9.91356974558026	9.72459884376965	10.0199485119327	9.56298682880792	9.24683909470611	9.83240923748066	10.0640475487874	9.83926066523429	9.16305436073294	9.35019445397444	9.89683279244679	9.77144466843054	9.73640635630804	9.50498761198588	10.1192282021115	9.90694732565804	9.98588097181882	9.80234040175346	9.77630374859638	9.14001023863915	10.5309111304845	9.30572669332438	9.48288008982269	9.50281364917795	10.0232821793192	10.2456583180519	9.5953764084772	9.1931572471408	9.18921895959239	8.31387189003448	9.53676951802508	9.61324335811138	9.17622857426367	8.71117955603924	9.33391669181167	10.1272100192484	9.32980436035204	8.7941943373116	8.82863732357121	10.0801904386234
LDHA	11.4488322643566	11.3800514339761	11.4386048900574	11.1768396509432	11.5170580093932	11.4034731964501	11.7040439278121	11.8678566542828	11.5389943624852	11.5864684640119	10.7413931962872	11.339067944803	11.5753358022478	11.8097095647084	11.6264588056502	11.7321041119072	11.2688600160736	11.4386048900574	11.6647753727779	11.4286007842879	11.4034731964501	11.2511981212335	11.4603852826766	11.6123688046755	11.3486612439275	10.9352278271306	11.5389943624852	11.4034731964501	11.6529646051463	12.2305421306138	11.3922278926003	10.8500991068481	11.6784661927664	11.5288358776181	11.8377351946496	12.0145792239208	11.7633505510421	12.0455533962446	12.1000751111164	11.2216185635407	11.6529646051463	11.8097095647084	11.7197250482782	11.3486612439275	11.5389943624852	10.9925977560782	11.4603852826766	11.6264588056502	11.339067944803
SSR2	9.0014236033242	8.80910822975996	8.51506227495785	8.94074569543117	8.88441415394122	8.55950319060032	8.55188083659805	8.79124149500934	8.63594511657849	8.95236470487608	10.0132628758539	9.37095531287977	8.53957402650446	8.13135388532651	8.7335931389342	8.62390379874322	8.964410148989	8.67510085888087	8.59854733714375	8.565189059255	8.85643816202845	8.84701772715674	8.66988547768504	8.71528978988082	8.7958889846843	9.65054127251707	8.89402385312996	8.75711959903593	9.16112935185629	8.6109540369583	9.22056300822669	9.42276709058238	9.33872945258561	9.29051510701036	9.14001023863915	9.15699839526914	9.15109292964866	9.70769369663395	9.47091438193933	9.23659955693484	9.0960344490816	9.17446064046026	9.72708405312658	9.03435058040316	9.43719980416837	9.47785911320189	9.32042673561918	9.01350341032744	9.01822306925945
P4HB	9.58423839200119	9.54712771195956	9.3009764245603	9.63183584709916	9.37314279185622	9.8187276454024	9.89683279244679	9.53435642949983	9.61075136529591	9.97642585834594	9.94158050273867	9.56298682880792	9.27151090252841	8.53603444732799	9.40137477282679	9.33171229223609	9.76583774328357	10.0547278062854	9.47563155331695	8.94606018812534	9.6346471489503	9.44346235321455	9.55206559592609	9.62913316016172	9.6644780910306	9.95447804423021	9.61578477186617	9.61578477186617	9.57057482711877	9.57284449214544	9.50281364917795	9.30331090905086	9.15109292964866	9.63778367741434	9.60583643163012	8.74399401103313	9.66693623789621	9.75428506728363	9.37095531287977	9.50281364917795	9.29651595577987	9.69414708486879	9.18355949243662	9.88980422194691	9.70769369663395	9.85463429046209	9.47296391247204	9.18178333377945	9.50498761198588
SLC25A5	10.7232764886496	10.6042529940261	10.7043693583606	10.6196122440894	10.9133779303421	10.5828796053547	10.7772615001117	11.0786164210121	10.9277025787513	11.1087853019425	11.1495058733623	10.6481643521122	10.7875565798728	10.8421347978679	10.7999409857345	10.9204151015265	10.6931223612499	10.7629576234088	10.8063985566573	11.2295132905487	10.7466437242799	10.6714177781048	10.6988404046853	10.8369793132444	10.5155469242097	10.9783435143634	10.7413931962872	10.5107854653126	11.0786164210121	10.8934006066905	10.2881764047085	9.97023331438606	10.6764850204509	10.687313994452	11.2917375814762	11.493792614626	10.7351726536559	11.8984102963526	10.8685584341025	10.6245412107186	10.4797653605503	10.2408272955378	11.1016108592242	10.4797653605503	10.6097952209952	10.8562520198407	11.059762560937	11.1016108592242	10.9716702756534
PHB	7.52347717613539	7.29236564173662	7.17856200501107	7.29470796998413	7.15383057299375	7.24704687756596	6.81868204349029	6.45048775447097	6.85671835821774	7.55893924728745	7.32387838113839	7.37289010519512	6.88014963212867	6.69217676216108	7.20201218512422	6.5202959050123	7.33918359715564	7.5304498559839	6.38644823847452	6.29407148102937	7.16477243327404	7.08433588339594	7.16957746112246	7.33393480919719	7.14267197227469	7.12083192077319	7.27910311805958	6.92024239270537	8.03440950114496	8.00539802802632	7.21457819307393	7.4776996000876	7.48721349927723	7.40567649179656	7.17805285839018	6.31817040312872	6.95150720455352	8.06301386414311	7.79387327443965	7.27296666147168	7.50687486993737	7.48350118225813	7.77730438744773	7.30502371864086	7.09152697131793	7.05696516181311	6.53780611171226	7.76764264243308	7.26663933771652
S100A11	11.2511981212335	10.9568781855428	10.4797653605503	11.1326766820906	10.7591755242903	11.3800514339761	10.7043693583606	10.2531642209279	10.7043693583606	11.6123688046755	9.5953764084772	10.9783435143634	10.3564452396355	9.54193101143442	10.6668593973261	9.88980422194691	11.0390239318557	11.339067944803	10.5737160207101	10.0951496842799	11.1161448167679	10.9859966877156	10.8934006066905	11.4034731964501	11.0473982316316	10.3888815709743	11.3105221436664	10.6602500633526	10.8866577206022	11.2216185635407	10.9277025787513	11.1935120532577	11.1421686759982	11.2040203044683	11.1087853019425	8.65765073674911	10.8992940777076	10.5366644606437	11.3293579702346	11.1935120532577	11.0232171471269	11.1768396509432	11.3800514339761	10.5366644606437	10.9277025787513	10.4692356841379	9.58718871970426	11.0554049074948	10.4900866915712
CTSA	8.17080384188858	7.49287916865058	7.58682622609658	7.92541933264	7.68689366834378	8.29630843968068	8.01528962806304	7.93967324031814	7.78891613889778	8.03522495648375	8.30645233198536	7.78295903501582	7.31839112597834	7.2753584227981	7.31839112597834	7.36309126919782	8.13673490871501	8.33482131572616	7.52849689366563	7.3686972181313	7.57544230745641	7.37589059871461	7.42620126227439	7.95265075316798	7.76022255455838	8.1470584060044	7.43901472321598	7.75788288883085	8.38440290711151	7.80183644404003	8.68293975729607	8.17271045249588	8.75094540734259	8.81180135576173	8.42784108243062	7.1860862131445	8.46176032189413	8.00207960214036	8.55706030163486	8.63200259967037	8.47668272007868	8.94606018812534	8.04544294558084	9.00311180063296	8.41738968753199	8.99977468332029	7.84164138316885	8.45081362478577	8.66988547768504
TOMM20	9.60583643163012	9.58423839200119	9.79912663371534	9.45779488859418	9.63778367741434	9.22647176447876	9.14928888151001	9.70205864843745	9.83926066523429	9.41323508829024	9.79912663371534	9.73304899583952	9.77144466843054	9.56537807195933	9.53676951802508	9.76583774328357	9.91356974558026	9.53676951802508	9.67482272704945	9.76036576642413	9.98588097181882	9.67208021685069	9.61324335811138	9.52028168878629	9.50782421676303	9.71876690279785	9.43207271304233	9.72459884376965	9.95749868158576	9.83926066523429	9.48486807666414	9.88246021205709	9.65317562962893	9.81544078653487	9.45290917754025	9.68894818661323	9.47563155331695	10.1633720702115	9.94496454713793	9.64543965536047	9.44346235321455	9.50038730855225	10.2742605287021	9.39366160706982	9.41323508829024	9.35463120020647	9.39889311327845	9.5922727989954	9.95097325959636
CD63	10.0496853608724	9.92281075766145	9.77907481190629	9.97949877804047	9.99285072532823	10.0333752062121	9.65054127251707	9.41061175931723	9.69715168299008	9.82564833056496	10.8299680740534	10.0845519381191	9.57492234004584	9.39889311327845	9.80547992837574	9.49779085905499	10.1510998091171	10.0199485119327	9.5896553728359	9.37774439325514	10.0370903291665	9.92595083142667	10.0003761304732	9.85113569600106	9.93503762397276	10.8299680740534	9.91069441957027	9.91069441957027	9.92595083142667	9.60583643163012	10.2654295455327	10.4329907072225	9.98921516060018	10.0759285578932	9.58423839200119	9.26956682842331	9.98234861276113	10.249530097887	9.90694732565804	10.3564452396355	9.94158050273867	10.7466437242799	9.78159776560644	10.3612884969698	9.54712771195956	9.77144466843054	9.43207271304233	9.94732676822194	10.3520476631585
DNAJB1	8.46985203385031	8.63834303686228	8.56801681489897	8.74702200230963	8.64692560105204	9.03760934281791	9.64272546156479	10.1554381665271	9.16466740781792	9.13126064785001	6.84908339514251	8.43259676948614	8.55820449755602	8.83200239612086	8.39817301038767	8.91237361667949	8.39599281562409	8.70750765898994	9.18921895959239	9.19107003687902	8.7128165523473	8.67369573482599	8.70750765898994	8.52517418901716	8.56174548358237	9.35696679924707	11.7040439278121	8.86378728819522	8.81454593334293	9.34779794691066	7.66160510835022	7.78817479340653	9.1381794684443	8.35541425146985	8.9724694762661	7.64624795770192	8.29973745670202	8.59975799763123	9.02933070216392	8.30645233198536	8.21867816693829	7.27910311805958	7.62059813058831	7.81508448348906	8.82549911330772	8.7265361056933	8.9142970066501	8.35868953571969	9.51543305621188
SPARC	8.51042856173915	8.83802783723911	8.81733087518837	9.06438751869869	9.38896285778328	8.57447782040115	9.02436404647868	8.62146881791839	8.4153955383735	8.10538095186719	8.92910284590436	8.86874512411889	9.19852083954195	10.1151790480589	8.20765653115397	9.00311180063296	8.45625289318593	8.98069326295878	9.53107955220713	9.23880215849912	8.7348401312653	8.7061704641052	8.67791279380042	8.46985203385031	9.3796517304579	8.49325762184654	8.33982701428628	9.15304133958895	8.89748465225887	9.50038730855225	10.772372339949	11.0936524910092	9.64543965536047	10.0580798737609	8.9739237852863	9.38211658735451	9.76275004123372	9.68649334366003	10.4632339161402	10.8119294880311	9.91356974558026	11.2511981212335	10.5629942327194	10.7171987352115	9.83240923748066	9.57284449214544	9.05936865840349	10.2881764047085	11.4488322643566
UBE2D3	9.77907481190629	9.91069441957027	9.86765072202956	9.71346794517766	10.0610225129603	9.83240923748066	9.92281075766145	10.1510998091171	9.85463429046209	9.75714777587635	9.57778274272096	9.82564833056496	9.89683279244679	10.103991803528	10.0199485119327	10.0996783548342	9.57284449214544	9.73640635630804	10.1316149126777	10.0610225129603	10.0845519381191	9.97293038374456	9.92281075766145	9.864812574266	9.86171233804438	9.5953764084772	10.0333752062121	9.74762198839538	9.77355273760092	10.1758155503208	9.31190048897101	9.65875721603455	10.1797420129789	9.54959966208833	9.79333572618563	10.2132527455346	9.78159776560644	9.55206559592609	9.61075136529591	9.63183584709916	9.6644780910306	9.97642585834594	9.41811137576977	9.74483696502078	9.37095531287977	9.45533390972431	10.172166312478	9.65054127251707	9.95749868158576
XBP1	7.15115156677627	7.85770501873431	8.24378589369665	7.59083733340775	7.98764972844728	7.18949979685589	7.24478582020293	8.31808756264832	7.3851184227549	6.87531256550818	9.36197163961893	7.56249026483531	8.60965307020741	7.84478252103057	8.75435702396404	8.23912782263309	8.19613624487327	7.42707351154526	7.57716917334409	8.0038060231467	8.19434070215818	7.22226408148019	7.46464678929391	6.97332499782188	7.38250140898428	9.29987523784312	8.06395212613663	7.198030636101	9.01171896033616	7.36180976731657	9.128033540977	7.7041841705144	9.08814092912405	8.61999950622242	7.74429163971601	9.52549896667089	8.51727681132728	7.52849689366563	7.59290063089472	7.92876141806553	8.25181493333763	7.98842029634417	7.87441022249268	8.45856072594777	7.6591002450322	8.09183271832937	7.81954686318424	7.16594903630838	8.99977468332029
SPTBN1	7.27123604052612	7.7896593495038	8.01171998392814	8.07301866718062	8.27618224054995	7.92725600023895	7.90819445141579	7.64191984278022	7.89904409725786	7.23667515857488	8.55950319060032	8.01083453782632	8.27726717573184	8.1978394718682	7.73739380300843	8.0185650238219	7.89673355380555	8.02539846576539	7.71143846804276	7.92725600023895	7.97993717532419	7.98597284885805	7.87280713396066	7.78730771175897	7.76986934541393	8.30975510427808	7.61530206285014	8.39599281562409	7.23128940346983	7.10608989231048	7.54898145497254	7.39812992193149	7.22461556689713	7.19747450870599	7.79192195591255	7.82975798331048	7.6890522966014	7.13644231887523	7.36005638153263	7.69990879262854	7.40251242789861	7.30555933237983	7.39634712392005	7.58682622609658	7.46528311291799	7.72238363023408	7.99041758084408	7.35638793662606	7.25045676907881
LAPTM4A	10.4742242441765	10.7529190441267	11.0641202143791	10.8119294880311	11.0232171471269	10.494715335687	10.8934006066905	10.8299680740534	10.9133779303421	10.6481643521122	10.7351726536559	10.642245505548	11.0641202143791	11.0148670081667	10.9204151015265	10.9277025787513	10.6714177781048	10.6481643521122	10.7413931962872	11.1597502872472	10.6931223612499	10.5828796053547	10.7999409857345	10.7529190441267	10.7171987352115	10.8421347978679	10.5934145301568	10.7999409857345	10.0721485463741	10.2169691544422	10.7591755242903	10.5678281361921	10.4692356841379	10.2207728736891	10.412458485829	11.1016108592242	10.4085087498706	10.1192282021115	10.4085087498706	10.2742605287021	10.5264867205305	10.8421347978679	10.3564452396355	10.457881981869	10.494715335687	10.5576752381609	10.8934006066905	10.3345527368171	10.4632339161402
RPL32	12.5728679836481	12.7128269027614	12.6683531196975	12.6227802774879	12.590030718013	12.6538482088591	12.6831375138092	12.7594016306297	12.7963416209247	12.590030718013	12.6683531196975	12.6967157645787	12.590030718013	12.6227802774879	12.6683531196975	12.7594016306297	12.7594016306297	12.6967157645787	12.7278621763631	12.6683531196975	12.7773195129921	12.7278621763631	12.6393516594891	12.6227802774879	12.7278621763631	12.5247471670345	12.5097306881023	12.8184483992518	12.4765040163384	12.3006300377441	12.5411641413339	12.4928764190286	12.6967157645787	12.4928764190286	12.4765040163384	12.8622720952447	12.7431305396454	12.5728679836481	12.556850145137	12.6054291159364	12.4765040163384	12.4217943190071	12.1402023893113	12.6683531196975	12.6831375138092	12.6227802774879	12.8184483992518	12.7963416209247	12.8393737520843
CD81	9.03435058040316	9.05272765068607	9.18178333377945	9.21856120192883	9.25155141041585	9.22432545984738	9.32739894468039	9.32527481311383	9.29051510701036	8.88332426657965	9.4204567960809	9.46851637817038	9.43207271304233	9.65317562962893	8.97583155932936	9.51057328694178	9.48288008982269	9.26587457763322	9.36897545548256	9.58718871970426	9.35945388490025	9.22647176447876	9.425058545298	9.09023854340076	9.20890252818086	9.25541240698387	8.94074569543117	9.71089863640993	9.02005420327918	9.43486096952196	9.81209782167446	9.35945388490025	9.07437285905914	9.47296391247204	9.33171229223609	9.75428506728363	9.53107955220713	8.98398063301822	9.1381794684443	9.46041463235989	9.18921895959239	9.55463204817167	9.06305352304873	9.864812574266	9.39366160706982	9.91069441957027	9.37774439325514	9.11846818611882	9.42732976407682
UBE2L3	8.74135917790702	8.40056795510516	8.18573615204552	8.46758272412037	8.16655416129189	8.62390379874322	8.3317612116555	7.77582011203191	8.1756487864793	8.5871985206555	8.25965978895856	8.34082630090293	8.1756487864793	7.66160510835022	8.20371909802413	7.77391648751558	8.47435454894843	8.64587977126043	7.83989647343529	7.66160510835022	8.25283681876122	8.19255861765785	8.16381807615674	8.33577457873659	8.10743639160245	8.09462847068714	8.2644058131124	8.33577457873659	8.47087827444621	8.71117955603924	8.32612993556866	8.43845805819041	8.60858107232775	8.55950319060032	8.87380568323676	7.63447572934263	8.62514085938566	8.10444741352511	8.18960247382552	8.27726717573184	8.51259081435995	8.61631915562267	8.36438273973425	8.1470584060044	8.55058008231374	8.53836745373494	7.63447572934263	8.3212301901911	7.92166190005423
PTTG1IP	8.94769400403377	9.60310842583688	10.0068705455067	9.5811069670308	9.86623164814778	9.64543965536047	10.0845519381191	10.4329907072225	10.2249195557412	9.35195161679152	10.0721485463741	9.40844773389565	9.98234861276113	10.0759285578932	9.78472920340332	10.4900866915712	9.99285072532823	9.77907481190629	10.0580798737609	10.2335755344443	9.65054127251707	9.57778274272096	9.63778367741434	9.50038730855225	9.75714777587635	10.5052959883108	9.57778274272096	10.0298011187482	9.20728118000599	8.61999950622242	9.54193101143442	9.62118765171113	9.22056300822669	9.48764049879049	9.54441551853347	10.7940289963544	9.92595083142667	8.7796935721196	9.13637344253808	9.35945388490025	9.54441551853347	9.72459884376965	9.30572669332438	10.3097071631623	9.5953764084772	10.0845519381191	10.7413931962872	9.79044621167109	9.43207271304233
GRN	9.41061175931723	9.10147291480987	8.33772188913815	8.9942938325654	8.89084931634611	9.64018424703995	9.46041463235989	8.58346353998992	9.02436404647868	9.53107955220713	8.33982701428628	9.06106797720753	8.40389728504316	7.421892053939	8.45746617948714	8.19434070215818	9.13278880600779	9.32527481311383	8.74702200230963	7.88814976067503	8.99780186782225	8.83350997606339	8.74702200230963	9.4412060422847	8.94074569543117	8.36850141557128	8.86378728819522	8.97103853638257	9.13126064785001	8.44608894670957	8.99102615616076	8.95934057723435	8.71676947889872	8.94074569543117	8.84230199105486	7.20677764358087	8.99780186782225	8.2953698490764	9.26337972067405	8.9040094381243	8.69670938699128	8.91068004025183	8.05455092189927	8.99780186782225	9.10315344139144	8.81454593334293	8.71413349316499	8.7128165523473	8.71676947889872
HMGB1	11.6647753727779	11.6529646051463	11.6647753727779	11.4603852826766	11.6784661927664	11.4386048900574	11.2407562600873	11.5864684640119	11.639985061209	11.5389943624852	11.8519568954857	11.6911670706581	11.8519568954857	11.8519568954857	11.6911670706581	11.6784661927664	11.5389943624852	11.3922278926003	11.493792614626	11.4835118349746	11.7197250482782	11.7633505510421	11.7321041119072	11.7040439278121	11.6784661927664	11.6647753727779	11.5170580093932	11.6529646051463	11.8831266091622	11.7321041119072	11.914572552503	12.3178334841582	11.9270155347784	11.8831266091622	12.0849656486441	12.0727153389215	11.8519568954857	11.9448750330105	11.8984102963526	11.8232325926395	12.2000412974595	11.9998403819095	12.1702673452951	12.0617385926759	11.9872360574791	11.7197250482782	11.7197250482782	11.6647753727779	12.1000751111164
GLO1	8.99598551156704	9.29877405112593	9.55712059363652	9.22432545984738	9.28362897808446	8.90109422112063	9.29272419989682	9.49535358376332	9.49239109101906	8.89748465225887	8.93227490861235	8.98398063301822	9.34130319415674	9.61075136529591	9.67482272704945	9.8187276454024	9.1106620220209	9.18001274221521	9.49017054948512	9.0960344490816	9.3140877595589	9.33641365309527	9.45779488859418	9.21482344069168	9.33641365309527	8.92089516955981	9.25716260446787	9.57284449214544	9.29877405112593	9.30572669332438	9.21482344069168	8.82863732357121	8.93384890014249	8.80211621655857	9.18178333377945	10.4742242441765	8.95236470487608	9.71635918235575	10.2048030254929	9.12983394178454	8.6822829622863	9.00802500698873	9.89683279244679	9.41061175931723	9.03256666009018	8.95585304252489	9.25155141041585	9.62664940209188	9.02933070216392
SRSF11	8.08697388778029	7.95160192650043	7.89362809096445	7.85633827515132	8.00806371518586	7.65210862684059	7.7896593495038	7.83989647343529	7.56172198420082	8.25462865397535	8.0572168566707	8.16655416129189	8.4058319772605	8.18960247382552	7.91212737232845	7.61862192662536	7.77999107840386	7.49117635886662	7.77318334287956	8.13135388532651	8.19522507430654	7.95160192650043	7.88327825494922	8.19075805060698	8.10538095186719	7.92640663203763	8.07391082962805	7.78817479340653	8.23843100823017	8.10838744388	8.47782511802653	8.05365375153752	8.23110212533844	7.89202156648231	7.83451717841535	7.89506977630513	7.83451717841535	7.78426440684855	7.92541933264	8.16019846967388	8.33363050208849	8.02619419502755	7.90819445141579	7.29909184538687	7.66160510835022	7.69684000262081	7.51090500338137	7.28538415215383	8.33772188913815
SF3B3	7.53773683519401	7.08015485549884	7.36542240721477	7.47709327753988	7.41928967412292	7.75250844073127	7.72010629433981	7.55814231337601	7.61164713340068	7.57684867456831	6.68964454142982	7.14491042207195	7.25530978327702	7.0669994446889	7.59083733340775	7.35805346791113	7.33812111668352	7.76544834861741	7.71787856983958	7.47388649522956	7.33866830886555	7.25697616463442	7.13105571236609	7.55373690395744	7.34420076520458	6.60635729273103	7.43612026078061	7.57472706036628	7.82195415824722	7.39573940482084	6.83300207836853	7.36932433213619	7.54637109560221	7.19583418954086	7.61934485527765	7.07514559158756	7.37471799744225	7.4044291645296	7.30724412122592	7.41646327602497	7.00444127833644	6.98146640121294	7.36055947930285	6.90552955049208	7.69477893302333	6.87619177009589	7.60549551717813	7.56811921562309	6.96651981645226
HSPA9	7.95349556508603	7.97435284133014	7.93151322842634	7.93591499471304	7.84947931638107	7.59290063089472	7.54455813742992	7.75788288883085	7.76843976981303	7.85122848360393	7.5902959641338	7.87205003537513	7.90889499590372	7.92397021972625	8.2781776865102	7.69990879262854	7.73061095733206	7.65575486136647	7.70046449189264	7.49891979998088	7.98932383080278	7.90324261930593	8.05954902926108	8.01083453782632	7.87074770211183	7.7041841705144	8.55558931593693	7.45058519724527	7.55035431150615	7.79455714611394	7.53244291951614	8.13939503638488	8.08409154659661	7.83451717841535	7.68764635011825	8.24983978725979	7.5389440510332	8.16481888523038	7.84792332167992	7.78891613889778	8.21324211965345	8.3758312089541	8.20570799451497	7.07967257173196	7.5740402861909	7.41519305201772	7.36646358771494	8.1450856346726	8.22829844659278
YWHAQ	9.97293038374456	10.0442898588098	10.0915180114988	10.103991803528	10.0513150480215	9.92595083142667	10.2654295455327	10.4900866915712	10.1633720702115	10.2654295455327	9.45779488859418	9.99653172533377	10.3297585697161	10.6304557171252	10.4192268335062	10.3049815451084	10.1192282021115	10.0801904386234	10.4235318461475	10.5828796053547	9.99285072532823	9.96696489701891	10.2609012834257	10.249530097887	10.1229462058312	9.62913316016172	10.0845519381191	9.93503762397276	10.4085087498706	10.7591755242903	10.0547278062854	10.3387544874495	10.2207728736891	10.1394779339246	10.5785421254508	10.9859966877156	10.3520476631585	10.3483804994392	10.5107854653126	9.96055628508458	10.2456583180519	10.6821840037545	10.6042529940261	10.1431434448146	10.39435560977	10.2609012834257	10.4742242441765	10.4434882153266	9.87354717061772
DDX24	8.60396775943698	8.2400807760178	8.22147681601813	8.24284811937994	8.36752322866284	8.13583230974463	7.93421289775595	8.29202823312292	8.30975510427808	8.06049811994844	8.52177557347589	8.47199364363399	8.56417444630803	8.60743198796918	8.10743639160245	8.13756988027227	8.30563112733801	8.29439127734462	8.11853199678802	8.05261205527323	8.55188083659805	8.33055582921547	8.24284811937994	8.17080384188858	8.24472862285528	8.12248503315188	8.34611686969373	8.41937689742228	9.08652600434297	8.67646771732693	8.84356958508967	8.40389728504316	8.47435454894843	8.51948531148268	8.53957402650446	8.17379513715507	8.25679926196873	8.46531892507723	8.3243690577756	8.87520772096073	8.83656790438527	8.69939524109554	8.24196460000842	8.58218538096487	8.56056874437222	9.24919856984818	8.10090164640963	8.6109540369583	8.88332426657965
PPP2R1A	6.87247033703149	6.87023155785824	6.35969489721145	6.8602998584986	6.45185105989515	7.13695301799767	6.82937927266777	6.32540960379459	6.49812675614993	7.4044291645296	6.44041566232129	6.69049544586306	6.19841164546339	5.84966024198957	6.48776748832893	5.67392004428588	6.79997970236882	7.0280956638317	5.87864979386054	5.67017975586768	6.78182497059004	6.80729432247343	6.63314923014733	7.0482227126912	6.67384492253077	6.52347004755761	6.86839657113655	6.87132821626131	6.87569626715817	6.67485460635354	6.4853566025929	6.41157265937616	6.702994186597	6.58702775981364	6.68883486336748	5.02876108877554	6.63211559813224	6.86582319475746	6.63125385573247	6.40217942818515	6.45283752438809	6.61650824034792	7.01114051174272	6.52347004755761	6.43043882308564	6.31817040312872	5.94311878285153	6.33783243057476	6.48658857181712
GSN	9.38896285778328	9.56802986422196	9.2283362056394	9.77907481190629	9.72708405312658	9.77144466843054	9.95749868158576	9.50038730855225	9.81209782167446	9.45533390972431	9.77144466843054	9.9040405000835	9.70205864843745	9.30331090905086	9.03760934281791	9.67208021685069	9.31831101972998	10.0132628758539	9.19681340942019	9.82564833056496	9.5811069670308	9.60583643163012	9.42959464668069	9.39646342950373	8.91947021244098	9.5922727989954	9.14763794996248	10.3345527368171	8.3716703618464	8.4153955383735	9.00311180063296	8.89230573184385	8.26531883722867	9.02307024196146	8.94253734999415	8.94074569543117	8.43845805819041	8.29439127734462	7.97704956774754	9.09782599533708	8.17379513715507	8.1258574830141	8.07134435356627	9.53975081132895	8.64345620342632	9.51295251717501	10.0759285578932	8.76133292090688	8.06395212613663
HK1	9.0828578197982	9.06915901409932	8.99102615616076	9.03610263461113	9.17622857426367	9.70492299522426	9.81544078653487	9.6803813275198	9.32279161300029	9.73885196603304	8.61892111384694	8.87854576995052	8.84624691878988	8.61474805465171	9.02307024196146	9.20890252818086	9.17622857426367	9.6776753861706	9.26137412727832	9.11650350539763	9.18355949243662	8.87709517341806	9.17020484833409	9.22056300822669	8.93384890014249	8.72928714256313	9.18733060731281	9.32980436035204	8.76991366247349	9.39889311327845	8.72244748570168	9.55463204817167	8.92089516955981	9.09212004861881	9.09408524893868	8.48430893814363	9.35696679924707	9.51787906467696	8.32855116231879	9.10492811448486	8.86378728819522	8.51830764972085	9.23470620173419	8.68701415188439	9.55463204817167	9.38211658735451	9.50281364917795	8.61223814657135	8.91771600387978
KDELR2	8.26531883722867	8.21053148864645	8.3430187834144	8.19613624487327	8.32946599126998	8.41937689742228	8.46758272412037	8.83200239612086	8.51259081435995	8.22235685486894	9.46558530859604	8.17080384188858	8.49230655869478	8.50682038120056	8.65468536642894	8.57555417357988	8.6672947336746	8.33363050208849	8.54080508226334	8.42687158350861	8.33055582921547	8.04197434803591	8.52177557347589	8.3879792744508	8.13032259383676	9.45779488859418	8.59096966214594	8.307578384908	8.64587977126043	8.83516102898148	8.57826059522936	8.62514085938566	8.56801681489897	8.63702081488636	8.48104208797186	9.21482344069168	8.6346076079371	8.70352698708703	9.39889311327845	8.62514085938566	8.44721146204268	9.32739894468039	9.26956682842331	8.84547611042301	8.5694647767932	8.62641703271726	8.60965307020741	8.64692560105204	8.9492377991778
NPC2	10.5155469242097	10.249530097887	10.0333752062121	10.3247389995618	10.2048030254929	10.0951496842799	10.1998834780637	10.2132527455346	10.457881981869	9.84296862729229	10.7117903942857	10.5629942327194	10.2169691544422	9.84566473843531	10.1831250983209	10.3749671465547	10.3345527368171	10.1910312755327	10.2881764047085	9.98234861276113	10.3888815709743	10.1873593206252	9.99653172533377	10.1316149126777	10.1873593206252	10.39435560977	10.0677649801421	10.4999509467589	10.4632339161402	10.0003761304732	11.0716491250802	10.5934145301568	10.2964150294719	10.5828796053547	10.4742242441765	10.135103185614	10.5934145301568	9.82227711466934	10.5200805630929	10.8685584341025	10.7291075999048	10.6668593973261	10.1229462058312	11.0473982316316	10.3520476631585	11.1682935944826	10.103991803528	10.5366644606437	10.5476601904223
DYNLL1	11.3922278926003	11.2118710332816	11.2407562600873	11.2295132905487	11.1326766820906	11.339067944803	11.4286007842879	11.1245443116712	11.2407562600873	11.2917375814762	10.4692356841379	11.1326766820906	11.3922278926003	11.1161448167679	11.3105221436664	11.2216185635407	11.2295132905487	11.3684343687247	11.3684343687247	11.4386048900574	11.0716491250802	11.0473982316316	11.1768396509432	11.2688600160736	11.0554049074948	10.6304557171252	11.2511981212335	10.9568781855428	11.2118710332816	11.1768396509432	10.8934006066905	11.1682935944826	10.9133779303421	11.0716491250802	10.9783435143634	10.8934006066905	10.9859966877156	10.8801849783101	11.2407562600873	10.9999218135305	11.2040203044683	11.2295132905487	10.9925977560782	10.8562520198407	11.0641202143791	11.0936524910092	11.1495058733623	10.943613771792	10.5309111304845
LITAF	8.9040094381243	8.15349508381156	8.62146881791839	8.64453988465721	8.83656790438527	8.77825190676344	8.40799820364936	8.88176934050931	8.53836745373494	7.65210862684059	9.27151090252841	9.06305352304873	8.66604040564434	8.979112759913	8.49710215899475	8.72928714256313	9.53435642949983	8.48202527658455	8.70885915511808	8.41217705447278	8.87520772096073	8.53137165285684	8.24118089550568	8.3317612116555	8.44958270743027	9.06915901409932	8.60499318311841	9.06612500724183	9.21482344069168	8.78837230776852	9.35696679924707	9.06438751869869	9.56537807195933	9.65586558023943	9.67208021685069	9.46851637817038	10.0721485463741	8.49583438576601	9.06106797720753	9.5811069670308	9.10662634989864	9.11846818611882	8.99780186782225	9.56298682880792	9.38421588551886	9.45016009448995	9.03925963543528	8.90741401612375	9.57492234004584
PRKCSH	6.76133019982032	6.6743480621248	6.54914673700912	6.6728971595055	6.76038808624987	6.89784745797043	6.7409258264235	6.53694783086424	6.65914882380563	7.05942669130305	7.11625699600082	6.61454407306918	6.67839204560975	6.48694606191106	6.73317812116907	6.5598048385416	6.88389354998235	6.93075577343478	6.63746587880921	6.47590732653163	6.88389354998235	6.7914718830499	6.52187461236033	6.70981347434867	6.76225278316773	7.12445268086764	6.7897757028046	6.93228714195413	7.41098502467417	6.91499233496954	7.07967257173196	6.95990245272115	6.95575029948042	7.05889543201401	6.75107104660786	6.45048775447097	7.08956068840129	6.57098131601965	6.96251064862696	7.0251843679342	6.91446331365857	7.02568142131451	6.97932288119445	6.93341314772242	7.1632080228883	7.28997079606579	6.6219179388563	6.83136195235208	7.1421904430858
GOT2	8.95383009024177	8.84966672522168	8.9142970066501	8.96928152486296	8.82549911330772	9.00983138420992	9.28805358505665	9.02628251866901	9.10147291480987	9.40388521259401	8.60499318311841	8.82688230619104	8.69536241921826	8.63949587261173	9.06305352304873	9.0960344490816	9.30995199546365	9.16819714713938	8.68995186772132	8.65468536642894	8.75980758963299	8.75563227066439	8.93077933098693	8.98575865043524	8.87520772096073	8.71955614732764	8.97583155932936	8.75980758963299	9.9040405000835	9.06780894341149	8.46758272412037	9.04883271898058	9.28805358505665	9.22432545984738	9.50498761198588	9.04883271898058	9.50038730855225	9.17020484833409	8.75711959903593	9.37549309573729	8.88032740204361	8.59236382095744	9.79637196068475	8.83656790438527	9.78772112863685	8.62258679768365	8.979112759913	9.4204567960809	9.18921895959239
ACADVL	9.41323508829024	8.83200239612086	8.48104208797186	9.08814092912405	8.67646771732693	9.95447804423021	9.28167949598273	8.32010766108249	8.57061918642973	9.73004183080129	9.15109292964866	9.26587457763322	8.32855116231879	7.70958638642068	8.49130026565003	7.8637681643358	8.89230573184385	9.52549896667089	8.17722325819545	7.42620126227439	9.14221261976003	8.85905055516733	8.67510085888087	9.43486096952196	9.04266104170561	8.90741401612375	8.96928152486296	9.21856120192883	9.29459613169678	7.45657895865339	8.87380568323676	9.14763794996248	9.03760934281791	8.89551401825438	8.88441415394122	6.81548375409489	8.75435702396404	9.01822306925945	8.65328762061839	9.12031813271177	8.57201908513593	8.5871985206555	8.91947021244098	8.72928714256313	8.88606626084352	9.04726590218922	8.12248503315188	8.29740470455542	8.46649658356365
SKP1	10.2207728736891	10.39435560977	10.4742242441765	10.412458485829	10.3564452396355	10.2742605287021	10.4329907072225	10.1831250983209	10.3433755261788	10.3612884969698	10.1797420129789	10.2964150294719	10.4900866915712	10.39435560977	10.3433755261788	10.2790427544092	10.2335755344443	10.3049815451084	10.3433755261788	10.3612884969698	10.2841392892717	10.3387544874495	10.3433755261788	10.3993133365689	10.3247389995618	10.0003761304732	10.1797420129789	10.2609012834257	10.0580798737609	9.9040405000835	10.1831250983209	10.39435560977	10.249530097887	10.0721485463741	9.88246021205709	10.249530097887	10.0265108927503	10.0677649801421	9.91356974558026	10.1076860019862	10.249530097887	10.4844961574361	10.2169691544422	10.0199485119327	10.0610225129603	10.172166312478	10.2293032923528	10.0102602008764	10.1151790480589
MAPRE1	8.04350391034138	8.31179177117851	8.42561987035342	8.23016177734478	8.23638773782189	8.04197434803591	8.65900863953997	8.73737721126489	8.40799820364936	8.08222961786198	8.1756487864793	8.20859899242082	8.42359424955469	8.76554031871042	8.22235685486894	8.82055961227634	8.39721231059718	8.15921182581904	8.51616673019702	8.71820599251154	7.93927090055629	8.24914576785154	8.26531883722867	8.06861096935517	8.07753783602852	8.12055027109908	8.59366382575392	8.38440290711151	8.45856072594777	8.49463796111905	8.40281107986667	8.27930403188731	8.66604040564434	8.68995186772132	8.76263851959293	9.47785911320189	8.68430498415836	8.86044725877048	8.97103853638257	8.62258679768365	8.43024142396175	9.24919856984818	8.78977254980251	8.65765073674911	8.72928714256313	8.81591438762645	9.13278880600779	8.93077933098693	8.3565391104326
OS9	8.32744049677058	8.16818747345036	7.95961737290092	8.32855116231879	8.11673781855575	8.32336762874117	8.59975799763123	8.11027917946408	8.1978394718682	8.53137165285684	8.38549339477125	8.24983978725979	8.12663098458909	7.58229751396708	8.08147025707155	8.07212592369391	8.3705101316396	8.45081362478577	8.17271045249588	8.08222961786198	8.3317612116555	8.17271045249588	7.94084303264796	8.18489328991928	8.14998787934618	8.57328600372058	8.18686220018762	8.42687158350861	8.45625289318593	7.98515834438624	8.32010766108249	8.21774146486788	8.31594202142521	8.29202823312292	8.26347442003062	7.81870276228333	8.23318034206486	8.34407169426583	8.24556627986129	8.52517418901716	8.21598302121485	8.26946517701237	7.83914886318812	8.36652942204106	8.39468024928548	8.46531892507723	8.33055582921547	8.07134435356627	8.18686220018762
RPL7	12.5411641413339	12.6683531196975	12.7278621763631	12.6054291159364	12.6831375138092	12.5728679836481	12.6227802774879	12.6393516594891	12.6538482088591	12.6227802774879	12.7278621763631	12.6683531196975	12.7278621763631	12.7431305396454	12.7128269027614	12.6683531196975	12.7278621763631	12.6683531196975	12.6227802774879	12.590030718013	12.6538482088591	12.6393516594891	12.6227802774879	12.6538482088591	12.6227802774879	12.6538482088591	12.6054291159364	12.6538482088591	12.8393737520843	12.6054291159364	12.6831375138092	12.8393737520843	12.7128269027614	12.6538482088591	12.6227802774879	12.7278621763631	12.7963416209247	12.7963416209247	12.8184483992518	12.7128269027614	12.8184483992518	12.8393737520843	12.8622720952447	12.8870885461864	12.7773195129921	12.7128269027614	12.6538482088591	12.7128269027614	12.8184483992518
ACTR1A	6.96404917258304	7.08639143312921	6.69548431238833	6.91689822082969	6.7515690751894	6.93128098816049	6.98538520368848	6.59131206427444	6.66332811160899	7.24090865220344	6.39472614225623	6.85568555378895	6.66665720559011	6.40181787432656	6.81453928196114	6.58325469059265	6.46344359291894	6.85414337436078	6.50392048187356	6.50088266785888	6.76038808624987	6.96610154254557	6.8602998584986	7.06097394395497	6.77739745636779	6.34259150939258	6.88704575334516	6.62944285387928	6.4943338571483	6.81687371041775	6.5118205945399	6.36131481291917	6.38644823847452	6.32444797928198	6.35189591960728	5.9121689597398	6.72698888479348	6.96041348539197	7.13530354825727	6.60250820536242	6.83441437813357	6.71062680344602	6.51700863037398	6.42297229965804	6.2544483612875	6.59417653696512	6.60481087066225	6.98733657815604	6.6538776652494
CAPRIN1	6.55558931516287	6.86313843185833	7.04717787112814	6.92793863870158	6.80336242680135	6.53652313066283	6.79302791966204	7.11722994799269	6.89199262586837	6.80192577387866	6.44963335522824	6.59131206427444	6.81794126926936	7.20902275659079	7.0616197263568	7.0137066298884	6.39829278419165	6.37928712583215	6.89738651547607	6.99302328264776	6.74614799760203	6.98435561553978	7.01585437546591	6.92744831632548	7.07055531988194	6.73317812116907	6.93288074676783	6.58574639593119	6.22173150429481	6.96843552439891	6.39270775064789	6.49080457045882	6.31817040312872	6.24468360633744	6.11895797000827	7.54269958004225	6.26754058082679	6.88171924620708	7.1273086574938	6.12418047978029	6.36299064522112	7.51283581925857	6.81739740278829	6.74575747748145	6.34469643733535	6.24153262626579	7.23348338065393	7.02568142131451	6.57223098231469
PPP1CC	9.66184589746883	10.2456583180519	10.5107854653126	10.0132628758539	10.1592498399065	9.57284449214544	10.1474136978522	10.5052959883108	10.1394779339246	10.0102602008764	10.2964150294719	9.96410443704704	10.3660616488449	10.6714177781048	10.3749671465547	10.6714177781048	9.81544078653487	9.48764049879049	10.2207728736891	10.7117903942857	10.0801904386234	10.3433755261788	10.4900866915712	9.93503762397276	10.3993133365689	10.1394779339246	9.92281075766145	10.0003761304732	9.75428506728363	9.47091438193933	9.97949877804047	10.0298011187482	10.0880257587602	9.41323508829024	9.55206559592609	11.3922278926003	9.55463204817167	10.2335755344443	9.6183616273535	9.80846002465346	9.94732676822194	9.94496454713793	9.51295251717501	9.55996088223624	9.57284449214544	9.27553938932714	11.0148670081667	9.84296862729229	9.91658449649976
ACTR2	8.49463796111905	8.10538095186719	8.10170816959069	8.19898416423462	8.19898416423462	7.5162258577025	7.82351697683802	8.29319026130877	7.90324261930593	8.07573935445726	8.3223787040222	8.19255861765785	8.37263081091061	8.54080508226334	8.19698039262389	7.861598789671	8.19075805060698	7.54835415574303	7.79455714611394	7.76692017520658	8.36652942204106	8.25867079834967	8.45081362478577	8.36077594054887	8.10090164640963	8.27618224054995	8.39259373757743	7.62130939528577	8.4153955383735	8.31594202142521	8.36752322866284	8.53603444732799	8.27347008713129	7.96124155987614	7.71713391613888	8.23527052631551	7.97071551735	8.188658316998	8.48551436367137	8.47668272007868	8.46072814166654	8.67914494267638	8.27050254935989	7.88418590233099	8.15825320971908	7.28890885541483	8.13939503638488	7.75250844073127	8.39009870252371
PTP4A1	7.26895060689833	7.55252673115183	7.44329032365872	7.4932111700453	7.26776670002963	7.37531321731986	7.25649684060753	7.85445520565686	7.24207362597265	7.29180041484691	7.57969253078672	7.15637883583207	7.53301854951755	8.1809828765996	7.45907030448554	7.44264228014383	6.99955700726349	7.24928350566051	7.50154950478851	7.46464678929391	7.20376921954083	7.29801344295142	7.41221215922623	7.11282478842684	7.65575486136647	7.87523317051068	7.9181949686359	7.09005315086277	7.72813687004989	8.10170816959069	7.58484355590595	7.03355107777822	7.70889881456068	7.20487735229517	7.58098438161013	7.41519305201772	7.25224494163676	8.16818747345036	8.57201908513593	7.54210357822741	7.30888411487573	8.19341607306775	7.98089683093593	6.64793792746728	7.34996216170576	7.78354465393149	7.18565212831072	7.64568435182819	7.97704956774754
NACA	11.7935613186441	12.0145792239208	11.9998403819095	11.914572552503	11.957905319793	11.8097095647084	11.8519568954857	12.0455533962446	12.0455533962446	11.7040439278121	11.914572552503	11.957905319793	11.9998403819095	11.8984102963526	11.9448750330105	12.0849656486441	11.8377351946496	11.8377351946496	12.0145792239208	12.0455533962446	12.0145792239208	12.0145792239208	11.9998403819095	11.8831266091622	11.8984102963526	11.8232325926395	11.7935613186441	12.0455533962446	11.8984102963526	11.9998403819095	11.8377351946496	11.8232325926395	11.8519568954857	11.7197250482782	11.8097095647084	11.7785179599225	11.8678566542828	12.0727153389215	11.6911670706581	11.8831266091622	11.7785179599225	11.5998320849192	11.6123688046755	11.7785179599225	11.7466402650448	11.8097095647084	12.0298083576387	11.9448750330105	11.8678566542828
GPX1	10.1797420129789	9.71635918235575	9.18531355868665	9.74483696502078	9.6346471489503	9.87091194939907	8.9739237852863	8.58989777381647	9.72708405312658	10.0265108927503	9.58718871970426	10.0298011187482	9.04883271898058	8.53836745373494	9.0828578197982	8.75872879534123	10.2926403347209	9.95447804423021	9.00059914332225	8.47199364363399	9.36197163961893	9.36436181833752	9.62913316016172	9.6803813275198	9.55996088223624	9.23063564529862	9.65586558023943	9.31831101972998	9.73004183080129	9.79333572618563	10.1229462058312	10.0068705455067	10.2456583180519	10.1998834780637	9.66693623789621	8.57265254442825	10.0759285578932	9.89683279244679	10.0039699364415	10.2249195557412	9.87974889199236	10.1151790480589	9.46041463235989	9.96696489701891	9.97949877804047	9.49239109101906	8.63594511657849	9.97293038374456	9.93844679703138
PGK1	9.21273556959752	9.27342763192625	9.00802500698873	9.16466740781792	8.95383009024177	9.128033540977	9.22260063108921	8.92604791183438	8.99598551156704	9.24919856984818	8.4538778816193	9.10492811448486	9.14928888151001	9.06915901409932	9.23063564529862	8.98730873256574	9.03610263461113	9.22056300822669	9.22260063108921	9.16305436073294	9.12558683922644	9.16819714713938	9.18733060731281	9.30995199546365	8.99780186782225	8.59610372109165	9.09408524893868	8.99102615616076	8.91947021244098	9.57057482711877	8.74951816369721	8.42561987035342	8.99977468332029	8.84230199105486	9.40844773389565	9.28805358505665	8.92455937300026	9.73640635630804	9.74190544595011	8.92089516955981	9.04410733071675	9.0014236033242	9.69954815916595	8.92089516955981	8.95934057723435	8.499385835679	9.07109333509485	8.65217561448153	8.88032740204361
SUMO3	8.23318034206486	8.10342233661984	8.18489328991928	8.21967169853359	8.38252263644568	8.23424764964521	8.54689252651099	8.32523503779339	8.20765653115397	8.15628123478847	8.63834303686228	8.24914576785154	8.32612993556866	8.39259373757743	8.26946517701237	8.54818432175253	8.83802783723911	8.24657875599326	8.58055298402818	8.57826059522936	8.19075805060698	8.10538095186719	8.11396266691809	8.15739191971909	8.06577758928356	8.51259081435995	8.07475403836239	8.32744049677058	9.16819714713938	8.71955614732764	8.48311225977591	8.62146881791839	8.36752322866284	8.96632767082254	8.51506227495785	9.27151090252841	8.55820449755602	8.02706762600356	8.36438273973425	8.11305487549709	8.58856829458862	8.72244748570168	8.87229357457945	8.69402425318763	8.75711959903593	8.91608857215504	8.78695677292263	8.98398063301822	8.32855116231879
RPS27	12.7594016306297	12.8622720952447	12.8393737520843	12.7963416209247	12.8393737520843	12.7594016306297	12.7431305396454	12.7963416209247	12.8184483992518	12.7128269027614	13.074434527759	12.8870885461864	12.8870885461864	12.973207118332	12.8870885461864	12.8393737520843	12.8184483992518	12.7431305396454	12.7128269027614	12.8870885461864	12.7963416209247	12.8393737520843	12.8184483992518	12.7963416209247	12.8870885461864	12.8870885461864	12.8393737520843	12.8622720952447	13.0000415220249	12.6393516594891	13.074434527759	12.8870885461864	12.8622720952447	12.8184483992518	12.9391647029031	13.0000415220249	12.8870885461864	12.8870885461864	12.7594016306297	13.1288872784139	12.8622720952447	12.7963416209247	13.074434527759	13.074434527759	12.9391647029031	13.0000415220249	12.7773195129921	12.7773195129921	13.074434527759
TPP1	6.97932288119445	6.80643074729191	6.71832001989683	6.85623108166245	7.00079422195288	6.79588838053463	7.11512826062592	7.0137066298884	6.90071705815724	6.46508386602665	7.36821752047295	7.00733997896741	6.89870711163511	7.17012870693491	6.64234287202392	7.23831785966742	6.88231239606952	6.81868204349029	7.19583418954086	7.07414621670238	6.63496575882537	6.68883486336748	6.7222870807954	6.75336062038511	6.91246045356839	7.29180041484691	7.03602290368657	7.00444127833644	6.66419692222265	6.26332129719787	7.38131035234379	7.00376135146813	6.96041348539197	7.10430430474339	6.8048334880744	7.54835415574303	7.1616925646747	6.59508269339495	7.15637883583207	7.13762215630015	7.01321584792131	7.6259123132585	6.78582696390325	7.6138492972507	7.07715330695565	7.13305836084756	7.52269146406406	7.09848131647382	7.28938799131653
GNB1	8.01263918428073	7.99353659581945	8.14593833208182	8.00632896324889	8.22519088607319	8.12416009850643	8.42263208334985	8.46531892507723	8.31909911968844	8.02920665271017	8.40913014367763	8.13229572354667	8.26946517701237	8.4427818868264	8.25078617687929	8.40691778096579	8.66844914312584	8.0879765002443	8.38669918859658	8.52781395984535	8.18011246146285	8.32612993556866	8.24472862285528	8.13483714418378	8.29630843968068	8.38252263644568	8.09821833599653	8.50948486636672	8.26848774039698	7.95871776462425	8.51042856173915	8.12503622308044	8.520466722367	8.73864398883549	8.46072814166654	8.74278027081609	8.53705865231249	8.31808756264832	8.83802783723911	8.4902293665739	8.36752322866284	8.6292721068798	8.40056795510516	8.63084382973202	8.34919542633339	8.68430498415836	8.66844914312584	8.47554261794712	9.17239347241785
NUMA1	6.1133319844926	5.81261705110023	5.5981378156208	5.76547924154538	5.64518396825173	6.68883486336748	6.20990651568897	5.8685639273365	5.72315237438828	6.3737027773802	5.74560728772588	5.91052110818408	5.74724101761008	5.32844801412	5.4471118134647	5.52357572533619	5.94002126523718	5.97118934912439	5.669628264423	5.63896125508226	6.02005256495811	5.71384034590681	5.590690288424	6.05916405230998	5.84804860805848	5.71802328533397	5.67229877427575	6.08432588006209	6.47496993588067	5.59202801287898	5.57479737237777	5.7090656428989	5.26264628512763	6.19841164546339	5.44663408221956	5.14811918233548	5.68457188747066	5.41463415557311	5.73330092548122	5.8149359597837	5.33189444329831	5.40166472615481	5.19173998235054	5.72400281986106	5.85004427151648	5.70069450249258	5.73055271470155	5.6973105204692	6.15851705873206
FTH1	10.39435560977	10.9999218135305	10.9716702756534	11.1016108592242	10.6602500633526	10.7232764886496	10.7999409857345	10.3387544874495	10.3146501038927	10.7232764886496	10.642245505548	10.7999409857345	10.6245412107186	10.4434882153266	10.6042529940261	10.1316149126777	10.5107854653126	10.7466437242799	10.6304557171252	10.8801849783101	11.1597502872472	11.639985061209	10.7413931962872	10.7676488549167	10.9716702756534	10.5366644606437	10.2926403347209	10.9716702756534	10.943613771792	10.7117903942857	10.8369793132444	11.260044158583	10.438667244623	10.6988404046853	10.2841392892717	9.77907481190629	10.8500991068481	10.772372339949	11.0936524910092	11.1087853019425	10.9783435143634	11.0148670081667	11.0232171471269	10.862887233406	10.5576752381609	10.494715335687	10.3612884969698	10.9925977560782	11.1421686759982
RAN	9.86171233804438	9.59823748375272	9.53107955220713	9.60583643163012	9.45290917754025	9.71089863640993	9.3009764245603	9.36436181833752	9.62118765171113	9.74762198839538	9.14221261976003	9.66184589746883	9.71089863640993	9.69143667104472	9.67208021685069	9.34779794691066	9.425058545298	9.61324335811138	9.4204567960809	9.23659955693484	9.54193101143442	9.42276709058238	9.66693623789621	9.67208021685069	9.45016009448995	9.13126064785001	9.70769369663395	9.39366160706982	10.0677649801421	9.58718871970426	9.55463204817167	9.6183616273535	10.1633720702115	9.73004183080129	9.91658449649976	9.53107955220713	9.48764049879049	9.90078026205033	10.2293032923528	9.74190544595011	10.0265108927503	10.4692356841379	9.95097325959636	9.3433782337851	9.19681340942019	8.87380568323676	9.08121369687501	10.3197374189422	8.90570483879144
CAPN1	6.5109487973362	6.11539829973691	5.87110513700546	6.29407148102937	6.00314701547046	7.83198130512948	6.76182823055268	5.8362572425375	5.72548399225304	7.77318334287956	5.60219254207112	6.19792645023145	5.4347177405367	5.36589434413491	5.7547610763613	5.05991279253015	6.86408601172787	7.00224834593636	5.19173998235054	5.81948642807185	6.29998488046424	6.61258416215759	6.07941349621912	7.01054826712514	6.54206456572066	5.89184116368606	6.64793792746728	6.36956656772443	6.89930331034137	6.77597798830945	5.74396824999101	6.17525346276797	5.93932209793529	6.95150720455352	6.41235557147482	5.26093196607097	6.83843964543121	6.14009402572795	6.33823494403657	6.30866472017576	5.98382963251351	5.85584774850929	6.08397277223512	6.37554971229838	6.56121911001778	6.37928712583215	5.64423363600595	5.98088675612331	6.39539333841749
CALU	6.31030326441884	6.63173881720572	6.38507772273687	6.39228120182249	6.4929526624493	5.96862087899547	6.10009772839607	6.11983834268463	6.12632443127361	6.40795187146172	6.5598048385416	6.24841884106833	6.40679491311725	6.64030779649023	6.36995867668643	6.28235223459535	6.5300345446334	6.44023395965933	6.11983834268463	6.15816363510422	6.25880619290799	6.32266591155669	6.42250927777803	6.08472496252282	6.2773834243155	6.52762643426504	6.45444496426518	6.19144086969916	6.92274133853732	7.13939625452607	6.90615365206213	6.97382681034969	7.0291449570076	6.90346499543012	6.37593536769548	6.66909654796302	6.71972243322982	7.22135211069961	7.54579770965018	7.36754917574498	7.0280956638317	7.49117635886662	7.20376921954083	7.20616405196416	6.47049124943801	6.21067318995662	6.22544091551078	6.7800121502601	7.49696594153475
NFE2L1	7.75250844073127	7.90735518552126	7.70609096204279	7.81666347171463	7.76912881836045	7.81954686318424	7.72735662308834	7.74273314748689	7.89587507201971	7.87074770211183	8.06861096935517	7.83989647343529	7.69552099263175	7.69129066992031	7.45968559146762	7.94507909296925	8.09726276390064	8.01343986886709	7.67996373738811	7.87074770211183	7.80976524281977	7.9181949686359	7.88418590233099	7.81798290755584	7.82815048177176	7.84403102017827	7.66796898009652	8.25768621868751	8.62390379874322	8.28508444267311	8.20570799451497	7.96653807248253	8.61351068946416	8.44405721315823	8.38669918859658	8.08147025707155	8.20765653115397	8.43024142396175	8.54211069217507	8.11396266691809	8.02018836921096	8.0410729634202	7.62461884327681	8.9040094381243	8.25867079834967	8.20570799451497	7.93245818750531	8.07663150053171	8.08881530279682
ARL6IP5	9.8361176176859	9.67482272704945	9.69143667104472	9.57284449214544	9.59823748375272	9.33641365309527	9.33171229223609	8.99780186782225	9.65875721603455	9.29651595577987	9.76583774328357	9.69414708486879	9.63183584709916	9.47785911320189	9.6477209216663	9.38896285778328	9.41323508829024	9.34779794691066	9.46325150565342	9.33171229223609	9.76275004123372	9.65586558023943	9.39366160706982	9.52806358183854	9.60310842583688	9.67482272704945	9.04410733071675	9.52549896667089	9.13452109957918	7.86304909972993	9.83240923748066	9.4204567960809	9.09212004861881	9.35195161679152	8.21053148864645	9.09782599533708	9.12381163015483	8.85905055516733	8.45952579188316	9.41061175931723	9.07109333509485	9.09782599533708	8.23215097216866	9.59823748375272	9.03925963543528	8.67791279380042	9.40844773389565	9.00802500698873	9.44802578819795
DPYSL2	8.19898416423462	8.62258679768365	8.82549911330772	8.86705192545967	9.36436181833752	8.41217705447278	8.84547611042301	8.6109540369583	8.81180135576173	7.2748865768918	9.13637344253808	8.89084931634611	9.08814092912405	9.57492234004584	8.53487662172801	9.37774439325514	8.16564247568593	8.565189059255	9.14221261976003	9.21856120192883	8.4058319772605	8.74571198472069	8.73634000611578	8.4517071954843	8.56801681489897	8.45081362478577	8.28023891151233	9.46041463235989	7.85445520565686	8.14998787934618	8.73994030016273	8.67646771732693	8.23424764964521	8.90920997916309	8.59236382095744	9.08652600434297	9.01350341032744	8.42687158350861	8.21598302121485	8.73062637567692	8.14998787934618	8.10170816959069	7.53632023058968	8.53705865231249	8.43362982540254	8.63594511657849	8.964410148989	8.75980758963299	8.23016177734478
RPLP1	12.7128269027614	12.6227802774879	12.6393516594891	12.6831375138092	12.6538482088591	12.7128269027614	12.556850145137	12.6227802774879	12.6967157645787	12.7594016306297	12.8184483992518	12.6831375138092	12.6393516594891	12.5728679836481	12.5728679836481	12.6831375138092	12.7773195129921	12.7278621763631	12.5728679836481	12.556850145137	12.7594016306297	12.6538482088591	12.6054291159364	12.7594016306297	12.6683531196975	12.556850145137	12.7128269027614	12.7128269027614	12.7963416209247	12.6967157645787	12.7594016306297	12.8622720952447	12.7594016306297	12.6967157645787	12.8622720952447	12.6831375138092	12.7278621763631	12.7128269027614	12.973207118332	12.8870885461864	12.7773195129921	12.5097306881023	12.7431305396454	12.7278621763631	12.8393737520843	12.8622720952447	12.6393516594891	12.5728679836481	12.8622720952447
CTNNA1	8.75872879534123	9.0960344490816	9.34130319415674	9.25886919411784	9.27553938932714	9.41323508829024	9.41061175931723	9.68894818661323	9.47091438193933	9.47785911320189	9.01514250242301	8.87229357457945	9.18355949243662	9.32980436035204	9.27342763192625	9.64272546156479	9.14763794996248	9.30572669332438	9.38655245793213	9.4204567960809	9.128033540977	9.38421588551886	9.43207271304233	9.43934771629543	9.15109292964866	9.09782599533708	9.31643438549213	9.18355949243662	8.13483714418378	8.21156503489769	8.50565815238483	9.03925963543528	8.65468536642894	8.85780931478524	8.85905055516733	9.13637344253808	8.78837230776852	8.78273896465221	8.46985203385031	8.29319026130877	8.63084382973202	8.59096966214594	8.50682038120056	8.53010194417936	8.84701772715674	8.53957402650446	9.31643438549213	8.91947021244098	8.40167693063069
CTSD	6.49561609776864	5.88278990075587	5.45667692894662	6.08798112737981	5.54995954781735	6.28677824948418	5.82188176577822	5.50209556689	5.1258175814496	6.37844445330583	6.57726491826818	6.33261673283597	5.24648037732501	4.68474190011438	5.65133351245894	5.07077830971768	6.76315214617161	6.1293420056504	5.16776707324605	4.83475199267767	6.2936614427054	6.05403863428793	5.46925335196247	6.11372184549399	6.05723176359218	6.7481656141739	6.15181741946192	6.17229150526323	6.296849793644	7.07199888557098	6.72930738892141	6.82587634563686	6.54686953596251	6.62104735458066	6.77547945906313	4.40507350642674	6.15061845711599	5.94447346963791	6.34509893174897	7.08074880486249	6.84597672939569	8.15082310762475	6.55251413969571	7.46025657632179	7.06042502631501	6.36495457812853	5.61243834696965	6.83484508145436	6.88389354998235
FAM120A	8.40281107986667	8.23215097216866	8.0992293534546	8.17899781359115	8.45625289318593	7.67996373738811	7.83451717841535	7.69759988024843	7.60473908431844	8.7335931389342	9.20042918177927	8.3705101316396	8.32744049677058	8.46413550167159	8.49815762946586	7.50492468960017	8.14228915831038	7.58682622609658	7.72397329397251	7.87002261357234	8.46859143537869	8.50311659671667	8.39599281562409	8.520466722367	8.46758272412037	9.22260063108921	8.39142283367398	7.74273314748689	8.45519022972264	8.57826059522936	8.78977254980251	8.64823257583336	8.7958889846843	8.62258679768365	8.16993013725795	8.06301386414311	8.19255861765785	8.52517418901716	8.78695677292263	8.44086107255345	8.75980758963299	8.64345620342632	8.565189059255	8.45290599289472	7.61325410685389	7.61862192662536	7.48660010943807	7.9057219855123	8.2953698490764
MAT2A	7.52552869640591	7.15736380797685	7.80976524281977	7.40379138314147	7.89288411870459	8.31594202142521	7.74778489246915	8.2781776865102	8.04454104260677	7.48205052899066	7.69341185654936	7.65363146675322	8.34919542633339	8.75980758963299	8.05455092189927	7.86234938335413	7.68617792634663	7.83125030729974	7.81735780146442	8.26848774039698	7.66104651626893	7.64987574306749	7.98842029634417	7.83600817873638	7.91391418968845	7.85122848360393	8.82406669342306	7.91926668378966	7.4932111700453	7.40567649179656	7.99205381016494	7.73061095733206	7.56742040512463	8.01083453782632	8.18686220018762	8.46413550167159	8.27532769708251	7.61325410685389	7.17751249945281	7.44200452079112	7.79192195591255	8.01171998392814	7.45058519724527	7.79455714611394	8.03440950114496	8.39941112227519	7.87074770211183	7.96219080341004	7.61811292033892
LAMC1	7.62955184451213	8.40691778096579	8.1809828765996	8.38440290711151	8.21053148864645	7.78817479340653	8.50565815238483	8.17379513715507	8.45519022972264	7.62955184451213	7.95871776462425	8.28225950827329	8.20471871085586	8.8622690561129	7.92958864244072	8.65900863953997	7.76544834861741	8.13314693856346	8.25352562199974	8.72379420996619	7.98842029634417	8.45952579188316	8.34407169426583	8.18783838433824	8.25867079834967	7.71787856983958	8.06577758928356	8.5114759166188	8.26347442003062	7.94084303264796	8.14894020530368	8.41843638393372	7.7343470080572	7.89904409725786	8.07212592369391	8.51948531148268	8.29855744255922	8.27930403188731	8.66075466682516	8.16297103485323	7.95634529809926	8.32336762874117	8.56174548358237	8.42055231421638	7.94507909296925	8.27244533802436	8.57201908513593	8.38907974761964	7.86928040308094
PTMA	11.0786164210121	10.862887233406	10.9568781855428	11.0075393277782	11.0390239318557	10.8866577206022	10.7830074439947	10.6668593973261	10.8801849783101	11.1935120532577	11.4718652213157	11.0936524910092	11.1935120532577	11.1682935944826	10.9925977560782	10.6931223612499	11.1935120532577	10.9277025787513	10.8119294880311	11.0786164210121	11.0148670081667	10.9059615721063	10.9568781855428	11.0936524910092	11.0075393277782	11.1495058733623	11.0786164210121	10.9204151015265	11.339067944803	11.1682935944826	11.5170580093932	11.4718652213157	11.2917375814762	11.2688600160736	11.2801818588481	11.0075393277782	11.2407562600873	11.3105221436664	10.9277025787513	11.4835118349746	11.4386048900574	11.4144187390733	11.3922278926003	10.9999218135305	11.3016518807425	10.9204151015265	10.4900866915712	11.0473982316316	11.5170580093932
BZW1	8.35426843397007	8.65468536642894	8.6855542655307	8.60743198796918	8.63329625475504	8.2953698490764	8.66604040564434	8.56801681489897	8.43124387917326	8.5338539131415	7.40379138314147	8.38252263644568	8.78837230776852	9.03925963543528	8.94074569543117	8.57201908513593	8.15439294759872	8.20075401454281	8.86705192545967	8.76991366247349	8.56302288553879	8.67791279380042	8.57447782040115	8.7855533684333	8.60743198796918	7.88327825494922	8.78273896465221	8.19698039262389	7.79455714611394	8.81733087518837	8.01443085200356	8.11853199678802	7.84865247736128	7.43561452576293	7.8850140079207	8.88176934050931	7.94834359631835	8.16019846967388	8.39941112227519	8.17481382334735	7.89673355380555	8.64823257583336	8.47668272007868	7.72321170605675	7.94347530170425	7.28082441257445	8.1978394718682	8.50311659671667	7.93757109237787
ATF4	9.96055628508458	10.0845519381191	10.1673998162916	9.78472920340332	10.3049815451084	9.93844679703138	9.78159776560644	10.2790427544092	10.4797653605503	10.1554381665271	10.4085087498706	10.2408272955378	10.2881764047085	10.1316149126777	10.4285108629722	10.2964150294719	10.1673998162916	10.1272100192484	10.1633720702115	9.86765072202956	10.438667244623	10.3803870214347	10.448440899113	10.0068705455067	10.1910312755327	10.412458485829	10.1910312755327	10.3247389995618	10.0513150480215	9.78472920340332	9.98234861276113	9.92595083142667	10.5052959883108	10.4085087498706	10.3848521568471	10.4285108629722	10.3001102069624	9.76863454903824	9.64543965536047	9.92595083142667	9.97949877804047	9.48486807666414	9.80234040175346	10.3564452396355	10.135103185614	10.1758155503208	10.5678281361921	10.1797420129789	10.642245505548
GNAS	10.2609012834257	10.4329907072225	10.3197374189422	10.5107854653126	10.4999509467589	10.5934145301568	10.9509259166064	10.8685584341025	10.772372339949	10.7591755242903	10.8801849783101	10.4235318461475	10.3803870214347	10.3387544874495	10.2091965818351	10.6245412107186	10.5785421254508	10.4844961574361	10.6714177781048	10.7171987352115	10.5309111304845	10.6097952209952	10.5576752381609	10.5629942327194	10.5879055744753	10.6042529940261	10.3387544874495	10.7413931962872	10.5737160207101	10.6481643521122	10.5785421254508	10.7940289963544	10.6602500633526	10.772372339949	10.943613771792	10.6602500633526	10.7772615001117	10.5629942327194	10.5785421254508	10.642245505548	10.5155469242097	10.5934145301568	10.4532937206308	10.9509259166064	10.5530769728777	11.1597502872472	11.1843857882887	10.4085087498706	10.6988404046853
RPS15A	12.8184483992518	12.8393737520843	12.8622720952447	12.8393737520843	12.8622720952447	12.7773195129921	12.7278621763631	12.7278621763631	12.7594016306297	12.7278621763631	12.9391647029031	12.9391647029031	12.8622720952447	12.9127588298646	12.8622720952447	12.7963416209247	12.9391647029031	12.7963416209247	12.8184483992518	12.9127588298646	12.9127588298646	12.8870885461864	12.8622720952447	12.7773195129921	12.9127588298646	12.7773195129921	12.7963416209247	12.8393737520843	12.9391647029031	12.8393737520843	12.9127588298646	13.0000415220249	12.9127588298646	12.9127588298646	12.8870885461864	13.074434527759	12.9391647029031	12.9391647029031	12.7773195129921	13.0000415220249	13.0318483282837	12.8870885461864	13.0318483282837	12.8393737520843	12.973207118332	12.8184483992518	12.8622720952447	12.973207118332	13.0000415220249
ANXA5	9.42959464668069	9.6183616273535	9.76583774328357	9.66184589746883	9.96410443704704	9.21482344069168	9.19852083954195	9.51057328694178	9.22432545984738	9.25541240698387	10.2048030254929	9.79333572618563	9.88246021205709	10.3803870214347	9.72459884376965	9.45290917754025	9.32042673561918	9.45016009448995	9.57492234004584	9.53676951802508	9.88246021205709	9.5922727989954	9.6346471489503	9.68894818661323	9.55206559592609	10.172166312478	9.74190544595011	9.62664940209188	9.62913316016172	9.43719980416837	10.1673998162916	10.2609012834257	10.3888815709743	9.85463429046209	9.29459613169678	10.0721485463741	9.61075136529591	10.0199485119327	10.3345527368171	9.92893016619177	10.4844961574361	10.5530769728777	9.80846002465346	9.79333572618563	9.29272419989682	9.49017054948512	9.5811069670308	10.1758155503208	10.2249195557412
STMN1	6.31077446281303	6.141269688478	6.4254126366377	6.44925981938729	6.09885893362691	6.2042054531975	5.99207151085083	6.24508723640087	6.41110652266315	6.40919219805277	5.94524690275623	6.30505726899201	6.34850712639516	6.67613334339388	6.30293660966492	6.21700259696991	6.87132821626131	6.29918033249216	6.47496993588067	6.35320045500262	6.04273108068851	6.12330233397438	6.19525018550324	6.44143095886585	6.42340266199176	6.04514691969475	5.82887621945506	6.16988527403436	6.73812978265757	6.76912737494553	6.67691282834766	6.69902288551033	6.82645744362659	6.84367351473951	6.80072768412166	7.57033055873928	6.50009309215501	7.12186244442275	7.0188734546696	6.39539333841749	6.66419692222265	6.82687925040312	7.10929350085489	6.60397376516639	6.95673446174139	7.03166891988013	6.24357552947468	6.71378586641188	6.34509893174897
LRP1	6.58531661337161	6.59897067037583	6.1619784267045	6.65687416413935	6.46133907000189	6.84754032290298	6.51656412647818	5.99946371266081	6.30467878800757	6.62991701216016	6.43979281576352	6.65067201108837	6.27037828774593	6.16747660944585	6.16621248239844	5.91766014024458	6.70172266896279	6.98988229316138	6.13293073722724	6.18309081907165	6.6099310489683	6.62288773864093	6.32031494411763	6.56025988004871	6.32444797928198	6.28542648691746	6.52954760534853	6.79836310665797	6.48776748832893	6.45765923749125	6.70040356355206	6.99896837901103	6.45238730894569	6.54999091407571	6.87363532252018	5.65687126480497	6.65914882380563	6.48658857181712	6.63620496033565	6.93038123106527	6.50956730564509	6.62059767841931	6.41564652461817	6.76751759977695	6.8418519470009	6.94002250547063	6.15779303975968	6.64656732700609	6.6733941063759
PSMB7	9.71089863640993	9.53435642949983	9.60310842583688	9.58423839200119	9.65875721603455	9.72136952002139	9.19107003687902	9.29272419989682	9.52549896667089	9.58718871970426	9.37549309573729	9.75714777587635	9.52028168878629	9.24919856984818	9.57057482711877	9.40608617543581	9.72136952002139	9.58718871970426	9.30995199546365	9.18733060731281	9.37095531287977	9.46558530859604	9.53435642949983	9.54441551853347	9.63778367741434	9.34130319415674	9.5811069670308	9.48486807666414	9.94158050273867	9.75428506728363	9.6837887459973	9.32279161300029	10.0610225129603	10.2249195557412	9.48486807666414	9.11846818611882	9.50281364917795	9.97949877804047	10.0132628758539	9.35195161679152	10.0199485119327	9.71089863640993	10.0102602008764	10.4042305836999	9.18531355868665	8.83516102898148	9.22056300822669	10.1192282021115	9.23470620173419
PEA15	8.71676947889872	8.6109540369583	8.33874787047455	8.64116581077084	8.52781395984535	8.39468024928548	8.49583438576601	8.05954902926108	8.3565391104326	8.45290599289472	7.8528485114674	8.48202527658455	8.04999670305977	8.10342233661984	8.16297103485323	8.48311225977591	8.16744996274354	8.47886519968725	8.34919542633339	8.26756188916933	8.35868953571969	8.57447782040115	8.51948531148268	8.41125662708849	8.63702081488636	7.61087083867959	8.54927347910819	8.50818890751473	8.36850141557128	8.15270181783085	8.38907974761964	8.46531892507723	8.15739191971909	8.4153955383735	8.22431100782039	7.55687595404176	8.4058319772605	8.07034595398731	8.91771600387978	8.77408903653664	8.17722325819545	8.53603444732799	8.33577457873659	8.46072814166654	8.07301866718062	8.15439294759872	8.11223914178078	8.35310366630931	8.50190841578763
ECH1	7.42620126227439	7.45486656865137	7.16215229729738	7.44880483720925	7.30502371864086	7.74579578000188	7.56533276350154	7.18509450417504	7.47030879406697	7.65505895889495	7.60658262150545	7.58484355590595	7.08502740085812	6.72333509545531	7.26505694794831	6.94487512352058	7.47642249513857	7.42620126227439	7.15685101320328	7.00025383089929	7.33980309750235	7.45657895865339	7.36005638153263	7.67431873261121	7.34996216170576	7.49891979998088	7.54527369571836	7.28772701269337	7.45295614658505	6.87776257211549	7.05146434029065	7.39634712392005	7.48147583852704	7.3315289083836	7.16594903630838	6.90131573874673	7.0584057025202	7.08336848560994	6.84136994362415	7.08502740085812	6.91929812489671	7.01680220076213	7.33209008959566	6.94086793323897	7.37649893735496	7.35452785318687	7.45295614658505	6.68019594311563	7.05045193349646
ODC1	7.55893924728745	7.52078483902072	7.88327825494922	7.38932802410268	7.69684000262081	7.72397329397251	8.07034595398731	8.30869414723273	8.1470584060044	6.89041486835012	8.7482491214753	7.54384934292967	7.76692017520658	8.34831157925889	7.90279186880398	8.51259081435995	8.60858107232775	7.74639090153655	8.31493257439303	7.71899510653867	7.32218909008346	7.59916724602756	7.82815048177176	7.38691372664437	7.77730438744773	8.1809828765996	8.65468536642894	7.74429163971601	10.1910312755327	11.3922278926003	8.24378589369665	10.7772615001117	9.49239109101906	10.3848521568471	10.5366644606437	10.9568781855428	8.59975799763123	10.7772615001117	8.82055961227634	10.3097071631623	9.41061175931723	9.33171229223609	11.4034731964501	9.21482344069168	10.4532937206308	9.71346794517766	8.62641703271726	10.7830074439947	9.27151090252841
IQGAP1	9.15905152713591	9.03610263461113	9.25716260446787	8.9492377991778	9.08814092912405	9.18001274221521	9.26137412727832	9.05440161499418	9.26762925678169	9.02154999067738	8.84088345572443	8.95758978870413	9.3140877595589	9.30995199546365	9.18355949243662	9.53676951802508	8.83020114152089	9.09408524893868	9.43719980416837	9.24069796931148	9.36655967052719	9.35195161679152	9.21482344069168	9.20890252818086	9.23063564529862	8.84356958508967	8.97103853638257	9.45533390972431	8.6292721068798	8.60396775943698	8.76722348949487	8.49710215899475	8.55420464760447	8.91608857215504	8.93551514519612	9.18178333377945	8.91947021244098	8.1450856346726	9.42276709058238	8.83656790438527	8.80621627503035	8.57928686373057	8.68162616727654	8.65468536642894	8.49463796111905	8.48430893814363	9.4204567960809	8.77551109073881	8.83350997606339
XRCC6	8.60499318311841	8.67791279380042	8.63949587261173	8.69402425318763	8.61892111384694	8.28815406558498	8.73864398883549	8.64823257583336	8.76554031871042	8.73634000611578	8.1450856346726	8.6635525806058	8.64453988465721	8.62258679768365	8.58346353998992	8.80342697480635	8.43968716556711	8.88756086280914	8.69939524109554	8.69402425318763	8.48311225977591	8.38907974761964	8.520466722367	8.63329625475504	8.44608894670957	8.07034595398731	8.51259081435995	8.63702081488636	8.95585304252489	8.74135917790702	8.40691778096579	8.53957402650446	8.67914494267638	8.77277028374204	9.13278880600779	9.06305352304873	8.6292721068798	8.37471375719997	8.51259081435995	8.07212592369391	8.55058008231374	8.28815406558498	8.58346353998992	8.52642344206553	8.98398063301822	8.6346076079371	9.06612500724183	9.06612500724183	8.00899951557016
ACO2	6.03263608168748	6.0584740588569	5.56345998521653	5.84930423603829	5.52468444130685	6.25222722681421	6.18112025630573	5.55445004363601	5.68502077593193	6.41943624660842	6.40679491311725	5.83933169020395	5.50193292445715	5.21076555763675	5.7802628366442	5.52857103606236	6.07130812587208	6.18898178133475	5.2937896893764	5.35717456193827	5.86607706290216	5.81701539472141	5.80742775729811	5.89105003558015	5.688198330545	6.32667248329767	5.84804860805848	5.85497993991661	5.96523916060859	6.27947442124164	5.76961578733842	5.98532241719864	6.34550888602412	6.243150545033	6.54285120339	5.33826101524437	6.04273108068851	6.02005256495811	5.41905373667597	6.02540794628825	5.97394968134596	5.71802328533397	5.92919758089078	5.98255753478967	6.36299064522112	6.43089401444525	5.40493870453075	5.43918593680363	5.72846330520054
DAZAP2	8.9724694762661	9.12381163015483	9.40137477282679	9.13278880600779	9.1665074537777	9.08814092912405	9.48764049879049	9.21482344069168	9.25155141041585	8.92910284590436	9.56537807195933	9.22056300822669	9.30331090905086	9.3140877595589	9.15304133958895	9.50782421676303	9.08814092912405	8.96793897376381	9.40388521259401	9.45533390972431	9.18531355868665	9.19852083954195	8.99598551156704	9.00802500698873	9.14928888151001	9.48486807666414	9.00640825640487	9.32279161300029	9.04570952899017	8.19075805060698	9.31643438549213	9.13126064785001	9.19492778239791	9.19681340942019	9.26587457763322	9.78159776560644	9.13278880600779	9.46851637817038	8.83350997606339	9.09023854340076	9.26337972067405	8.81591438762645	8.86378728819522	9.23659955693484	9.15512966193529	9.22056300822669	9.41811137576977	8.9942938325654	8.91947021244098
SPARCL1	10.0442898588098	10.8063985566573	10.6668593973261	10.8063985566573	10.9859966877156	10.4285108629722	11.0306133838401	10.873919770236	10.7999409857345	9.70769369663395	10.1110878931898	10.7351726536559	10.9642990817223	11.4718652213157	10.3803870214347	11.2040203044683	10.0951496842799	10.3848521568471	10.8299680740534	11.0716491250802	10.6196122440894	10.862887233406	10.7772615001117	10.7830074439947	10.7772615001117	10.2654295455327	10.2609012834257	11.3486612439275	9.4412060422847	8.46531892507723	10.3993133365689	9.92281075766145	9.62118765171113	9.78033628875636	9.82227711466934	11.6911670706581	10.39435560977	9.69954815916595	8.30254562012726	10.0370903291665	9.43207271304233	8.66075466682516	8.73994030016273	10.2841392892717	9.18733060731281	10.642245505548	11.5170580093932	9.79912663371534	9.36897545548256
MCL1	7.995251263127	8.23912782263309	8.07212592369391	8.14138628865346	8.14593833208182	8.47314650429674	8.28324414011084	8.98730873256574	8.78395842660034	8.05954902926108	7.91212737232845	8.14593833208182	8.18398043085114	8.96265076796395	8.20182587412778	8.7265361056933	8.13229572354667	8.29630843968068	8.2483744451721	8.7061704641052	8.02781313391784	8.34611686969373	8.43024142396175	8.13229572354667	8.38126229065639	8.00723087287613	9.01171896033616	8.22064272048608	8.30371414774857	8.02379584686886	8.64453988465721	7.85536669265981	8.7796935721196	8.46649658356365	8.50311659671667	8.19522507430654	8.42909959236473	8.24378589369665	8.5871985206555	8.51506227495785	8.38669918859658	8.52642344206553	8.00463787660091	8.67369573482599	8.67510085888087	8.44501586052341	8.58055298402818	7.97993717532419	8.63949587261173
ACTB	11.5051985591855	11.6647753727779	11.8519568954857	11.6784661927664	11.7040439278121	11.7197250482782	12.0455533962446	12.1862031738584	11.914572552503	11.7197250482782	11.8831266091622	11.4144187390733	11.7321041119072	11.957905319793	11.6784661927664	11.9270155347784	11.639985061209	11.5998320849192	11.8232325926395	11.957905319793	11.5998320849192	11.8232325926395	11.8831266091622	11.7633505510421	11.7321041119072	11.5998320849192	11.7466402650448	11.8232325926395	11.7633505510421	11.339067944803	11.9872360574791	11.639985061209	11.8232325926395	11.7935613186441	12.0145792239208	12.1702673452951	11.9872360574791	11.7466402650448	11.9448750330105	11.7321041119072	11.7040439278121	12.0617385926759	11.9872360574791	11.914572552503	11.914572552503	11.9448750330105	11.9703132057608	11.8097095647084	11.9703132057608
SARS	8.43968716556711	8.57201908513593	8.76991366247349	8.67914494267638	8.67369573482599	8.5694647767932	8.7972937345232	8.9040094381243	8.85283981881931	8.48104208797186	8.4866159130678	8.7128165523473	8.62258679768365	8.83020114152089	8.83020114152089	8.85462787393257	8.44958270743027	8.7265361056933	8.85643816202845	8.70750765898994	8.5694647767932	8.61223814657135	8.62258679768365	8.65468536642894	8.61474805465171	8.47668272007868	8.67122284240274	8.83656790438527	7.68273640522378	7.96727870391916	8.31179177117851	7.90650954137063	8.22519088607319	8.31909911968844	8.06049811994844	8.56174548358237	8.22337889911242	8.11131595107845	8.37913571455562	8.03200671881636	8.43362982540254	7.90063647102112	8.00300167019094	7.8586532742577	8.08881530279682	8.29439127734462	9.19492778239791	8.81323489409017	8.00031537874392
TMBIM6	10.172166312478	10.1192282021115	9.73004183080129	10.0068705455067	9.80846002465346	10.0199485119327	10.3097071631623	9.91658449649976	10.0298011187482	10.3097071631623	10.457881981869	9.97642585834594	9.74762198839538	9.37314279185622	9.73640635630804	9.80234040175346	9.90078026205033	9.94732676822194	9.70492299522426	9.80234040175346	9.89683279244679	9.77355273760092	9.77355273760092	10.1910312755327	9.74190544595011	10.457881981869	9.69715168299008	9.70205864843745	9.90694732565804	9.10852878676604	10.0580798737609	9.77630374859638	10.0845519381191	9.6776753861706	9.73640635630804	9.96696489701891	9.54712771195956	9.77630374859638	9.85463429046209	9.73640635630804	9.91658449649976	10.0199485119327	9.53107955220713	9.9040405000835	9.64543965536047	9.82564833056496	10.2207728736891	9.50498761198588	9.86765072202956
LMAN2	6.13367135669599	6.10527166914821	5.96368999160036	6.25839579365271	6.04650175782463	6.39785252953588	6.37886498007524	6.29192115927175	6.14048743951661	6.50431564268646	6.1393077852411	6.08915293073165	5.96825190303036	5.63157330819604	6.22878499587105	6.04604642557524	6.17684498533212	6.45639515659137	6.03799918132201	6.19398285828889	6.14629956639821	6.16922474052174	6.12069739665947	6.25309930938303	6.33693460974896	6.10566681236591	6.42420459350267	6.12032876705054	5.87110513700546	5.73616883677676	5.84891601005415	5.88108138792763	5.92567013370398	5.78715161310665	5.40166472615481	5.80742775729811	5.69858474897595	5.96862087899547	5.73371147502544	6.01585774146375	5.92328618878723	6.34970402896335	5.71349049805618	5.81786688004898	5.98215151927847	5.21821293659942	6.322275029106	5.98345493806454	6.0115385694908
HSPD1	9.87974889199236	9.60583643163012	9.98921516060018	9.75106206546053	9.99653172533377	9.5953764084772	9.25328778511224	9.62913316016172	9.6837887459973	9.88980422194691	9.85113569600106	9.82227711466934	9.92281075766145	10.5264867205305	10.1474136978522	9.60310842583688	10.0845519381191	9.77355273760092	9.61324335811138	9.6803813275198	10.0003761304732	9.86765072202956	10.0880257587602	10.0480556737232	9.92893016619177	10.5785421254508	12.2451701632622	9.40388521259401	10.7117903942857	10.873919770236	10.0880257587602	10.5530769728777	10.4900866915712	10.2742605287021	10.5828796053547	11.0473982316316	10.1954709768245	10.8421347978679	10.1633720702115	10.4192268335062	10.8063985566573	11.1421686759982	11.493792614626	9.97949877804047	10.4434882153266	10.2569622691618	9.6183616273535	10.3433755261788	11.3922278926003
ZYX	6.19841164546339	5.9812918274871	5.65177752978267	5.87655654564193	5.77614245394619	6.62944285387928	5.97154436352407	5.82496194031781	5.77867745518717	5.9812918274871	5.82938930732515	6.04788746067602	5.7323108080851	5.73949046542341	5.69816229101139	5.76751293218918	6.34509893174897	6.14799635850259	5.66285172816852	5.72473409383812	6.243150545033	6.25964930057699	5.95773079638766	5.95571954547522	5.89226407746782	5.50350237830377	6.27490352457078	5.99536672298513	6.35568216069075	6.16364577246265	6.2102682863974	6.27112252142443	6.32317613907699	6.7246878364163	6.95058692893932	5.25872527587996	6.70836104696607	6.18501114910202	6.793459178241	6.59210407277308	6.29918033249216	6.44925981938729	6.04555924189252	6.6743480621248	6.53164617359196	6.48776748832893	5.33876297747752	6.44023395965933	6.16406366252394
RPL12	12.0617385926759	12.1000751111164	12.1702673452951	12.0455533962446	12.0617385926759	11.8984102963526	11.7633505510421	12.2701027293202	12.2839520228809	11.957905319793	12.1862031738584	12.2152527292684	12.0145792239208	12.1000751111164	12.1402023893113	12.1266833781236	12.2305421306138	11.9872360574791	11.8678566542828	12.2000412974595	12.2839520228809	12.0455533962446	12.1129290697326	11.9872360574791	12.1547778188753	12.0455533962446	11.8678566542828	12.2000412974595	12.1000751111164	12.0617385926759	12.3006300377441	12.1000751111164	12.1402023893113	12.0727153389215	11.7197250482782	11.6647753727779	12.2305421306138	12.1402023893113	12.0455533962446	12.2839520228809	12.0455533962446	12.3178334841582	11.9270155347784	12.2839520228809	12.1402023893113	12.1129290697326	11.8377351946496	12.1862031738584	12.2451701632622
CIRBP	9.20890252818086	9.08494181590528	9.30572669332438	9.04883271898058	9.34594428178063	9.18178333377945	9.74762198839538	9.24471103147074	9.41061175931723	8.9509814052196	9.66693623789621	9.15512966193529	9.62664940209188	8.77147694640941	9.31643438549213	9.44346235321455	9.35019445397444	9.07626815671637	9.29051510701036	9.47563155331695	9.66693623789621	9.47296391247204	9.12218665610092	8.99977468332029	9.128033540977	9.37314279185622	8.84966672522168	9.86171233804438	8.99102615616076	8.127506389481	8.98398063301822	8.23735874004302	8.77551109073881	8.61631915562267	8.41125662708849	9.64018424703995	9.09212004861881	8.21324211965345	7.85122848360393	8.4058319772605	8.10170816959069	7.76323003046154	7.32794216790609	9.01668292869455	8.62641703271726	9.43934771629543	9.65586558023943	8.86044725877048	8.89942397230446
CCT7	8.55306635958539	8.47435454894843	8.65328762061839	8.65765073674911	8.5666682272086	8.54927347910819	8.82055961227634	8.92455937300026	8.84835914641746	8.66075466682516	8.33363050208849	8.51616673019702	8.58218538096487	8.63084382973202	8.72379420996619	8.81046520704692	8.65217561448153	8.8622690561129	8.74135917790702	8.62146881791839	8.47087827444621	8.41002231727996	8.65328762061839	8.66844914312584	8.62788287580028	8.3367930432465	8.62514085938566	8.80910822975996	9.11247661536836	8.88756086280914	8.30645233198536	8.55558931593693	8.69283844511904	8.565189059255	8.52642344206553	9.29051510701036	8.69402425318763	9.13452109957918	8.93905930069691	8.78837230776852	8.85905055516733	9.15699839526914	9.17826967522429	8.54927347910819	8.87229357457945	8.89084931634611	9.18531355868665	9.21273556959752	8.45081362478577
PAFAH1B1	6.82447688594003	6.84367351473951	7.07569701544088	6.99594681361564	7.04115577007368	7.04613171834495	7.18722976822359	7.26663933771652	7.12898417591497	7.0696051980705	6.7664959369876	6.77905662118296	7.04878591376015	7.05095497965623	6.8940057066873	7.1616925646747	6.53900901903041	7.08275319448927	7.21849861935161	7.22200105250211	6.98435561553978	7.03218749716331	7.06843032586895	7.02092334457475	6.96794636819382	6.77739745636779	7.20616405196416	6.95383525496915	6.67883698929687	6.61713029333772	6.82835615481826	7.01265030904608	6.76751759977695	6.88609556631174	7.19680836462136	6.92646734361861	6.9894823894346	7.20026433280837	7.01420959113504	6.85824025408846	6.80824179738739	6.86880903920091	6.79096889661932	6.99851956297208	6.92024239270537	6.89146821793413	7.38808987684639	6.7588185798608	6.84707320197327
PSME1	10.3483804994392	9.69715168299008	9.92281075766145	9.80846002465346	9.90694732565804	10.0265108927503	9.36897545548256	9.5922727989954	9.90078026205033	9.84566473843531	10.542078585736	10.0801904386234	9.61578477186617	9.61324335811138	9.63778367741434	9.72459884376965	9.94732676822194	9.98921516060018	9.55206559592609	9.31190048897101	9.78772112863685	9.64272546156479	9.76275004123372	9.76036576642413	9.73304899583952	10.2132527455346	9.91658449649976	10.0039699364415	10.4235318461475	9.03112781817189	10.6196122440894	9.70769369663395	10.412458485829	10.412458485829	9.61324335811138	9.56802986422196	10.3387544874495	10.3564452396355	9.85113569600106	10.3001102069624	10.0801904386234	10.542078585736	10.1910312755327	10.9859966877156	10.2790427544092	10.4042305836999	9.30572669332438	10.0333752062121	10.6539870925101
ATP5O	10.5309111304845	10.5155469242097	10.6481643521122	10.5200805630929	10.5052959883108	10.542078585736	10.4844961574361	10.5629942327194	10.5052959883108	10.3049815451084	10.5107854653126	10.457881981869	10.5879055744753	10.3433755261788	10.6367718470275	10.6367718470275	10.4632339161402	10.5476601904223	10.5476601904223	10.4999509467589	10.5052959883108	10.4285108629722	10.4999509467589	10.4844961574361	10.4797653605503	10.4085087498706	10.2370621917694	10.4632339161402	10.249530097887	9.64272546156479	9.95447804423021	10.2207728736891	9.77144466843054	10.1673998162916	9.6776753861706	10.2742605287021	10.1554381665271	9.95097325959636	9.4412060422847	10.0759285578932	10.2609012834257	10.3297585697161	9.83240923748066	10.1192282021115	10.0166594569029	10.0640475487874	10.6149289650771	10.5476601904223	10.5678281361921
RPS15	12.3874329602743	12.2701027293202	12.1547778188753	12.2152527292684	12.2000412974595	12.4062112591844	12.1402023893113	12.0617385926759	12.3006300377441	12.3874329602743	12.4062112591844	12.3335213487149	12.0727153389215	11.7935613186441	11.957905319793	12.0298083576387	12.3874329602743	12.3335213487149	12.0727153389215	11.8984102963526	12.3178334841582	12.1000751111164	12.1266833781236	12.2451701632622	12.1862031738584	11.9998403819095	12.1266833781236	12.3673018112051	12.7594016306297	12.4928764190286	12.4765040163384	12.2000412974595	12.6227802774879	12.4402511594497	12.5728679836481	11.7321041119072	12.4062112591844	12.3874329602743	12.2839520228809	12.4583203819371	12.5247471670345	12.0298083576387	11.339067944803	12.4765040163384	12.4583203819371	12.6683531196975	12.1129290697326	12.2839520228809	12.4583203819371
PSMD8	8.86378728819522	8.37796030934514	8.00069914695428	8.58055298402818	8.2900865628075	8.5444070698386	7.96171618164309	8.03010778495885	8.16089657752473	8.98926292575328	8.16481888523038	8.58346353998992	7.92504956406448	7.71510278064086	8.43968716556711	7.77458419665414	8.47886519968725	8.80211621655857	7.82975798331048	7.44264228014383	8.49130026565003	8.48311225977591	8.2644058131124	8.57328600372058	8.47995540306769	8.17080384188858	8.58473520365806	8.32066892563679	9.05691909913141	8.9492377991778	8.10262780516971	8.31493257439303	8.5694647767932	8.62641703271726	8.23638773782189	7.59422129079909	8.25768621868751	8.4427818868264	8.54927347910819	8.41002231727996	8.89230573184385	8.67791279380042	9.60310842583688	8.41322887060707	8.26946517701237	8.04708662703554	7.79387327443965	8.51506227495785	8.84230199105486
LAMP2	8.27050254935989	8.43362982540254	8.54818432175253	8.4538778816193	8.52271965208566	8.35541425146985	8.79124149500934	8.7348401312653	8.58856829458862	8.42561987035342	8.02539846576539	8.26848774039698	8.59366382575392	8.32855116231879	8.65328762061839	8.54080508226334	8.4427818868264	8.52406571035871	8.73062637567692	8.56417444630803	8.41738968753199	8.38350089078162	8.4517071954843	8.52406571035871	8.42359424955469	8.34919542633339	8.36337950024879	8.29202823312292	8.36217926231717	8.23110212533844	8.31701778221194	7.92725600023895	7.76166442194942	7.97435284133014	8.52517418901716	8.78977254980251	8.01443085200356	8.66075466682516	8.56174548358237	8.07663150053171	7.98344794593228	8.09072075649999	8.47087827444621	8.2900865628075	8.47782511802653	8.25181493333763	8.64946546464689	8.46985203385031	8.02781313391784
TPI1	10.3387544874495	10.3387544874495	10.0199485119327	10.1474136978522	10.0265108927503	10.1831250983209	10.3433755261788	10.135103185614	10.1431434448146	10.6539870925101	9.70205864843745	10.1910312755327	10.1192282021115	9.74762198839538	10.39435560977	9.95447804423021	10.2742605287021	10.4235318461475	10.2249195557412	10.0370903291665	10.2609012834257	10.2654295455327	10.172166312478	10.4900866915712	10.1110878931898	9.62360230541863	10.0298011187482	10.0951496842799	10.5678281361921	10.3564452396355	10.2569622691618	10.1910312755327	10.6668593973261	10.6539870925101	10.2531642209279	10.0845519381191	10.2132527455346	10.9277025787513	10.7830074439947	10.1510998091171	10.4085087498706	9.97293038374456	10.8063985566573	9.73885196603304	10.249530097887	9.62118765171113	10.0265108927503	9.94158050273867	10.1229462058312
RPL29	12.2839520228809	12.3006300377441	12.2559449619707	12.4062112591844	12.2451701632622	11.9998403819095	11.8377351946496	11.9448750330105	12.2000412974595	12.1862031738584	12.2451701632622	12.3874329602743	12.1129290697326	11.9872360574791	12.2000412974595	12.0455533962446	12.2152527292684	12.2305421306138	12.0617385926759	11.8377351946496	12.4062112591844	12.4062112591844	12.2559449619707	12.2000412974595	12.3335213487149	12.1862031738584	12.1129290697326	12.3006300377441	11.957905319793	11.7040439278121	12.1129290697326	12.0298083576387	11.8097095647084	11.7785179599225	11.6529646051463	11.3105221436664	12.1000751111164	12.2152527292684	12.0617385926759	12.2152527292684	11.7935613186441	11.7633505510421	11.1161448167679	11.9872360574791	12.0727153389215	11.8984102963526	11.9998403819095	12.2152527292684	11.9270155347784
GSTP1	11.0148670081667	10.6931223612499	10.1797420129789	10.9277025787513	10.4742242441765	11.1245443116712	9.87091194939907	9.18355949243662	10.135103185614	11.4718652213157	9.93219421392195	10.8685584341025	10.1076860019862	8.65900863953997	10.4434882153266	8.93077933098693	11.1843857882887	11.1016108592242	9.91356974558026	8.81733087518837	10.9925977560782	10.7171987352115	10.5879055744753	11.1495058733623	10.7043693583606	10.1110878931898	10.9509259166064	10.172166312478	11.3293579702346	11.3293579702346	10.9642990817223	10.9277025787513	11.4034731964501	11.4835118349746	10.4329907072225	8.16993013725795	10.4844961574361	10.5264867205305	11.0716491250802	11.1682935944826	10.8934006066905	10.39435560977	12.6393516594891	10.412458485829	10.9059615721063	10.3888815709743	8.86044725877048	10.7413931962872	10.4692356841379
HYOU1	8.04622654770988	7.9057219855123	7.85633827515132	7.96993979552704	7.78226241990737	8.22612447560315	8.33577457873659	8.07573935445726	8.09072075649999	8.31387189003448	9.128033540977	7.7765557184012	7.66160510835022	7.60864197635365	8.1978394718682	7.92397021972625	8.47199364363399	8.36652942204106	7.64267115749668	7.51952006336088	7.58958869668443	7.25862743533472	7.87370623211907	7.81195449129417	7.55168688205655	8.47435454894843	8.42359424955469	8.0860472571539	9.01514250242301	8.36550663599709	8.36550663599709	8.38252263644568	8.6109540369583	8.42735633296962	8.49325762184654	7.26327514341033	8.46413550167159	8.36337950024879	8.16993013725795	8.56302288553879	8.38549339477125	8.85780931478524	8.54818432175253	8.83350997606339	8.54927347910819	8.39817301038767	7.66419923701059	7.89904409725786	8.85780931478524
SNRPD2	11.5389943624852	11.2801818588481	11.2917375814762	11.3596305331464	11.2917375814762	11.1935120532577	10.9859966877156	10.6539870925101	11.0641202143791	11.0786164210121	11.2801818588481	11.4386048900574	11.2216185635407	10.8801849783101	11.1843857882887	10.873919770236	11.4034731964501	11.3596305331464	11.0554049074948	10.7591755242903	11.3206564431832	11.1682935944826	11.2407562600873	11.1597502872472	11.3105221436664	10.9059615721063	11.0641202143791	11.2688600160736	12.0617385926759	11.7466402650448	11.3293579702346	11.5051985591855	11.6264588056502	11.5615940529568	11.8232325926395	10.862887233406	11.5753358022478	11.5615940529568	11.1087853019425	11.339067944803	11.6911670706581	11.5615940529568	11.1597502872472	11.5753358022478	11.7785179599225	11.8678566542828	10.9277025787513	11.8831266091622	11.7040439278121
PLOD1	5.72846330520054	5.86523032038969	5.18174176086697	5.69614562936668	5.40297232312705	5.87984233876049	5.99830639570123	5.21910372461333	5.61969113203486	5.81042341886496	6.02308096588329	5.53353969915126	5.51129168558935	5.570126621003	5.51129168558935	5.34086334878127	5.95530224439103	5.95076991675465	5.50043201759211	5.55909115748417	5.67689486275535	5.50954697299082	5.57157067129782	5.65470342430844	5.60284242167009	6.12795190570202	5.60663864315964	5.98169680247315	6.95731034137486	6.36343572812242	6.15147909876168	6.40919219805277	6.3316824259159	6.73177557128234	6.84518524721172	5.31003385219901	6.55782592193266	6.26914342238479	7.43844414841317	6.53206354197961	6.53164617359196	7.52919134392939	6.66003160827066	7.23398906043099	6.79732138831092	6.96585269761882	5.0941847989436	6.59297271816989	6.79548471389419
ZNF207	8.86874512411889	8.98069326295878	9.20257549660852	9.09023854340076	9.00983138420992	8.93701134586474	9.30784750370764	9.5953764084772	9.29459613169678	9.12381163015483	8.47199364363399	8.80342697480635	9.04266104170561	9.19492778239791	9.04726590218922	9.43207271304233	8.76991366247349	8.92745285532961	9.23063564529862	9.37549309573729	9.02307024196146	9.12983394178454	9.10315344139144	9.00983138420992	8.95758978870413	8.53487662172801	9.03112781817189	8.91237361667949	8.86705192545967	9.04570952899017	8.70477929514084	8.91608857215504	8.96928152486296	8.72536480021477	8.92455937300026	9.41811137576977	8.80498349281398	8.97103853638257	8.90741401612375	8.74278027081609	8.84701772715674	8.60627171043589	8.53705865231249	8.89551401825438	8.8393713544977	8.60965307020741	9.62664940209188	8.65597067236095	8.84356958508967
PSMD2	8.85120947896972	8.44608894670957	8.51393451744184	8.70068859129794	8.67122284240274	8.9040094381243	8.76879223270759	8.75435702396404	8.82055961227634	8.98575865043524	8.3879792744508	8.55306635958539	8.53603444732799	8.60183426020259	8.68293975729607	8.6855542655307	9.17826967522429	8.99254691686838	8.95383009024177	8.67510085888087	8.4878133546754	8.50948486636672	8.58218538096487	8.84547611042301	8.57826059522936	8.34611686969373	8.59975799763123	8.67510085888087	9.02436404647868	10.0610225129603	8.87709517341806	9.47785911320189	9.60798301933263	10.3660616488449	9.77630374859638	10.3387544874495	9.47091438193933	10.0102602008764	10.1758155503208	9.09935610524395	9.60072614525574	9.83926066523429	9.92893016619177	9.75106206546053	9.56298682880792	9.51543305621188	8.97756761182144	8.90920997916309	8.65900863953997
SCD	6.44713001011724	7.22518379779694	6.78505613572458	6.9773935901808	6.79018502412651	6.87479837026667	6.95628008378579	7.49117635886662	7.6700485626213	7.68207031173198	6.29998488046424	6.30549095784802	6.70040356355206	6.82587634563686	7.01636438292119	6.91057105949316	7.21406996616717	7.0546546520219	8.28115853906153	7.39940117173427	6.70656498615099	6.52727063014498	6.96794636819382	7.10722760022668	6.78138127926041	6.4254126366377	7.06255273673831	6.84230674100403	7.09210545299377	7.76397329444539	6.3365188769376	7.39988249481968	6.49959052138225	6.88069695173798	7.42377032002165	7.03654711628881	7.37777372897827	7.63036726263597	7.81280540590745	6.64924762519884	5.9365286499445	6.67973120357426	7.88140520671218	5.73745522987347	7.91212737232845	5.03589191905771	7.05788534141708	7.11625699600082	6.66665720559011
RAP1B	9.46851637817038	9.51543305621188	10.1316149126777	9.50498761198588	10.0721485463741	9.74190544595011	10.249530097887	10.8992940777076	10.2790427544092	9.17239347241785	10.2169691544422	9.79637196068475	10.172166312478	10.5934145301568	10.1758155503208	10.8866577206022	9.74762198839538	9.46851637817038	10.5530769728777	10.5530769728777	9.90694732565804	9.87669621733316	10.2091965818351	9.79044621167109	9.99285072532823	10.2531642209279	10.0199485119327	10.1076860019862	10.1592498399065	10.2293032923528	10.2926403347209	10.0199485119327	10.1998834780637	10.0610225129603	10.2609012834257	11.6123688046755	10.4434882153266	10.7591755242903	10.0298011187482	9.83926066523429	10.2693644474226	11.6123688046755	9.5922727989954	9.90694732565804	9.98588097181882	9.93503762397276	11.0075393277782	10.2456583180519	10.2207728736891
RPS21	11.5170580093932	11.6123688046755	11.639985061209	11.639985061209	11.639985061209	11.5288358776181	11.4386048900574	11.7935613186441	11.5998320849192	11.3596305331464	11.6647753727779	11.6647753727779	11.639985061209	11.6647753727779	11.4488322643566	11.8097095647084	11.5864684640119	11.5051985591855	11.639985061209	11.7197250482782	11.5753358022478	11.5170580093932	11.493792614626	11.4603852826766	11.5998320849192	11.339067944803	11.4286007842879	11.5864684640119	11.6647753727779	11.5998320849192	11.5051985591855	11.4488322643566	11.5998320849192	11.6529646051463	11.5864684640119	11.9998403819095	11.6647753727779	11.6264588056502	11.7935613186441	11.7785179599225	11.5288358776181	11.5170580093932	12.0298083576387	11.8232325926395	11.7197250482782	11.8831266091622	11.8831266091622	11.7935613186441	11.957905319793
MAP4	7.42312523166971	7.49438904218485	7.30613456864949	7.52017819544213	7.46396694483063	7.63298260885702	7.56612222056592	7.27600419450501	7.39317451234267	7.58157605900801	7.47519936536081	7.51227673546893	7.3272895623662	7.5188489636199	7.15736380797685	7.44943967309711	7.26327514341033	7.72526035374501	7.45601767695303	7.36646358771494	7.4005595919488	7.47709327753988	7.48205052899066	7.55965069318613	7.51754197282901	7.20616405196416	7.38749384373944	7.861598789671	7.28305150557882	7.1550771242649	7.44457506833907	7.28370531712813	7.27781818302119	7.40379138314147	7.1262970748875	6.79404962221669	7.46528311291799	7.25697616463442	7.9604230440075	7.39516995231309	7.23178081188576	7.36932433213619	6.67652387718888	7.2813439466951	7.25154789593489	7.34160743025809	7.2813439466951	7.52621989486535	7.11934699728539
BCAP31	8.79124149500934	8.62641703271726	8.36438273973425	8.68853220100695	8.42055231421638	8.78977254980251	8.94253734999415	8.3317612116555	8.63702081488636	8.99598551156704	8.13483714418378	8.7348401312653	8.38549339477125	7.31724017868789	8.36550663599709	8.1809828765996	9.26137412727832	9.12983394178454	8.21867816693829	7.81044282558833	8.59096966214594	8.41437246843951	8.48202527658455	8.61999950622242	8.51393451744184	8.15825320971908	8.54689252651099	8.61351068946416	8.77752492387305	8.9040094381243	8.83200239612086	8.98575865043524	8.68293975729607	8.98398063301822	9.54712771195956	7.79723711389618	8.78273896465221	7.91734842234195	9.42959464668069	8.89748465225887	8.55306635958539	8.10342233661984	9.17239347241785	8.99102615616076	9.0828578197982	8.76554031871042	8.37681139965425	9.16466740781792	8.33577457873659
CTSB	9.60798301933263	9.51295251717501	9.58423839200119	9.59823748375272	9.49779085905499	9.425058545298	9.6183616273535	9.56537807195933	9.57778274272096	9.78772112863685	9.43719980416837	9.57778274272096	9.5953764084772	9.26337972067405	9.46325150565342	9.78772112863685	9.76036576642413	9.69715168299008	9.73004183080129	9.62360230541863	9.71089863640993	9.40844773389565	9.40608617543581	9.80234040175346	9.54193101143442	9.40137477282679	9.61324335811138	9.62913316016172	10.0759285578932	10.0915180114988	10.39435560977	10.6602500633526	10.135103185614	10.7117903942857	10.3297585697161	9.84566473843531	10.4042305836999	10.5934145301568	10.6988404046853	10.5366644606437	10.448440899113	11.0473982316316	10.2048030254929	10.0370903291665	10.5052959883108	10.0166594569029	9.77630374859638	10.5879055744753	10.4042305836999
EPRS	8.24472862285528	7.87205003537513	8.02213613872351	8.02463491897666	7.90889499590372	7.2748865768918	7.08336848560994	7.50825622705094	7.43990591487658	7.96817602886268	7.7610029004942	7.88327825494922	8.24914576785154	8.24914576785154	8.65900863953997	7.35747765200545	7.6124328659882	7.57033055873928	7.29909184538687	7.40624407066312	8.22064272048608	8.27444394392657	8.21505177308045	8.06950450525327	8.35106194517455	8.24735860822459	8.23735874004302	7.38445551330526	8.25867079834967	8.34738106928122	7.9868569541312	8.31701778221194	8.00723087287613	7.91306562052751	7.34225549476605	7.58098438161013	7.33393480919719	8.05094758617958	7.76843976981303	8.07955145286492	8.70477929514084	8.16481888523038	8.98575865043524	7.4932111700453	7.34818706564715	6.93457674933714	7.31777737404601	8.67914494267638	8.41843638393372
PRDX6	9.85802165113793	9.93219421392195	10.5678281361921	10.172166312478	10.3146501038927	10.5530769728777	10.8369793132444	10.8866577206022	10.5934145301568	10.2531642209279	9.3796517304579	9.71876690279785	10.0677649801421	10.1474136978522	10.3387544874495	10.5052959883108	9.97293038374456	10.4999509467589	10.4434882153266	10.7676488549167	10.0068705455067	10.3564452396355	10.3803870214347	10.1272100192484	10.0610225129603	9.56298682880792	10.2569622691618	10.1673998162916	9.91069441957027	9.40137477282679	9.48764049879049	9.71876690279785	9.54712771195956	9.66184589746883	9.45016009448995	9.95097325959636	9.46558530859604	10.0801904386234	9.60072614525574	9.48024686707984	9.6346471489503	9.48764049879049	10.5107854653126	9.25541240698387	9.52806358183854	9.50498761198588	10.7830074439947	9.86765072202956	9.62360230541863
PPP1CA	7.5828444815543	7.35695292044885	7.21791140990781	7.6672450657131	7.34101548158564	8.19698039262389	8.0860472571539	7.69194754136163	7.52485928173876	8.20371909802413	7.70475831552455	7.58229751396708	7.21791140990781	6.76182823055268	7.38631871708651	7.19857894767172	7.9057219855123	7.74111499309151	7.31666998270235	7.0251843679342	7.40681221341346	7.32487467635629	7.40251242789861	7.87370623211907	7.49828173884097	7.80650452762236	7.7041841705144	7.53773683519401	7.91306562052751	7.90819445141579	8.19341607306775	7.44520328045556	7.80576009307529	8.42561987035342	7.71082875916706	6.82167087240486	7.86776486530825	7.6476825872246	8.02539846576539	7.73578836511668	7.60549551717813	7.60793402158651	7.38313464370409	7.48350118225813	7.63932513017345	7.77080156625299	7.94994087932522	8.17379513715507	7.6124328659882
SARAF	9.67208021685069	9.69954815916595	10.0166594569029	9.6477209216663	9.97023331438606	9.56298682880792	9.77630374859638	9.99285072532823	9.83240923748066	9.62664940209188	10.438667244623	9.91959736964659	10.1592498399065	10.2531642209279	10.103991803528	9.97293038374456	9.78772112863685	9.32980436035204	10.1474136978522	10.135103185614	10.0039699364415	9.75714777587635	9.73885196603304	9.77355273760092	9.78472920340332	10.2207728736891	10.135103185614	9.5227060001427	9.46041463235989	9.6776753861706	10.135103185614	9.96055628508458	9.74190544595011	10.0370903291665	9.36197163961893	10.2531642209279	9.58423839200119	10.0640475487874	9.6644780910306	10.2408272955378	9.864812574266	9.78772112863685	9.80547992837574	9.60798301933263	10.1229462058312	9.5922727989954	9.94158050273867	9.53975081132895	9.82227711466934
AHCYL1	8.16089657752473	8.17481382334735	8.13673490871501	8.07034595398731	8.1690508667422	8.21246824275996	8.42152126825268	8.59610372109165	8.35220651920211	8.26848774039698	8.42152126825268	8.18011246146285	8.41738968753199	8.49325762184654	8.29630843968068	8.51616673019702	8.37681139965425	8.188658316998	8.31808756264832	8.25867079834967	8.33273651367477	8.17899781359115	8.27347008713129	8.21967169853359	8.21598302121485	8.43259676948614	8.30254562012726	8.24378589369665	7.76022255455838	8.11853199678802	8.16993013725795	8.07134435356627	8.21867816693829	8.22064272048608	7.98089683093593	8.46985203385031	8.21403155053265	7.95634529809926	8.11396266691809	7.93421289775595	8.10640825391747	7.84070548960784	7.94912861777659	7.74778489246915	8.12055027109908	8.02463491897666	8.51393451744184	8.00984234635471	8.33982701428628
IST1	9.02628251866901	9.02436404647868	9.13278880600779	9.10147291480987	9.18733060731281	9.09782599533708	9.35195161679152	9.54441551853347	9.19681340942019	9.21077001907669	9.10315344139144	9.18001274221521	9.24069796931148	9.09782599533708	9.13278880600779	9.31190048897101	9.25155141041585	9.16466740781792	9.30572669332438	9.44346235321455	9.07109333509485	9.11435319265106	9.08652600434297	9.06612500724183	9.21665438108985	9.16819714713938	9.11247661536836	9.07974856231818	9.10492811448486	9.04266104170561	9.04410733071675	9.35195161679152	9.31831101972998	9.39889311327845	9.128033540977	9.56537807195933	9.06915901409932	8.96089828676192	8.90570483879144	9.00802500698873	9.05764094583967	8.94074569543117	9.07278065690271	9.00983138420992	9.16466740781792	8.55188083659805	9.52549896667089	9.11435319265106	9.25716260446787
GNB2	7.70124883628592	7.30670928073348	6.68883486336748	7.35938762435469	6.97886672747485	7.8042631578687	7.03754549099641	6.88231239606952	6.67002371133676	8.46859143537869	7.13762215630015	7.62955184451213	6.45372570007804	6.20660916916417	6.85302430450127	6.20075079231516	7.75788288883085	7.59218045924023	5.84380806880515	5.50311682911757	7.67260591148554	7.71570178490671	7.21180229051735	7.87074770211183	7.70540373009292	7.4182860754791	7.7896593495038	6.96404917258304	7.64695165097415	7.85369059835145	7.24759186210662	7.45428794844685	7.63230415356159	7.52621989486535	7.4956740345703	5.58757040394031	7.41169555144034	8.04009001014622	7.56249026483531	8.20371909802413	7.33087321391894	7.62130939528577	7.74027487657002	7.44880483720925	7.48282955708042	7.0340856209592	6.24590711782973	7.45838069371402	7.69552099263175
H2AFZ	11.0473982316316	10.7830074439947	10.8866577206022	11.0232171471269	10.8119294880311	10.8179702782595	10.5576752381609	10.6367718470275	10.6988404046853	10.9059615721063	11.0148670081667	11.0641202143791	11.0554049074948	11.1016108592242	11.0232171471269	10.7830074439947	11.0232171471269	10.9716702756534	10.8685584341025	10.7629576234088	10.6988404046853	10.7629576234088	10.8369793132444	10.9204151015265	10.7466437242799	10.7676488549167	10.494715335687	10.5366644606437	11.4603852826766	11.5170580093932	11.0306133838401	11.3105221436664	11.5170580093932	11.2801818588481	11.2688600160736	11.6784661927664	11.2118710332816	11.5051985591855	11.1245443116712	11.1245443116712	11.4286007842879	11.1087853019425	11.6529646051463	11.2118710332816	11.1597502872472	10.5366644606437	10.7351726536559	11.4034731964501	11.3486612439275
NCOR1	6.16747660944585	6.3604728325076	6.47645056302965	6.44180295367682	6.35273377563051	6.41903032206667	6.29283793954049	6.55251413969571	6.37928712583215	6.58741774568599	6.71927501552458	6.23079975330971	6.4043106647993	6.42901988128452	6.48135112858581	6.42071268994479	5.92837940572032	6.14248456093926	6.39578846482857	6.51980803004283	6.37755995325653	6.57318166620073	6.55889502868664	6.53563944688427	6.43043882308564	7.04560827907893	6.36299064522112	6.17684498533212	5.710366860655	5.91003804191221	6.21067318995662	6.49223136238626	5.95856168550522	6.24107315391839	6.2936614427054	6.26545988475849	6.11415453419619	6.38062826352531	5.98088675612331	5.88811833493649	6.30293660966492	5.94990711975844	6.26216075493323	6.24153262626579	6.07214499956587	5.93410296135427	6.39130134953545	5.87476946274588	6.2936614427054
FLNA	7.2963952357717	7.45546863532819	6.84324697614384	6.95673446174139	6.50810788938282	7.72592201620004	7.21230902665367	6.40919219805277	6.56121911001778	7.63093382874799	6.88014963212867	7.07263977267017	6.61758049715441	6.31915873488351	6.17151730565035	6.45721983740554	7.13366649995252	7.55814231337601	6.19963039017205	6.19792645023145	6.8273706166894	7.54835415574303	7.25807983814842	7.14102287865199	7.5389440510332	6.48086553406757	7.14377905494005	7.45601767695303	7.41221215922623	6.59791459512287	7.584068156736	6.95945856899937	7.08074880486249	7.08587934338572	7.05146434029065	5.80872200288199	7.10254438196375	6.91289308022181	7.62461884327681	7.10366250716045	6.66135176433382	6.97983012870607	7.00551463050671	7.07864816502126	6.89041486835012	7.44755416341602	6.38476552211624	7.38250140898428	6.86217786827288
CNOT1	7.7765557184012	7.98764972844728	8.02781313391784	8.02107846476484	7.9208678602722	8.0587266690723	8.54818432175253	8.67791279380042	8.37913571455562	8.22519088607319	7.28598441697775	7.65275482073706	7.90499178934575	7.87205003537513	8.04813860095653	8.49815762946586	8.01343986886709	8.01689051074541	8.36438273973425	8.40056795510516	7.82128798310544	7.96653807248253	8.03360390897387	8.07301866718062	8.00723087287613	7.4188237717606	7.9969029726787	8.08222961786198	7.64068550699868	8.05455092189927	7.38250140898428	7.50825622705094	7.64191984278022	7.77318334287956	8.0879765002443	8.4164033815329	8.04454104260677	7.24315766385009	7.11121546438502	7.47030879406697	7.2819401963493	7.06097394395497	7.54704256465736	7.1166503275464	8.13583230974463	7.32387838113839	8.70477929514084	8.08697388778029	7.35938762435469
DHCR24	8.89402385312996	9.22260063108921	8.82688230619104	9.09408524893868	9.01350341032744	9.5896553728359	9.76863454903824	9.48288008982269	9.64543965536047	9.78472920340332	8.22612447560315	8.75980758963299	8.64692560105204	8.11479673260179	9.00802500698873	9.40844773389565	9.23880215849912	9.64543965536047	9.47785911320189	9.21273556959752	8.98575865043524	8.85283981881931	9.32739894468039	9.17446064046026	8.96089828676192	8.75980758963299	8.99598551156704	9.19852083954195	8.42909959236473	8.76418816363219	7.92725600023895	8.49130026565003	8.74278027081609	8.54689252651099	8.7061704641052	8.65468536642894	8.89942397230446	8.23110212533844	8.02213613872351	7.36696283547796	7.87002261357234	6.86696559490325	8.59366382575392	8.75254009535184	9.1931572471408	8.58473520365806	9.70769369663395	8.06950450525327	7.83741770548769
RAB11A	10.6149289650771	10.6097952209952	10.687313994452	10.6149289650771	10.7043693583606	11.0473982316316	11.1495058733623	11.2040203044683	11.0716491250802	10.7676488549167	10.0513150480215	10.3612884969698	10.7171987352115	10.5785421254508	10.7629576234088	11.0075393277782	10.4329907072225	10.7171987352115	10.8179702782595	10.8866577206022	10.542078585736	10.6481643521122	10.7529190441267	10.7413931962872	10.5629942327194	10.2091965818351	10.5530769728777	10.7772615001117	9.67208021685069	9.99285072532823	9.71635918235575	9.84566473843531	9.73885196603304	9.76275004123372	10.2091965818351	10.3660616488449	10.0003761304732	9.29877405112593	10.0199485119327	10.1110878931898	9.91069441957027	9.33641365309527	9.69414708486879	9.28805358505665	10.1431434448146	9.97023331438606	10.9999218135305	9.92595083142667	9.35019445397444
PSAP	9.6644780910306	9.35696679924707	9.47091438193933	9.57778274272096	9.58718871970426	9.53107955220713	10.0442898588098	9.33641365309527	9.34779794691066	9.31643438549213	10.3433755261788	9.63778367741434	9.45779488859418	9.36436181833752	9.33391669181167	9.41323508829024	9.79044621167109	9.43207271304233	9.46851637817038	9.19492778239791	9.38655245793213	9.41323508829024	9.26337972067405	9.53975081132895	9.48486807666414	9.89683279244679	9.43934771629543	9.79044621167109	9.8361176176859	9.16819714713938	10.687313994452	10.2654295455327	9.95097325959636	10.1831250983209	9.84296862729229	9.32527481311383	9.97642585834594	9.78159776560644	9.71089863640993	10.1592498399065	10.1110878931898	10.4999509467589	9.67482272704945	10.3749671465547	10.0759285578932	10.1831250983209	9.79333572618563	10.0298011187482	10.1394779339246
RNF114	7.20487735229517	7.14377905494005	7.1198509795458	7.25590696702058	7.14909925136466	6.86696559490325	6.92323225923669	6.95889618812595	7.03166891988013	7.01729161512214	7.54835415574303	7.3886519508573	7.08015485549884	6.93507628458556	7.08275319448927	6.80824179738739	7.46708004478075	7.00890782348983	7.0696051980705	6.92024239270537	7.26715129651594	7.09488869182244	7.0482227126912	6.94487512352058	7.22077059675346	7.4005595919488	7.20792340576764	7.15171796437647	7.62059813058831	7.33265420262928	7.40864599777737	7.0291449570076	7.9734592216441	7.59569498412693	7.44943967309711	6.93948035016001	7.58811427064277	7.72321170605675	7.51090500338137	7.49891979998088	7.47093400029789	7.70540373009292	7.55814231337601	7.82037337887655	7.421892053939	7.70609096204279	6.80729432247343	7.17287351274038	7.89587507201971
STRAP	8.68430498415836	8.86874512411889	8.93384890014249	8.93905930069691	8.99977468332029	8.72789886144206	9.03435058040316	9.18001274221521	8.91237361667949	9.17020484833409	8.63200259967037	8.75094540734259	8.87041008074639	9.30784750370764	9.23272758986919	9.10662634989864	8.85780931478524	8.82217148371169	8.95585304252489	9.11846818611882	8.72244748570168	8.85462787393257	9.07626815671637	8.96265076796395	8.9822029903575	8.67510085888087	9.44595143549837	8.35758761423739	9.15109292964866	9.07803306934006	8.88441415394122	8.68162616727654	9.08494181590528	9.00802500698873	9.00311180063296	9.65586558023943	8.70352698708703	9.85802165113793	9.22432545984738	8.94074569543117	9.15512966193529	8.54818432175253	9.64543965536047	8.21403155053265	8.61999950622242	8.63200259967037	9.03256666009018	8.70236974500469	8.964410148989
S100A10	11.9872360574791	12.0727153389215	12.0455533962446	12.1000751111164	12.0849656486441	12.3673018112051	12.3178334841582	12.2305421306138	12.3516152709074	12.3178334841582	11.3016518807425	11.8678566542828	11.9872360574791	12.0849656486441	11.9998403819095	11.9872360574791	11.6911670706581	12.1862031738584	12.1402023893113	12.1129290697326	11.9998403819095	12.1129290697326	12.2839520228809	12.2839520228809	11.957905319793	11.0390239318557	12.2839520228809	12.1402023893113	11.4034731964501	11.2688600160736	11.6529646051463	11.4034731964501	12.0727153389215	11.7466402650448	11.914572552503	10.8299680740534	11.6264588056502	11.3800514339761	12.2152527292684	11.7197250482782	12.0617385926759	12.2305421306138	11.6911670706581	11.5051985591855	11.5288358776181	11.0075393277782	11.7785179599225	11.8678566542828	10.9509259166064
CCT8	8.62641703271726	8.41843638393372	8.70885915511808	8.77825190676344	8.64345620342632	8.30975510427808	8.27930403188731	8.46413550167159	8.39009870252371	8.520466722367	8.49130026565003	8.57928686373057	8.73864398883549	8.93905930069691	8.9492377991778	8.42263208334985	8.31387189003448	8.44608894670957	8.51042856173915	8.53705865231249	8.81046520704692	8.63834303686228	8.74571198472069	8.46531892507723	8.64345620342632	8.66988547768504	8.88332426657965	8.4153955383735	8.53137165285684	8.17080384188858	8.61775884313478	8.88332426657965	8.46072814166654	8.47314650429674	8.53603444732799	9.25328778511224	8.7482491214753	8.16381807615674	8.58473520365806	8.41738968753199	9.24281823358965	8.34738106928122	8.71955614732764	8.25181493333763	8.42561987035342	7.69194754136163	8.47886519968725	8.61999950622242	8.98069326295878
PSMB1	10.4085087498706	10.1954709768245	10.2169691544422	10.2249195557412	10.2091965818351	10.3660616488449	10.1229462058312	10.0265108927503	10.1554381665271	10.2132527455346	10.39435560977	10.4085087498706	10.2569622691618	10.2654295455327	10.2881764047085	10.103991803528	10.5264867205305	10.5107854653126	10.172166312478	10.0407215063799	10.1910312755327	10.0039699364415	10.1910312755327	10.1831250983209	10.1272100192484	10.1910312755327	10.1272100192484	10.2569622691618	10.5629942327194	10.9642990817223	10.7466437242799	10.7171987352115	10.7232764886496	10.7999409857345	10.7232764886496	10.3888815709743	10.6304557171252	10.5879055744753	10.7171987352115	10.6304557171252	10.4692356841379	10.8119294880311	11.0641202143791	10.6097952209952	10.5785421254508	10.8063985566573	10.1673998162916	10.642245505548	10.7940289963544
CCT4	9.06915901409932	9.03256666009018	9.42276709058238	9.21665438108985	9.30784750370764	8.979112759913	9.04410733071675	9.28362897808446	9.29877405112593	9.34779794691066	8.99780186782225	9.16466740781792	9.18921895959239	9.52549896667089	9.50782421676303	9.32980436035204	9.38421588551886	9.19107003687902	9.22647176447876	9.20042918177927	9.16466740781792	9.27553938932714	9.50281364917795	9.29877405112593	9.5953764084772	9.03925963543528	9.98234861276113	9.13637344253808	9.70492299522426	9.49017054948512	9.20728118000599	9.31831101972998	9.4204567960809	9.51057328694178	8.94769400403377	10.2964150294719	9.29459613169678	10.1431434448146	9.91658449649976	9.31831101972998	9.60310842583688	10.0610225129603	9.92281075766145	9.0960344490816	9.49779085905499	9.06612500724183	9.5227060001427	9.93844679703138	9.13452109957918
EPAS1	9.32980436035204	9.34130319415674	9.46325150565342	9.57492234004584	9.69414708486879	9.52028168878629	9.69143667104472	9.57492234004584	9.54712771195956	8.95585304252489	9.30995199546365	9.40137477282679	9.5811069670308	10.3564452396355	9.38655245793213	10.0333752062121	9.89326478483375	9.33171229223609	9.85802165113793	9.93503762397276	9.56537807195933	9.42959464668069	9.57284449214544	9.0014236033242	9.30331090905086	9.06612500724183	9.16112935185629	9.77355273760092	9.68649334366003	9.21482344069168	9.58718871970426	9.34779794691066	9.55463204817167	9.20890252818086	9.76275004123372	10.0232821793192	10.172166312478	8.90570483879144	9.44346235321455	9.55712059363652	9.39646342950373	9.85113569600106	8.63594511657849	9.29459613169678	9.68649334366003	10.2841392892717	10.0580798737609	9.32527481311383	9.60583643163012
DNAJA1	8.10170816959069	7.81798290755584	8.11673781855575	7.98764972844728	8.07573935445726	7.50217402467503	7.20960144427908	7.8637681643358	7.80576009307529	7.6840908447149	8.10170816959069	8.07034595398731	7.91041986376131	8.19168129429378	8.17169300472607	7.69617262511579	7.89826307412262	7.75559275211525	7.73823701550663	7.73739380300843	7.9208678602722	7.81362375549233	8.05094758617958	7.82589157730766	7.85770501873431	8.61351068946416	10.873919770236	7.48598241424819	8.02296370008273	8.57328600372058	8.54080508226334	8.22713181957362	8.58346353998992	8.12937176037152	7.86304909972993	8.47668272007868	8.33874787047455	8.30869414723273	8.57061918642973	8.14809126397589	8.34082630090293	8.99780186782225	9.19492778239791	8.27050254935989	8.06861096935517	7.72321170605675	7.68207031173198	7.98597284885805	8.4427818868264
PSMD4	8.20075401454281	8.40281107986667	8.19988921212588	8.29319026130877	8.16744996274354	8.10090164640963	7.87141054726606	7.79646967256506	8.14228915831038	8.32744049677058	8.08697388778029	8.35220651920211	7.94752287293152	7.83049920318722	8.00539802802632	7.97530422479103	8.10342233661984	8.11673781855575	7.89743997373405	7.79263393104679	8.11223914178078	8.28225950827329	8.27444394392657	8.0860472571539	8.13673490871501	7.87074770211183	8.03620362118208	8.17080384188858	8.31808756264832	7.89673355380555	8.03620362118208	8.23110212533844	8.40799820364936	8.26848774039698	8.00031537874392	7.92166190005423	8.05455092189927	8.48104208797186	8.82688230619104	8.05796784340339	8.09462847068714	8.28225950827329	8.7958889846843	7.93843713565506	8.02107846476484	7.76544834861741	7.86001759532539	8.44721146204268	7.92397021972625
UQCRC2	9.11435319265106	9.28805358505665	9.39646342950373	9.16305436073294	9.16112935185629	8.964410148989	9.10315344139144	9.17622857426367	9.33872945258561	9.10662634989864	9.34130319415674	9.17826967522429	9.43719980416837	9.10852878676604	9.32980436035204	9.39366160706982	9.07974856231818	9.05764094583967	9.25328778511224	9.41555270636845	9.15699839526914	9.13126064785001	9.31831101972998	9.09212004861881	9.24683909470611	9.25886919411784	9.04726590218922	9.17239347241785	8.7335931389342	8.34831157925889	8.67914494267638	8.81733087518837	8.96793897376381	8.90570483879144	8.8393713544977	9.31643438549213	9.02628251866901	8.60858107232775	8.71117955603924	8.89084931634611	8.99102615616076	8.51948531148268	8.78126660290655	8.28909560309136	8.93551514519612	8.86874512411889	9.42276709058238	9.13126064785001	9.1381794684443
CKB	6.59845477892676	7.89045545825744	7.5162258577025	7.34474439442667	6.48573755282202	7.0616197263568	6.35568216069075	6.29454543733484	6.95791524950406	6.97000995383401	8.25462865397535	7.22688555428195	6.62340664643867	6.92945889338644	6.49173035743376	6.58363147462177	7.11457714554569	7.74778489246915	6.33261673283597	6.36495457812853	6.98890452845223	7.66297431002194	8.11131595107845	7.07414621670238	7.7041841705144	8.46531892507723	7.24650301330028	7.2054986927761	7.1262970748875	6.41314406120082	6.27358649109736	6.33555266410901	6.41903032206667	6.82587634563686	6.84707320197327	5.73532120359212	6.24887037756922	8.229257793302	6.72012158665035	6.93507628458556	5.44663408221956	6.88609556631174	6.79404962221669	7.78498533552317	6.50009309215501	8.68032960847907	6.17075086909272	6.73953297275382	7.37168732485184
RHOC	7.45244931544474	7.56249026483531	7.22226408148019	7.71787856983958	7.57614290685065	7.09935639987958	6.54999091407571	6.69365259498189	7.04656334206342	7.36696283547796	8.29630843968068	8.02844550850285	7.00686276197832	7.13004294646775	7.03703408906977	6.64530844569301	7.9208678602722	7.31012088032872	6.83255164338095	6.48694606191106	7.6138492972507	7.69617262511579	7.40681221341346	7.47577267397119	7.421892053939	8.28815406558498	7.3266574862826	7.1632080228883	7.61862192662536	8.17271045249588	7.86304909972993	7.80576009307529	7.90650954137063	7.98932383080278	7.76912881836045	6.50810788938282	7.34535800316544	8.520466722367	8.95934057723435	8.21867816693829	8.07955145286492	8.35758761423739	8.16481888523038	7.77244472672218	7.52777204737019	7.52078483902072	6.59609765153951	7.57182828524106	7.63093382874799
PGAM1	10.7875565798728	10.7772615001117	10.7413931962872	10.8179702782595	10.9059615721063	10.8801849783101	11.4718652213157	11.1682935944826	11.1161448167679	11.0641202143791	9.93844679703138	10.5366644606437	10.7629576234088	10.8299680740534	11.0148670081667	11.1935120532577	10.438667244623	10.9059615721063	11.1421686759982	11.2040203044683	10.5576752381609	10.7591755242903	11.0075393277782	10.9509259166064	10.7351726536559	10.0102602008764	10.8866577206022	10.8299680740534	10.5983997620748	10.772372339949	10.6042529940261	10.4192268335062	10.6097952209952	10.642245505548	10.6821840037545	10.9352278271306	10.6539870925101	11.339067944803	10.9204151015265	10.3660616488449	10.6821840037545	10.7772615001117	10.862887233406	9.91069441957027	10.6149289650771	10.0996783548342	11.1161448167679	10.7466437242799	10.1831250983209
STAT1	8.127506389481	7.04272151173018	7.42924184052504	6.7583293502089	6.94044103943304	6.54686953596251	6.58196125341869	6.81453928196114	6.80824179738739	6.82296167224563	7.45486656865137	7.68207031173198	7.0998435110436	7.2849244996716	7.16000125925177	7.04940644777505	6.84450187569156	6.29998488046424	6.92172046303619	6.91057105949316	6.8087290955301	6.75494976338078	6.81400673807706	6.67691282834766	6.88902553386891	7.92787778543431	7.59495898477104	6.84967268050101	7.84710153234135	6.49080457045882	9.36436181833752	7.61601285259195	8.59610372109165	8.4538778816193	7.0137066298884	8.16744996274354	8.31594202142521	8.43718911654942	7.29350919625353	7.55322479993854	8.83020114152089	9.49779085905499	7.71713391613888	7.68056213616138	8.1756487864793	7.1632080228883	7.11934699728539	7.73739380300843	9.30331090905086
SSR1	9.05764094583967	9.1381794684443	8.9942938325654	9.02307024196146	8.95934057723435	8.70236974500469	8.74951816369721	8.520466722367	8.85905055516733	8.75711959903593	9.27770722303648	9.04570952899017	9.02005420327918	8.80762997892046	9.09023854340076	8.67914494267638	8.96928152486296	8.964410148989	8.94253734999415	8.82217148371169	8.69402425318763	8.62390379874322	8.7061704641052	8.85283981881931	8.83200239612086	8.95383009024177	8.81180135576173	8.52642344206553	9.51543305621188	9.51787906467696	9.18178333377945	9.01668292869455	9.11247661536836	8.8622690561129	8.60499318311841	8.93905930069691	8.92257645032475	8.30254562012726	8.99780186782225	8.56174548358237	9.01350341032744	9.6837887459973	9.04570952899017	8.69165344316418	9.20257549660852	8.69402425318763	8.74702200230963	8.94253734999415	9.15905152713591
TRA2B	8.75254009535184	8.55188083659805	8.76133292090688	8.63200259967037	8.73737721126489	8.76879223270759	8.5871985206555	8.83516102898148	8.7972937345232	8.77825190676344	8.70352698708703	8.72928714256313	8.65328762061839	8.69165344316418	8.66844914312584	8.7796935721196	8.84701772715674	8.7855533684333	8.81454593334293	8.66844914312584	8.47314650429674	8.44835238548391	8.7265361056933	8.5433966101549	8.4427818868264	8.52406571035871	9.27342763192625	8.68701415188439	8.88756086280914	9.54441551853347	8.73634000611578	9.15512966193529	9.19852083954195	9.38421588551886	9.42732976407682	9.46325150565342	9.03112781817189	9.47091438193933	9.13126064785001	8.7348401312653	8.68430498415836	8.95236470487608	9.22260063108921	9.06915901409932	9.11435319265106	9.0828578197982	8.57826059522936	8.69536241921826	8.84088345572443
FKBP4	6.90552955049208	6.90131573874673	6.6622658831283	6.75590033057332	6.82343476336692	7.03866813671499	7.07715330695565	6.88333877342034	6.88069695173798	7.21406996616717	6.27398615176459	6.52522557900905	6.50649968982664	6.65067201108837	6.88760652704762	6.55163314390383	7.00331681738269	7.24262815712769	6.58617129257018	6.67883698929687	6.75590033057332	6.62637748922194	6.88333877342034	6.94617929480017	6.85302430450127	6.75541239375184	8.72536480021477	6.65768363533334	7.30438452973353	6.96347849538079	6.32837805973515	6.71466369282886	7.4044291645296	7.26953364995162	7.34758559242096	6.61042354100597	7.08639143312921	7.38313464370409	7.00686276197832	6.87968913974056	7.00841934002213	6.57769150488727	7.49190282847779	6.36913861759971	7.1616925646747	7.09055362381921	6.83944179811208	6.63125385573247	6.91013435027459
HDGF	9.97949877804047	9.38655245793213	9.36655967052719	9.47563155331695	9.62913316016172	9.91658449649976	10.0068705455067	9.88246021205709	9.88980422194691	10.1592498399065	9.92893016619177	9.60072614525574	9.66184589746883	9.74483696502078	9.91069441957027	9.96055628508458	10.5309111304845	9.92281075766145	9.88980422194691	9.73885196603304	9.84566473843531	9.69414708486879	9.64018424703995	9.89683279244679	9.72459884376965	9.5896553728359	9.65317562962893	9.97642585834594	10.7940289963544	10.6245412107186	9.99653172533377	10.2456583180519	10.5629942327194	10.7629576234088	10.8992940777076	10.0333752062121	10.5052959883108	10.1474136978522	10.5155469242097	10.1831250983209	10.135103185614	10.1110878931898	10.873919770236	10.135103185614	10.4742242441765	10.2964150294719	9.79637196068475	9.96696489701891	10.5264867205305
PALLD	9.01822306925945	9.6346471489503	9.43207271304233	9.14001023863915	9.18531355868665	9.07803306934006	8.83200239612086	8.84547611042301	9.13452109957918	9.25328778511224	8.83516102898148	9.1381794684443	9.51057328694178	10.1110878931898	9.15109292964866	9.35696679924707	8.94253734999415	9.02791199701817	8.80034064409879	9.29459613169678	9.24471103147074	9.94732676822194	10.0442898588098	9.57284449214544	9.77355273760092	8.6855542655307	9.3796517304579	9.4412060422847	9.37774439325514	9.41811137576977	9.37095531287977	9.40844773389565	8.76263851959293	9.3009764245603	9.09935610524395	9.33171229223609	8.79877778638835	9.00983138420992	8.67247162036986	9.18733060731281	8.9040094381243	8.9492377991778	9.34594428178063	9.38655245793213	8.56174548358237	9.06915901409932	9.25886919411784	9.03925963543528	9.39646342950373
MGEA5	6.81214725219048	6.97054834753577	7.16646227202629	6.8587592251018	7.08682154648647	6.76956545983512	7.26663933771652	7.46464678929391	7.1262970748875	7.03124913601479	6.94376042354387	6.98196781271599	7.12335571292068	7.35805346791113	6.83707845061578	7.42138596584273	6.38062826352531	6.59381760315965	7.50492468960017	7.39258033108712	6.9493898485268	7.08587934338572	7.22077059675346	7.09935639987958	7.16061134937217	6.61307682923821	6.84597672939569	7.10323853198154	6.12330233397438	6.07214499956587	6.80336242680135	6.43582065029053	6.75590033057332	6.18937285502579	6.27527546255759	7.29051452530004	6.31489338646153	6.73812978265757	6.43540412219061	6.54999091407571	6.48265925800222	6.39873313427049	6.21700259696991	6.42725753209194	6.11249455011272	6.19144086969916	7.34881364106737	6.35685846779332	6.89452958420236
M6PR	7.60407965232578	6.37287263692955	6.84230674100403	6.74970873299398	6.64030779649023	6.06895448182464	5.75532028021481	6.07559725874639	5.74249142828149	6.91190411397977	7.38250140898428	6.9477027304306	6.45849070878201	6.40470216969542	6.67788352634406	5.42565356177213	6.14926194520067	5.73702826520904	5.60663864315964	5.60065809299865	7.22016307005763	6.82493035341838	6.54332565503411	6.82998305877641	6.93482651696135	6.99805278134834	6.50810788938282	5.69532447458154	7.89673355380555	7.03966575054362	7.5148840173142	7.42252212624691	7.34939770334349	7.42494851870219	6.71619255521629	6.11037568291098	6.4991191438837	7.91212737232845	7.60208440137844	7.4005595919488	7.55687595404176	7.70309027737078	7.89202156648231	6.67718559375061	6.13526011879031	5.90821063793784	6.18782911239336	6.58056094227949	7.73126558891098
SEP15	8.21156503489769	8.50053532151349	8.43475833722274	8.35021317616597	8.72789886144206	7.38749384373944	7.60864197635365	7.72672655006845	7.78226241990737	8.09726276390064	9.04410733071675	8.53010194417936	8.44501586052341	8.52642344206553	8.77551109073881	7.96468268394815	7.7896593495038	7.2772478494707	7.89506977630513	8.32744049677058	8.37796030934514	8.48898819883739	8.43968716556711	8.19613624487327	8.43718911654942	8.77679794098267	8.5325714715169	7.69477893302333	8.12327312699254	8.03522495648375	8.54927347910819	8.17722325819545	8.68701415188439	7.99952694921307	7.54835415574303	8.77408903653664	7.83198130512948	8.34831157925889	8.86044725877048	8.37796030934514	8.71413349316499	8.80762997892046	8.37375417690022	7.64131472370033	7.74709113415661	6.93655075778277	7.72813687004989	7.80976524281977	8.29973745670202
AHCY	7.75938483331954	7.98089683093593	8.48551436367137	8.14593833208182	8.39721231059718	8.68293975729607	8.70068859129794	8.31493257439303	8.38126229065639	8.3223787040222	7.82351697683802	7.63447572934263	7.88418590233099	7.94084303264796	8.16019846967388	8.37913571455562	8.22064272048608	8.28324414011084	7.75250844073127	8.30563112733801	7.93669566803298	8.59366382575392	8.1809828765996	8.16744996274354	8.43581106247708	7.78891613889778	8.17899781359115	8.53957402650446	8.28225950827329	8.17657334832279	6.94825400549496	7.45546863532819	7.20255003636249	7.89506977630513	8.46859143537869	8.16381807615674	8.26651269584085	8.86705192545967	7.8653766854007	8.00031537874392	7.34646911246109	7.62751583762227	7.87074770211183	7.94752287293152	7.9225393948782	8.33055582921547	8.25352562199974	8.04350391034138	7.47709327753988
HLA-E	10.2693644474226	9.61578477186617	9.92595083142667	10.1192282021115	10.1394779339246	9.86765072202956	9.285804423133	9.33171229223609	10.0480556737232	9.36655967052719	10.7999409857345	10.4692356841379	9.54441551853347	9.1438730705209	9.53975081132895	9.74483696502078	10.0102602008764	9.5953764084772	9.97949877804047	9.25716260446787	10.1272100192484	10.0677649801421	9.50782421676303	9.70769369663395	10.0442898588098	10.1431434448146	10.0370903291665	9.864812574266	10.0845519381191	8.86874512411889	10.8562520198407	9.79333572618563	10.4742242441765	10.249530097887	9.3796517304579	9.60583643163012	10.457881981869	10.7291075999048	10.0513150480215	10.2169691544422	10.0480556737232	10.687313994452	9.23063564529862	10.1998834780637	10.1316149126777	9.92595083142667	10.2249195557412	9.62360230541863	10.7043693583606
RPLP2	5.68320917345209	5.54974941123818	6.5109487973362	5.84693713146912	6.21700259696991	5.64193546514148	6.93228714195413	8.04009001014622	6.89784745797043	5.48477915899619	5.72512430828587	5.74476260476379	6.64353491668355	7.70475831552455	7.02207347831789	7.75870764319089	5.74724101761008	5.97636836234544	7.22627443183702	8.11027917946408	6.00646200987555	6.06999226142669	6.24423811563989	5.86228089303487	6.25086510947893	5.83674542680511	5.95647895276221	6.1573622032419	4.97800009683898	5.79655373818843	5.68199470666779	5.28973862830261	5.27876421977414	5.26635518326687	5.45048054946405	8.31493257439303	5.79041242439703	5.2145448307115	5.63445086872177	5.61747456703209	5.47771799746266	5.42024826368282	5.5744041757171	5.52082884317491	5.69614562936668	5.78876950398631	8.20471871085586	6.26827629052506	5.64836290469952
TACC1	7.53121735868072	8.22337889911242	8.1470584060044	8.05538217613664	7.91926668378966	7.89980642947735	8.28508444267311	8.08409154659661	8.16655416129189	7.74198237384411	7.55490739440637	7.84403102017827	8.05365375153752	8.37471375719997	7.63523891990363	8.7128165523473	7.35805346791113	7.97243633456337	8.19434070215818	8.59729356695428	7.71424959780467	8.3108021703725	8.38252263644568	7.73207512671907	8.20677478495134	7.37102198123719	7.76479884354775	8.5694647767932	6.91013435027459	6.59297271816989	7.55427230660225	6.92693978457223	7.14909925136466	7.18722976822359	7.32434986297053	8.16481888523038	7.46339914177078	7.66160510835022	6.20909560420548	7.5828444815543	6.65868777746655	6.90346499543012	7.23723734547258	8.307578384908	7.50687486993737	8.15082310762475	8.91237361667949	7.26275959512846	7.57472706036628
PPM1G	6.91246045356839	6.78325250142262	6.40919219805277	7.03920043613513	6.56121911001778	6.57616093634773	6.2544483612875	6.09851577368714	6.40637864023927	7.13057014974652	6.55078614874096	6.69681705455481	6.01683256401562	5.91052110818408	6.57865596621498	5.87619421575903	6.68259525474248	6.75068002568031	5.54528957321712	5.56392224107756	6.57223098231469	6.91246045356839	6.59297271816989	6.85065055163414	6.66524589440892	6.35146581510517	7.00025383089929	6.01887740359708	7.70672351143481	7.22252711045827	6.86462279770656	6.94002250547063	6.9085670804623	6.73072683857233	6.64705560828458	5.78238737485611	6.38690570536807	8.30645233198536	7.20850767958069	6.78460553846623	7.05636979849842	7.31481870806155	7.15736380797685	6.55470899831962	6.60205897720258	6.08172730218142	6.14754414384227	6.81794126926936	6.835294042927
KTN1	10.1592498399065	10.2531642209279	10.1910312755327	10.1673998162916	10.1510998091171	9.6776753861706	9.44346235321455	9.25328778511224	9.65586558023943	10.1394779339246	9.73304899583952	10.172166312478	10.412458485829	10.412458485829	10.3197374189422	9.41811137576977	9.5922727989954	9.50038730855225	9.40608617543581	9.59823748375272	10.412458485829	10.2926403347209	10.1954709768245	10.2742605287021	10.2370621917694	9.77630374859638	10.0996783548342	9.63778367741434	10.4844961574361	10.687313994452	10.642245505548	9.78159776560644	10.0759285578932	9.91069441957027	9.62913316016172	9.36436181833752	9.65586558023943	10.0845519381191	10.6931223612499	10.2456583180519	10.3520476631585	10.5828796053547	10.5934145301568	10.0721485463741	10.0996783548342	10.0480556737232	8.86535676541722	10.0721485463741	9.99285072532823
TAGLN2	9.17239347241785	8.44835238548391	7.98174127618056	8.75711959903593	8.73994030016273	9.02436404647868	8.73994030016273	8.39142283367398	8.50565815238483	9.4204567960809	9.91959736964659	9.05936865840349	8.14405390105917	8.08222961786198	8.33363050208849	8.1690508667422	9.62360230541863	9.17826967522429	8.30975510427808	8.1690508667422	8.9142970066501	8.52406571035871	8.565189059255	9.19852083954195	8.50190841578763	9.66184589746883	8.84547611042301	8.69165344316418	10.1831250983209	9.73004183080129	9.285804423133	9.38896285778328	9.64018424703995	10.1431434448146	9.92281075766145	8.26261057035973	9.80547992837574	10.2091965818351	10.5366644606437	9.57057482711877	9.58423839200119	9.65317562962893	10.2693644474226	9.21856120192883	9.57057482711877	9.2283362056394	8.51506227495785	9.45533390972431	9.34594428178063
SRPR	7.22802149749163	6.95575029948042	7.1262970748875	7.06843032586895	7.26387766482763	7.50626606740742	7.40251242789861	7.2748865768918	7.0696051980705	7.0584057025202	7.83198130512948	7.239937204806	7.26091583988149	6.86603880384251	7.27296666147168	7.18358059002675	7.89045545825744	7.32794216790609	7.19166151871423	7.04996724835705	7.47884617501984	7.00079422195288	7.08544857892581	7.16000125925177	7.11235743884271	7.73649885017421	7.42976110246296	7.34160743025809	7.52621989486535	7.16594903630838	7.36180976731657	7.1550771242649	7.36309126919782	7.41098502467417	7.43311961005076	6.81025069665754	7.65210862684059	7.38808987684639	6.90071705815724	7.4411957318378	7.46528311291799	7.26387766482763	7.26715129651594	7.88882470999009	7.35116327328809	7.70889881456068	7.30946779302909	7.05308140492202	8.11305487549709
PHC2	8.36217926231717	8.55058008231374	8.3243690577756	8.27152798208333	8.24196460000842	8.83516102898148	8.44086107255345	8.53654654982024	8.68032960847907	8.38440290711151	8.93905930069691	8.4866159130678	8.42561987035342	8.35426843397007	7.89587507201971	8.6292721068798	8.86874512411889	8.66478161511136	8.5325714715169	8.35758761423739	8.41217705447278	8.51259081435995	8.24914576785154	8.21246824275996	8.16744996274354	8.97583155932936	8.14405390105917	8.89551401825438	8.63329625475504	8.44835238548391	8.9724694762661	8.70996676587232	8.72789886144206	9.20042918177927	9.04266104170561	8.44958270743027	9.06305352304873	8.48430893814363	8.69402425318763	8.75563227066439	8.82863732357121	9.10662634989864	8.26053301030591	9.71876690279785	8.92910284590436	9.27342763192625	8.99598551156704	8.70352698708703	9.04570952899017
BTG1	9.18001274221521	9.14928888151001	8.64587977126043	8.94253734999415	8.88032740204361	8.81454593334293	9.128033540977	9.03760934281791	9.21856120192883	8.9040094381243	9.4412060422847	9.38421588551886	9.23470620173419	9.53975081132895	8.7061704641052	9.38211658735451	9.52549896667089	9.18178333377945	9.5227060001427	9.12983394178454	9.23880215849912	8.98575865043524	8.50948486636672	8.98069326295878	8.96928152486296	9.27553938932714	8.71676947889872	9.54441551853347	9.93503762397276	9.33171229223609	10.1394779339246	9.20890252818086	9.63183584709916	9.64272546156479	10.0915180114988	9.37314279185622	9.43207271304233	9.27342763192625	8.52271965208566	9.98921516060018	10.0640475487874	9.17020484833409	8.82217148371169	9.95097325959636	9.53975081132895	9.52028168878629	9.32739894468039	9.05764094583967	10.103991803528
KDELR1	5.09538300992783	4.78068968182554	4.51733053035129	4.68754529464468	4.71452895560671	5.0581160580904	4.47518193732593	5.04877620518871	4.64993481822187	5.35421258570266	5.21407357544941	5.03538881726136	4.53304494955491	4.64625374679609	5.09822757859211	4.5182795304861	5.17457061759825	4.57553854152172	4.48506972561124	4.25309226564984	5.49848117395355	5.01089888185669	5.04395898915838	5.35900555251968	5.08560660244736	5.55486139991941	4.94465909362046	4.58305885274406	5.50919469673259	5.39491978785396	4.90198182064084	5.18675495841272	5.41983776089848	5.25911056635044	5.16250514619655	4.9070564451107	4.91463571523905	5.28445620012602	5.57388486396065	4.81875658131759	5.82841125402635	5.93366391492839	5.87864979386054	5.12711516511491	4.85882083736886	5.20590927907829	4.47002622837713	5.09325813125278	5.89890165830078
LGALS3BP	8.02213613872351	7.02064419812046	6.44713001011724	7.08735858289219	6.73486900057335	7.97071551735	7.05788534141708	6.23991708957566	6.32885126950199	7.76692017520658	8.66844914312584	7.45180852225824	6.04703665082794	5.49426466743959	6.51051247676975	5.34833972594848	7.29286101314465	7.2556083751488	6.1344110139335	5.3310071487222	7.23775528974359	6.84967268050101	6.42631236586945	7.28858705155177	6.80643074729191	8.91068004025183	7.27781818302119	6.55518480090616	8.39817301038767	8.01938334982667	8.65765073674911	7.87205003537513	8.24118089550568	8.04197434803591	7.56461698298309	5.47017272278644	7.26776670002963	8.64692560105204	7.87855841604188	7.44264228014383	8.18011246146285	8.52177557347589	8.06686301564668	8.12143885999331	7.8653766854007	7.9181949686359	5.79122881610751	7.0444610698333	7.78578131126746
SLC3A2	6.62433599841216	6.41178751970293	6.41489571943498	6.49039253559326	6.38311928658423	6.87776257211549	6.69721663467104	6.60683430839322	6.23655061232114	6.95027541528725	6.47590732653163	6.59381760315965	6.27947442124164	6.07040595465578	6.45765923749125	6.33840899078029	7.20487735229517	6.75336062038511	6.42815929663445	6.21523153722094	6.66858726340679	6.47101617540515	6.08432588006209	6.5559173693505	6.49858183452585	6.47645056302965	6.83484508145436	6.91190411397977	7.08800816080606	7.32167913903509	6.7664959369876	7.61530206285014	7.00079422195288	7.43437705257556	7.73649885017421	6.03349812297541	7.14348571557346	7.00331681738269	7.92467979548896	6.9493898485268	7.54898145497254	7.45457725854911	8.28324414011084	7.9014392147892	7.36821752047295	6.87968913974056	6.51606759238191	7.50020374306346	7.16798382682925
COX6A1	11.8232325926395	11.7935613186441	11.7633505510421	11.7785179599225	11.7197250482782	11.6911670706581	11.493792614626	11.3293579702346	11.5288358776181	11.6784661927664	11.7633505510421	11.7466402650448	11.6529646051463	11.2917375814762	11.7935613186441	11.3922278926003	11.6784661927664	11.8831266091622	11.5864684640119	11.5051985591855	11.8232325926395	11.7321041119072	11.6784661927664	11.6647753727779	11.7040439278121	11.8678566542828	11.5864684640119	11.5998320849192	11.8097095647084	11.5615940529568	11.5998320849192	11.9998403819095	11.8678566542828	11.6784661927664	11.8519568954857	11.3206564431832	11.6911670706581	11.7321041119072	11.4835118349746	11.7466402650448	12.1000751111164	12.1129290697326	11.639985061209	11.957905319793	11.8377351946496	11.6647753727779	11.339067944803	11.957905319793	12.0727153389215
RPS23	12.9127588298646	12.9391647029031	12.9391647029031	12.9391647029031	12.9391647029031	12.8184483992518	12.7963416209247	12.9127588298646	12.9127588298646	12.7773195129921	13.0000415220249	12.973207118332	12.9391647029031	13.1288872784139	12.9127588298646	12.973207118332	12.9127588298646	12.9127588298646	12.8622720952447	12.9391647029031	12.9391647029031	12.9391647029031	12.9391647029031	12.8622720952447	12.9391647029031	12.9127588298646	12.8622720952447	12.9127588298646	12.973207118332	12.7128269027614	13.0000415220249	13.0318483282837	12.973207118332	12.973207118332	12.8393737520843	13.1288872784139	12.9127588298646	13.0000415220249	12.8622720952447	13.0318483282837	12.9391647029031	12.7773195129921	12.9127588298646	13.0318483282837	12.9127588298646	12.9127588298646	12.973207118332	12.9391647029031	13.1625749662443
RAB14	7.47642249513857	7.28427751792501	7.24262815712769	7.22967455521157	7.38631871708651	7.32107720365173	7.18414964417158	7.5902959641338	7.42063407542347	7.5828444815543	7.29576946596651	7.31887846469066	7.54455813742992	7.51371419158098	7.53560286029689	7.23775528974359	7.34996216170576	7.0620541876132	7.30372662671273	7.28082441257445	7.57182828524106	7.43612026078061	7.54210357822741	7.60725761260893	7.30196753718378	7.41460752659493	7.44457506833907	7.05636979849842	7.22016307005763	7.4627200885391	7.1533174620656	6.91446331365857	7.2813439466951	7.22802149749163	7.01054826712514	7.03602290368657	6.9975791744199	6.90131573874673	7.17469219522112	7.10929350085489	7.33621614452517	7.30502371864086	7.31604005790871	7.51692877566128	6.58099755860946	6.65634137724476	7.04386917937338	6.98488207053154	7.03558583235474
TMED10	9.50498761198588	9.54193101143442	9.6477209216663	9.49239109101906	9.72459884376965	9.53975081132895	9.83240923748066	9.79044621167109	9.79044621167109	9.53975081132895	10.1151790480589	9.53107955220713	9.71346794517766	9.55712059363652	9.71635918235575	9.94158050273867	9.60798301933263	9.6183616273535	9.71346794517766	9.79912663371534	9.50782421676303	9.44595143549837	9.55463204817167	9.50782421676303	9.45779488859418	9.99285072532823	9.5227060001427	9.55206559592609	9.96410443704704	10.0845519381191	9.94158050273867	9.52549896667089	9.51057328694178	9.47091438193933	9.73004183080129	10.0677649801421	9.4412060422847	9.25716260446787	9.48288008982269	9.81544078653487	9.99653172533377	9.76275004123372	9.47563155331695	9.82227711466934	9.77144466843054	10.2207728736891	9.91356974558026	9.55712059363652	9.52028168878629
VCL	8.76418816363219	9.40137477282679	9.45016009448995	9.0828578197982	9.16819714713938	9.39889311327845	9.41323508829024	9.37549309573729	9.56298682880792	8.99977468332029	8.84835914641746	8.88176934050931	9.47091438193933	9.96696489701891	8.68701415188439	9.75428506728363	8.98069326295878	9.11846818611882	9.14928888151001	9.42959464668069	8.86535676541722	9.37095531287977	9.61578477186617	9.04266104170561	9.23470620173419	8.7265361056933	9.09782599533708	9.56298682880792	8.85905055516733	8.50565815238483	8.91608857215504	8.80342697480635	8.7128165523473	8.81323489409017	8.99102615616076	9.09935610524395	9.15905152713591	8.85120947896972	8.67791279380042	8.67122284240274	8.89942397230446	8.72379420996619	8.59729356695428	8.89402385312996	8.70068859129794	9.14928888151001	9.49239109101906	8.6635525806058	8.94074569543117
DCTN2	7.48147583852704	7.66796898009652	7.70672351143481	7.67921557916697	7.67996373738811	8.00632896324889	8.38669918859658	8.00539802802632	8.07301866718062	7.89587507201971	7.36362599037493	7.41585384988403	7.66938193124359	7.43561452576293	7.85369059835145	8.00984234635471	7.58335832557637	7.87698085345666	8.08222961786198	7.94007558007999	7.69477893302333	7.70958638642068	7.80822083834125	7.86234938335413	7.8637681643358	7.59847622832173	7.77080156625299	8.03923918909744	7.19004889379787	7.31134169889482	7.13472447049535	7.34704537768625	7.2054986927761	7.39573940482084	7.5148840173142	7.65762430917317	7.55105411330365	7.81044282558833	7.22391187390161	7.34996216170576	7.13057014974652	7.03507499463649	7.12392128262452	7.30888411487573	7.40567649179656	7.47946317316349	8.16191736573909	7.6700485626213	7.00733997896741
RPS4X	12.3516152709074	12.4928764190286	12.6054291159364	12.6393516594891	12.5728679836481	12.6393516594891	12.5728679836481	12.5097306881023	12.590030718013	12.4062112591844	12.6054291159364	12.7128269027614	12.7128269027614	12.5097306881023	12.4765040163384	12.556850145137	12.6683531196975	12.6393516594891	12.4402511594497	12.3673018112051	12.5247471670345	12.5247471670345	12.4765040163384	12.4583203819371	12.4928764190286	12.6683531196975	12.4217943190071	12.6227802774879	12.4928764190286	12.4583203819371	12.5097306881023	12.6831375138092	12.3516152709074	12.5247471670345	12.7963416209247	12.6538482088591	12.6054291159364	12.7431305396454	12.5728679836481	12.7773195129921	12.5411641413339	12.1702673452951	12.7594016306297	12.6831375138092	12.4402511594497	12.7431305396454	12.5097306881023	12.3516152709074	12.5728679836481
DEK	8.51506227495785	8.75980758963299	9.09212004861881	8.7128165523473	8.97103853638257	8.61474805465171	8.5694647767932	8.63702081488636	8.69283844511904	8.83350997606339	8.98398063301822	8.80498349281398	9.24281823358965	9.39646342950373	9.07437285905914	9.04726590218922	8.99254691686838	8.54927347910819	9.10315344139144	8.99598551156704	8.76263851959293	8.91237361667949	9.10852878676604	8.78695677292263	8.979112759913	8.84230199105486	8.66478161511136	8.78977254980251	9.04883271898058	9.48486807666414	8.93551514519612	9.01822306925945	9.285804423133	9.16819714713938	8.92910284590436	9.95749868158576	8.88176934050931	8.57928686373057	9.60583643163012	9.06780894341149	8.55820449755602	9.11650350539763	9.43934771629543	8.81180135576173	9.01171896033616	8.59236382095744	8.71676947889872	9.12983394178454	8.9942938325654
CALR	9.04266104170561	8.68293975729607	8.80211621655857	8.82406669342306	8.68853220100695	9.3009764245603	9.60583643163012	9.20465690073501	9.01350341032744	8.9822029903575	9.40388521259401	8.66478161511136	9.05440161499418	8.84701772715674	9.13126064785001	8.94074569543117	9.17446064046026	9.19852083954195	9.1106620220209	9.03256666009018	8.61223814657135	8.38126229065639	8.98730873256574	8.82688230619104	8.60627171043589	9.28167949598273	9.07626815671637	9.08814092912405	9.78472920340332	9.24281823358965	9.26587457763322	9.16305436073294	9.42276709058238	9.46325150565342	9.43934771629543	9.42732976407682	9.43934771629543	8.91947021244098	9.21482344069168	9.02307024196146	9.22056300822669	9.49017054948512	8.74702200230963	9.40844773389565	9.61075136529591	9.43719980416837	9.20890252818086	8.78837230776852	9.29459613169678
RPL8	11.7466402650448	11.5615940529568	11.3293579702346	11.5753358022478	11.7321041119072	11.6264588056502	10.7875565798728	10.8247626965185	11.3922278926003	11.9270155347784	11.957905319793	11.8232325926395	11.1682935944826	10.6668593973261	11.2295132905487	10.6602500633526	11.7466402650448	11.6264588056502	10.642245505548	9.82227711466934	11.8678566542828	11.6264588056502	11.4386048900574	11.6529646051463	11.639985061209	11.493792614626	11.5492368649279	11.6264588056502	11.639985061209	12.2451701632622	12.0298083576387	11.8377351946496	12.0455533962446	11.9872360574791	11.5753358022478	8.99977468332029	12.0298083576387	12.3335213487149	12.2305421306138	12.0727153389215	12.2305421306138	12.0455533962446	11.9998403819095	12.1547778188753	11.6264588056502	12.0455533962446	10.3848521568471	11.914572552503	11.9872360574791
RERE	5.51557884112978	6.30627749205991	6.05723176359218	5.62451347447425	5.9244164096757	6.05054532558963	6.58448317064332	6.13713141620211	6.27274462771758	6.07079827513627	5.94332808154925	6.06751270493077	6.10898394656409	6.141269688478	5.62290280014668	6.64836405988033	5.89383354302066	6.04830250520971	6.16534997769373	6.26545988475849	6.00904983338546	6.2544483612875	6.24841884106833	6.04227594766494	5.99720287120345	5.83022811077017	5.72354306863753	6.52139850929016	5.20633389925561	4.69763235302809	5.66867791592795	4.9922004854486	5.34086334878127	5.46710253453671	5.63029888292778	5.95530224439103	5.71966947429665	5.03865125761298	4.91777578450928	5.16645786223946	5.13490567337858	5.15906873447241	5.13615204201377	6.19439765852366	5.40419299305788	6.35648263140495	6.44713001011724	5.25188957967177	5.92521080873184
HSBP1	10.0102602008764	9.94158050273867	10.0003761304732	10.1272100192484	9.89683279244679	10.0845519381191	10.0265108927503	9.54712771195956	9.95097325959636	9.81544078653487	9.05936865840349	9.96696489701891	10.0370903291665	9.32279161300029	9.80846002465346	9.74190544595011	10.0298011187482	10.2169691544422	10.0102602008764	10.1316149126777	9.81544078653487	9.94496454713793	9.98234861276113	9.99653172533377	9.8187276454024	9.25716260446787	9.59823748375272	9.74190544595011	9.87974889199236	9.36436181833752	9.21856120192883	9.97949877804047	9.84566473843531	10.0166594569029	10.0265108927503	9.81209782167446	10.1076860019862	9.74483696502078	9.66184589746883	9.99653172533377	9.88980422194691	9.75106206546053	10.0845519381191	9.76583774328357	10.0407215063799	9.52806358183854	9.93219421392195	10.2742605287021	9.57778274272096
HMGN1	9.89683279244679	9.52806358183854	9.78472920340332	9.35463120020647	9.88980422194691	9.29877405112593	8.95758978870413	9.51295251717501	9.40388521259401	9.62913316016172	9.83926066523429	9.80846002465346	9.79044621167109	10.0265108927503	9.87354717061772	9.76863454903824	9.35463120020647	9.46325150565342	9.73885196603304	9.41323508829024	9.45290917754025	9.49535358376332	9.64543965536047	9.69715168299008	9.5922727989954	9.79044621167109	9.57492234004584	9.41555270636845	9.97949877804047	9.05936865840349	9.87974889199236	9.61578477186617	9.67003097163167	9.37095531287977	9.04410733071675	9.85113569600106	9.18001274221521	9.11846818611882	9.52806358183854	9.63778367741434	9.5896553728359	9.85802165113793	9.48024686707984	9.41323508829024	9.22647176447876	8.9822029903575	9.89683279244679	9.32279161300029	9.31831101972998
SEC31A	9.81209782167446	9.77355273760092	9.93503762397276	9.76036576642413	9.79912663371534	9.93503762397276	9.96696489701891	10.0801904386234	9.79333572618563	9.97949877804047	10.2926403347209	9.6776753861706	9.97642585834594	9.87974889199236	9.75428506728363	9.97642585834594	10.0166594569029	9.87354717061772	9.80846002465346	9.90694732565804	10.0610225129603	9.84835495590448	9.89683279244679	9.86171233804438	9.94732676822194	10.0845519381191	9.89326478483375	9.97949877804047	9.73304899583952	10.0547278062854	10.1758155503208	10.1831250983209	9.96696489701891	9.97293038374456	9.91356974558026	9.5922727989954	10.0442898588098	9.46041463235989	9.89683279244679	10.3888815709743	10.2207728736891	10.1797420129789	9.60072614525574	10.4532937206308	9.96055628508458	9.93219421392195	9.75106206546053	9.76583774328357	10.135103185614
GLUD1	7.49190282847779	7.8042631578687	7.73361484762659	7.70124883628592	7.72672655006845	7.42138596584273	7.69684000262081	7.85699514530121	7.84478252103057	7.94602866471424	7.51754197282901	7.59495898477104	7.75083681171	7.92467979548896	7.88969224004725	7.79035647900255	7.84549876247425	7.61601285259195	7.6569401554939	7.97897730965992	7.92397021972625	7.92541933264	7.90735518552126	7.78578131126746	7.76479884354775	7.65575486136647	7.87698085345666	7.52078483902072	7.24650301330028	7.82895920148292	7.31887846469066	7.67782736451823	7.58335832557637	7.23877156368994	7.39988249481968	7.8042631578687	7.42377032002165	7.92725600023895	7.60658262150545	7.67074378720792	7.67290268086141	7.50426924336674	7.45180852225824	7.4104158376869	7.5148840173142	7.28938799131653	7.97243633456337	7.50154950478851	8.06219400335407
MLF2	7.23228026493672	6.85195941523434	6.53241377025908	6.98833214711796	6.85465178645044	7.39573940482084	7.24380939786551	7.08275319448927	7.15441846049334	7.51029114465029	6.7246878364163	7.09692998259732	6.72385822882926	6.38919769850494	6.72652354763555	6.68923766813728	7.44520328045556	7.56811921562309	6.78542932257817	6.49258042789419	7.18722976822359	6.94541883259484	6.90346499543012	7.16266892733032	6.99708260357154	6.87914871022943	7.10662868535212	7.04996724835705	7.95434411587627	7.75480826470327	7.0251843679342	7.25649684060753	7.63447572934263	7.94435788503035	7.89743997373405	6.52616588105436	7.63523891990363	8.10170816959069	7.86928040308094	7.20616405196416	7.3124141405823	7.12033513377686	8.08409154659661	7.09254107956013	7.55105411330365	7.58879366206943	6.73027290666756	7.13939625452607	7.28598441697775
ARPC1A	7.31188210788462	7.55105411330365	7.05255572473158	7.66487102329597	7.22575533233435	7.58229751396708	8.13314693856346	7.62059813058831	7.46212260849805	8.08697388778029	7.59916724602756	7.36254126502166	7.15383057299375	6.90500629223047	7.47093400029789	7.40506924701123	7.58612530679679	7.53121735868072	7.72966362251725	7.62212356576387	7.43790972997035	7.53172096823115	7.48598241424819	7.77391648751558	7.1860862131445	7.72462024970184	7.58811427064277	7.09303478837331	7.00592876265442	7.83825233880625	6.80383928667716	7.43901472321598	7.55105411330365	7.47125133780429	7.20431832545269	7.81508448348906	7.04115577007368	8.07475403836239	7.4182860754791	7.33866830886555	7.34996216170576	7.58682622609658	7.88233857825567	6.97628780655884	7.33516049566926	7.33327585972157	7.83600817873638	7.82351697683802	7.3272895623662
CCND2	6.66858726340679	6.72847357870016	6.71420979623227	6.66627610578833	6.81214725219048	6.33934273656895	6.5206297048771	6.38829186655561	6.38062826352531	6.84493819411861	6.42766634567519	7.03654711628881	6.72652354763555	7.24090865220344	6.50559094047468	6.45849070878201	6.09885893362691	6.53164617359196	6.70521481521068	6.85465178645044	6.60324830336495	6.81025069665754	6.8924699958253	6.74447748742148	6.7800121502601	6.07777941435498	6.30293660966492	6.41787440879405	6.12032876705054	7.74027487657002	6.78460553846623	6.65203761692891	6.26545988475849	5.94610653202087	5.8112801591684	6.35396634990006	6.36378585150868	8.20765653115397	7.85770501873431	6.37136733774407	6.01963461755775	6.09412551699444	5.58646348096028	6.10333378077933	5.56876636746497	6.6219179388563	6.41833677368614	6.10527166914821	6.60946649098719
ATP6V0C	9.13278880600779	9.02005420327918	8.63329625475504	9.06780894341149	8.85283981881931	9.48486807666414	9.10492811448486	8.51948531148268	8.71955614732764	9.48288008982269	8.96793897376381	8.99780186782225	8.45625289318593	8.31387189003448	8.7855533684333	8.40167693063069	9.44346235321455	9.38211658735451	8.48551436367137	8.16744996274354	9.04883271898058	9.18733060731281	8.86535676541722	9.14763794996248	9.12558683922644	8.84835914641746	9.16819714713938	9.01822306925945	9.09408524893868	9.30331090905086	8.86378728819522	9.23659955693484	9.18001274221521	9.61075136529591	9.16305436073294	7.90499178934575	9.20257549660852	9.37095531287977	9.08121369687501	9.33872945258561	9.11435319265106	9.25328778511224	9.36197163961893	9.03925963543528	9.45533390972431	9.47091438193933	8.41125662708849	8.80034064409879	9.03760934281791
IMMT	7.88140520671218	7.79797187139943	7.82668033900265	7.76912881836045	7.56612222056592	7.72010629433981	7.63298260885702	7.73739380300843	7.73361484762659	7.96910741938897	7.75559275211525	7.73578836511668	7.49696594153475	7.69990879262854	7.61709861825004	7.79866319422666	7.77244472672218	7.82500110699121	7.51029114465029	7.91391418968845	7.71570178490671	7.54269958004225	7.69552099263175	7.93421289775595	7.73649885017421	7.80341809084402	7.72462024970184	7.52970607573503	7.8671304764925	7.93351498272319	7.6890522966014	8.10342233661984	7.87141054726606	8.12416009850643	7.76323003046154	8.38907974761964	7.5304498559839	8.21403155053265	7.80650452762236	8.02296370008273	7.91122221966222	8.02018836921096	7.96569272189621	7.65422145439503	8.05538217613664	7.45968559146762	8.07663150053171	7.8653766854007	7.92467979548896
SSRP1	7.57182828524106	7.21669447184149	7.30724412122592	7.38691372664437	7.43901472321598	7.36646358771494	7.21791140990781	7.36418310208073	7.42377032002165	7.94912861777659	7.34704537768625	7.40251242789861	7.47642249513857	7.44694855397762	7.53244291951614	7.28725355902989	7.6012786435297	7.55252673115183	7.30250010183069	7.19396078630967	7.5036193439895	7.44520328045556	7.51692877566128	7.71424959780467	7.52412677772257	7.29236564173662	7.69266076239192	7.47577267397119	8.13848845010224	8.14031713173024	7.45058519724527	7.60725761260893	7.62955184451213	8.07663150053171	7.71424959780467	7.22802149749163	7.79109653568904	7.99952694921307	8.18573615204552	7.73061095733206	7.92397021972625	7.75008709985962	8.13583230974463	7.55373690395744	7.76912881836045	7.23291018169088	7.2101115766276	7.8586532742577	7.43501524440623
SDCBP	8.87854576995052	9.41811137576977	9.65317562962893	9.24281823358965	9.47563155331695	8.80762997892046	9.79044621167109	9.97949877804047	9.45290917754025	8.7265361056933	9.98588097181882	9.18178333377945	9.95749868158576	10.3247389995618	9.864812574266	10.0547278062854	9.32527481311383	8.57826059522936	9.65586558023943	9.97293038374456	9.49535358376332	9.5896553728359	9.48486807666414	8.99254691686838	9.47296391247204	9.96055628508458	9.26337972067405	9.54712771195956	8.52177557347589	8.53957402650446	9.29272419989682	9.79912663371534	8.98730873256574	8.86044725877048	9.24069796931148	10.3803870214347	9.5227060001427	8.96928152486296	9.18178333377945	9.21273556959752	9.69954815916595	9.86171233804438	8.95383009024177	9.45533390972431	9.09408524893868	9.00466018557082	9.75428506728363	9.62913316016172	9.65875721603455
FUS	6.2773834243155	5.46296576631403	5.47897462890396	5.89261244656857	5.73412928357089	6.42109493274594	5.95246286710275	5.64193546514148	5.27834622803743	6.4929526624493	6.46429721376062	6.07864859996963	5.77033168352926	5.51865591526917	5.76588933162736	5.22097673715141	6.11854372164627	5.63863730505336	5.12711516511491	5.32577704057304	5.72432625247786	5.90960853270249	5.72763267275227	6.13293073722724	6.05339509515091	6.23854150803092	6.12719654565689	6.06928151083753	7.36005638153263	7.13366649995252	6.32667248329767	6.82493035341838	6.62637748922194	6.60023795931472	6.69721663467104	5.46013475649613	6.26084060695663	6.58363147462177	6.79732138831092	7.25649684060753	6.13678522876452	6.86313843185833	7.28538415215383	6.45526810351079	6.20075079231516	6.20830377019759	5.34528856726127	6.13678522876452	6.64234287202392
CLTA	8.9142970066501	8.80762997892046	8.80621627503035	8.95585304252489	8.77679794098267	8.88928347731309	8.48104208797186	8.47087827444621	8.64823257583336	9.128033540977	8.87380568323676	8.87041008074639	8.60251463707024	8.36438273973425	8.80621627503035	8.50948486636672	8.81046520704692	8.90741401612375	8.65079387380982	8.47554261794712	8.87380568323676	8.88441415394122	8.7796935721196	8.86044725877048	8.99977468332029	8.87520772096073	8.84835914641746	8.9142970066501	8.55706030163486	8.80621627503035	8.8393713544977	8.67122284240274	8.33273651367477	8.39009870252371	8.3716703618464	7.98597284885805	8.6855542655307	8.98069326295878	8.67369573482599	8.6292721068798	8.26053301030591	8.99254691686838	9.22056300822669	8.98730873256574	8.71676947889872	8.25679926196873	8.27444394392657	8.6855542655307	8.47668272007868
SEPHS2	8.26946517701237	7.86001759532539	8.40389728504316	8.11560014433899	8.19988921212588	8.08881530279682	8.07433243399522	8.28225950827329	8.36337950024879	8.00677991806251	9.35463120020647	8.1470584060044	8.33363050208849	8.14998787934618	8.34611686969373	8.4058319772605	8.83200239612086	8.35758761423739	8.38350089078162	8.41843638393372	8.10929888551897	8.01443085200356	7.90819445141579	8.05455092189927	8.14809126397589	8.7348401312653	7.83707072636509	8.1258574830141	9.07803306934006	8.89942397230446	8.58055298402818	9.285804423133	8.57328600372058	8.80498349281398	8.9040094381243	9.45016009448995	8.59487617356876	8.39817301038767	8.49230655869478	8.75435702396404	9.09212004861881	8.98926292575328	9.08652600434297	8.59487617356876	8.95585304252489	9.32279161300029	8.74278027081609	8.66075466682516	8.72536480021477
RPL31	11.1087853019425	11.2295132905487	11.2688600160736	11.1682935944826	11.2118710332816	11.0716491250802	11.0554049074948	11.1421686759982	11.1935120532577	10.9642990817223	11.2511981212335	11.2216185635407	11.260044158583	11.3105221436664	11.3016518807425	11.2295132905487	11.1768396509432	11.1935120532577	11.2295132905487	11.3016518807425	11.2407562600873	11.3293579702346	11.1843857882887	11.0786164210121	11.2511981212335	11.0716491250802	11.1421686759982	11.2801818588481	11.1597502872472	10.9925977560782	11.1768396509432	11.1245443116712	10.9568781855428	10.943613771792	10.7413931962872	11.260044158583	11.2216185635407	11.0306133838401	10.9642990817223	11.3206564431832	11.0473982316316	11.1161448167679	10.9277025787513	11.1682935944826	11.2216185635407	11.2511981212335	11.2118710332816	11.2040203044683	11.1245443116712
UBA1	8.57061918642973	7.91734842234195	7.35805346791113	8.24472862285528	7.72592201620004	9.22260063108921	8.2781776865102	7.45058519724527	7.858179146496	8.85643816202845	7.94994087932522	8.22519088607319	7.59422129079909	6.74222228082608	7.60725761260893	6.90228153736971	8.33482131572616	8.86044725877048	7.42684915582323	6.7949679806233	8.14031713173024	7.7041841705144	7.72592201620004	8.35868953571969	7.81280540590745	8.03718466215434	8.26531883722867	7.95871776462425	8.24472862285528	8.41217705447278	8.57555417357988	8.12327312699254	8.70352698708703	8.50948486636672	9.27553938932714	6.64484630945985	8.60627171043589	8.39468024928548	8.88928347731309	8.70750765898994	8.75094540734259	8.4153955383735	9.13637344253808	8.88756086280914	8.48551436367137	8.56056874437222	6.77359249254075	8.43024142396175	8.23843100823017
ABLIM1	9.07109333509485	9.43207271304233	9.64272546156479	9.41555270636845	9.51787906467696	9.88246021205709	10.0166594569029	10.172166312478	9.87974889199236	9.74483696502078	8.92745285532961	9.09212004861881	9.63778367741434	9.02933070216392	9.92893016619177	10.0580798737609	9.02154999067738	9.4204567960809	10.0068705455067	9.74483696502078	9.85463429046209	10.0580798737609	9.91658449649976	9.99285072532823	9.93844679703138	9.16466740781792	9.51057328694178	9.57057482711877	7.44808121769805	8.89084931634611	7.79866319422666	8.05621120559239	7.33209008959566	8.11673781855575	8.44175711234454	9.10492811448486	8.81454593334293	8.13673490871501	7.98174127618056	7.38631871708651	7.81954686318424	6.11539829973691	7.75788288883085	7.42494851870219	8.19698039262389	7.9734592216441	10.3660616488449	8.11027917946408	7.13305836084756
ALDOA	10.8562520198407	10.9642990817223	10.4900866915712	10.7772615001117	10.5785421254508	11.2688600160736	11.339067944803	11.3016518807425	10.8685584341025	11.3293579702346	10.6481643521122	10.7466437242799	10.3049815451084	10.0102602008764	10.5828796053547	10.4235318461475	10.9059615721063	10.9999218135305	10.7676488549167	10.6245412107186	10.9059615721063	11.0306133838401	10.9716702756534	11.1016108592242	10.9352278271306	10.4999509467589	10.943613771792	10.9859966877156	11.4718652213157	11.2118710332816	10.6602500633526	10.7629576234088	11.0936524910092	11.5753358022478	11.3922278926003	10.0513150480215	11.1161448167679	11.1597502872472	11.3486612439275	10.7351726536559	10.6481643521122	10.8685584341025	11.4603852826766	10.6245412107186	11.2917375814762	10.8866577206022	10.9133779303421	10.8992940777076	10.8685584341025
PPIB	10.3803870214347	9.85802165113793	9.68894818661323	9.90078026205033	9.70205864843745	9.87354717061772	9.24683909470611	9.05764094583967	9.33171229223609	10.0480556737232	10.7291075999048	10.1554381665271	9.77355273760092	9.31190048897101	9.88980422194691	9.1665074537777	10.0333752062121	9.94496454713793	9.27968587211622	8.80211621655857	9.95097325959636	9.56537807195933	9.82890878376161	9.82890878376161	9.6477209216663	10.4844961574361	9.9040405000835	9.73004183080129	10.5155469242097	10.2926403347209	10.6539870925101	10.7291075999048	10.542078585736	10.2926403347209	10.2408272955378	9.26337972067405	10.2456583180519	10.1316149126777	11.1016108592242	10.6821840037545	10.7413931962872	10.9925977560782	10.3049815451084	10.4285108629722	9.91658449649976	9.58423839200119	9.0828578197982	10.0166594569029	10.6602500633526
SERP1	7.8866843819211	8.1470584060044	8.21505177308045	8.04999670305977	8.06132220472063	7.52204834811474	8.08147025707155	8.28815406558498	7.92640663203763	7.88418590233099	8.69939524109554	7.78730771175897	8.1853147209824	8.19698039262389	8.4053190585502	8.15439294759872	7.89743997373405	7.60864197635365	8.11223914178078	8.38350089078162	8.0038060231467	7.9057219855123	7.99123556307694	7.79263393104679	7.91734842234195	8.71820599251154	8.64453988465721	7.69129066992031	8.35868953571969	8.88332426657965	7.97792581125723	8.34082630090293	8.15270181783085	8.76991366247349	8.02296370008273	8.95585304252489	8.07663150053171	8.32946599126998	8.24914576785154	7.77730438744773	8.15628123478847	8.27532769708251	8.44896754645709	7.84947931638107	8.0879765002443	7.59705138131947	7.93459129608984	7.90063647102112	8.20677478495134
TSPAN3	7.85536669265981	7.96653807248253	8.00984234635471	7.982578150683	8.08222961786198	7.62529864607405	8.15921182581904	8.00899951557016	7.6012786435297	7.97619235206918	9.24471103147074	7.86776486530825	8.307578384908	7.70124883628592	8.24284811937994	8.07301866718062	8.22713181957362	7.77859948435008	8.07865224927266	8.4164033815329	8.19898416423462	7.66104651626893	7.78730771175897	7.92958864244072	7.70475831552455	9.51295251717501	7.80650452762236	7.57748967211987	8.37375417690022	7.60060381339989	8.00463787660091	8.14405390105917	7.71570178490671	7.65210862684059	8.25679926196873	9.07278065690271	7.73286602727808	7.87074770211183	7.85198923266534	7.9977004022965	8.06049811994844	7.54579770965018	7.64418916808251	8.21967169853359	7.75938483331954	8.23110212533844	8.27050254935989	7.67350688735747	7.80976524281977
ACTA2	9.50281364917795	10.5678281361921	10.5785421254508	10.3749671465547	9.89326478483375	9.43486096952196	10.1316149126777	9.69715168299008	10.2964150294719	9.83926066523429	10.3297585697161	10.2881764047085	10.3704930652738	10.7291075999048	9.47091438193933	10.1633720702115	9.72459884376965	10.172166312478	9.71635918235575	10.2742605287021	9.93844679703138	10.3848521568471	10.6764850204509	10.0003761304732	10.3097071631623	9.57492234004584	9.99653172533377	10.438667244623	9.31831101972998	7.3905559455374	10.0513150480215	9.63778367741434	8.51042856173915	8.98730873256574	9.03610263461113	9.4204567960809	9.93503762397276	8.97583155932936	8.6346076079371	9.78472920340332	8.5325714715169	8.38126229065639	8.31296973171909	9.94496454713793	8.52642344206553	10.39435560977	10.0640475487874	9.05936865840349	9.33641365309527
PPT1	8.34831157925889	8.20859899242082	8.59366382575392	8.48104208797186	8.42909959236473	7.99952694921307	8.65328762061839	8.34738106928122	8.52517418901716	7.66487102329597	8.48551436367137	8.50818890751473	8.81180135576173	9.02154999067738	8.30471689070284	9.03256666009018	8.31296973171909	8.2781776865102	8.67247162036986	8.70352698708703	8.03200671881636	8.22713181957362	8.28115853906153	8.03923918909744	8.48104208797186	8.21053148864645	7.90735518552126	8.85462787393257	8.60627171043589	8.50311659671667	8.99254691686838	9.09935610524395	8.50190841578763	8.95846518296924	8.85283981881931	9.64272546156479	8.72789886144206	9.11650350539763	8.7265361056933	8.76991366247349	8.80498349281398	9.40608617543581	8.40281107986667	9.51295251717501	8.78395842660034	9.34594428178063	8.79124149500934	9.02154999067738	8.59096966214594
TAX1BP1	9.78772112863685	10.3097071631623	10.4434882153266	10.3433755261788	10.1229462058312	10.1076860019862	10.2742605287021	10.0845519381191	10.0407215063799	9.79044621167109	9.24069796931148	9.84296862729229	10.1474136978522	9.91658449649976	10.2531642209279	9.98234861276113	9.5953764084772	9.87091194939907	9.77144466843054	10.2132527455346	10.1510998091171	10.5200805630929	10.3097071631623	10.2169691544422	10.1797420129789	9.32042673561918	10.0039699364415	9.99653172533377	9.06780894341149	8.93384890014249	9.36655967052719	9.09023854340076	9.02307024196146	8.74278027081609	8.69402425318763	9.05440161499418	8.84547611042301	8.75980758963299	9.36197163961893	8.96632767082254	9.05936865840349	9.31831101972998	9.03256666009018	9.30784750370764	9.15905152713591	9.30331090905086	9.87669621733316	9.26587457763322	9.18531355868665
MDH1	9.97023331438606	10.2207728736891	10.0996783548342	10.0039699364415	10.0640475487874	9.71635918235575	9.80547992837574	9.95749868158576	9.8361176176859	10.1110878931898	10.2609012834257	10.1592498399065	9.76863454903824	9.85802165113793	10.0480556737232	9.97023331438606	9.83240923748066	9.84296862729229	9.69143667104472	10.1272100192484	9.76863454903824	10.1474136978522	10.1229462058312	10.0232821793192	10.1076860019862	10.0880257587602	9.8361176176859	9.52028168878629	9.86171233804438	10.1474136978522	9.68894818661323	10.135103185614	9.60583643163012	9.71876690279785	8.9492377991778	10.642245505548	9.3009764245603	10.4434882153266	9.77768928025133	9.66693623789621	9.82227711466934	9.56802986422196	9.95447804423021	9.48486807666414	9.87091194939907	9.60072614525574	10.0951496842799	10.0068705455067	9.83240923748066
PDHA1	7.32902111432827	7.3303073961741	7.35116327328809	7.28305150557882	7.19466143804652	7.29102507959823	7.45486656865137	7.59364647224595	7.57544230745641	7.58811427064277	7.6672450657131	7.25919589408641	7.27367861201742	7.2748865768918	7.38749384373944	7.64695165097415	7.39258033108712	7.52621989486535	7.37471799744225	7.28255729511476	7.2107698206122	7.22343285327013	7.4411957318378	7.4243091069785	7.29180041484691	7.5342617094123	7.21230902665367	7.41221215922623	7.65143871553136	7.21727503000833	7.07372292426581	6.85520211109408	7.28772701269337	6.81214725219048	7.92541933264	7.92640663203763	7.41334170794842	8.18489328991928	7.72592201620004	7.2723797989148	7.35389835157007	7.03261163366927	7.57318284334638	6.66419692222265	7.31012088032872	7.2054986927761	7.6380464081895	7.4079710780702	7.61862192662536
ANXA6	7.55613896733167	7.52970607573503	7.23398906043099	7.43790972997035	7.17320531285588	6.94329578330466	7.24759186210662	6.49959052138225	7.00129698217707	6.57024691355835	7.87370623211907	7.67431873261121	6.92904232648697	7.31777737404601	6.53900901903041	6.91499233496954	6.95100424486588	7.17218745446214	6.65687416413935	6.53613922509234	6.96041348539197	7.36754917574498	7.12335571292068	7.14659151292302	7.24873895434314	7.21133183980555	7.21727503000833	7.66324837536903	6.81868204349029	6.25670652616963	8.22431100782039	7.33393480919719	7.32218909008346	7.50756660689988	6.78824688312128	6.1344110139335	7.56042519751104	6.99198620688312	6.62686430411857	7.79109653568904	7.15736380797685	7.39634712392005	6.75720231643378	7.57544230745641	6.85929322350226	7.4243091069785	6.72285850657605	7.1860862131445	7.61742298204368
CD59	9.72708405312658	10.0265108927503	9.91069441957027	9.97023331438606	9.77907481190629	9.68894818661323	10.1510998091171	9.6183616273535	9.76583774328357	9.864812574266	9.58423839200119	10.0039699364415	9.87354717061772	9.45016009448995	9.89326478483375	9.79912663371534	9.57057482711877	9.91959736964659	9.99285072532823	9.73640635630804	9.93503762397276	9.98588097181882	9.88246021205709	9.90694732565804	9.68894818661323	9.83926066523429	9.76036576642413	9.92281075766145	8.6672947336746	9.28167949598273	9.3009764245603	8.72379420996619	8.88332426657965	8.64946546464689	9.07109333509485	9.16305436073294	9.17826967522429	8.5338539131415	9.33641365309527	9.06612500724183	9.06305352304873	9.89683279244679	8.67791279380042	9.72136952002139	9.02628251866901	8.90741401612375	9.93503762397276	9.44802578819795	8.61351068946416
SERPING1	7.59290063089472	8.00031537874392	7.82895920148292	8.43475833722274	8.38028147506588	8.00539802802632	7.95871776462425	7.30250010183069	7.70540373009292	7.34474439442667	8.49710215899475	8.57061918642973	7.89202156648231	7.82277677149314	7.70200100578391	7.64068550699868	7.451163281988	7.75396024903538	7.57716917334409	7.69684000262081	8.11560014433899	8.23843100823017	8.0572168566707	8.27101526572161	7.71647394107312	7.87855841604188	7.85198923266534	8.77825190676344	7.34101548158564	5.82971635759713	8.95585304252489	8.42263208334985	7.69617262511579	8.1819851890034	7.14997292356815	7.32487467635629	7.99123556307694	7.84710153234135	6.9615003222677	8.21698096448489	8.16431848069356	8.89402385312996	7.06306512845351	8.57555417357988	7.69684000262081	8.16297103485323	7.995251263127	7.17173760187389	8.70750765898994
PSME3	6.53819854652614	6.35146581510517	6.41903032206667	6.39177963812061	6.4043106647993	6.74707343687972	6.86696559490325	6.64569761531275	6.69217676216108	6.65299475399935	6.04012543934685	6.14403149056931	6.37798073086742	6.7047921066565	6.61803087067875	6.47350067935205	6.48355373275298	6.68486199566762	6.5504317038653	6.40217942818515	6.14166512397305	6.21954119138916	6.51446164545828	6.44755629281031	6.36495457812853	6.15100366342596	6.71107819639376	6.32540960379459	7.02459160764929	7.07372292426581	6.22132438759425	6.27607270186379	6.59040927646624	6.73317812116907	6.95575029948042	6.77453551048203	6.73623548603251	6.98833214711796	6.8048334880744	6.14535742513906	6.78460553846623	6.17358941567936	6.80024137062536	6.6303186399229	6.76814856268611	6.39472614225623	6.48355373275298	7.14603398626896	6.42028772307544
HIF1A	10.5264867205305	10.5107854653126	10.5052959883108	10.2926403347209	10.6988404046853	10.3612884969698	11.0855534985257	10.862887233406	10.8247626965185	10.687313994452	10.1954709768245	10.1229462058312	10.8299680740534	11.2295132905487	10.8063985566573	10.8992940777076	10.2370621917694	10.3146501038927	11.0148670081667	11.0641202143791	10.494715335687	10.4692356841379	10.3848521568471	10.2790427544092	10.4900866915712	10.2881764047085	10.6367718470275	10.3704930652738	11.4286007842879	11.2295132905487	10.8801849783101	10.3660616488449	11.1016108592242	10.9783435143634	11.4034731964501	11.3293579702346	11.1843857882887	11.1087853019425	11.4386048900574	10.9783435143634	11.2917375814762	11.5288358776181	10.9642990817223	10.8119294880311	10.9352278271306	10.9352278271306	11.0936524910092	11.2688600160736	11.0390239318557
TRIM28	7.72321170605675	7.2941532685359	6.96794636819382	7.51952006336088	7.19532028666651	8.2781776865102	7.32966382722686	6.63211559813224	7.12132940430001	8.17657334832279	7.40864599777737	7.47577267397119	6.63564664412579	6.23496363231714	7.04323866521244	6.2859235037627	7.7343470080572	7.81435883016175	6.45136256534337	5.83674542680511	7.39516995231309	7.14909925136466	6.97247054753327	7.53951029220046	7.38020870645794	7.21669447184149	7.36254126502166	7.29850693308746	8.58346353998992	7.90499178934575	7.56880738712767	7.82589157730766	8.17379513715507	8.26158755856158	8.19988921212588	6.08265878273626	7.48856846068481	8.29630843968068	7.72813687004989	7.41098502467417	7.86853472062278	7.54866780535779	8.27444394392657	7.70540373009292	7.9986835519716	8.03813637843388	6.5504317038653	7.83049920318722	8.02619419502755
SNX17	7.59364647224595	7.40506924701123	7.48282955708042	7.65210862684059	7.54771321063365	7.94602866471424	8.25867079834967	7.82746940196158	7.76692017520658	7.71205537113634	7.48660010943807	7.59916724602756	7.45838069371402	7.30724412122592	7.59290063089472	7.68167973182573	7.77391648751558	7.86001759532539	7.66160510835022	7.67504423272104	7.57908804927369	7.5574205936716	7.540926161898	7.63523891990363	7.68056213616138	7.40379138314147	7.51090500338137	7.79387327443965	7.48282955708042	7.78138879616573	7.28938799131653	7.64695165097415	7.23877156368994	7.31666998270235	7.66796898009652	7.74111499309151	7.70340341244937	7.92787778543431	7.451163281988	7.51824991646928	7.23612767262293	7.50626606740742	7.42865431213977	7.31666998270235	7.58612530679679	7.59422129079909	8.29855744255922	7.37225704775725	7.3905559455374
IPO7	8.36438273973425	8.43968716556711	8.48898819883739	8.22064272048608	8.35541425146985	8.10170816959069	8.14809126397589	8.05177152624301	8.22064272048608	8.36652942204106	8.07034595398731	8.307578384908	8.50190841578763	8.63200259967037	8.28508444267311	8.13314693856346	8.1470584060044	8.01443085200356	7.95634529809926	8.18573615204552	8.46531892507723	8.33982701428628	8.31701778221194	8.20471871085586	8.24118089550568	8.02213613872351	8.4538778816193	8.10015929772261	8.14228915831038	8.81911748798841	8.02107846476484	8.06505243534607	8.10444741352511	7.67566492042175	7.73823701550663	7.91306562052751	8.13314693856346	8.15082310762475	8.74135917790702	8.06686301564668	7.81117180582802	8.17722325819545	8.30147509116009	7.79551347358395	8.06132220472063	7.76912881836045	7.95160192650043	7.93351498272319	8.14894020530368
ACTR3	10.3433755261788	10.3660616488449	10.5476601904223	10.3993133365689	10.542078585736	10.4085087498706	10.5737160207101	10.5879055744753	10.4900866915712	10.5678281361921	10.2408272955378	10.3297585697161	10.5678281361921	10.7591755242903	10.8247626965185	10.5366644606437	10.494715335687	10.2456583180519	10.5366644606437	10.5264867205305	10.4434882153266	10.457881981869	10.6196122440894	10.6764850204509	10.5107854653126	10.2609012834257	10.6988404046853	10.0407215063799	10.3297585697161	10.7676488549167	10.494715335687	10.6196122440894	10.3993133365689	10.3888815709743	10.0039699364415	10.873919770236	10.2926403347209	10.448440899113	10.4844961574361	10.4235318461475	10.5052959883108	10.5155469242097	10.7351726536559	10.249530097887	10.6304557171252	10.0265108927503	10.6668593973261	10.1873593206252	10.1110878931898
CKAP4	9.01350341032744	8.70477929514084	8.7958889846843	8.88176934050931	9.24683909470611	9.36655967052719	9.56802986422196	9.79912663371534	9.37095531287977	9.26762925678169	9.03435058040316	8.84547611042301	9.33171229223609	9.04410733071675	9.3433782337851	9.36897545548256	9.36655967052719	9.22260063108921	9.56298682880792	9.22056300822669	8.85780931478524	8.76554031871042	9.08494181590528	9.29272419989682	9.10492811448486	9.2283362056394	9.17239347241785	9.41811137576977	9.6644780910306	9.05272765068607	9.06612500724183	8.87520772096073	9.19107003687902	9.40844773389565	9.69715168299008	9.78772112863685	9.50498761198588	8.90920997916309	9.29051510701036	9.18001274221521	9.04570952899017	10.0132628758539	8.92910284590436	9.36897545548256	9.30995199546365	9.28805358505665	9.61324335811138	9.80234040175346	9.05272765068607
AARS	7.26387766482763	7.23924455119529	7.23498647376191	7.35167733765632	7.08502740085812	7.22913309246421	7.28938799131653	7.14491042207195	7.22518379779694	7.28538415215383	7.83278761739826	7.31065220843381	6.99896837901103	7.28538415215383	7.20316880100305	7.22967455521157	7.70124883628592	7.66419923701059	6.90667762708472	7.01680220076213	7.09488869182244	7.1262970748875	7.25348968610115	6.99198620688312	7.14997292356815	7.53773683519401	7.50949061950984	7.37777372897827	8.49583438576601	7.60864197635365	7.54704256465736	7.96468268394815	8.10538095186719	8.31808756264832	7.50426924336674	7.22627443183702	7.96124155987614	8.05796784340339	7.23775528974359	7.8482878995206	7.68207031173198	7.51952006336088	8.0038060231467	7.82589157730766	7.85445520565686	7.41221215922623	7.07967257173196	8.16818747345036	7.6259123132585
SSR4	10.6042529940261	10.3612884969698	9.99653172533377	10.4329907072225	10.2169691544422	10.103991803528	9.06612500724183	9.15905152713591	9.50782421676303	10.3564452396355	11.8097095647084	10.7772615001117	9.97023331438606	8.67791279380042	9.99285072532823	9.42276709058238	10.8934006066905	10.2370621917694	9.54959966208833	8.88606626084352	10.5107854653126	9.92893016619177	9.68649334366003	10.0996783548342	10.2249195557412	11.1421686759982	10.1592498399065	10.2048030254929	11.5288358776181	10.5476601904223	11.3486612439275	10.4797653605503	11.1326766820906	10.8299680740534	10.6931223612499	9.43934771629543	10.6042529940261	10.39435560977	10.172166312478	10.7676488549167	10.6304557171252	10.3387544874495	10.3520476631585	11.4286007842879	10.687313994452	10.7591755242903	9.10492811448486	10.4742242441765	11.6123688046755
CD9	11.7321041119072	11.7633505510421	11.7321041119072	11.7935613186441	11.8377351946496	11.7633505510421	11.7197250482782	11.6911670706581	11.8097095647084	11.7785179599225	9.89326478483375	11.7197250482782	11.493792614626	10.9859966877156	11.3206564431832	11.8519568954857	11.9703132057608	11.7633505510421	11.8984102963526	11.6647753727779	11.7935613186441	11.5288358776181	11.8097095647084	11.8232325926395	11.2688600160736	10.494715335687	11.6264588056502	11.5753358022478	11.3596305331464	11.4144187390733	11.260044158583	11.7197250482782	11.6529646051463	11.9448750330105	12.0617385926759	12.1129290697326	11.2511981212335	12.590030718013	11.5051985591855	11.6911670706581	11.7321041119072	10.249530097887	11.6784661927664	11.3922278926003	11.6647753727779	11.4488322643566	11.7935613186441	11.1597502872472	11.2801818588481
PRDX2	8.43362982540254	8.32855116231879	8.25867079834967	8.36337950024879	8.23215097216866	8.75094540734259	8.59366382575392	8.52517418901716	8.57201908513593	8.93227490861235	8.42909959236473	8.31387189003448	8.22147681601813	8.0185650238219	8.27347008713129	8.37375417690022	8.43475833722274	8.73864398883549	8.4517071954843	8.3879792744508	8.35973336914888	8.08312258659615	8.30869414723273	8.57201908513593	8.45952579188316	8.14138628865346	8.28709682600265	8.56302288553879	8.65468536642894	8.77825190676344	7.95265075316798	8.03813637843388	7.88233857825567	8.18783838433824	8.43124387917326	7.72526035374501	8.16481888523038	8.47554261794712	7.95349556508603	8.05365375153752	8.36958356564045	7.75083681171	7.78354465393149	7.78891613889778	8.22147681601813	8.58055298402818	8.35021317616597	7.61862192662536	8.59854733714375
HADHB	9.04883271898058	9.37774439325514	9.63778367741434	9.45533390972431	9.26587457763322	9.16466740781792	9.68894818661323	9.50281364917795	9.49535358376332	9.03760934281791	9.09782599533708	9.1665074537777	9.53107955220713	9.34779794691066	9.46851637817038	9.51543305621188	9.16466740781792	9.04086661256262	9.38896285778328	9.84296862729229	9.22260063108921	9.77907481190629	9.43486096952196	9.33872945258561	9.35195161679152	9.02933070216392	9.02628251866901	9.24919856984818	9.10662634989864	8.26651269584085	8.75435702396404	9.02933070216392	9.01350341032744	8.62788287580028	8.66844914312584	10.0166594569029	8.78126660290655	9.18531355868665	8.57826059522936	8.69939524109554	8.81046520704692	8.76554031871042	9.02791199701817	8.67247162036986	8.9509814052196	8.86535676541722	9.80234040175346	9.21856120192883	8.57328600372058
TXNIP	9.69954815916595	10.3483804994392	10.3612884969698	10.0845519381191	9.95097325959636	9.71876690279785	10.3483804994392	10.1954709768245	10.3749671465547	9.40137477282679	10.2207728736891	10.2654295455327	10.3483804994392	10.1831250983209	9.87669621733316	10.8119294880311	9.54959966208833	9.84835495590448	10.0845519381191	10.8500991068481	10.0951496842799	10.8866577206022	10.3749671465547	9.74190544595011	10.2742605287021	10.249530097887	9.55996088223624	10.8063985566573	8.92604791183438	7.72672655006845	10.1474136978522	9.14928888151001	9.19681340942019	9.53107955220713	9.22647176447876	10.1229462058312	8.9822029903575	8.75563227066439	7.37102198123719	9.60310842583688	9.25886919411784	8.81454593334293	9.08121369687501	10.0232821793192	8.69814217210319	10.5107854653126	10.8801849783101	8.58856829458862	9.74190544595011
RPN1	7.71570178490671	7.64828929056622	7.81044282558833	7.85369059835145	7.62212356576387	7.3912102109166	7.58612530679679	7.68555956676217	7.44755416341602	7.54210357822741	8.29740470455542	7.72891173922913	7.71570178490671	7.70889881456068	7.982578150683	7.70889881456068	8.00723087287613	7.40864599777737	7.6124328659882	7.57908804927369	7.71288521302782	7.33866830886555	7.65363146675322	7.5342617094123	7.4776996000876	7.89826307412262	7.6012786435297	7.3647773920052	8.41738968753199	8.43362982540254	8.09462847068714	8.65079387380982	8.63329625475504	8.43968716556711	8.64587977126043	8.90920997916309	8.03360390897387	8.06132220472063	8.6635525806058	7.87280713396066	8.45081362478577	8.62258679768365	8.38252263644568	8.35426843397007	8.11027917946408	8.23016177734478	7.73061095733206	8.3243690577756	8.65765073674911
ANXA1	12.6393516594891	12.9127588298646	12.9127588298646	12.9127588298646	12.8870885461864	12.8622720952447	13.0318483282837	12.973207118332	12.8393737520843	12.8870885461864	9.36655967052719	12.7963416209247	12.9127588298646	13.0318483282837	12.9391647029031	12.8622720952447	12.6538482088591	12.8393737520843	12.9127588298646	13.0318483282837	12.8622720952447	12.9127588298646	12.9127588298646	12.9391647029031	12.8184483992518	12.0617385926759	12.9391647029031	12.7278621763631	11.0075393277782	12.3178334841582	11.9270155347784	11.2295132905487	11.5288358776181	12.0298083576387	11.9448750330105	12.7594016306297	11.9703132057608	11.4488322643566	11.8097095647084	11.8377351946496	11.8519568954857	11.0232171471269	10.7413931962872	11.3206564431832	11.4286007842879	11.0855534985257	12.9391647029031	12.0849656486441	10.7676488549167
PAICS	7.53560286029689	7.29801344295142	7.28772701269337	7.30613456864949	7.29909184538687	7.5304498559839	7.3266574862826	7.29909184538687	7.37712436884718	7.7041841705144	7.1262970748875	7.30024742709502	7.53951029220046	7.6700485626213	7.41334170794842	7.45719344413241	7.56880738712767	7.6771125387291	7.43790972997035	7.29692765324918	7.21356256554085	6.9925820605971	7.2963952357717	7.19583418954086	7.12791738411606	6.93858235947749	7.32902111432827	7.23446611225749	8.73994030016273	8.73737721126489	7.16646227202629	7.71288521302782	7.14440640600467	7.90411770967382	8.24378589369665	7.9057219855123	8.16564247568593	8.11396266691809	7.9734592216441	7.45486656865137	8.09072075649999	7.46889384327141	8.15082310762475	7.69990879262854	7.96993979552704	7.72462024970184	7.18722976822359	8.41125662708849	7.15845110712689
JUP	9.86765072202956	9.71346794517766	9.46041463235989	9.96055628508458	9.85113569600106	10.7875565798728	10.3704930652738	10.3433755261788	10.0547278062854	10.6367718470275	8.28709682600265	9.83926066523429	9.52806358183854	9.40844773389565	9.82564833056496	9.67003097163167	10.1954709768245	10.7043693583606	9.76036576642413	9.5953764084772	10.0199485119327	9.85463429046209	9.84835495590448	10.4042305836999	9.95447804423021	8.979112759913	10.1316149126777	9.96055628508458	10.1272100192484	10.7043693583606	9.32527481311383	9.78772112863685	9.95447804423021	10.6149289650771	10.8866577206022	9.04410733071675	10.2569622691618	10.0951496842799	10.3097071631623	9.56298682880792	10.0370903291665	9.10852878676604	9.77144466843054	9.64018424703995	10.5476601904223	10.1910312755327	9.94496454713793	10.0003761304732	9.44346235321455
EIF1AX	8.22829844659278	8.35426843397007	8.31493257439303	8.71413349316499	8.41322887060707	8.38126229065639	8.38440290711151	7.71929834584085	8.05261205527323	8.36337950024879	8.14031713173024	8.68162616727654	8.88441415394122	8.60499318311841	8.56801681489897	7.97243633456337	7.95349556508603	8.40691778096579	8.07391082962805	8.00031537874392	8.38549339477125	8.1978394718682	8.25679926196873	8.22612447560315	8.15172309863211	8.57555417357988	8.46649658356365	7.99123556307694	8.68853220100695	8.72536480021477	7.91574530905514	8.03718466215434	8.02379584686886	7.94507909296925	8.64823257583336	8.18783838433824	8.04350391034138	8.69165344316418	8.60499318311841	8.52897685162181	8.35106194517455	8.11853199678802	8.73214323338396	7.40978101999402	7.90819445141579	8.16818747345036	7.61530206285014	7.99353659581945	8.10538095186719
YWHAH	6.99094347861274	6.58407187823376	6.3510136921461	7.1198509795458	6.60361144065184	6.45324551552947	5.79206551162444	6.03102743760553	6.38644823847452	6.92646734361861	8.0587266690723	7.13164039132166	6.39906056235683	6.52187461236033	6.35230782219974	6.27319183962218	6.77051933167737	6.75681278723227	5.92567013370398	6.1703491143953	6.45996656724912	6.70929127910308	6.54166064928001	6.68838182367871	6.47140369300656	8.07955145286492	6.76858500714954	5.82802177441828	7.23398906043099	7.22688555428195	7.1860862131445	7.19532028666651	7.17642197993994	7.45364038072406	6.94086793323897	6.36749962085917	6.77788281780641	7.51090500338137	7.67504423272104	7.31536754746042	7.55814231337601	7.91651479596505	7.38691372664437	7.02309771061363	7.04386917937338	6.46508386602665	6.16702663923496	6.90020765892409	7.40681221341346
DSTN	10.7466437242799	11.2688600160736	11.4286007842879	11.1495058733623	11.0936524910092	10.9999218135305	11.2917375814762	11.2118710332816	11.3293579702346	11.1016108592242	11.0390239318557	10.943613771792	11.3684343687247	11.7633505510421	11.1161448167679	11.5998320849192	10.8562520198407	11.1245443116712	11.1597502872472	11.7321041119072	11.1682935944826	11.4603852826766	11.6264588056502	11.1245443116712	11.3293579702346	10.8562520198407	11.2216185635407	11.2216185635407	10.4532937206308	10.8562520198407	10.5576752381609	10.5264867205305	10.4285108629722	10.6367718470275	10.6988404046853	11.4286007842879	10.8934006066905	10.4900866915712	11.3105221436664	10.9716702756534	10.3564452396355	11.1245443116712	10.7232764886496	10.8247626965185	10.4235318461475	10.3803870214347	11.3293579702346	10.687313994452	10.5200805630929
TAF7	8.26848774039698	8.43475833722274	8.68032960847907	8.83200239612086	8.67247162036986	8.34831157925889	8.07573935445726	8.34407169426583	8.42476510885856	8.24196460000842	8.54818432175253	8.55420464760447	8.45856072594777	8.66844914312584	8.44958270743027	8.39142283367398	8.3223787040222	8.24196460000842	8.41322887060707	8.13229572354667	8.45625289318593	8.82549911330772	8.53957402650446	8.57683183042167	8.62258679768365	8.39599281562409	9.20728118000599	8.19988921212588	8.1756487864793	8.04454104260677	8.33982701428628	8.55820449755602	8.17899781359115	8.53603444732799	7.91041986376131	8.71528978988082	7.89587507201971	8.68853220100695	8.02018836921096	8.02619419502755	8.65217561448153	9.11435319265106	8.25181493333763	8.38028147506588	8.05365375153752	8.28324414011084	8.30471689070284	7.42552276455878	8.34197870258232
EIF5B	8.34738106928122	8.28614956496526	8.37375417690022	8.28909560309136	8.30254562012726	8.21598302121485	7.88969224004725	7.73578836511668	7.9057219855123	8.24378589369665	8.02844550850285	8.20570799451497	8.51506227495785	8.50818890751473	8.3317612116555	7.67854319626296	8.22612447560315	8.08147025707155	7.66569483188481	7.88747966267643	8.38252263644568	8.13032259383676	8.29855744255922	8.24983978725979	8.1450856346726	7.98089683093593	8.34082630090293	8.15526747898568	8.75254009535184	8.52406571035871	8.59975799763123	8.07753783602852	8.20765653115397	8.37263081091061	7.6603369697163	7.65363146675322	8.11027917946408	7.90324261930593	8.24118089550568	8.40913014367763	8.44835238548391	8.78837230776852	8.63200259967037	8.02296370008273	8.21246824275996	8.3317612116555	7.68689366834378	8.53705865231249	8.32946599126998
CD99	9.49239109101906	9.66693623789621	9.57492234004584	9.56298682880792	9.62360230541863	9.6346471489503	9.49239109101906	9.40608617543581	9.78772112863685	9.71876690279785	9.80846002465346	9.28805358505665	8.90920997916309	9.41323508829024	9.36436181833752	9.72708405312658	9.24069796931148	9.32042673561918	9.74483696502078	9.6837887459973	9.52028168878629	9.91356974558026	9.66184589746883	9.67482272704945	9.63183584709916	8.82217148371169	9.52549896667089	9.90694732565804	9.61075136529591	9.3009764245603	9.73640635630804	9.51543305621188	9.01822306925945	9.22056300822669	9.26137412727832	9.17826967522429	9.64018424703995	9.06915901409932	9.84835495590448	9.17020484833409	8.7482491214753	9.27553938932714	9.61578477186617	9.42276709058238	8.93077933098693	9.24471103147074	9.70492299522426	9.03256666009018	9.91959736964659
LDHB	9.90078026205033	10.0677649801421	10.1633720702115	10.0513150480215	9.94158050273867	9.44346235321455	9.59823748375272	9.71876690279785	9.5953764084772	9.90078026205033	10.4742242441765	10.1954709768245	9.99653172533377	10.457881981869	10.2335755344443	9.77355273760092	10.0132628758539	9.69143667104472	10.0547278062854	10.0580798737609	10.0333752062121	10.3049815451084	10.3001102069624	9.97293038374456	10.2569622691618	10.3146501038927	9.78159776560644	9.73885196603304	10.6481643521122	10.6367718470275	10.2132527455346	10.4285108629722	10.0199485119327	10.1910312755327	10.1554381665271	11.1161448167679	10.3247389995618	11.5998320849192	10.1873593206252	10.2926403347209	10.5934145301568	10.1910312755327	11.3206564431832	10.0801904386234	10.0442898588098	10.1110878931898	10.3345527368171	10.3483804994392	10.2531642209279
HNRNPH1	9.28805358505665	9.18531355868665	9.05936865840349	9.27553938932714	9.1438730705209	9.11846818611882	9.0014236033242	8.86378728819522	8.92257645032475	9.41555270636845	9.50782421676303	9.43719980416837	9.29051510701036	9.18355949243662	8.92455937300026	8.64587977126043	9.18733060731281	9.24683909470611	9.08652600434297	9.01668292869455	9.0828578197982	8.85780931478524	8.79274953009412	9.26762925678169	8.88032740204361	9.00640825640487	9.38896285778328	9.15109292964866	9.45533390972431	9.29877405112593	9.82890878376161	9.55206559592609	9.69715168299008	9.32527481311383	9.1931572471408	8.76554031871042	9.22647176447876	9.14221261976003	9.07626815671637	9.36436181833752	9.47091438193933	9.31643438549213	9.22647176447876	9.36436181833752	9.46851637817038	8.91771600387978	8.85643816202845	9.01514250242301	9.18733060731281
BLCAP	8.37471375719997	8.01781639525182	8.15526747898568	8.06950450525327	8.25679926196873	8.65328762061839	8.49325762184654	8.51727681132728	8.66604040564434	8.5694647767932	7.46889384327141	8.11769146793113	8.17899781359115	7.94175088761973	7.98344794593228	8.44405721315823	8.89942397230446	8.55706030163486	8.36077594054887	8.45856072594777	8.35758761423739	8.03813637843388	8.30371414774857	8.41937689742228	8.29740470455542	7.69910381874696	8.07301866718062	8.43362982540254	8.53957402650446	8.39142283367398	8.33874787047455	7.92958864244072	9.13637344253808	8.69536241921826	9.31643438549213	8.45746617948714	9.05764094583967	8.24196460000842	8.9024930038512	8.6109540369583	8.19522507430654	8.78273896465221	8.25965978895856	9.56537807195933	9.05062933639246	9.3140877595589	8.46531892507723	8.89551401825438	8.35426843397007
RPLP0	12.2451701632622	12.3178334841582	12.2305421306138	12.1862031738584	12.3673018112051	12.2152527292684	12.2152527292684	12.4217943190071	12.3874329602743	12.3006300377441	12.3335213487149	12.2701027293202	12.1702673452951	12.1702673452951	12.2839520228809	12.4062112591844	12.1402023893113	12.1129290697326	12.2451701632622	12.2305421306138	12.1547778188753	12.3178334841582	12.3335213487149	12.3178334841582	12.2701027293202	12.2152527292684	12.2152527292684	12.1702673452951	12.2152527292684	12.0145792239208	12.2305421306138	12.1129290697326	12.2305421306138	11.8519568954857	12.0298083576387	12.4765040163384	12.1129290697326	12.3006300377441	12.3673018112051	12.1266833781236	12.1402023893113	12.2000412974595	11.8377351946496	11.8984102963526	11.8984102963526	11.9703132057608	12.3874329602743	12.1547778188753	12.4402511594497
ADD3	8.57683183042167	9.02791199701817	8.9040094381243	9.15304133958895	9.10662634989864	8.65079387380982	8.81454593334293	8.63329625475504	8.56174548358237	8.65765073674911	9.31643438549213	9.03112781817189	8.9509814052196	8.92604791183438	8.87709517341806	8.63594511657849	8.5325714715169	8.22431100782039	8.53705865231249	8.65328762061839	8.88332426657965	9.12218665610092	9.03610263461113	8.73214323338396	9.02307024196146	9.14566661712522	8.54211069217507	8.64345620342632	8.13397620549341	8.69402425318763	9.07278065690271	8.8393713544977	8.15526747898568	8.71820599251154	7.95634529809926	8.94769400403377	8.03010778495885	9.0014236033242	7.9014392147892	8.18783838433824	8.3243690577756	7.95796264728295	8.49463796111905	8.01443085200356	8.57683183042167	7.85536669265981	9.00466018557082	8.04708662703554	8.39142283367398
HADH	7.29801344295142	7.36696283547796	7.32543960966771	7.20902275659079	7.21898964651155	7.33265420262928	7.33760168382975	7.55322479993854	7.58229751396708	7.50020374306346	7.88418590233099	7.11394443146844	7.36362599037493	7.39462525864224	7.35327629536958	7.78426440684855	7.49117635886662	7.32277457502342	7.21727503000833	7.56533276350154	7.14440640600467	7.19102341086677	7.53172096823115	7.24430962066643	7.3272895623662	7.81044282558833	7.07774022473101	7.24989731704866	7.51952006336088	7.36542240721477	6.68019594311563	6.87320072913798	7.1860862131445	6.78460553846623	7.82500110699121	8.02539846576539	7.52078483902072	6.85195941523434	7.25154789593489	6.44794447749223	6.9533732899731	6.39700329434848	7.07372292426581	7.15171796437647	7.48911576441061	7.00635042412438	7.62059813058831	6.81453928196114	7.07316161070067
PFKP	8.45746617948714	8.50818890751473	8.25965978895856	8.29973745670202	8.38907974761964	8.94769400403377	9.24471103147074	8.43259676948614	8.51393451744184	8.70068859129794	8.20075401454281	8.2400807760178	8.127506389481	8.4517071954843	8.14228915831038	8.35106194517455	8.40281107986667	8.88176934050931	8.41125662708849	8.16523068045815	8.55306635958539	8.44086107255345	8.66604040564434	8.6424520808196	8.27532769708251	8.12327312699254	8.5338539131415	8.52781395984535	8.80621627503035	8.55558931593693	8.27152798208333	8.18011246146285	8.7265361056933	8.67510085888087	7.94347530170425	7.63904426579215	8.35758761423739	9.56298682880792	9.17239347241785	8.43259676948614	8.66075466682516	9.05440161499418	7.982578150683	8.22064272048608	8.23735874004302	8.5338539131415	8.61351068946416	8.5114759166188	8.42561987035342
ANP32A	7.17642197993994	7.12791738411606	6.97054834753577	6.94086793323897	6.93809263915243	6.43089401444525	6.35146581510517	6.39270775064789	6.53424569086978	6.82687925040312	7.45546863532819	7.12956817942085	7.26327514341033	7.1991954296	7.2621237900668	6.67973120357426	6.53516741287034	6.25839579365271	6.51606759238191	6.66478944519417	7.32387838113839	7.47030879406697	7.30088061109921	7.13254435765716	7.16215229729738	7.63298260885702	6.84707320197327	6.62903912309869	7.10101957171267	6.68486199566762	7.03306743841475	7.12681838563725	6.79836310665797	6.96949617542318	6.37287263692955	6.80336242680135	6.11983834268463	7.18018644798225	7.31604005790871	7.0235714230443	7.12186244442275	6.89146821793413	7.16743998355701	6.61887535733007	5.90103821629005	5.9610315249606	6.53948636527099	6.63849522138701	6.82645744362659
RAD23A	7.53301854951755	7.25919589408641	7.04218332782957	7.26953364995162	7.12335571292068	7.51283581925857	7.07316161070067	6.99553159142636	7.14491042207195	7.59083733340775	7.48005322609193	7.4031454683951	7.06516315066912	6.91882709199723	7.12573753452108	6.83398722172138	7.77730438744773	7.421892053939	6.87724759947008	6.70604978476994	7.50086724303402	7.37777372897827	7.3124141405823	7.46092632171703	7.46464678929391	7.36821752047295	7.37840028115419	7.4044291645296	8.12248503315188	8.27347008713129	7.63382255098624	7.44755416341602	7.8671304764925	8.23215097216866	7.97792581125723	6.79877241282884	7.65968847101407	7.77458419665414	7.7610029004942	7.54527369571836	8.01938334982667	7.4044291645296	7.34818706564715	7.64497036424013	7.71929834584085	7.49385852404764	6.7897757028046	7.48530657817473	7.88140520671218
GNAI2	7.03063478317242	6.49258042789419	6.20343549847706	6.72789509661621	6.29121315090254	6.73623548603251	5.97839088634101	5.78453363211925	5.71545558727978	6.86924935956983	6.25587046370208	6.79971803411229	6.24714284737134	6.10009772839607	6.41943624660842	5.18589423012097	6.33089059850201	6.14166512397305	5.55781383145196	5.55781383145196	6.94461790208512	7.06843032586895	6.56337220268779	6.70458608098089	7.03462269531263	6.62477943924651	6.71206063174141	6.11704166951107	6.73027290666756	6.64815099367381	6.92215617974591	7.04168188758224	6.64484630945985	6.76501345728443	6.04768832279689	4.86139258030235	6.50431564268646	6.82209310137868	6.97839509346388	7.13206138472699	7.0669994446889	7.23612767262293	6.66627610578833	6.36749962085917	5.95691259632347	5.87369582591745	4.92742108073361	6.60481087066225	7.1223965651087
DUSP1	7.92876141806553	8.54567609349054	8.80034064409879	8.2953698490764	8.55058008231374	9.04410733071675	8.4878133546754	10.7999409857345	10.5629942327194	8.43845805819041	6.84230674100403	7.48350118225813	8.75094540734259	10.448440899113	8.4427818868264	9.89326478483375	8.04708662703554	9.48024686707984	8.73994030016273	10.7830074439947	7.90324261930593	8.68430498415836	9.27770722303648	8.04544294558084	9.1106620220209	7.54637109560221	10.0721485463741	8.51393451744184	8.78395842660034	9.42959464668069	10.1316149126777	8.94411107690385	9.6803813275198	8.24472862285528	9.68894818661323	8.0185650238219	8.46531892507723	8.51948531148268	9.04266104170561	9.34779794691066	10.0068705455067	7.69684000262081	8.06950450525327	9.64543965536047	9.50038730855225	10.0370903291665	8.83350997606339	9.3009764245603	9.03435058040316
TGM2	5.61674877407095	5.93497790977543	5.56964656964966	5.68653455808603	5.26762061403918	5.35485644867726	5.61402126681748	5.16606496368986	5.41501707976421	5.45266722035633	5.53917735810065	5.86814844187601	5.47060713247509	5.78238737485611	5.37706238401688	5.46799236430675	5.40374976226828	5.74350306054285	5.57908229866155	5.48642735827341	5.49717493496839	5.64108104138512	5.73616883677676	5.45667692894662	5.35225083119596	5.49717493496839	5.3667150525841	5.82403024452857	5.73494674006425	5.03818887581978	6.30791128114553	5.83715073111965	5.82542840201004	5.74979679452965	5.46476821013865	5.15949502042258	6.17398610834488	5.54001769077459	5.22177457080162	6.45372570007804	5.78631355754218	5.95613646633012	5.18063780277933	6.94044103943304	5.49496437198789	6.41277368894276	5.32623422686155	5.71758831191492	5.99114683922644
RPS18	13.0318483282837	13.0318483282837	13.0000415220249	13.0000415220249	13.0318483282837	13.0318483282837	12.8622720952447	13.074434527759	13.0318483282837	13.0318483282837	13.0318483282837	13.0318483282837	13.0000415220249	13.074434527759	12.973207118332	13.1625749662443	13.074434527759	13.0318483282837	13.074434527759	13.074434527759	13.074434527759	13.074434527759	13.074434527759	13.0318483282837	13.074434527759	12.9391647029031	13.074434527759	13.0000415220249	13.1625749662443	13.074434527759	13.1288872784139	13.1288872784139	13.074434527759	13.1288872784139	12.9127588298646	12.973207118332	13.1625749662443	13.1288872784139	13.2026446894988	13.2463319111913	12.9127588298646	13.2026446894988	13.1288872784139	13.2026446894988	13.1288872784139	13.3061463506789	12.8870885461864	13.2463319111913	13.2463319111913
PLD3	5.97676296930032	5.49426466743959	4.89298842978376	5.44214843165231	5.25315587131102	5.88942801427895	4.98368547566715	4.78026317796288	4.86720064516608	5.61822482667992	5.67347686343666	5.86228089303487	4.67113028261668	4.60178775495266	4.93474669283561	4.30014594497177	5.74046682721918	5.704531326957	4.2005970957315	4.35537139734974	5.56175894540752	5.30550453556196	5.02377171859496	5.50648218128932	5.25096455607738	6.05054532558963	5.25436989865476	5.40617434187388	6.79732138831092	6.58325469059265	6.5504317038653	7.27296666147168	6.08095086748189	6.96347849538079	6.23813933115535	4.69236442958629	5.74269703005216	6.16621248239844	5.87235641929039	6.48513602964267	6.48676731686409	6.82252911625568	5.84487040834378	6.04830250520971	5.62290280014668	5.8693786412311	4.75687185850122	6.45048775447097	6.51002297635995
PSMF1	6.82998305877641	7.01474485299016	7.3232805254163	7.14052636350711	7.23552005448839	7.03166891988013	7.19747450870599	6.98681946566276	7.30613456864949	6.9894823894346	7.48410862758305	7.04772237875765	7.25045676907881	7.20850767958069	7.20850767958069	7.30555933237983	7.16114993951622	7.29286101314465	7.09544218982664	7.25976601554978	6.81794126926936	7.01420959113504	7.24989731704866	7.04996724835705	7.1669949974039	7.42494851870219	7.15560989097873	7.23228026493672	6.96892866412171	7.12681838563725	7.10545088079684	6.97434745071101	6.89199262586837	7.29741875629074	7.49056260754191	7.14440640600467	7.53492099659513	7.48974708334766	7.37348336528185	7.56533276350154	7.16477243327404	7.9181949686359	7.1004704422695	7.31724017868789	7.30306991945701	7.43033091812101	7.14319237620686	7.36119819199883	6.76858500714954
HNRNPA0	8.17379513715507	8.13032259383676	8.57683183042167	8.29630843968068	8.54211069217507	8.66604040564434	8.60627171043589	8.77825190676344	8.81911748798841	8.127506389481	8.57683183042167	8.27244533802436	8.68162616727654	8.77825190676344	8.30072652043595	8.81323489409017	8.6109540369583	8.50435530581833	8.80762997892046	8.67646771732693	8.20371909802413	8.28614956496526	8.54927347910819	8.23215097216866	8.31179177117851	8.42263208334985	8.40799820364936	8.88032740204361	8.05954902926108	8.07955145286492	8.11769146793113	7.95536068692751	8.11479673260179	8.41125662708849	8.48551436367137	8.88032740204361	8.74278027081609	8.11027917946408	7.43561452576293	8.11853199678802	7.42552276455878	8.32523503779339	8.47995540306769	8.28225950827329	8.47668272007868	8.99598551156704	8.96265076796395	8.36850141557128	8.4866159130678
GOLGB1	7.23831785966742	7.58549163974659	7.66352244071611	7.59290063089472	7.38570397317995	7.1707344416172	7.53632023058968	7.86621098205816	7.55105411330365	7.40379138314147	7.43033091812101	7.30250010183069	7.64695165097415	7.46650973484803	7.74579578000188	7.74579578000188	7.66104651626893	7.35057979157233	7.82500110699121	7.62529864607405	7.59705138131947	7.50626606740742	7.50020374306346	7.3124141405823	7.61601285259195	7.64267115749668	7.61742298204368	7.52621989486535	6.88069695173798	7.81362375549233	7.42976110246296	7.53172096823115	7.35167733765632	7.3686972181313	7.8073595904624	8.08312258659615	7.3905559455374	7.11343434750987	7.42138596584273	6.6358415933775	7.21406996616717	6.86408601172787	7.04500037784273	7.9961237230351	7.68971489908403	7.49438904218485	7.83049920318722	7.17218745446214	7.83600817873638
MYL9	8.55306635958539	9.74483696502078	9.36436181833752	9.20890252818086	8.15921182581904	8.74278027081609	8.42687158350861	8.0038060231467	9.02307024196146	8.75254009535184	8.38440290711151	8.93551514519612	8.71117955603924	8.89402385312996	7.57101170703993	8.67510085888087	8.98398063301822	9.29651595577987	7.80183644404003	7.83125030729974	8.69165344316418	9.79044621167109	9.91069441957027	8.69165344316418	9.58423839200119	7.63036726263597	8.81733087518837	9.45779488859418	8.34611686969373	5.96567333389526	8.70996676587232	7.90966685145179	7.11282478842684	8.03923918909744	8.07134435356627	6.69109193990462	8.6109540369583	7.34585721828084	7.41768282328402	8.39259373757743	7.02179520982541	7.28772701269337	7.13164039132166	8.65597067236095	7.60725761260893	8.87854576995052	7.77999107840386	7.40125597862527	8.05094758617958
CTTN	7.69477893302333	7.87370623211907	7.77391648751558	7.77518848522309	7.71018510167093	8.01343986886709	8.33273651367477	7.9986835519716	7.96219080341004	7.98932383080278	7.69477893302333	7.57684867456831	7.77925504626098	7.49510120216435	7.85770501873431	7.88233857825567	7.72672655006845	8.09072075649999	8.01443085200356	7.85536669265981	7.8002930160368	7.79797187139943	7.63447572934263	7.98764972844728	7.73823701550663	7.86621098205816	7.82500110699121	7.91212737232845	9.52806358183854	7.43437705257556	8.17379513715507	7.25530978327702	9.8361176176859	9.91959736964659	10.8685584341025	9.51787906467696	8.55306635958539	7.18843412730469	8.88032740204361	7.49385852404764	7.57472706036628	7.04772237875765	10.0039699364415	7.26895060689833	9.12031813271177	7.61742298204368	7.92324548684733	9.29051510701036	7.43790972997035
STOM	8.307578384908	8.3367930432465	8.38028147506588	8.46985203385031	8.75872879534123	8.34738106928122	8.65765073674911	8.63200259967037	8.51616673019702	8.07955145286492	8.37375417690022	8.49130026565003	8.57683183042167	9.15304133958895	8.28324414011084	8.88332426657965	8.54567609349054	8.3108021703725	8.58989777381647	8.77679794098267	8.63834303686228	8.5666682272086	8.48430893814363	8.28324414011084	8.25181493333763	8.25580301020812	8.6292721068798	8.85643816202845	9.01822306925945	8.99254691686838	8.94769400403377	8.24196460000842	9.06305352304873	8.71413349316499	8.9509814052196	9.04570952899017	9.128033540977	8.53957402650446	7.67230914210968	8.84701772715674	9.02436404647868	7.99205381016494	7.540926161898	8.83516102898148	8.90741401612375	8.55820449755602	8.99254691686838	8.57328600372058	8.72086610638618
RCN1	7.62059813058831	7.46588615260984	7.85122848360393	7.6138492972507	7.89826307412262	7.62399338087578	7.72966362251725	7.93757109237787	7.55427230660225	6.82080204849636	8.52271965208566	7.54527369571836	8.11027917946408	8.30563112733801	7.76764264243308	8.28815406558498	8.17657334832279	7.60473908431844	8.02018836921096	7.72462024970184	7.81044282558833	7.36542240721477	7.5803509166891	7.37225704775725	7.45657895865339	8.05455092189927	7.77318334287956	8.188658316998	8.01528962806304	8.20471871085586	8.5857436648254	8.59487617356876	7.96468268394815	7.95871776462425	8.36652942204106	8.42263208334985	8.59610372109165	7.87370623211907	7.97845156045858	8.19341607306775	8.16431848069356	8.88176934050931	7.71929834584085	8.57447782040115	8.44721146204268	8.06219400335407	8.28023891151233	8.14593833208182	8.15739191971909
CYC1	8.7265361056933	8.41217705447278	8.13939503638488	8.33577457873659	8.16818747345036	8.86044725877048	8.35541425146985	8.26261057035973	8.68430498415836	8.81323489409017	8.6292721068798	8.50682038120056	8.06686301564668	7.76166442194942	8.23638773782189	8.40799820364936	9.33391669181167	8.99598551156704	8.48311225977591	7.9181949686359	8.49815762946586	8.1809828765996	8.3243690577756	8.5444070698386	8.27444394392657	8.49710215899475	8.27347008713129	8.44501586052341	8.43259676948614	9.33872945258561	8.01689051074541	8.76263851959293	8.97756761182144	9.30995199546365	9.06438751869869	7.89904409725786	9.37549309573729	8.72086610638618	8.67646771732693	8.94769400403377	9.32279161300029	9.39366160706982	9.25886919411784	8.91068004025183	9.04570952899017	8.94411107690385	8.24472862285528	8.88032740204361	9.14763794996248
PSMC2	8.6855542655307	8.74399401103313	9.02005420327918	8.73634000611578	8.73864398883549	8.61631915562267	8.82549911330772	8.77408903653664	8.94606018812534	8.66604040564434	8.7855533684333	8.84088345572443	8.71413349316499	8.80498349281398	8.95236470487608	9.04086661256262	9.01350341032744	8.88606626084352	8.68777317644567	8.93227490861235	8.60251463707024	8.69670938699128	8.96089828676192	8.68701415188439	8.9024930038512	8.75435702396404	8.9142970066501	8.72789886144206	9.15512966193529	9.10662634989864	8.7941943373116	9.02628251866901	9.28167949598273	9.15905152713591	8.95934057723435	9.77355273760092	8.86378728819522	9.34779794691066	8.88176934050931	8.85283981881931	9.02307024196146	9.03435058040316	9.27151090252841	8.87229357457945	9.06915901409932	9.14566661712522	9.1931572471408	9.87091194939907	9.20042918177927
MMP2	7.81280540590745	7.15441846049334	7.11235743884271	7.56952233690774	7.59916724602756	7.31839112597834	8.44835238548391	7.50020374306346	7.0444610698333	6.09721639330656	8.21156503489769	8.0410729634202	7.64987574306749	8.20371909802413	7.29971143921206	7.81044282558833	7.85198923266534	7.75870764319089	8.50435530581833	7.66419923701059	7.93351498272319	7.36254126502166	7.27123604052612	7.26091583988149	7.8073595904624	7.81954686318424	7.1262970748875	8.30869414723273	8.37913571455562	7.95634529809926	9.52028168878629	9.69715168299008	8.6635525806058	9.49239109101906	8.42359424955469	8.00207960214036	9.77907481190629	8.70996676587232	8.75094540734259	9.4204567960809	9.23470620173419	9.73304899583952	8.87520772096073	9.90078026205033	9.39154841469616	9.23063564529862	8.18960247382552	9.10852878676604	10.438667244623
SF3B1	8.84701772715674	8.92455937300026	8.98730873256574	8.9040094381243	8.979112759913	8.68853220100695	8.68032960847907	8.84966672522168	8.70750765898994	8.89402385312996	9.15699839526914	9.11650350539763	9.02791199701817	9.13452109957918	8.92604791183438	8.81911748798841	8.82688230619104	8.65900863953997	8.92257645032475	8.9509814052196	9.00802500698873	9.0960344490816	8.89084931634611	8.92089516955981	8.95585304252489	8.9822029903575	9.04883271898058	8.69670938699128	8.66988547768504	9.04883271898058	9.32739894468039	9.24919856984818	9.02628251866901	8.78977254980251	8.62788287580028	9.35195161679152	8.69670938699128	8.89084931634611	8.64116581077084	9.09408524893868	8.9822029903575	8.68430498415836	8.84835914641746	9.06106797720753	8.92257645032475	8.91237361667949	8.98069326295878	8.48311225977591	9.23659955693484
SMARCC1	7.15383057299375	7.0910518759606	7.23831785966742	7.19680836462136	7.20316880100305	7.24526121413466	7.25752016525199	7.25224494163676	7.29971143921206	7.58958869668443	7.12132940430001	7.1813482504209	7.28370531712813	7.25919589408641	7.1262970748875	7.38250140898428	7.65762430917317	7.2621237900668	7.5162258577025	7.36418310208073	7.23877156368994	7.26387766482763	7.2723797989148	7.33621614452517	7.35057979157233	7.10662868535212	7.24149963061769	7.14659151292302	7.28826524768872	7.1616925646747	7.14319237620686	7.30196753718378	6.89977716734534	7.1004704422695	7.18565212831072	7.48282955708042	7.13882694933505	7.42684915582323	7.5740402861909	6.94329578330466	6.77951870388942	7.16420620544502	7.16061134937217	6.94129997326629	7.39697431683677	6.85150674180433	7.38313464370409	7.37712436884718	7.04500037784273
NHP2L1	7.81117180582802	7.72321170605675	7.51952006336088	7.72321170605675	7.52412677772257	7.79646967256506	7.540926161898	7.3047041241872	7.50899141159972	7.82351697683802	7.56742040512463	7.71787856983958	7.48974708334766	7.30196753718378	7.68128915191948	7.46464678929391	7.46025657632179	7.94507909296925	7.58682622609658	7.35389835157007	7.55965069318613	7.61996676175108	7.62826277128881	7.67350688735747	7.7531196962666	7.46834194220468	7.83049920318722	7.87855841604188	7.97897730965992	7.76022255455838	7.39697431683677	7.50687486993737	7.82037337887655	8.04009001014622	8.0860472571539	7.37649893735496	7.78891613889778	7.31012088032872	7.26953364995162	7.30613456864949	7.44520328045556	7.00025383089929	7.68764635011825	7.50626606740742	7.99300030062909	7.78295903501582	7.52849689366563	7.84549876247425	7.27847725855164
TM9SF2	8.92604791183438	8.85462787393257	8.98575865043524	8.64587977126043	8.78395842660034	8.39259373757743	9.34594428178063	9.06780894341149	9.09023854340076	8.57928686373057	9.22260063108921	8.61351068946416	9.08121369687501	8.59366382575392	9.18531355868665	9.46851637817038	8.63200259967037	8.41125662708849	9.00640825640487	9.22432545984738	8.75435702396404	8.61892111384694	9.04086661256262	8.69670938699128	8.9509814052196	9.29459613169678	8.5666682272086	8.65765073674911	8.09362291257796	7.95961737290092	8.56801681489897	9.128033540977	8.72379420996619	8.36217926231717	8.7094129604952	9.32739894468039	8.49710215899475	8.45625289318593	8.74399401103313	7.93065426592631	9.10147291480987	8.70068859129794	9.00466018557082	8.5338539131415	8.4427818868264	7.82668033900265	9.57057482711877	8.30975510427808	8.87041008074639
SYNGR2	8.05538217613664	7.57182828524106	7.4031454683951	7.65363146675322	7.63230415356159	8.29439127734462	7.95265075316798	7.584068156736	7.52698889716796	7.89288411870459	8.39599281562409	7.91734842234195	7.31666998270235	6.93075577343478	7.60954264501321	7.34646911246109	8.1756487864793	7.861598789671	7.23398906043099	7.14728200315073	7.87141054726606	7.49385852404764	7.51227673546893	7.90324261930593	7.8671304764925	8.09640318753152	7.995251263127	7.73649885017421	8.37471375719997	8.16019846967388	7.94752287293152	7.51227673546893	8.33055582921547	8.1756487864793	8.51948531148268	7.21406996616717	8.51042856173915	8.84356958508967	8.3212301901911	8.19613624487327	7.75083681171	8.17379513715507	8.52642344206553	7.95634529809926	8.13848845010224	8.1450856346726	7.39988249481968	7.66796898009652	8.37681139965425
PIP4K2B	6.00396834133844	5.97472619627908	5.88890732846198	6.04427085548947	5.89461971698796	6.10140813538708	5.99759738774646	5.81384466212103	5.9429094841538	6.11742534392303	6.05054532558963	6.19750156993042	5.95488594745941	5.83022811077017	5.89261244656857	5.9133985959447	5.90507496895254	6.18703299266081	5.92761945778541	5.83539910355506	5.81701539472141	5.86646548757477	5.85333240467644	6.10256858436979	5.88154030445279	5.56964656964966	5.77244777524272	6.33212100175814	5.93822996183423	6.31417966939865	6.22092418513824	6.06671871062046	5.82188176577822	5.85004427151648	5.96483299322417	5.73829530659454	6.07130812587208	5.83423107704647	5.99873606487428	5.84405062554934	5.731416409145	6.06671871062046	5.90556380413505	6.13293073722724	5.86319135330462	6.26332129719787	5.94090040356053	6.26709834262381	5.80328591296192
BCLAF1	8.40799820364936	8.34738106928122	8.3317612116555	8.34197870258232	8.42476510885856	7.91651479596505	7.56249026483531	8.03440950114496	7.82975798331048	8.29439127734462	8.27050254935989	8.38549339477125	8.59610372109165	8.57061918642973	8.61474805465171	7.89288411870459	7.66859922469329	7.51692877566128	7.58612530679679	7.76323003046154	8.59975799763123	8.50818890751473	8.3705101316396	8.44175711234454	8.41437246843951	8.44405721315823	8.40281107986667	7.57544230745641	8.40799820364936	8.58346353998992	8.30563112733801	8.45290599289472	8.29124691621756	7.79551347358395	7.69477893302333	7.93151322842634	7.73882679339445	8.15270181783085	8.01083453782632	8.1809828765996	8.19168129429378	8.41738968753199	8.57201908513593	7.54704256465736	7.53244291951614	7.23831785966742	7.57182828524106	7.78226241990737	8.70885915511808
SON	8.13673490871501	8.07034595398731	8.31296973171909	8.1809828765996	8.33577457873659	8.02920665271017	8.52177557347589	8.64345620342632	8.14138628865346	8.28115853906153	8.47886519968725	8.34407169426583	8.4538778816193	8.57826059522936	8.3212301901911	8.52897685162181	7.96993979552704	7.78426440684855	8.50053532151349	8.4902293665739	8.36077594054887	8.23527052631551	8.16993013725795	8.25352562199974	8.30254562012726	8.33363050208849	8.3367930432465	8.00539802802632	8.4538778816193	8.08505199057493	8.75254009535184	8.5338539131415	8.28614956496526	8.20677478495134	8.13032259383676	8.98926292575328	8.46649658356365	8.08980419159624	7.83989647343529	8.31594202142521	8.34831157925889	8.47087827444621	7.96304051562532	8.3212301901911	8.16191736573909	8.09362291257796	8.68853220100695	7.99952694921307	8.80621627503035
PXN	5.16250514619655	5.50153538411354	5.21407357544941	5.49881753964393	5.16523047362946	5.67568450758133	5.70311998311376	5.3736449996811	5.4570164855412	5.16392335330706	5.7391366907602	5.52968428327564	5.50448173408046	5.31912794368966	5.1169435834415	5.51683213170297	5.34445456483634	5.53567663532057	5.52601501830496	5.51460665277306	5.5281772702933	5.78453363211925	5.49717493496839	5.23167454726666	5.17433936457195	5.83213687293222	5.31432876948326	5.74680955363251	5.48331027797507	5.10927080359211	5.49496437198789	5.48856036717609	5.74350306054285	5.70790893387839	5.71349049805618	5.34046140875974	5.4291245421643	5.30337545592024	6.66271992357887	5.44663408221956	5.56964656964966	6.68923766813728	5.34691731479463	5.639800311559	5.29015839011432	5.60826948364154	5.47226979363483	6.09157456331553	5.49375256526756
KPNA2	8.30147509116009	7.61934485527765	8.01689051074541	8.08312258659615	7.83198130512948	8.13229572354667	8.00300167019094	7.89202156648231	7.95796264728295	8.28709682600265	7.54771321063365	7.91574530905514	8.24378589369665	8.3879792744508	8.09072075649999	7.74778489246915	8.28909560309136	7.97897730965992	8.3317612116555	8.13673490871501	7.68555956676217	7.74579578000188	8.07391082962805	8.19698039262389	7.82589157730766	7.50555681036776	8.02619419502755	7.23831785966742	8.72536480021477	8.94769400403377	8.7348401312653	8.58473520365806	9.06780894341149	8.81591438762645	8.5325714715169	9.17239347241785	8.67510085888087	9.5922727989954	9.26956682842331	8.0185650238219	9.54193101143442	9.22260063108921	9.02154999067738	8.11769146793113	8.77277028374204	7.6505490898876	7.96124155987614	8.86535676541722	8.23735874004302
ATP6V1B2	6.59086335217594	6.97581028822797	7.14997292356815	6.82167087240486	7.08639143312921	6.81927022632686	7.39754280067592	7.77925504626098	7.27123604052612	7.25530978327702	6.37042201155451	6.88171924620708	6.98435561553978	7.33560102034632	7.37050267490536	7.49438904218485	6.55078614874096	6.56121911001778	7.68555956676217	7.34758559242096	6.7246878364163	6.98833214711796	7.13695301799767	7.23831785966742	7.03558583235474	6.80974202943824	7.11312956796835	6.85105837658767	6.30549095784802	6.9975791744199	6.43043882308564	7.18770743081869	6.36913861759971	7.19975821742426	6.33347392262975	7.87441022249268	6.81025069665754	7.19004889379787	7.19634718274621	6.64484630945985	6.64750169758345	7.22967455521157	6.82687925040312	6.3551920000503	6.49835429533789	6.57865596621498	7.7531196962666	7.3912102109166	6.72889057193666
TUBA1B	11.4603852826766	11.2040203044683	11.4603852826766	11.4386048900574	11.5492368649279	11.6784661927664	12.1129290697326	11.9998403819095	11.9448750330105	11.5998320849192	11.493792614626	11.3206564431832	11.8097095647084	11.9703132057608	11.7633505510421	11.9703132057608	11.7321041119072	11.6784661927664	11.9448750330105	11.7935613186441	11.2688600160736	11.2295132905487	11.5864684640119	11.4386048900574	11.3684343687247	11.2917375814762	11.6647753727779	11.8984102963526	12.0298083576387	11.639985061209	11.9448750330105	11.7321041119072	12.0617385926759	12.1266833781236	12.3516152709074	12.556850145137	12.2701027293202	12.2559449619707	12.0727153389215	11.5170580093932	11.9872360574791	12.1862031738584	12.2839520228809	12.0455533962446	12.0849656486441	12.1402023893113	12.1402023893113	12.0298083576387	11.7935613186441
RBBP7	8.51948531148268	8.65900863953997	8.9492377991778	8.67646771732693	8.69402425318763	8.40056795510516	8.9142970066501	9.18178333377945	9.07626815671637	8.71413349316499	8.77147694640941	8.65217561448153	8.87229357457945	9.11846818611882	8.68032960847907	9.29051510701036	8.64345620342632	8.5871985206555	9.04266104170561	9.32527481311383	8.47554261794712	8.66988547768504	8.81591438762645	8.71955614732764	8.73062637567692	8.50565815238483	8.51042856173915	8.88441415394122	8.80034064409879	8.53487662172801	8.66604040564434	8.35868953571969	8.56174548358237	8.22235685486894	9.32739894468039	10.412458485829	8.69814217210319	9.5896553728359	9.11435319265106	8.74702200230963	8.76991366247349	7.63723686572061	9.07803306934006	8.04009001014622	8.76418816363219	8.72536480021477	9.46558530859604	8.499385835679	8.49325762184654
SDHA	8.23638773782189	8.28023891151233	8.36337950024879	8.42152126825268	8.11769146793113	8.6346076079371	8.77147694640941	8.62788287580028	8.60743198796918	8.29202823312292	9.09935610524395	8.2900865628075	8.24556627986129	8.06049811994844	8.35758761423739	8.24472862285528	8.54211069217507	8.61351068946416	8.33772188913815	8.55058008231374	8.4153955383735	8.40913014367763	8.26946517701237	8.2400807760178	8.40913014367763	7.98597284885805	8.00300167019094	8.55420464760447	8.7094129604952	7.67230914210968	8.2400807760178	8.26531883722867	8.33772188913815	8.39599281562409	8.99598551156704	8.66604040564434	8.06577758928356	8.0185650238219	9.29459613169678	8.3212301901911	7.98932383080278	8.4164033815329	8.32612993556866	8.92455937300026	8.71820599251154	8.63702081488636	8.48311225977591	8.4058319772605	8.40389728504316
RPS29	12.6538482088591	12.6831375138092	12.6831375138092	12.6538482088591	12.7278621763631	12.4928764190286	12.4765040163384	12.590030718013	12.6393516594891	12.4217943190071	12.7594016306297	12.7594016306297	12.6538482088591	12.7278621763631	12.7431305396454	12.7128269027614	12.6831375138092	12.5728679836481	12.590030718013	12.6538482088591	12.6967157645787	12.7128269027614	12.6831375138092	12.556850145137	12.7773195129921	12.590030718013	12.6967157645787	12.6054291159364	12.8622720952447	12.7278621763631	12.7963416209247	12.6054291159364	12.6831375138092	12.6054291159364	12.7431305396454	12.9391647029031	12.6967157645787	12.7773195129921	12.6538482088591	12.8622720952447	12.7431305396454	12.6227802774879	12.8870885461864	12.7431305396454	12.7594016306297	12.973207118332	12.7278621763631	12.8622720952447	12.7773195129921
DAP	6.17598963903198	6.59417653696512	6.70415715412023	6.587589909186	6.7897757028046	6.08915293073165	6.91591280478463	7.02965162998265	6.71159756828772	6.41489571943498	7.91306562052751	6.73224719079616	6.69217676216108	6.57024691355835	6.86167394340797	6.64484630945985	7.19052498921213	6.38437354816376	6.61307682923821	6.7588185798608	6.66858726340679	6.09721639330656	6.46763759774574	6.40217942818515	6.76409287110026	8.04622654770988	6.7583293502089	6.81794126926936	6.97332499782188	6.35396634990006	6.91882709199723	6.83944179811208	6.92148285663206	6.79732138831092	7.29909184538687	7.10430430474339	6.81353820666516	6.6496520822071	7.35274499576639	7.04272151173018	6.89977716734534	6.83984924586009	7.03703408906977	7.70475831552455	7.20616405196416	6.88284615700581	7.36932433213619	6.67485460635354	7.65968847101407
ARF4	9.03760934281791	9.29051510701036	9.20890252818086	9.21077001907669	9.05764094583967	9.19852083954195	9.26762925678169	9.35195161679152	8.94074569543117	9.20728118000599	9.43207271304233	8.99598551156704	9.12218665610092	9.128033540977	9.4204567960809	9.16305436073294	8.9509814052196	9.01668292869455	9.41323508829024	9.3796517304579	9.04266104170561	9.16112935185629	9.1381794684443	9.0960344490816	9.00802500698873	9.43719980416837	9.51543305621188	8.59236382095744	8.67122284240274	8.82055961227634	9.16112935185629	8.99977468332029	8.88176934050931	8.7335931389342	8.67247162036986	9.36197163961893	8.81591438762645	9.128033540977	9.33171229223609	8.93701134586474	8.73062637567692	9.63183584709916	8.76263851959293	8.98069326295878	9.09782599533708	8.34523835264798	9.35463120020647	8.93227490861235	9.10492811448486
COPB2	8.95934057723435	9.21077001907669	9.34594428178063	9.34594428178063	9.1931572471408	8.80034064409879	9.1931572471408	9.43934771629543	9.11247661536836	9.10147291480987	9.16305436073294	9.02307024196146	9.47785911320189	9.33872945258561	9.69143667104472	9.26762925678169	9.32739894468039	9.06780894341149	9.65317562962893	9.50281364917795	9.10315344139144	9.19107003687902	9.35195161679152	9.11650350539763	9.07974856231818	9.30331090905086	9.3009764245603	8.88928347731309	9.30572669332438	9.8187276454024	8.96928152486296	9.68649334366003	9.47091438193933	9.29272419989682	9.425058545298	10.6097952209952	9.33391669181167	9.35696679924707	9.5811069670308	8.88756086280914	9.65054127251707	9.36897545548256	9.69715168299008	9.54193101143442	9.4204567960809	9.33641365309527	9.63778367741434	9.26137412727832	9.30572669332438
USP9X	8.62258679768365	8.85905055516733	8.96265076796395	8.98926292575328	8.98926292575328	8.98730873256574	9.13637344253808	9.08121369687501	8.93384890014249	8.92455937300026	8.9492377991778	8.88032740204361	8.98398063301822	8.98398063301822	8.76418816363219	9.07803306934006	8.78977254980251	8.98398063301822	8.98398063301822	8.95585304252489	8.74399401103313	8.79274953009412	8.9822029903575	8.80621627503035	8.83656790438527	8.9142970066501	8.83656790438527	8.90570483879144	8.88928347731309	8.97756761182144	8.93384890014249	8.89551401825438	8.62390379874322	8.56174548358237	9.5227060001427	9.46041463235989	8.8393713544977	8.31909911968844	8.86874512411889	8.78695677292263	8.75563227066439	8.43259676948614	8.90741401612375	8.39817301038767	8.7348401312653	9.06780894341149	9.20728118000599	8.56056874437222	8.84547611042301
PFKL	6.36837698414471	6.00279591990099	5.79122881610751	6.08221610905172	5.82938930732515	6.56205403611992	6.25632832591076	6.11249455011272	6.03618720530507	6.36131481291917	6.39742264949712	5.89587522830135	5.81384466212103	5.54168137073387	5.87476946274588	5.738724726563	6.24508723640087	6.55430950910721	6.05381247057085	5.79611834868651	6.24841884106833	6.21663039110911	5.98739691523886	6.37499383772927	5.89815185600653	6.28802814562127	6.13678522876452	6.16406366252394	6.84707320197327	6.08841045738628	5.95488594745941	6.21105273324431	6.07638121844596	6.05472531903085	6.05601207591104	5.43878494312602	6.17358941567936	5.76668771188675	6.07308110509608	6.15851705873206	5.94809055681931	5.79008997467657	6.08915293073165	6.19479080142751	6.07473629818047	6.22388198607098	6.02043669822155	6.41235557147482	5.91428306093808
LGALS1	10.0580798737609	10.2408272955378	10.2693644474226	10.4797653605503	10.4285108629722	9.85113569600106	9.29651595577987	8.57447782040115	9.78159776560644	8.9024930038512	10.8063985566573	10.5737160207101	10.0199485119327	10.4632339161402	9.61578477186617	9.52806358183854	10.0265108927503	10.2132527455346	9.65054127251707	9.13637344253808	10.1394779339246	10.0880257587602	10.3146501038927	9.74483696502078	10.2964150294719	10.0677649801421	9.81544078653487	10.3612884969698	10.6367718470275	10.2456583180519	11.4835118349746	11.5492368649279	11.5389943624852	11.4034731964501	10.103991803528	8.31594202142521	11.0473982316316	10.6931223612499	11.9872360574791	11.5864684640119	11.2118710332816	12.1402023893113	11.2688600160736	11.5389943624852	10.6602500633526	11.0148670081667	8.89402385312996	11.5051985591855	11.7321041119072
GPX4	9.28362897808446	8.91068004025183	8.48311225977591	8.85905055516733	8.76722348949487	9.0960344490816	8.21053148864645	8.33055582921547	8.41437246843951	9.03112781817189	8.95236470487608	9.47563155331695	8.28815406558498	8.01443085200356	8.64345620342632	7.97897730965992	9.46558530859604	8.97756761182144	8.42909959236473	8.21774146486788	9.22432545984738	9.08652600434297	8.67646771732693	9.20042918177927	9.13637344253808	8.4048061398399	8.81046520704692	9.15905152713591	9.79333572618563	9.98588097181882	9.43719980416837	9.36655967052719	9.68649334366003	9.50498761198588	9.34594428178063	8.01689051074541	9.1106620220209	9.67003097163167	9.70769369663395	9.51057328694178	9.35195161679152	8.9724694762661	8.68293975729607	9.63778367741434	9.53435642949983	9.69143667104472	8.20765653115397	9.52549896667089	9.73885196603304
THBS1	5.00111807712008	4.91507042750547	5.15864380563652	5.00961229919062	6.14450946900131	5.41034294518707	4.3595095236014	6.08265878273626	5.78152184574244	4.56317341128626	4.73236588208096	5.49015588946228	6.12220366859029	7.53121735868072	5.85584774850929	5.24701484892426	5.82542840201004	4.60595614358754	5.1258175814496	5.81786688004898	6.49515978474815	6.36749962085917	5.19309113432491	5.65888210150234	4.9291214982771	5.36214030043028	6.793459178241	4.83819658015512	5.96785472136624	5.08032090825783	6.8924699958253	6.54332565503411	6.48658857181712	5.98820411378412	5.83471030000363	6.20629536839269	7.08117661340744	6.53780611171226	7.38691372664437	7.86621098205816	6.8602998584986	6.92377935287615	6.25222722681421	6.60205897720258	5.94564113275479	5.64022833693165	5.39759563357378	6.00061331590621	7.27181618729009
CSE1L	7.68207031173198	7.65840450135698	7.83366274274085	7.77999107840386	7.6672450657131	7.41519305201772	7.64191984278022	7.91212737232845	7.66229846551109	7.91926668378966	6.75285035057036	7.47709327753988	7.70826984411709	8.15439294759872	8.04009001014622	7.9181949686359	7.56249026483531	7.68555956676217	7.74111499309151	7.93927090055629	7.4932111700453	7.53358861571976	7.78295903501582	7.70826984411709	7.93065426592631	6.98339540025421	7.6138492972507	7.41585384988403	8.12937176037152	7.8073595904624	7.22461556689713	7.50949061950984	8.34082630090293	7.88969224004725	7.982578150683	8.66213015131625	8.00108291516464	8.5444070698386	8.71528978988082	8.07573935445726	8.12937176037152	7.89045545825744	8.20677478495134	7.67290268086141	7.82815048177176	7.96993979552704	7.91487468521503	8.83516102898148	7.88747966267643
TUFM	8.42152126825268	8.30147509116009	8.25181493333763	8.39599281562409	8.31296973171909	8.77551109073881	8.69283844511904	8.72244748570168	8.73737721126489	8.99254691686838	8.75563227066439	8.62641703271726	8.13314693856346	7.96384399529121	8.42476510885856	8.63702081488636	8.90741401612375	8.7958889846843	8.46859143537869	8.29973745670202	8.60627171043589	8.188658316998	8.40389728504316	8.55706030163486	8.69939524109554	8.42359424955469	8.47314650429674	8.60965307020741	9.53975081132895	8.4048061398399	8.31909911968844	8.55188083659805	8.8622690561129	9.128033540977	9.00983138420992	8.57447782040115	9.11650350539763	8.95585304252489	8.74951816369721	8.7128165523473	8.42909959236473	8.62788287580028	9.12218665610092	8.7482491214753	9.09212004861881	9.07626815671637	8.55706030163486	9.08121369687501	8.90741401612375
PSMA7	9.55996088223624	9.27553938932714	9.39154841469616	9.33872945258561	9.40388521259401	9.49535358376332	9.30331090905086	9.3140877595589	9.41811137576977	9.29272419989682	9.38211658735451	9.42732976407682	9.40608617543581	9.37095531287977	9.21273556959752	9.33872945258561	9.75106206546053	9.5811069670308	9.25541240698387	9.10492811448486	9.30784750370764	9.04410733071675	9.26956682842331	9.3433782337851	9.11435319265106	9.01350341032744	9.23272758986919	9.39889311327845	10.2609012834257	10.2249195557412	9.42732976407682	9.49239109101906	10.3197374189422	10.2169691544422	10.1510998091171	9.91356974558026	10.2169691544422	9.71876690279785	10.1229462058312	10.103991803528	9.86765072202956	10.1998834780637	10.6668593973261	10.2048030254929	9.88629989489176	10.2926403347209	9.48024686707984	10.1510998091171	10.0547278062854
POLD2	6.42109493274594	6.29540347915916	6.06180003005129	6.36913861759971	6.19963039017205	6.4773354623943	6.25670652616963	6.19704358871796	6.19336933349663	6.85414337436078	5.96332648453462	6.35396634990006	5.98345493806454	6.02192222531425	6.35928446378948	5.90139181875416	6.40679491311725	6.73486900057335	6.16147769793312	5.80956832237336	6.26499104171531	6.17229150526323	6.30627749205991	6.43979281576352	6.31528933819507	5.82663630201343	6.40470216969542	6.37092904114832	6.87174874743437	7.42924184052504	6.17438990024769	6.3218677091435	6.6496520822071	6.50857999619357	6.64635273523839	5.68864732241297	6.32444797928198	6.82587634563686	6.9164391651952	6.28724153777719	6.24293326003118	6.63620496033565	6.49812675614993	6.24557180369679	6.44023395965933	6.45090506225241	5.98653288989718	6.98292502171689	6.47049124943801
CPE	6.78182497059004	7.60276404961576	7.79455714611394	7.74027487657002	8.01938334982667	7.23552005448839	7.85770501873431	7.49254716725586	7.22135211069961	6.51227461658642	7.09591415608675	7.49056260754191	8.45081362478577	8.29740470455542	7.79455714611394	7.57684867456831	7.28255729511476	6.68349551995644	7.47030879406697	7.98515834438624	8.31179177117851	7.69759988024843	7.61325410685389	7.12083192077319	7.44264228014383	7.07008747165575	7.41272131629949	7.54771321063365	6.8955423269357	5.46925335196247	6.84597672939569	6.94329578330466	5.9133985959447	6.09412551699444	6.82790150784744	7.95160192650043	6.34850712639516	6.90454109207433	5.67948829080714	6.57865596621498	6.46301486676967	6.55889502868664	6.72698888479348	6.55078614874096	6.4938810551425	6.49515978474815	7.24262815712769	6.73354796582952	6.09759191514999
PGD	8.78395842660034	8.5871985206555	7.93065426592631	8.45290599289472	7.96124155987614	8.19434070215818	8.07753783602852	7.93151322842634	7.93151322842634	9.38421588551886	6.0637608149199	8.17722325819545	7.26715129651594	6.23580512705443	7.91041986376131	6.7489216257341	8.80910822975996	8.15628123478847	7.40922385090285	6.80729432247343	8.11965581801313	8.35973336914888	8.06686301564668	8.38350089078162	8.25078617687929	6.58012734966371	8.34197870258232	7.10828143228292	7.32600744118083	7.95265075316798	6.78542932257817	8.71955614732764	6.46508386602665	6.1956844001274	5.669628264423	5.56345998521653	6.78278392585572	8.72379420996619	5.82713935748927	6.43671443220558	5.77407534293098	6.2933193653524	8.82549911330772	5.79405510041715	7.8002930160368	5.25662936999277	7.24430962066643	6.05601207591104	6.57024691355835
COX8A	10.3001102069624	9.96696489701891	9.39366160706982	10.0801904386234	9.55996088223624	10.0370903291665	9.01668292869455	8.95758978870413	9.28805358505665	10.5576752381609	9.71876690279785	10.1510998091171	9.16819714713938	8.70996676587232	9.39154841469616	8.82217148371169	10.0640475487874	10.1431434448146	9.10147291480987	8.55306635958539	9.97023331438606	9.70769369663395	9.57492234004584	10.1954709768245	9.864812574266	9.76036576642413	9.79637196068475	9.40608617543581	10.3612884969698	10.4797653605503	9.62118765171113	9.86765072202956	9.8187276454024	10.4742242441765	9.41323508829024	8.03111266846759	9.70205864843745	9.99653172533377	9.74483696502078	10.1797420129789	10.1076860019862	9.44346235321455	9.65875721603455	9.5227060001427	9.71876690279785	9.44802578819795	8.9024930038512	9.95749868158576	10.1431434448146
PGRMC1	7.9969029726787	8.0860472571539	8.04913703831198	8.06686301564668	8.05621120559239	7.68689366834378	7.94994087932522	8.0992293534546	8.0992293534546	7.82589157730766	8.20765653115397	7.94994087932522	8.16564247568593	8.28023891151233	8.22064272048608	8.22431100782039	7.95073952192522	7.86304909972993	7.9225393948782	8.29630843968068	8.0677236845039	8.06132220472063	8.06395212613663	8.01938334982667	7.99353659581945	8.24284811937994	7.92541933264	7.9225393948782	8.34407169426583	8.16818747345036	7.69617262511579	7.75559275211525	7.78138879616573	7.55427230660225	8.00300167019094	9.16466740781792	7.63723686572061	8.66478161511136	8.07475403836239	7.66352244071611	7.79797187139943	7.71787856983958	9.22432545984738	7.54455813742992	7.86001759532539	7.7073848438244	8.36850141557128	8.38028147506588	7.995251263127
EIF5A	7.0482227126912	5.95119880342186	6.19317462457613	6.00061331590621	6.6367428581785	6.55210659746153	6.05520860211411	6.36699555785661	6.1573622032419	6.41656318439607	6.36873130982725	6.58325469059265	5.59300480542028	5.85869365049134	5.85162724241093	5.81340670621723	5.88759606462797	6.27986504917791	5.58078955974425	6.03302351257953	6.01547418798409	5.86319135330462	6.2936614427054	6.26001155716224	6.07130812587208	5.95899395451081	6.22998686881433	5.88066694414977	7.02036505166617	6.39312978267193	6.79836310665797	6.26377296661066	7.43990591487658	7.13004294646775	6.14365106255457	5.81006745064311	6.10982961494788	6.55851023745642	6.72847357870016	7.17124987717694	6.09721639330656	6.3839659726197	6.49173035743376	6.69594035745882	6.09454233524519	5.8839951791426	5.58298760432189	6.81739740278829	6.02005256495811
ITGB5	7.00376135146813	7.03602290368657	7.04996724835705	7.18949979685589	7.24430962066643	7.2621237900668	7.85930732632474	7.45486656865137	7.28772701269337	7.07967257173196	6.72930738892141	7.06358403511889	7.35452785318687	7.31065220843381	7.23018025450541	7.48598241424819	7.42252212624691	7.50086724303402	7.78578131126746	7.51824991646928	7.30306991945701	6.98085333621008	7.19747450870599	7.01680220076213	6.96100975964019	6.61356179774075	6.93948035016001	7.70340341244937	6.65346611161303	7.93927090055629	7.25649684060753	8.09640318753152	7.03261163366927	7.74852479095777	8.23424764964521	7.35805346791113	7.60276404961576	8.0860472571539	7.31065220843381	7.67155736648341	7.07263977267017	7.46396694483063	7.18414964417158	8.29439127734462	7.34758559242096	8.21598302121485	7.55168688205655	7.41334170794842	7.8002930160368
MGAT1	7.67290268086141	7.61012697847926	7.20376921954083	7.57748967211987	7.35389835157007	7.53358861571976	7.27847725855164	7.22135211069961	7.14377905494005	7.61862192662536	7.29236564173662	7.4005595919488	7.08735858289219	6.67745835915357	7.24873895434314	7.1223965651087	7.21669447184149	7.59495898477104	7.32193411455928	6.8598136622258	7.60060381339989	7.74273314748689	7.21230902665367	7.37712436884718	7.59083733340775	6.84908339514251	7.25530978327702	7.41519305201772	7.31777737404601	6.97275782596358	7.68273640522378	7.34420076520458	7.39697431683677	7.52970607573503	6.8598136622258	6.55558931516287	7.19077420003945	7.1707344416172	7.22748676235116	7.4749030613189	7.33393480919719	7.93245818750531	7.65243172378883	7.34535800316544	7.06612182084612	7.30502371864086	7.1198509795458	7.1223965651087	7.45295614658505
ACLY	7.64347936655192	7.38386370761119	7.44808121769805	7.63723686572061	7.65363146675322	7.52412677772257	7.59083733340775	7.60337362629325	7.32277457502342	7.63723686572061	8.0327578242881	7.43243713229448	7.56461698298309	7.7073848438244	7.54771321063365	7.37589059871461	7.93496969442374	7.71143846804276	7.6167742544564	7.52552869640591	7.56673229093164	7.04996724835705	7.30372662671273	7.43174265547324	7.23723734547258	7.982578150683	7.38020870645794	7.42865431213977	8.51506227495785	8.1756487864793	8.1470584060044	8.66844914312584	7.84478252103057	8.02619419502755	8.12663098458909	7.96569272189621	8.06686301564668	8.76991366247349	8.21053148864645	8.04999670305977	8.36077594054887	8.03813637843388	8.2953698490764	8.16744996274354	8.18011246146285	7.82500110699121	7.47519936536081	8.21774146486788	7.86234938335413
SRSF7	8.53603444732799	8.01343986886709	8.23110212533844	7.98430471569601	8.10538095186719	8.36752322866284	7.59141576548546	8.16297103485323	8.21156503489769	7.96124155987614	8.25580301020812	8.41937689742228	8.23424764964521	8.29124691621756	8.0677236845039	7.98089683093593	8.03440950114496	8.03620362118208	7.92876141806553	7.66646522573901	7.98344794593228	8.0410729634202	8.307578384908	8.15349508381156	8.09821833599653	8.02781313391784	8.43718911654942	7.93065426592631	8.79274953009412	8.49325762184654	8.31808756264832	8.45081362478577	8.58473520365806	8.43259676948614	8.27532769708251	8.33982701428628	8.33055582921547	8.57061918642973	8.17080384188858	8.34082630090293	8.28225950827329	8.32010766108249	8.47314650429674	8.21246824275996	8.17169300472607	8.11223914178078	8.16019846967388	8.02539846576539	8.6855542655307
CDH1	7.13530354825727	7.32277457502342	7.37531321731986	7.31134169889482	7.62665380746532	8.06686301564668	8.13848845010224	8.09183271832937	7.94834359631835	8.15270181783085	7.93351498272319	7.09544218982664	7.15052205319813	7.12033513377686	7.87441022249268	7.9961237230351	7.71570178490671	7.54579770965018	7.76615969479199	7.82037337887655	7.37898174119806	7.38749384373944	7.57614290685065	7.87783987318585	7.77458419665414	8.17481382334735	7.83989647343529	7.26387766482763	8.02844550850285	7.84792332167992	6.54206456572066	7.42377032002165	6.64076538755744	7.9181949686359	7.80895062315594	8.47199364363399	7.30834014616113	8.13756988027227	7.13644231887523	7.32002379439129	6.97218326910297	6.54597946644859	7.61087083867959	7.2963952357717	7.76397329444539	6.2859235037627	7.75622720179911	7.15441846049334	6.70345345052539
PJA2	7.42552276455878	7.88233857825567	7.65646870516761	8.01171998392814	7.48598241424819	6.33305947842569	6.76501345728443	7.35938762435469	7.42000479592949	7.12791738411606	7.3315289083836	7.540926161898	7.80822083834125	8.33363050208849	7.63932513017345	7.69759988024843	7.01729161512214	7.39516995231309	7.30502371864086	7.63382255098624	7.61996676175108	8.03522495648375	7.88233857825567	7.48380490492059	7.80822083834125	7.07864816502126	7.30834014616113	7.20152271575609	6.88760652704762	6.79971803411229	7.24478582020293	7.4104158376869	6.99553159142636	7.00129698217707	5.87520051410382	7.69341185654936	6.52633946442003	6.87268731731873	7.33949334732899	7.01636438292119	6.66665720559011	6.99955700726349	6.69681705455481	6.99805278134834	6.69217676216108	6.3316824259159	7.32107720365173	6.89645345952125	7.1943111121781
COX7C	11.2295132905487	11.3206564431832	11.3684343687247	11.2407562600873	11.2407562600873	11.1682935944826	11.0148670081667	11.1326766820906	11.2040203044683	11.0554049074948	11.4144187390733	11.3596305331464	11.3486612439275	11.2511981212335	11.2917375814762	11.1843857882887	11.2511981212335	11.2801818588481	11.2801818588481	11.2917375814762	11.2295132905487	11.260044158583	11.260044158583	11.0855534985257	11.2801818588481	11.2040203044683	10.9716702756534	11.1843857882887	10.8500991068481	10.7830074439947	11.0390239318557	11.2118710332816	10.9716702756534	10.9352278271306	10.8562520198407	11.0390239318557	11.0390239318557	11.0232171471269	10.5983997620748	11.1016108592242	11.2407562600873	10.7413931962872	10.772372339949	10.8801849783101	11.0473982316316	10.8500991068481	11.3800514339761	11.3016518807425	11.2040203044683
ECHS1	9.27151090252841	9.22647176447876	9.29877405112593	9.38211658735451	9.24069796931148	9.57492234004584	9.79637196068475	9.75714777587635	9.51787906467696	9.73640635630804	9.38655245793213	9.20465690073501	9.08494181590528	8.83516102898148	9.24069796931148	9.40388521259401	9.25716260446787	9.50498761198588	9.40844773389565	9.5227060001427	9.19107003687902	9.13637344253808	9.39154841469616	9.37774439325514	9.01171896033616	9.38655245793213	9.4412060422847	8.96089828676192	8.88441415394122	8.41002231727996	8.82549911330772	8.70477929514084	9.02154999067738	8.78395842660034	8.80498349281398	9.12218665610092	8.94769400403377	9.40388521259401	9.04726590218922	8.5666682272086	9.06106797720753	8.63200259967037	8.66988547768504	8.40281107986667	8.99254691686838	9.17446064046026	9.78772112863685	9.07437285905914	8.97583155932936
PLP2	10.1873593206252	9.89326478483375	9.32279161300029	9.6776753861706	9.67003097163167	10.2249195557412	9.61578477186617	9.82564833056496	9.73640635630804	10.3803870214347	9.10492811448486	9.89326478483375	9.35696679924707	8.49130026565003	9.48288008982269	9.82564833056496	9.5896553728359	10.0232821793192	9.5922727989954	9.15512966193529	9.60583643163012	9.48288008982269	9.76036576642413	10.2926403347209	9.74483696502078	9.03112781817189	9.82890878376161	9.60072614525574	10.0880257587602	10.0759285578932	9.60798301933263	8.9492377991778	10.1076860019862	9.37774439325514	10.5309111304845	9.07437285905914	9.78472920340332	9.93503762397276	10.8992940777076	9.87974889199236	9.69143667104472	9.27151090252841	9.96055628508458	9.37774439325514	9.51057328694178	9.74483696502078	9.24281823358965	9.64018424703995	9.47785911320189
HLA-DPB1	10.5366644606437	9.75714777587635	9.84835495590448	9.79044621167109	10.457881981869	9.41555270636845	9.03610263461113	8.91237361667949	9.55463204817167	8.50682038120056	11.2118710332816	10.7875565798728	9.87974889199236	8.97103853638257	9.39889311327845	9.71876690279785	9.62118765171113	9.25886919411784	8.81046520704692	9.285804423133	9.30995199546365	9.80547992837574	9.19492778239791	9.12983394178454	10.2609012834257	10.0199485119327	9.93844679703138	9.95749868158576	9.70769369663395	8.91771600387978	11.2801818588481	9.97293038374456	11.2216185635407	10.4632339161402	9.21665438108985	9.80547992837574	10.5107854653126	10.3247389995618	9.01822306925945	10.5309111304845	10.4042305836999	11.2216185635407	9.29651595577987	10.8179702782595	9.77630374859638	9.6477209216663	8.78395842660034	9.44595143549837	11.0148670081667
SSB	7.75480826470327	7.69477893302333	7.61455437745248	7.80576009307529	7.5389440510332	7.0444610698333	6.60288475648796	6.59845477892676	7.0482227126912	7.50154950478851	7.39634712392005	7.67996373738811	7.77859948435008	7.72592201620004	7.66646522573901	6.87914871022943	7.42924184052504	7.15890870926112	6.86408601172787	6.80643074729191	7.80261912767631	7.65363146675322	7.49696594153475	7.65210862684059	7.63659167031808	7.31941324396884	7.67854319626296	7.13254435765716	8.09273895578345	8.44086107255345	7.91041986376131	8.28909560309136	7.48085003340771	7.43501524440623	7.07818635041211	7.03920043613513	7.54527369571836	7.77999107840386	8.27618224054995	8.22713181957362	8.33055582921547	8.71413349316499	8.97756761182144	7.66104651626893	7.6167742544564	7.63723686572061	6.243150545033	8.15172309863211	8.26531883722867
RAB5C	6.50810788938282	6.34259150939258	6.19525018550324	6.52566926524898	6.28071849095117	6.46429721376062	6.62528634972266	6.34550888602412	6.29879822010282	6.68589511229258	6.61934781458269	6.33128521257383	6.17151730565035	5.9489946422935	6.25086510947893	6.08966476478565	6.46429721376062	6.69858089416946	6.19274246555025	5.97595647987013	6.48950896447192	6.5230832443486	6.35189591960728	6.48175825867691	6.4976806197015	6.72285850657605	6.52104356920221	6.6121695911374	6.59942834116247	6.97434745071101	6.42340266199176	6.4898962322061	6.43504999370944	6.65251766526893	6.60288475648796	5.97230393386674	6.70604978476994	6.74867289806384	6.75590033057332	6.57726491826818	6.65067201108837	6.77693481512625	6.49515978474815	6.58741774568599	6.50608233126697	6.33897772118195	6.02498334978202	6.81592144518742	6.72285850657605
GPNMB	9.39154841469616	9.62664940209188	9.98234861276113	9.77630374859638	9.87974889199236	9.58423839200119	9.55996088223624	9.70492299522426	10.0068705455067	9.18178333377945	9.05062933639246	9.72708405312658	10.0801904386234	10.0640475487874	9.77630374859638	10.0132628758539	9.79637196068475	9.80547992837574	10.0407215063799	10.1110878931898	9.70769369663395	9.66184589746883	9.67482272704945	9.66693623789621	10.0370903291665	8.72379420996619	9.39154841469616	9.29272419989682	10.457881981869	10.5576752381609	10.8063985566573	11.4144187390733	9.5227060001427	10.494715335687	10.7117903942857	10.7171987352115	10.4235318461475	11.0554049074948	10.9859966877156	10.412458485829	10.6931223612499	10.9277025787513	12.0727153389215	10.5200805630929	11.1421686759982	11.339067944803	9.97293038374456	10.9277025787513	11.1161448167679
EIF2S1	7.9014392147892	7.82589157730766	8.22064272048608	7.57544230745641	7.98842029634417	7.71082875916706	7.84710153234135	7.81435883016175	7.95265075316798	7.93927090055629	7.36696283547796	7.8042631578687	7.76479884354775	8.16481888523038	7.9868569541312	7.82746940196158	7.96817602886268	7.6700485626213	7.71353265917198	7.73361484762659	7.92324548684733	8.0038060231467	8.26756188916933	7.56673229093164	7.87205003537513	7.421892053939	8.1809828765996	7.78730771175897	8.18489328991928	8.26531883722867	8.06577758928356	7.1166503275464	7.87855841604188	7.67074378720792	8.17657334832279	7.74346227187197	7.80895062315594	7.88233857825567	8.23318034206486	7.91487468521503	7.7865264178903	8.16818747345036	7.74198237384411	7.67921557916697	7.85369059835145	8.18960247382552	7.84623402530848	8.60965307020741	7.66297431002194
HAX1	8.46758272412037	8.3879792744508	8.22713181957362	8.38669918859658	8.26053301030591	8.2400807760178	7.71510278064086	8.04913703831198	8.12416009850643	8.35106194517455	8.53836745373494	8.46859143537869	8.04544294558084	8.08056686953469	8.38549339477125	8.03620362118208	8.34919542633339	8.47782511802653	8.08697388778029	8.14138628865346	8.39363882248463	8.3223787040222	8.21246824275996	8.30869414723273	8.36337950024879	8.31909911968844	8.19255861765785	8.15825320971908	8.65217561448153	8.34407169426583	8.15526747898568	8.59975799763123	8.46758272412037	8.45856072594777	8.15921182581904	8.21698096448489	8.15439294759872	8.72789886144206	8.38350089078162	8.37681139965425	8.50682038120056	8.47782511802653	9.23659955693484	8.15082310762475	8.24983978725979	8.20471871085586	8.28419378206908	9.04410733071675	8.29319026130877
NFE2L2	10.4042305836999	10.8299680740534	10.862887233406	10.7291075999048	10.5828796053547	10.3848521568471	10.39435560977	10.9133779303421	10.8299680740534	11.0936524910092	10.0677649801421	10.4285108629722	10.8179702782595	10.7232764886496	10.9783435143634	10.6149289650771	10.5629942327194	10.4532937206308	10.3247389995618	10.5576752381609	10.862887233406	10.873919770236	11.0148670081667	10.5737160207101	11.0306133838401	10.2408272955378	10.4844961574361	9.94158050273867	10.1797420129789	11.493792614626	9.96410443704704	11.493792614626	9.80846002465346	10.542078585736	10.5934145301568	10.5476601904223	9.94732676822194	11.1682935944826	9.99285072532823	11.0936524910092	10.3749671465547	9.91959736964659	10.5476601904223	10.1910312755327	10.7940289963544	9.6803813275198	10.3483804994392	9.74483696502078	10.7830074439947
TIMP3	7.25976601554978	8.14031713173024	7.56249026483531	8.28709682600265	8.5433966101549	7.76479884354775	8.01689051074541	7.84164138316885	7.81117180582802	7.15685101320328	7.49117635886662	8.41002231727996	8.41437246843951	8.92745285532961	7.63093382874799	8.1258574830141	7.5574205936716	8.10538095186719	7.75711730391348	8.11305487549709	8.28115853906153	8.5114759166188	8.06301386414311	7.87280713396066	8.02107846476484	7.59141576548546	7.88140520671218	8.64116581077084	6.48865698914976	5.71802328533397	7.91926668378966	8.40056795510516	6.84707320197327	7.36696283547796	7.77080156625299	7.79387327443965	7.02405771699387	7.2054986927761	7.15052205319813	8.26531883722867	7.25045676907881	7.95434411587627	7.69841288953931	7.83914886318812	7.53492099659513	7.982578150683	8.08222961786198	7.16000125925177	8.5325714715169
MBNL1	9.01514250242301	8.94074569543117	9.05062933639246	8.95934057723435	9.17826967522429	8.77277028374204	8.78395842660034	8.61631915562267	8.92604791183438	8.65597067236095	9.19492778239791	9.14001023863915	9.24683909470611	9.46558530859604	8.83656790438527	9.1381794684443	9.27968587211622	8.86874512411889	9.07278065690271	9.02436404647868	8.87041008074639	8.9509814052196	8.91771600387978	8.85462787393257	9.13126064785001	8.53010194417936	8.77147694640941	9.07626815671637	9.09212004861881	8.97583155932936	9.24069796931148	8.84088345572443	9.42732976407682	9.25541240698387	9.06915901409932	9.57284449214544	9.03256666009018	8.91771600387978	8.69165344316418	9.02005420327918	9.07803306934006	8.90109422112063	8.57061918642973	9.05764094583967	8.97756761182144	8.61999950622242	9.01350341032744	8.82688230619104	8.97103853638257
MFN2	6.7124914357474	6.42340266199176	6.0227546369308	6.22620057142217	5.79451914252138	6.45409200960945	6.00563076226034	6.14009402572795	6.07978737361363	6.78771896241549	6.1344110139335	6.14492658389642	6.01850234156637	5.97352632904944	6.14587142963321	6.20909560420548	6.50262596205328	6.50088266785888	5.68162520080199	5.93740437609124	6.36343572812242	6.38358141348528	6.4853566025929	6.52670134567326	6.36616924173611	6.26423009726995	6.48658857181712	6.16328525057135	6.67691282834766	6.26172747846777	6.41743306885603	5.75937683036206	6.61356179774075	6.72184174987508	6.437618167165	5.94252343468008	6.09885893362691	6.3405406230305	6.76182823055268	6.45238730894569	6.23580512705443	6.50468186228953	6.44495260179026	6.55251413969571	6.3510136921461	6.19963039017205	5.76547924154538	6.75336062038511	6.78460553846623
NMT1	6.35396634990006	6.34098384776841	6.27947442124164	6.47264318697977	6.37593536769548	6.45090506225241	6.43504999370944	6.56704945981154	6.42850975552311	6.56880874715675	6.33823494403657	6.329289370406	6.19963039017205	6.35568216069075	6.35273377563051	6.56657906036271	6.41743306885603	6.467143412753	6.45048775447097	6.40088227871427	6.39270775064789	6.37499383772927	6.41903032206667	6.45324551552947	6.43540412219061	6.30078432640022	6.4254126366377	6.48910045679498	6.68166978756205	6.7800121502601	6.50857999619357	6.5126510354116	6.70656498615099	6.75438551721674	6.7949679806233	6.78929854677922	6.65109699614965	7.00890782348983	6.88902553386891	6.3737027773802	6.60854035667627	6.45598626651648	6.6367428581785	7.00178320641113	6.58012734966371	6.59131206427444	6.33261673283597	6.98784056673902	6.65159015079798
YBX3	9.46041463235989	9.72708405312658	9.72708405312658	9.75714777587635	9.76036576642413	9.69414708486879	9.75106206546053	9.77144466843054	9.75106206546053	10.2207728736891	8.43718911654942	9.55463204817167	9.82227711466934	9.81209782167446	9.70492299522426	9.61578477186617	9.6803813275198	9.61075136529591	9.56537807195933	9.60798301933263	9.97642585834594	10.1192282021115	10.0298011187482	10.1510998091171	9.85113569600106	8.7972937345232	9.8187276454024	9.6183616273535	9.53107955220713	9.35195161679152	9.29459613169678	9.26762925678169	9.63778367741434	9.69954815916595	9.47563155331695	8.92745285532961	9.47785911320189	9.76583774328357	9.87091194939907	9.30784750370764	9.71089863640993	9.38655245793213	9.74190544595011	8.95383009024177	9.48288008982269	9.16112935185629	9.14566661712522	9.10492811448486	9.96696489701891
IGFBP7	9.89326478483375	10.0166594569029	9.70769369663395	10.2091965818351	10.2790427544092	9.81209782167446	9.97642585834594	9.40137477282679	9.70492299522426	9.22647176447876	10.3001102069624	10.0370903291665	10.3345527368171	10.7171987352115	9.5227060001427	10.0480556737232	9.70769369663395	10.0003761304732	9.98234861276113	10.1797420129789	9.8361176176859	9.86171233804438	9.6477209216663	9.47563155331695	9.83926066523429	9.77144466843054	9.55463204817167	10.4844961574361	10.1510998091171	9.64018424703995	10.6821840037545	10.7351726536559	9.92281075766145	10.3803870214347	10.0951496842799	10.2609012834257	10.5785421254508	10.2370621917694	10.3001102069624	10.8801849783101	10.3888815709743	10.7043693583606	10.0442898588098	11.1935120532577	9.84296862729229	10.5879055744753	9.85802165113793	10.5785421254508	10.1633720702115
PUM1	8.63702081488636	8.50435530581833	8.70750765898994	8.55558931593693	8.70885915511808	8.3758312089541	8.71676947889872	8.88441415394122	8.69536241921826	8.73062637567692	8.85120947896972	8.6672947336746	8.91237361667949	9.03256666009018	8.73864398883549	8.74571198472069	8.96632767082254	8.34523835264798	8.69536241921826	8.86044725877048	9.00983138420992	8.77679794098267	8.89551401825438	9.02005420327918	8.80211621655857	8.92257645032475	8.72244748570168	8.7972937345232	8.57201908513593	8.67369573482599	8.80034064409879	8.80762997892046	8.75435702396404	8.90109422112063	8.80034064409879	8.81323489409017	8.73864398883549	8.66213015131625	8.85905055516733	8.68995186772132	8.95758978870413	8.84356958508967	8.96928152486296	9.02307024196146	8.61351068946416	9.02628251866901	8.87380568323676	8.64116581077084	8.80498349281398
ARHGDIA	6.11937880960488	5.83338980671471	5.58646348096028	5.91170636346569	5.669628264423	6.37174510097463	5.98776483727182	5.44787670051439	5.60370496135282	6.36343572812242	6.07732453450941	5.96912328896918	5.49496437198789	5.34691731479463	5.688198330545	5.27013126694221	5.95442777355596	6.1703491143953	5.40337347239841	5.44171325119303	5.83100125321886	5.92521080873184	5.69019001871106	5.92957780768004	5.81617062867761	5.95571954547522	6.20297727463474	5.86483904253927	6.17949910071626	6.42850975552311	6.13216182372027	5.97039198319177	5.80445834752024	6.31817040312872	6.20380421762114	5.13726230470699	6.07214499956587	6.43671443220558	6.42631236586945	6.22210936536853	6.05218353260062	6.26827629052506	5.91807062516988	6.10009772839607	5.92011311339986	5.85497993991661	5.37221817385441	6.04919041235305	5.99207151085083
BHLHE40	8.4517071954843	8.57061918642973	8.03200671881636	8.30471689070284	8.42561987035342	8.42561987035342	8.26158755856158	10.1110878931898	8.76991366247349	9.22056300822669	7.42063407542347	8.67247162036986	8.04813860095653	9.54959966208833	8.40167693063069	8.75254009535184	8.565189059255	8.62788287580028	8.38028147506588	8.55420464760447	8.4902293665739	7.93591499471304	8.21967169853359	8.76722348949487	8.27618224054995	7.42000479592949	8.65079387380982	7.96993979552704	9.07437285905914	8.6346076079371	8.68995186772132	7.58484355590595	9.23272758986919	7.23446611225749	9.15905152713591	6.72285850657605	8.127506389481	8.02018836921096	8.44608894670957	9.07437285905914	8.44086107255345	7.1533174620656	8.02107846476484	8.43475833722274	8.70352698708703	8.33982701428628	7.85445520565686	7.3587895320089	8.91237361667949
NUDC	7.34160743025809	7.22913309246421	7.11567579010161	7.36993118684589	7.14440640600467	6.88760652704762	6.57825769223713	6.95731034137486	7.12335571292068	7.39573940482084	7.59988567233326	7.26607139349417	6.98784056673902	6.9773935901808	7.13823328637782	7.03703408906977	7.4139635089812	7.46396694483063	7.03558583235474	6.99708260357154	7.17642197993994	7.26776670002963	7.379654998997	7.1223965651087	7.1991954296	7.379654998997	8.35758761423739	7.41460752659493	8.09072075649999	7.14267197227469	7.78498533552317	7.10254438196375	8.02296370008273	7.71510278064086	7.46650973484803	7.25470992668604	7.44638239754821	7.57908804927369	8.29740470455542	7.35638793662606	7.61087083867959	7.89826307412262	7.91122221966222	7.82500110699121	7.47331275970721	7.64695165097415	6.82252911625568	7.8431043153585	7.72165714890309
TERF2IP	7.33393480919719	7.33866830886555	7.30888411487573	7.50426924336674	7.4104158376869	7.13762215630015	7.07818635041211	7.77999107840386	7.4932111700453	7.31303333570226	7.72092281856421	7.63932513017345	7.28255729511476	7.88814976067503	7.32966382722686	7.55560847704242	7.51824991646928	7.15052205319813	7.54704256465736	7.60276404961576	7.54318189622292	7.42312523166971	7.44457506833907	7.42729786726728	7.45244931544474	7.30780698872825	7.63230415356159	7.35805346791113	7.89362809096445	7.34758559242096	7.85536669265981	7.95719157062218	8.1819851890034	7.78817479340653	7.3686972181313	7.7041841705144	7.82314687416558	7.90966685145179	7.21292648465919	7.98089683093593	7.6771125387291	7.55427230660225	7.62826277128881	7.80183644404003	7.76615969479199	7.22461556689713	7.68349272174911	7.81044282558833	8.13314693856346
TMX2	7.74111499309151	7.68273640522378	7.71288521302782	7.79938263249173	7.51441060660152	7.52078483902072	7.48598241424819	7.76986934541393	7.68207031173198	7.81321458069989	7.451163281988	7.58811427064277	7.52698889716796	7.38313464370409	7.86853472062278	7.71647394107312	7.89288411870459	7.64915027923133	7.58879366206943	7.53773683519401	7.61601285259195	7.46834194220468	7.584068156736	7.69341185654936	7.69129066992031	7.50756660689988	7.9057219855123	7.43612026078061	7.67996373738811	8.12248503315188	7.59083733340775	7.79866319422666	7.47642249513857	8.03200671881636	7.23723734547258	7.87609969786767	7.48598241424819	7.72735662308834	7.596310268405	7.9208678602722	7.92166190005423	7.95265075316798	7.70672351143481	7.6591002450322	7.84549876247425	7.21569149756434	7.87205003537513	7.6771125387291	7.07569701544088
ARCN1	7.36594025609803	7.86776486530825	7.9057219855123	7.8586532742577	7.83600817873638	7.70200100578391	8.30023198856899	8.66604040564434	8.20960050784291	7.79551347358395	8.30371414774857	7.72462024970184	8.24657875599326	8.17481382334735	8.11027917946408	8.29973745670202	7.94347530170425	7.69266076239192	8.3243690577756	8.29124691621756	7.70200100578391	7.8002930160368	8.11560014433899	7.80261912767631	7.87783987318585	8.35310366630931	8.21598302121485	7.72165714890309	7.01265030904608	8.08056686953469	7.55814231337601	7.55490739440637	7.38691372664437	7.28890885541483	7.37348336528185	8.1690508667422	7.72813687004989	7.80895062315594	7.74778489246915	7.65840450135698	7.88747966267643	7.92541933264	7.52552869640591	7.77318334287956	7.55035431150615	7.67566492042175	8.40799820364936	7.42494851870219	8.27726717573184
UBA2	8.28419378206908	8.43581106247708	8.46859143537869	8.61351068946416	8.67791279380042	7.67854319626296	7.73578836511668	7.66859922469329	7.77080156625299	8.47087827444621	8.26053301030591	8.52177557347589	8.68853220100695	8.81911748798841	8.6672947336746	8.03440950114496	7.99300030062909	7.83741770548769	8.21774146486788	8.17481382334735	8.52642344206553	8.42359424955469	8.38549339477125	8.51506227495785	8.55558931593693	8.18489328991928	8.75980758963299	7.87370623211907	8.50948486636672	8.6292721068798	8.28815406558498	8.61631915562267	8.85780931478524	8.13673490871501	8.04999670305977	8.57683183042167	8.23016177734478	8.89402385312996	8.33982701428628	8.19988921212588	8.60858107232775	8.66844914312584	9.05440161499418	7.6890522966014	9.04410733071675	7.5188489636199	7.74346227187197	8.58989777381647	8.41738968753199
FBXO7	7.75788288883085	7.68056213616138	7.65968847101407	7.66646522573901	7.72321170605675	7.72735662308834	8.03010778495885	8.02213613872351	7.89202156648231	7.86621098205816	8.06395212613663	7.81593265261774	7.67350688735747	7.65143871553136	7.74273314748689	8.12416009850643	7.77080156625299	7.89045545825744	7.9604230440075	7.91734842234195	7.78730771175897	7.78354465393149	7.75711730391348	7.90234111830202	7.75250844073127	8.05621120559239	7.75711730391348	7.94007558007999	7.16000125925177	7.34474439442667	7.91122221966222	7.87441022249268	7.79329377283312	7.83825233880625	8.32010766108249	8.27532769708251	7.85122848360393	7.70277714229218	7.3899531672895	7.62212356576387	7.80107066754358	7.47577267397119	7.32302755021986	7.64418916808251	7.95634529809926	8.28023891151233	8.38126229065639	7.81798290755584	7.93245818750531
GNAI3	8.41843638393372	8.6424520808196	8.69402425318763	8.64823257583336	8.52406571035871	8.46072814166654	8.95236470487608	8.89748465225887	8.72086610638618	8.73994030016273	7.39258033108712	8.36850141557128	8.57328600372058	8.67510085888087	8.74571198472069	8.92745285532961	8.18783838433824	8.5325714715169	8.66478161511136	8.92910284590436	8.33982701428628	8.46296798211051	8.66844914312584	8.58218538096487	8.59975799763123	7.72592201620004	8.64116581077084	8.51259081435995	7.29051452530004	8.16564247568593	8.06301386414311	7.69552099263175	8.16564247568593	8.02539846576539	7.92397021972625	8.63702081488636	8.00031537874392	8.08312258659615	8.52406571035871	7.85536669265981	8.01620177596132	8.1756487864793	7.95871776462425	7.4005595919488	7.97704956774754	7.66859922469329	9.05440161499418	8.57683183042167	7.73823701550663
CHD4	7.55168688205655	7.05255572473158	7.12392128262452	7.36594025609803	7.25470992668604	7.04878591376015	6.68923766813728	6.8741992225918	7.05359769424757	7.5188489636199	7.41460752659493	7.4104158376869	7.26559551867074	7.24584833149885	7.20616405196416	6.73812978265757	7.47519936536081	7.2683922491103	6.92377935287615	6.66419692222265	7.52078483902072	7.35116327328809	7.17287351274038	7.44397126516441	7.381866918059	7.14377905494005	7.17218745446214	7.20960144427908	7.73951018492161	7.45486656865137	7.8637681643358	7.62212356576387	7.71713391613888	7.50279227667071	7.38808987684639	6.73027290666756	7.34286411153316	7.71353265917198	7.4373959237548	7.6259123132585	7.71353265917198	7.62212356576387	7.54527369571836	7.45907030448554	7.22135211069961	7.6124328659882	6.97886672747485	7.62342953255494	7.861598789671
HTRA1	7.30438452973353	7.71082875916706	7.84229164401738	8.04913703831198	7.96993979552704	7.63876340141085	8.05455092189927	7.44200452079112	7.91734842234195	6.55759677213448	7.74346227187197	7.91391418968845	7.99353659581945	8.00108291516464	7.52204834811474	8.14593833208182	7.45907030448554	7.79035647900255	8.16481888523038	7.93669566803298	7.76912881836045	8.05261205527323	7.89743997373405	7.48530657817473	7.8943618470497	7.29350919625353	7.23398906043099	8.72379420996619	8.28762544579382	7.52017819544213	9.16305436073294	9.37549309573729	7.54455813742992	8.31594202142521	7.51090500338137	8.08222961786198	8.12248503315188	8.10262780516971	8.2644058131124	8.75711959903593	7.87783987318585	8.85905055516733	8.10444741352511	8.93384890014249	7.88882470999009	8.43475833722274	8.06577758928356	8.96793897376381	9.36436181833752
LRPAP1	7.24207362597265	7.11235743884271	7.1273086574938	7.08587934338572	7.34474439442667	7.16594903630838	7.47331275970721	7.27065235273581	7.2107698206122	7.20734109652305	7.78578131126746	7.20677764358087	7.43437705257556	7.21791140990781	7.29051452530004	7.52269146406406	7.61742298204368	7.52777204737019	7.36594025609803	7.34357527628713	7.45244931544474	6.97195200789396	7.07818635041211	7.07372292426581	7.29470796998413	7.90063647102112	7.25976601554978	7.67155736648341	7.54269958004225	7.20316880100305	7.44755416341602	7.26715129651594	7.2753584227981	7.47030879406697	8.00108291516464	7.70826984411709	7.82314687416558	7.23723734547258	7.47221240819974	7.37102198123719	7.30780698872825	7.63447572934263	7.44397126516441	8.33363050208849	7.47825218431516	8.09538983154518	7.49117635886662	7.52412677772257	7.6890522966014
ITPR3	6.02676252501509	5.63445086872177	5.4074690821545	5.74318802092263	5.65729014510594	6.16922474052174	5.74476260476379	5.76630876604083	5.71384034590681	6.17559536998417	7.25976601554978	5.82754983955008	5.68502077593193	5.47731086771574	5.69138289800642	5.55051836222012	6.14166512397305	5.89383354302066	5.6994860200002	5.72077236078113	5.79491842071786	5.75727770122332	5.6205198637361	6.00238642899859	5.52246515702803	6.89199262586837	5.82106639684252	5.86902465654592	6.52566926524898	7.15441846049334	6.42153744698777	5.95404503733587	6.57354612780083	6.84659581915951	6.72744436865232	5.82542840201004	6.00819874175807	6.86167394340797	7.82589157730766	6.27819166570342	5.9755602346742	6.46594737980809	6.55470899831962	6.02972411472153	6.18621795496126	6.21566014993754	5.83213687293222	6.28677824948418	6.23079975330971
PITPNA	7.46212260849805	7.3686972181313	7.92397021972625	7.5389440510332	7.70540373009292	7.71353265917198	7.80976524281977	8.12842371143857	7.98764972844728	7.8637681643358	7.00686276197832	7.45968559146762	7.64131472370033	7.28661919738362	7.73207512671907	8.07475403836239	7.55687595404176	7.8943618470497	8.02213613872351	7.94435788503035	7.60793402158651	7.34996216170576	7.63093382874799	7.57826449934337	7.70889881456068	7.13998132867148	7.81870276228333	7.58682622609658	7.16530971435871	6.70836104696607	7.39754280067592	7.05529797433321	7.22627443183702	7.22748676235116	7.29236564173662	8.09821833599653	7.63382255098624	7.54150839723524	6.95889618812595	7.66796898009652	7.13206138472699	7.21952207267242	7.34939770334349	7.39634712392005	7.54965171363501	7.44264228014383	8.02463491897666	7.1166503275464	7.26895060689833
IDH1	9.30784750370764	10.1633720702115	10.2048030254929	9.9040405000835	9.82564833056496	9.49779085905499	10.3749671465547	10.5785421254508	10.3520476631585	10.1192282021115	9.94496454713793	9.62118765171113	10.0166594569029	9.64272546156479	10.4085087498706	10.6042529940261	9.864812574266	9.41811137576977	10.3704930652738	10.7772615001117	10.0132628758539	10.2169691544422	10.2693644474226	9.81209782167446	10.412458485829	10.3704930652738	9.86171233804438	9.53107955220713	8.91771600387978	9.69954815916595	9.41061175931723	9.95097325959636	8.38252263644568	8.88606626084352	8.83802783723911	10.4900866915712	9.16819714713938	9.18733060731281	8.38028147506588	8.88928347731309	8.57683183042167	9.66693623789621	10.1151790480589	9.20465690073501	10.0003761304732	8.94606018812534	10.4844961574361	9.35195161679152	8.66075466682516
SEPW1	9.39889311327845	9.18733060731281	8.74278027081609	8.97756761182144	9.18921895959239	9.13126064785001	8.58473520365806	8.0587266690723	8.48430893814363	9.15699839526914	9.43934771629543	9.61075136529591	8.81911748798841	8.75435702396404	8.46985203385031	7.74111499309151	10.0442898588098	9.18531355868665	7.58098438161013	7.19634718274621	9.41323508829024	9.17622857426367	9.38655245793213	9.44802578819795	9.33872945258561	9.74483696502078	9.33171229223609	9.285804423133	9.66184589746883	9.45779488859418	9.65054127251707	9.54959966208833	10.1316149126777	9.79912663371534	9.77907481190629	7.87783987318585	9.67482272704945	9.69143667104472	9.98588097181882	9.91069441957027	9.99285072532823	8.99598551156704	9.21665438108985	9.84835495590448	9.56537807195933	9.38896285778328	8.04197434803591	9.27342763192625	9.35463120020647
SLC7A5	7.56461698298309	7.13305836084756	6.88948773489485	7.44200452079112	6.74658778518902	8.17899781359115	7.7610029004942	7.22297430434534	7.25096666873234	8.44405721315823	5.54974941123818	7.43872943581458	7.3899531672895	7.1813482504209	7.04012502770019	7.26953364995162	9.12031813271177	8.25462865397535	7.66419923701059	7.10254438196375	7.05636979849842	7.34704537768625	6.76501345728443	7.59290063089472	7.43033091812101	6.80706240846907	7.33560102034632	8.28324414011084	8.57928686373057	7.9977004022965	7.08956068840129	8.65765073674911	8.83200239612086	9.30331090905086	10.0880257587602	7.18509450417504	9.38655245793213	7.78295903501582	9.36436181833752	7.3232805254163	9.08121369687501	8.16993013725795	9.94732676822194	9.79912663371534	9.25541240698387	6.97839509346388	7.16114993951622	8.34082630090293	7.4139635089812
AMD1	7.46148204744042	7.44264228014383	7.73286602727808	7.55252673115183	7.55490739440637	7.40125597862527	7.13823328637782	7.46396694483063	7.40864599777737	7.31777737404601	6.67485460635354	7.33327585972157	7.68971489908403	7.49963442009819	7.95434411587627	7.31666998270235	7.0482227126912	7.1533174620656	7.40624407066312	7.26091583988149	7.43437705257556	7.33265420262928	7.62059813058831	7.45770886004824	7.43102815780516	7.12033513377686	7.59422129079909	6.89930331034137	8.15172309863211	8.54927347910819	7.03355107777822	7.1004704422695	7.26448350947139	7.16061134937217	7.17751249945281	7.57969253078672	6.8885701193865	7.34050384732329	7.47577267397119	7.24650301330028	6.92693978457223	7.74778489246915	7.06750758491432	6.47182878559934	7.09642299369204	7.07818635041211	7.1485110426648	7.37649893735496	7.42924184052504
PSMD1	8.51830764972085	8.28115853906153	8.29319026130877	8.3212301901911	8.25768621868751	8.4866159130678	8.51616673019702	8.5338539131415	8.51727681132728	8.41843638393372	8.17379513715507	8.19522507430654	8.3430187834144	8.31909911968844	8.33273651367477	8.55188083659805	8.52406571035871	8.61474805465171	8.40389728504316	8.39363882248463	8.16564247568593	8.05455092189927	8.34738106928122	8.4164033815329	8.20960050784291	8.13314693856346	8.47886519968725	8.35973336914888	8.67646771732693	8.94253734999415	8.42152126825268	8.61999950622242	8.4427818868264	8.59975799763123	8.77277028374204	8.77679794098267	8.70750765898994	8.52642344206553	8.229257793302	8.5444070698386	8.20371909802413	8.29439127734462	8.7265361056933	8.71117955603924	8.47886519968725	8.52781395984535	8.59096966214594	8.87041008074639	8.36652942204106
CREG1	9.85463429046209	9.90694732565804	10.2926403347209	10.0003761304732	9.92595083142667	9.51057328694178	10.0232821793192	10.3097071631623	10.0513150480215	9.71346794517766	9.55996088223624	9.77355273760092	10.2456583180519	10.3001102069624	10.2693644474226	10.4632339161402	9.50038730855225	9.65317562962893	10.2609012834257	10.5879055744753	9.94158050273867	10.1394779339246	10.1131334706243	9.94732676822194	10.1474136978522	9.66693623789621	9.77144466843054	9.93844679703138	9.59680694611496	9.84566473843531	9.5811069670308	10.3993133365689	9.55712059363652	9.5953764084772	9.44346235321455	10.2841392892717	9.60072614525574	9.36655967052719	8.85202464889452	9.60072614525574	9.55463204817167	9.98234861276113	10.4692356841379	9.26337972067405	9.81209782167446	9.33872945258561	10.3749671465547	9.5953764084772	9.56298682880792
CSTB	13.1625749662443	13.1288872784139	13.2026446894988	13.074434527759	13.1625749662443	13.2026446894988	13.2026446894988	13.1288872784139	13.2026446894988	13.1625749662443	10.9133779303421	13.1288872784139	13.1625749662443	13.0000415220249	13.2026446894988	13.074434527759	13.1625749662443	13.1625749662443	13.2026446894988	13.2026446894988	13.2026446894988	13.2026446894988	13.2463319111913	13.1625749662443	13.1625749662443	12.2701027293202	13.1288872784139	13.2463319111913	12.6054291159364	12.6538482088591	12.5728679836481	12.6393516594891	12.4765040163384	12.7128269027614	12.6538482088591	12.1000751111164	12.6683531196975	11.9703132057608	11.6784661927664	12.6393516594891	12.3335213487149	11.339067944803	12.2000412974595	12.0298083576387	12.556850145137	12.6393516594891	13.1288872784139	12.6967157645787	11.9998403819095
PCNA	8.95758978870413	8.64587977126043	8.80342697480635	8.80621627503035	8.75499464731421	8.74571198472069	8.2400807760178	8.44086107255345	8.72379420996619	9.19492778239791	9.15512966193529	8.83020114152089	8.84230199105486	9.10147291480987	8.84701772715674	8.52517418901716	9.23063564529862	8.68430498415836	8.48202527658455	8.17169300472607	8.30254562012726	8.26531883722867	8.65468536642894	8.88441415394122	8.60499318311841	8.7061704641052	8.13848845010224	8.29124691621756	9.45016009448995	9.3796517304579	9.18733060731281	9.02307024196146	9.36436181833752	9.87974889199236	9.57778274272096	9.6837887459973	9.62913316016172	9.81544078653487	9.88629989489176	9.51295251717501	9.33641365309527	9.6644780910306	9.88629989489176	9.22056300822669	9.41555270636845	8.50565815238483	7.69990879262854	9.64272546156479	9.55996088223624
RRBP1	6.06600589454584	6.01887740359708	5.87431956687699	5.9489946422935	6.03927741848286	6.25964930057699	6.11037568291098	5.73330092548122	5.44969951898186	6.38358141348528	7.42976110246296	5.93236857011117	6.05798746065162	5.74350306054285	6.34469643733535	5.42406062617549	6.30200124565583	5.89769964522398	5.62335347705713	5.43732192075981	6.31915873488351	6.15061845711599	5.87748867951229	6.06266358645667	6.18579440854309	7.19857894767172	6.33858303752401	5.9168201113848	6.57495036428408	6.25046955264938	6.76956545983512	6.34550888602412	6.39906056235683	6.38919769850494	6.36749962085917	5.66519811673882	6.4120023800297	5.87864979386054	6.64281004462836	6.50045445516751	6.35189591960728	7.1579181849541	6.39539333841749	6.66627610578833	6.06788423742566	6.07170503984868	5.66867791592795	6.04227594766494	6.63405167737995
TNFAIP1	6.42901988128452	6.42373954030215	6.41871634788117	6.594634683194	6.62991701216016	6.84543230030484	6.46550020025012	6.72140838717668	6.4912273766377	6.68541954481286	5.88978093392508	6.3218677091435	6.32266591155669	6.67569590627815	6.65109699614965	6.43251969294465	6.13016576481026	6.36956656772443	6.55302266030815	6.50608233126697	6.62728787645715	6.68541954481286	6.52441125427964	6.59131206427444	6.62477943924651	6.30627749205991	6.72333509545531	5.86814844187601	6.65299475399935	7.04717787112814	6.29720464138575	6.38593671103937	6.65914882380563	6.93228714195413	6.65483347884734	6.62017851340692	6.7047921066565	7.84865247736128	7.39940117173427	6.60116786255908	6.63981286422448	6.45090506225241	6.50608233126697	6.14717698733777	6.38871061332113	6.25046955264938	6.54332565503411	6.20629536839269	6.17489498570732
HDAC1	9.3433782337851	9.06106797720753	9.20465690073501	9.3433782337851	9.21077001907669	9.50498761198588	9.03925963543528	9.14928888151001	9.29651595577987	9.46558530859604	9.78159776560644	9.29272419989682	9.32980436035204	9.00640825640487	9.425058545298	9.34594428178063	9.90694732565804	9.34594428178063	9.85463429046209	8.74702200230963	9.18001274221521	9.03760934281791	9.30572669332438	9.39366160706982	9.20728118000599	9.56537807195933	9.285804423133	9.11247661536836	9.61324335811138	10.3433755261788	9.77355273760092	9.10662634989864	9.72708405312658	9.95447804423021	9.8361176176859	10.1758155503208	9.6837887459973	10.0003761304732	9.52028168878629	9.47091438193933	9.60798301933263	9.3433782337851	10.4235318461475	9.69414708486879	10.0102602008764	9.71635918235575	9.38211658735451	9.68649334366003	9.20890252818086
DDX3X	7.76166442194942	7.59422129079909	7.6840908447149	7.97530422479103	7.89121041864013	7.95719157062218	8.22147681601813	8.01443085200356	7.85198923266534	7.8857960470076	7.59141576548546	8.01343986886709	8.20677478495134	8.06577758928356	7.89904409725786	7.74273314748689	7.8637681643358	8.10640825391747	8.03360390897387	7.80183644404003	8.08881530279682	7.70609096204279	7.84070548960784	7.83672374724248	7.79192195591255	7.84229164401738	7.98764972844728	7.76022255455838	7.73882679339445	7.8850140079207	7.76022255455838	7.80976524281977	7.7896593495038	7.8653766854007	8.39817301038767	8.0038060231467	7.95265075316798	7.44329032365872	8.05365375153752	8.15082310762475	7.96910741938897	7.52970607573503	7.6591002450322	7.40733528354718	7.73286602727808	7.93757109237787	7.71929834584085	7.67074378720792	7.95634529809926
LGMN	7.09591415608675	7.23018025450541	7.1579181849541	7.50899141159972	7.74579578000188	7.05045193349646	7.87698085345666	7.36754917574498	7.20616405196416	6.71378586641188	8.50435530581833	7.60208440137844	7.51283581925857	7.95961737290092	7.60600389590775	7.55613896733167	6.9427810678798	7.02405771699387	7.451163281988	7.86853472062278	7.21791140990781	7.33621614452517	7.3647773920052	7.41334170794842	7.03507499463649	8.06577758928356	7.24873895434314	7.08910944821493	7.36754917574498	6.69635762792658	8.15628123478847	7.65275482073706	7.33516049566926	7.63876340141085	7.13057014974652	7.59290063089472	6.8924699958253	7.25415740364021	6.87830618666611	7.93843713565506	7.85930732632474	9.00640825640487	7.1273086574938	7.381866918059	7.36696283547796	7.81508448348906	7.70672351143481	7.65422145439503	7.68617792634663
PPP1R7	7.98430471569601	7.95265075316798	7.8528485114674	7.9057219855123	7.70475831552455	7.95160192650043	7.58098438161013	7.53560286029689	7.86234938335413	8.0587266690723	7.42865431213977	7.68273640522378	7.40864599777737	7.11877167358647	7.59705138131947	7.5148840173142	7.60407965232578	7.96124155987614	7.55560847704242	7.3272895623662	7.67350688735747	7.84623402530848	7.87002261357234	7.98430471569601	7.90234111830202	7.40624407066312	7.77582011203191	7.53560286029689	6.94086793323897	7.65762430917317	7.22297430434534	7.67921557916697	7.01321584792131	7.09210545299377	7.05045193349646	7.13420664151271	7.18414964417158	6.9477027304306	6.83758479836892	7.08387831290048	7.67350688735747	6.9085670804623	7.13057014974652	7.09055362381921	7.22858602996214	6.67485460635354	7.4188237717606	7.20316880100305	6.96455335431571
PLS3	10.2091965818351	10.8934006066905	11.0473982316316	10.9059615721063	10.873919770236	10.4434882153266	11.3800514339761	11.0306133838401	11.0306133838401	10.8500991068481	9.09310264877875	10.5200805630929	11.1326766820906	11.3800514339761	11.1935120532577	11.1682935944826	10.135103185614	10.5983997620748	11.1682935944826	11.7633505510421	10.7043693583606	11.0390239318557	10.9642990817223	10.7875565798728	10.9059615721063	9.6803813275198	10.6931223612499	10.5576752381609	9.84835495590448	10.6149289650771	9.89683279244679	9.77144466843054	9.6346471489503	10.0547278062854	10.5678281361921	11.2917375814762	10.438667244623	10.9133779303421	11.1326766820906	9.97949877804047	10.3612884969698	9.95447804423021	10.2964150294719	9.95749868158576	10.2207728736891	10.135103185614	11.260044158583	10.6149289650771	9.5953764084772
ERP29	8.09462847068714	7.24704687756596	7.21514576825936	7.31417169498236	7.5342617094123	8.57061918642973	8.33982701428628	7.7517327417127	7.2849244996716	7.93151322842634	8.4048061398399	7.79109653568904	7.11394443146844	6.84597672939569	7.48856846068481	7.45457725854911	7.77458419665414	7.584068156736	7.25096666873234	7.23775528974359	7.63447572934263	7.41169555144034	7.13057014974652	7.89673355380555	7.91926668378966	8.62390379874322	7.68128915191948	7.71353265917198	8.24914576785154	7.34357527628713	7.14909925136466	7.83741770548769	7.4188237717606	7.84403102017827	7.95434411587627	7.20152271575609	7.81435883016175	7.70958638642068	7.42494851870219	8.4048061398399	7.11877167358647	8.0185650238219	7.58994233040912	8.00723087287613	7.72592201620004	7.13164039132166	7.45244931544474	7.34585721828084	7.81666347171463
CTBP2	8.22519088607319	8.21967169853359	8.47199364363399	8.31594202142521	8.59096966214594	8.39721231059718	8.22713181957362	8.38126229065639	8.34197870258232	8.45625289318593	8.88756086280914	8.35868953571969	8.55950319060032	8.47886519968725	8.61351068946416	8.46413550167159	8.81911748798841	8.42055231421638	8.38126229065639	8.46985203385031	8.65079387380982	8.3705101316396	8.51616673019702	8.43845805819041	8.38350089078162	8.84088345572443	8.50682038120056	8.58346353998992	8.33772188913815	8.61631915562267	8.63084382973202	8.68995186772132	8.6855542655307	8.58218538096487	8.60965307020741	8.69165344316418	8.58856829458862	8.54567609349054	8.53957402650446	8.59236382095744	8.59096966214594	8.47554261794712	8.84547611042301	8.88928347731309	8.48202527658455	8.57683183042167	8.39721231059718	8.43581106247708	8.73994030016273
SNRNP70	6.18065708096182	5.60928419489579	5.52724878576184	5.61285902658834	5.53745530047214	6.09331560194794	5.96023568516454	5.85789419212233	5.78920427864211	6.06895448182464	6.07214499956587	5.86180774761347	5.62165784337107	5.53009219116773	5.44171325119303	5.68080483573848	6.12261034277176	5.93859823884396	5.70503730000657	5.5879458413194	5.76668771188675	5.59438875110527	5.63354941721468	5.98045196594841	5.87696731263907	5.79369480394283	5.69816229101139	6.12370154561823	6.3004319804673	6.06895448182464	6.26991036329729	5.8685639273365	6.27607270186379	6.12220366859029	6.24887037756922	5.51129168558935	6.14587142963321	5.78113268796929	5.80248558515263	5.88942801427895	6.06180003005129	5.82802177441828	5.94131624403659	6.16792992314612	6.07130812587208	6.47005565499383	5.71220082107729	5.77738145283787	6.141269688478
RAD23B	8.66844914312584	8.53010194417936	8.45625289318593	8.52406571035871	8.54567609349054	8.77408903653664	8.7061704641052	8.53836745373494	8.61474805465171	8.76879223270759	8.33482131572616	8.35426843397007	8.45290599289472	8.47087827444621	8.59610372109165	8.59610372109165	8.69670938699128	8.53603444732799	8.51259081435995	8.70236974500469	8.44086107255345	8.38669918859658	8.50818890751473	8.60858107232775	8.42909959236473	8.13583230974463	8.63594511657849	8.2900865628075	9.02307024196146	8.83020114152089	8.22519088607319	8.27532769708251	8.77277028374204	8.58346353998992	8.50818890751473	8.25580301020812	8.32336762874117	8.33874787047455	8.9739237852863	8.3879792744508	8.47782511802653	8.55706030163486	8.64823257583336	8.92745285532961	8.58856829458862	7.82037337887655	8.31909911968844	8.4517071954843	7.94007558007999
SRRM1	8.01528962806304	8.14894020530368	8.60743198796918	8.11673781855575	8.50565815238483	8.63949587261173	8.92910284590436	8.88032740204361	8.83200239612086	8.38028147506588	8.53010194417936	8.33577457873659	8.75563227066439	8.5338539131415	8.3879792744508	8.92455937300026	8.59236382095744	8.32010766108249	8.80621627503035	8.64453988465721	8.46296798211051	8.35758761423739	8.48311225977591	8.47886519968725	8.36438273973425	8.48551436367137	8.41843638393372	8.82549911330772	8.41125662708849	7.82195415824722	8.71528978988082	7.98932383080278	8.50053532151349	8.37796030934514	8.54080508226334	8.7128165523473	8.77147694640941	8.22713181957362	8.19613624487327	8.04913703831198	8.34738106928122	8.17815348431286	8.09462847068714	8.35310366630931	8.565189059255	8.95383009024177	8.76879223270759	8.39817301038767	8.79877778638835
NDUFB8	9.53676951802508	9.43934771629543	9.49017054948512	9.425058545298	9.35945388490025	9.48764049879049	9.26587457763322	9.10492811448486	9.35945388490025	9.29459613169678	9.42959464668069	9.48486807666414	9.46558530859604	9.17826967522429	9.32527481311383	9.25886919411784	9.24471103147074	9.60310842583688	9.1438730705209	9.27968587211622	9.32527481311383	9.23659955693484	9.33641365309527	9.38211658735451	9.25155141041585	9.29051510701036	9.19681340942019	9.53975081132895	9.03112781817189	9.06106797720753	9.14763794996248	9.29877405112593	9.01668292869455	8.9024930038512	8.81046520704692	9.03112781817189	9.31831101972998	9.28805358505665	8.83200239612086	9.14001023863915	9.38655245793213	8.83200239612086	8.87854576995052	9.01350341032744	9.15304133958895	9.36655967052719	9.37549309573729	9.23272758986919	9.20465690073501
[truncated: 12,075 more rows]
[truncated: 7 more columns]
