# Supplementary material for: IFI35 and IFIT3 are potentially important biomarkers for early diagnosis and treatment of esophageal squamous cell carcinoma: based on WGCNA and machine learning analysis
Source: Front Genet. 2025 May 20;16:1583202. doi: 10.3389/fgene.2025.1583202 (PMC12129983; doi:10.3389/fgene.2025.1583202)
Supplement: Supplementary file 1 [file DataSheet1.zip › Raw Data/01pre.dat/GSE20347/01_pre_data_GSE20347.Rmd]

---
title: "数据预处理
date: "2024-09-01"
output: html_document
---

```{r setup, include=FALSE}
knitr::opts_chunk$set(echo = TRUE)
```

# 1.安装R包

```{r}
#install.packages("tidyverse")
#install.packages("devtools")
```

```{r}
#if (!require("BiocManager", quietly = TRUE))
#    install.packages("BiocManager")

#BiocManager::install("tinyarray")
#BiocManager::install("GEOquery")
#BiocManager::install("clusterProfiler")
#BiocManager::install("limma")
```

```{r}
library(devtools)
#install_github("jmzeng1314/AnnoProbe")
library(AnnoProbe)
```

# 2.读取表达矩阵数据

```{r}
# Step 1: 读取整个文件
lines <- readLines("./GSE20347_series_matrix.txt")  # 替换为你的文件路径

# Step 2: 去除以 '!' 开头的行和最后一行
lines <- lines[!grepl("^!", lines)]  # 去除以 '!' 开头的行
lines <- lines[-length(lines)]       # 去除最后一行

# Step 3: 使用 textConnection 读取数据
# 根据需要设置 header 和 sep 参数
data <- read.table(textConnection(lines), sep = "\t", header = TRUE, check.names = F)  

data[1:6,1:4]
```

# 3.读取平台文件

```{r}
library(AnnoProbe)
ids=idmap('GPL571',type = 'soft')
head(ids)
```

# 4.修改探针列的列名字

```{r}
colnames(data)[1:6]

colnames(ids) <- c("ID_REF", "Gene_symbol")

colnames(ids)
```

```{r}
# 按ID_REF列合并数据框
merged_df <- merge(data, ids, by = "ID_REF")

# 将最后一列移动到第一列
merged_df <- merged_df[, c(ncol(merged_df), 1:(ncol(merged_df)-1))]

# 删除探针列
merged_df <- merged_df[, -2]

# 查看结果
merged_df[1:6,1:6]
```

# 5.删除空白探针和对应多个基因的探针

```{r}
# 将空字符串转换为NA
merged_df$Gene_symbol[merged_df$Gene_symbol == ""] <- NA
dim(merged_df)

# 删除第一列中是NA的行
merged_df <- merged_df[!is.na(merged_df[, 1]), ]
dim(merged_df)

# 删除第一列中包含字符'/'的行
merged_df <- merged_df[!grepl("/", merged_df[, 1]), ]
dim(merged_df)

# 查看结果
merged_df[1:6,1:6]
```

# 6.重复基因取平均值

```{r}
# 加载limma包，这是一个用于基因表达数据分析的R包 library(limma)
library(limma)

# 将merged_df数据框赋值给rt1
rt1 <- merged_df

# 查看rt1的数据维度
dim(rt1)

# 将rt1转换为矩阵并赋值给rt2
rt2 <- as.matrix(rt1)

# 查看rt2的数据维度
dim(rt2)

# 将rt2的第一列设置为行名
rownames(rt2) <- rt2[,1]

# 提取rt2的第二列到最后一列作为表达矩阵exp
exp <- rt2[,2:ncol(rt2)]

# 设置exp矩阵的行名和列名
dimnames <- list(rownames(exp), colnames(exp))

# 将exp转换为数值型矩阵，并使用上面定义的行名和列名，赋值给data
data <- matrix(as.numeric(as.matrix(exp)), nrow=nrow(exp), dimnames=dimnames)

# 再次将第一列设置为data的行名（确保行名正确）
rownames(data) <- rt2[,1]

# 对data矩阵进行平均重复值处理，消除重复值对分析的影响
exp <- avereps(data)

exp <- log2(exp+1)

exp <- normalizeBetweenArrays(exp)

dim(exp)
```

# 7.保留后续分析所需要的样本

```{r}
# 保留全部数据
new_exp <- exp

current_colnames <- colnames(new_exp)

# 修改前9个列名，后添加 _treat
current_colnames[18:ncol(new_exp)] <- paste0(current_colnames[18:ncol(new_exp)], "_treat")

# 修改后9个列名，后添加 _con
current_colnames[1:17] <- paste0(current_colnames[1:17], "_con")

# 重新设置修改后的列名
colnames(new_exp) <- current_colnames

# 创建一个新的数据框 new_exp，其中包含 Gene_symbol 列（来自 exp 数据框的行名）
# 以及 exp 数据框的其他所有列。row.names = NULL 表示不在 new_exp 数据框中保留行名。
new_exp <- data.frame(Gene_symbol = rownames(new_exp), new_exp, row.names = NULL)

# 显示 new_exp 数据框的前 6 行和前 6 列，方便快速查看数据结构和内容。
new_exp[1:6, 1:6]

# 将 new_exp 数据框保存为一个制表符分隔的文本文件 "GSE72326.txt"。
# sep = "\t" 指定列之间使用制表符分隔，
# quote = F 表示不为字符串数据加引号，
# row.names = F 表示不保存行名。
write.table(new_exp, file = "./GSE20347.txt", sep = "\t", quote = FALSE, row.names = FALSE)
```
