# Supplementary material for: IFI35 and IFIT3 are potentially important biomarkers for early diagnosis and treatment of esophageal squamous cell carcinoma: based on WGCNA and machine learning analysis
Source: Front Genet. 2025 May 20;16:1583202. doi: 10.3389/fgene.2025.1583202 (PMC12129983; doi:10.3389/fgene.2025.1583202)
Supplement: Supplementary file 1 [file DataSheet1.zip › Raw Data/01pre.dat/GSE20347/GSE20347.txt]

Gene_symbol	GSM509787_con	GSM509788_con	GSM509789_con	GSM509790_con	GSM509791_con	GSM509792_con	GSM509793_con	GSM509794_con	GSM509795_con	GSM509796_con	GSM509797_con	GSM509798_con	GSM509799_con	GSM509800_con	GSM509801_con	GSM509802_con	GSM509803_con	GSM509804_treat	GSM509805_treat	GSM509806_treat	GSM509807_treat	GSM509808_treat	GSM509809_treat	GSM509810_treat	GSM509811_treat	GSM509812_treat	GSM509813_treat	GSM509814_treat	GSM509815_treat	GSM509816_treat	GSM509817_treat	GSM509818_treat	GSM509819_treat	GSM509820_treat
RFC2	3.00628342887689	2.95656739819969	2.98597623972692	2.95842357700962	2.92862272331387	2.83816396346389	2.95770236790327	3.01610458366294	2.93643261483053	2.92544970962248	2.98981829549275	2.95683927455262	2.97778211114233	2.95332991124971	3.00325358743621	2.9686060836682	3.01805409437625	2.86676868636728	3.25502916983715	3.00650192071467	3.20553114444041	2.9329121620682	2.97286545200242	3.05519147213602	3.16309991273063	3.12008034890272	3.01548832829633	3.08904703639577	3.10096885242609	3.11504274159443	3.1798110322099	3.0629735649291	3.18225141523812	3.28546862115218
HSPA6	2.66429337221296	2.72051870650263	2.68558891256273	2.71183983922011	2.76957796666111	2.74549413109417	2.77136691253248	2.57156311191248	2.662083482113	2.8320674405581	2.82462009354266	2.7415895580972	2.7330159386079	2.73606733940183	2.55738358964353	2.6421423261919	2.61218651126408	2.74751439791438	2.96135263549652	2.69353469307633	2.66890272523099	2.70336159287723	2.85002968225694	2.82414897528335	2.80572378807105	2.8485323801014	2.9968599675786	2.69353469307633	2.87445685205656	2.6336320231163	2.97109009799053	2.69180370062373	2.79552434125292	2.61849059435184
PAX8	2.71027535851334	2.72283821449941	2.7290978650261	2.73191599184166	2.72256096744615	2.72543305870779	2.70741583231777	2.7131321467916	2.72220236783697	2.69451914335777	2.70248692751146	2.65394962107487	2.71589293751488	2.70368371983508	2.69501915338001	2.70358020507426	2.70017549262809	2.70236354065229	2.72220236783697	2.68207305261088	2.70180771779188	2.71589293751488	2.7082789138954	2.70524815981361	2.65995114750676	2.63293979946415	2.66496439008175	2.65743914263146	2.67842262695622	2.662083482113	2.63392450927831	2.66411678463522	2.64529617236776	2.66219703984638
GUCA1A	2.37302706856701	2.32995455481637	2.30483917084995	2.3510080186087	2.40832722006604	2.3361538443432	2.35244145271431	2.34778897974738	2.3653499543615	2.37232944339554	2.34947912425296	2.30458124773242	2.32261681525423	2.33591468204766	2.33511197424175	2.33344955705532	2.34072030979302	2.40486719743835	2.45909026268872	2.39157671714056	2.35413463935655	2.39704225724781	2.39403596772346	2.39378182043122	2.39095918693722	2.38789654241071	2.39737568524991	2.3797358604918	2.32212836821833	2.34311989821315	2.39027420309986	2.36430525548891	2.38779513024505	2.39887178511232
THRA	2.68800018996358	2.69520679049796	2.67248381186298	2.67405123831943	2.69567660115481	2.66976067296266	2.63204181712469	2.67265479282137	2.65394962107487	2.65491721034414	2.67681787879041	2.65254592013675	2.65664962838392	2.67230693868324	2.67982292129824	2.68548326786414	2.70981187885943	2.67937620968707	2.77382396887746	2.71053539396589	2.69330260870595	2.69625672133214	2.68160774582888	2.69804144853855	2.64972457029934	2.65234174296995	2.64715765854744	2.66804049686534	2.60686598744951	2.64470034445219	2.64078149876354	2.65769842342377	2.6331490044335	2.6584740229891
PTPN21	2.55092691559015	2.56753716169897	2.56544595628053	2.61535350472886	2.52301857264972	2.54009753853347	2.53949308070511	2.54187813512001	2.53702088432806	2.5537436892621	2.5474698294973	2.5712536117212	2.57480850014044	2.54044289387195	2.53401551678645	2.59601897939132	2.5986767599455	2.5331690345491	2.49229428683843	2.47133586508105	2.48523455426315	2.48073609846916	2.48599412619031	2.52394434214375	2.51243659786666	2.49689769359545	2.59068698245289	2.46242131728356	2.47270396013794	2.51448721146015	2.58819397870448	2.51194726222298	2.49425890975872	2.54870354488825
CCL5	3.0392356792241	3.09090908699655	3.15052204790112	2.9119295825213	3.1122344099093	3.03243439016932	3.03499406834137	2.90291583102632	2.9457415503127	3.0186807974332	2.91198204098157	3.03031193032468	3.14368203945605	2.96490469503242	3.01813943129603	3.05909328728782	2.88803222754607	2.56840215784846	2.70122211432117	2.89756583504676	2.89253116117832	3.0380326566069	3.03736934487939	2.78589970157474	2.97552434297546	3.16221395012971	2.93544067226639	2.92178686113306	2.78726813108714	2.97535695301225	2.60748011779946	2.69684588617321	3.41577827973706	3.19464104404845
CYP2E1	2.94265926837887	2.7566143057702	2.9134125058109	3.05766830568972	2.85501735273347	2.70440868658317	2.69283464745878	2.83758267906416	3.06877609564265	2.89801120981152	2.64142801200474	2.59311376491946	3.05503355785043	2.91062159969622	2.70259043022879	3.05741319784796	3.16615214519372	2.56402832620767	2.43859914677815	2.51480543428881	2.41887788816568	2.82366897442485	2.46126686872934	2.46170617792388	2.40945174753229	2.85631330540211	2.43536707526512	2.51316989514686	2.47941928465194	2.48666769796708	2.43185108978023	2.63374102765336	2.39313925072244	2.50797303524638
EPHB3	3.14360599191798	3.1479212955883	3.21972428838814	3.16035418464917	3.17261638701934	3.15389670615502	3.13165825600661	3.1235241536988	3.12008034890272	3.23532658352132	3.16625659995397	3.15717368374167	3.18990893900622	3.23554700606106	3.17582943042813	3.13513748997811	3.16386751333768	3.15650787392075	3.22270402519294	3.14109823197496	3.45225993692615	3.16684624880842	3.24424769930052	3.16126718907229	3.17168544496576	3.04200340465611	3.01644766732698	3.17308532013576	3.22542310008309	3.05571668877382	3.15901633630975	3.11834714933125	2.94323992502761	3.10216809881068
ESRRA	3.13217792767104	3.09583541423066	3.12060814385677	3.13284668074991	3.13145031359371	3.07273577547252	3.1161261678319	3.15273052490772	3.13441800044897	3.14353349162578	3.14227366865561	3.11372366387014	3.10243798552548	3.11558115245349	3.12085514252965	3.10757460164625	3.11844975202359	3.11440161993322	3.16567524942276	3.18551178324288	2.99034494962686	3.13441800044897	3.13248060528027	3.19892083610935	3.02738392012565	3.17299893838157	3.14602109933589	3.10991517759026	2.93550806617979	3.031071966025	3.04090723760472	3.17064179990458	2.99835132114637	3.0903511713124
CYP2A6	2.76447606443806	2.81853313296559	2.76666965497739	2.73364051367144	2.77660966893932	2.74204047569668	2.76885286138576	2.76052105025213	2.74677575513685	2.76528392121756	2.75215218980735	2.73335872945523	2.72944712206453	2.73587707886406	2.74655759067432	2.75261939497077	2.75380033553605	2.77197799847166	2.76481428152898	2.78235610411185	2.72811643652692	2.78923826389392	2.76600663024717	2.75610754221861	2.72635165663057	2.7081797270295	2.71633361656985	2.73064676014538	2.72379882110078	2.68487762319995	2.68606523981858	2.737826654264	2.69160244251077	2.70684620558983
GAS6	3.17675519751418	3.19910764907511	3.16364836850496	3.16519229130874	3.20079282024185	3.17350555243167	3.19855324207992	3.1780047816765	3.19019405492386	3.12594789191506	3.14831664387807	3.10404382270976	3.15160666096751	3.1457174235985	3.12977448977102	3.12016153535647	3.13071209806684	3.20775942243115	3.62132657092691	3.2582567755834	3.26186113121707	3.18655534595102	3.12016153535647	3.02009036281269	3.19741641883642	3.17917713080024	3.05651300685788	3.12928669152317	3.20593976152931	3.21675022325959	2.98656122327107	3.16269312906894	3.5336047910004	3.22078339377426
MMP14	2.97410762724296	2.95122163832156	2.9349207896052	2.9539360165203	2.98696443764643	2.95016572846318	2.99998805196831	2.94330014567212	2.9720900398182	2.93271235981227	2.96416118224251	2.92931240704202	2.92630226349717	2.95910989085748	2.95591716574131	2.92571999311973	2.93967838059909	3.03440638686744	3.02491192792935	2.99313952145295	2.92776090174846	3.04981913831056	2.98934063996151	2.97643436245432	2.94905644369896	2.95184582232215	2.9326209969777	2.95076500160156	2.89931559681533	2.93048648107591	2.9383589556806	2.98835110987149	2.91958824579268	2.94793759749781
TRADD	2.98953921176523	2.97029504954708	2.98264637030586	3.01482988987904	2.99536372244694	2.96751178877904	3.00282565632756	2.98884864845719	2.9652991649781	2.99488560008948	2.9900551268645	2.98756263502421	2.96490469503242	2.98875265845945	2.97761054323157	2.97618983584732	2.98312602186646	3.01968095894185	2.94775791851348	3.00714178962083	2.95522114051	3.04013173538625	2.99200067432606	2.98756263502421	2.94785927212794	2.95099483025224	3.02015982014033	2.95875781645139	2.87487610672106	2.91323720303832	2.95002323967083	2.96035075998385	2.95905777773106	2.95147203415702
PLD1	2.98796857351903	2.97753121721918	2.92384002365066	3.0142638557537	2.94849775310406	2.8759310205739	2.90637353886143	3.00449977301496	2.90091384746138	2.93146670474505	2.9494030807669	2.98884864845719	3.03410080219708	2.98510435819112	2.98680255103844	3.0608139023825	2.98289466721402	2.62323782293816	2.83068119985978	2.8766243219569	2.62764531375627	2.77259187218923	2.88271796395313	2.74596440859025	2.72051870650263	2.64813818629122	2.67005243911965	2.71294488565831	2.60656319202363	2.7279609778929	2.78718662617161	2.88403209867807	2.59542277159826	2.71210217387639
DTX2P1-UPK3BP1-PMS2P11	3.15281825435419	3.20378093570556	3.15635755960461	3.14414140462257	3.21274974700108	3.15976096194013	3.18713229063644	3.13350137574538	3.16713982759202	3.15354988963943	3.12656337899686	3.14884920958549	3.14831664387807	3.17329622316522	3.13685263804963	3.15695478672075	3.12899622642744	3.22112741395811	3.29390833752629	3.21244347327865	3.19528549153911	3.23947311420141	3.21296064865062	3.24681430662685	3.16405076472049	3.23015335549252	3.04739093244445	3.15254550227155	3.1741283432738	3.1920889630697	3.14398135337449	3.15964975822486	3.12423788130057	3.14303432682127
BAD	2.99108898201584	3.02092388457567	2.94834560667535	2.94380094717903	2.85245693889146	2.93820948761339	2.90124920589487	3.00192308048285	2.97223265576183	2.94768126228267	2.93959621757039	2.99835132114637	3.04441158936086	2.94305687874369	2.98748666427287	3.03292174137465	3.01511459796121	2.78154653427161	2.99980104008186	2.84726056664742	2.95683927455262	2.86929628054634	2.93596421525956	3.08655945489801	2.91741347374253	3.09002379332621	3.04580092908297	2.96683773900097	2.94052961860199	2.93146670474505	2.96883536706148	2.85847050960044	2.83224130728305	3.07662654851798
PRPF8	3.35054544072764	3.36155147982417	3.36904778878297	3.3527042215697	3.33582366911103	3.26326189890527	3.37127538299037	3.37752445022028	3.35475970685028	3.37127538299037	3.39402345791582	3.35381993549431	3.36346835093567	3.37612906793708	3.36744674692103	3.34625897464318	3.33645222285985	3.31633850431466	3.38119545570325	3.41577827973706	3.46701836197719	3.36664362450703	3.38723163254612	3.37804501162488	3.36744674692103	3.20118164785246	3.37566593039918	3.33757792538238	3.39351192185972	3.41506196705367	3.39543258043755	3.39263739308619	3.36360898798972	3.41983155624225
CAPNS1	3.62387878279848	3.61294267607628	3.57307984513528	3.60029922326148	3.59821311969244	3.5444991298488	3.61294267607628	3.6299464766702	3.60853032350331	3.60853032350331	3.622940771532	3.62786396994297	3.63864034963278	3.65216905803641	3.62786396994297	3.63385486178953	3.61871727114123	3.70211328825567	3.41921764092221	3.41882718030111	3.38531340641223	3.60174399527324	3.44821894757582	3.496821100638	3.43680070006687	3.51547494239115	3.44337316528452	3.52986660128542	3.34073221398954	3.45629499713182	3.42982486202789	3.42617661099246	3.33609544574694	3.54693705980313
RPL35	3.79533459408277	3.77951555485561	3.77235314032269	3.77235314032269	3.77235314032269	3.75077582449677	3.78573072682152	3.78243314890554	3.77092596242442	3.75863899796442	3.77788591899917	3.77951555485561	3.76281200480083	3.77235314032269	3.78573072682152	3.77235314032269	3.77645481177058	3.70661400316431	3.85286101572317	3.80175220113434	3.81223227019992	3.76281200480083	3.72189833426526	3.80014621607065	3.7602011264196	3.74925912386128	3.75614537980045	3.77645481177058	3.81604192259359	3.79700188417351	3.81223227019992	3.79347196629572	3.80175220113434	3.79347196629572
EIF4G2	3.18025534977145	3.16892951812404	3.18873628373731	3.19518277044727	3.2072313990471	3.19984853018505	3.17898093682564	3.16440893657898	3.17754243311312	3.18235857023092	3.18217747352036	3.17595570709266	3.18946619402576	3.16917083421802	3.16376540854403	3.18873628373731	3.19281717949875	3.18663839530253	3.08994516368091	3.19447876833742	3.15567818400144	3.1917455624101	3.1349494707881	3.1943894043289	3.14538631547931	3.14157660360857	3.11921862701865	3.13575658280806	3.15938098634762	3.18913224669929	3.16364836850496	3.17890616604952	3.13156179286237	3.11558115245349
EIF3D	3.55346933208786	3.496821100638	3.52276737517733	3.4850755702693	3.47088207110838	3.42174312637453	3.49820163416419	3.50415917886171	3.47759428021319	3.496821100638	3.47658183582744	3.50191172901566	3.52232695919476	3.50150104048011	3.51587796341324	3.50503399188679	3.50226360502217	3.5268933188431	3.47269457433531	3.49244643853529	3.47144250470257	3.49387972852633	3.45656134933812	3.50987250922444	3.47826907409397	3.35960433932829	3.51432069115594	3.46163157035224	3.53818748531949	3.43410778433531	3.57185180974384	3.45225993692615	3.57431916373103	3.48482840278411
PARK7	3.54503983445378	3.56285082039641	3.58009111141661	3.57479456343309	3.54693705980313	3.53309275964398	3.57536198298209	3.56069461729799	3.57185180974384	3.56336166465564	3.5831754037432	3.55863173347028	3.5336047910004	3.55970858091408	3.5560641916866	3.50987250922444	3.54013771904704	3.53643291134313	3.59103839809071	3.63796022993321	3.70956835065105	3.58728958263493	3.58479840063454	3.54103364315345	3.65388174363836	3.65579481274782	3.64501522926942	3.60939549689961	3.70494711809776	3.58947477321164	3.57704203491828	3.53516083267443	3.64597588247595	3.60236788318308
SRP14	3.67081418112503	3.68284104478982	3.67774769459785	3.69016977076231	3.67428383226212	3.67879692815124	3.68126432604706	3.68441196988441	3.67428383226212	3.65759331152849	3.66524308617358	3.67879692815124	3.68441196988441	3.67653310183574	3.67653310183574	3.68018763524859	3.66298869059992	3.65579481274782	3.65388174363836	3.65759331152849	3.78243314890554	3.64693599308894	3.6599448303602	3.66725317619055	3.67653310183574	3.66415455401008	3.72674883628393	3.64597588247595	3.72798042724334	3.69159366803951	3.70353652342207	3.68718041015819	3.70818303756461	3.69159366803951
GDI2	3.44089879780171	3.41506196705367	3.41357681196023	3.39907392693477	3.34758559181407	3.3676488406354	3.42599524426352	3.42982486202789	3.37711908912187	3.34595503466005	3.36327503402078	3.43063705793875	3.46731590521695	3.41438160333079	3.43381698590307	3.4487011079663	3.44478186422318	3.38640984773415	3.34182611883414	3.27372626879934	3.49284798857624	3.32547818719422	3.32528154034338	3.36000768094838	3.34875109359631	3.33361479370914	3.3416459484333	3.41556994782101	3.45953007226118	3.45718436995785	3.42174312637453	3.45303266774114	3.32041539798908	3.4527653369639
RPL11	3.77951555485561	3.76567327711286	3.77788591899917	3.77645481177058	3.7602011264196	3.74540376295914	3.77788591899917	3.76939718944669	3.76281200480083	3.75255584346614	3.76281200480083	3.78397734006011	3.75863899796442	3.75614537980045	3.77951555485561	3.76567327711286	3.7676481915352	3.71240318413482	3.73814909210286	3.74925912386128	3.85286101572317	3.77350160286627	3.73215537095795	3.77645481177058	3.76281200480083	3.75614537980045	3.77235314032269	3.73814909210286	3.8440114818629	3.74540376295914	3.7676481915352	3.76567327711286	3.78714188039148	3.73970586353177
ARF3	3.29872134272954	3.27907932090633	3.29810364924795	3.28662939987496	3.31611409325432	3.24331072528472	3.32992566378694	3.32265562767696	3.33116297342961	3.34695668767719	3.31930047104669	3.28448403242063	3.34073221398954	3.34831932634061	3.30593877260436	3.30811335952183	3.32742935506788	3.36982779752422	3.3416459484333	3.2715101578353	3.33741631927166	3.26226483179409	3.3506960012305	3.23603931710271	3.3391166500514	3.2231435847996	3.31511397578786	3.21909126509883	3.26797843065931	3.19892083610935	3.28881038534435	3.25138433878391	3.2578709664492	3.2643882441526
RPL24	3.76567327711286	3.77092596242442	3.76939718944669	3.77508679040334	3.77951555485561	3.75255584346614	3.76567327711286	3.7602011264196	3.76567327711286	3.76281200480083	3.76440564491376	3.76567327711286	3.74734806481702	3.75863899796442	3.76440564491376	3.74925912386128	3.76281200480083	3.80479648322042	3.80342442570767	3.8440114818629	3.82598993147298	3.76567327711286	3.73814909210286	3.80479648322042	3.80014621607065	3.78952716667761	3.80175220113434	3.82177799662625	3.83956183844888	3.80175220113434	3.82177799662625	3.80636743118536	3.82794798966744	3.76939718944669
HNRNPC	3.43160079748799	3.4048447911918	3.43680070006687	3.42460635734772	3.4070138798625	3.34010156725221	3.43649937074892	3.39651082335176	3.40141754571281	3.40141754571281	3.41147246728466	3.43381698590307	3.40527002426147	3.42331322360879	3.41310117763124	3.41072737730044	3.39543258043755	3.45953007226118	3.49387972852633	3.44380608057162	3.5150323423167	3.44506924302731	3.39520007478779	3.49007700293238	3.43137004460978	3.45453651367058	3.47985945499284	3.45760721332435	3.50503399188679	3.45846985295116	3.47925561512169	3.49485604313462	3.51028590947586	3.43895078032804
SEPT2	3.38785507818848	3.42107879707525	3.39474757308756	3.39421692987793	3.40506429189657	3.44661581231759	3.42001337342631	3.40677451006878	3.39825832380257	3.38329343971008	3.40950265824515	3.43137004460978	3.41556994782101	3.39929415689831	3.40527002426147	3.40809267087238	3.39954583854409	3.42880467148847	3.41049271288171	3.42349860036779	3.47725120755969	3.39907392693477	3.31995535573038	3.46580819003681	3.38723163254612	3.49007700293238	3.34059523749579	3.47925561512169	3.52452890280541	3.41689049521321	3.45983708323837	3.37612906793708	3.46830233716672	3.36541611627954
RPS27A	3.77350160286627	3.77235314032269	3.77508679040334	3.76281200480083	3.73433391794649	3.77350160286627	3.76939718944669	3.77092596242442	3.74925912386128	3.74734806481702	3.75482635301632	3.75863899796442	3.76440564491376	3.75255584346614	3.78103895495394	3.76939718944669	3.76939718944669	3.7602011264196	3.82177799662625	3.80342442570767	3.8549393889525	3.79161742869428	3.72087327051363	3.79700188417351	3.80342442570767	3.81223227019992	3.78103895495394	3.78243314890554	3.85730225313089	3.7676481915352	3.80014621607065	3.81765990559788	3.79533459408277	3.78952716667761
FAU	3.71627596059003	3.72189833426526	3.71526338310907	3.71058883502295	3.70956835065105	3.68018763524859	3.72189833426526	3.71768442717464	3.70956835065105	3.72189833426526	3.70661400316431	3.72500981424712	3.71627596059003	3.72189833426526	3.72353958570073	3.70211328825567	3.71399783214299	3.68565633383253	3.73215537095795	3.74367565083796	3.77235314032269	3.72087327051363	3.70818303756461	3.82598993147298	3.69159366803951	3.7676481915352	3.75077582449677	3.69960891827217	3.82012896199832	3.74158547872874	3.72943563175481	3.77645481177058	3.74540376295914	3.77235314032269
TARDBP	3.15380340922387	3.19103857175479	3.20351386288437	3.15226683540366	3.22760541477157	3.14504064750181	3.1576965432842	3.16209358418387	3.19366625436727	3.217535981861	3.21095077475302	3.1931640696911	3.147372293554	3.20079282024185	3.16940731353894	3.13748744984492	3.15226683540366	3.17906591739866	3.15822286629398	3.17768341926373	3.25388381617544	3.19304365345467	3.16499631224579	3.12686012957247	3.21575941573991	3.29741230264164	3.16097350071398	3.19069799471142	3.33779029025641	3.23649661668328	3.13885187004023	3.16917083421802	3.20258248150322	3.17094603232377
CFL1	3.74540376295914	3.74734806481702	3.74925912386128	3.73970586353177	3.77788591899917	3.74158547872874	3.77092596242442	3.76567327711286	3.77645481177058	3.75614537980045	3.78573072682152	3.78243314890554	3.77788591899917	3.77350160286627	3.75077582449677	3.7676481915352	3.75614537980045	3.8761154473709	3.79533459408277	3.8103714075088	3.7602011264196	3.77788591899917	3.78714188039148	3.83577857238817	3.75614537980045	3.83177687860229	3.83577857238817	3.78714188039148	3.81223227019992	3.83577857238817	3.76567327711286	3.81392408274019	3.83177687860229	3.82598993147298
RPL18	3.41420640867651	3.39141232594887	3.41049271288171	3.39263739308619	3.41200006186305	3.36558484973142	3.40950265824515	3.38507216299742	3.40950265824515	3.40247239077124	3.40506429189657	3.38035423381898	3.37050418921869	3.38100174384134	3.39717621706931	3.37503113187729	3.37675925924837	3.45027862397984	3.3786096342374	3.44246594338383	3.38723163254612	3.44560308306291	3.41398460196715	3.40379300562903	3.38999865431405	3.4029881473812	3.35381993549431	3.39886158088125	3.41742014783976	3.35702691143979	3.35829404908609	3.39100222527964	3.3467920768985	3.36707517013039
EIF3F	3.06179243205393	3.02799706906238	3.02884797191601	3.02446638303755	3.00174598503616	2.98680255103844	3.03698158228323	3.0359998230455	3.00635920060111	3.01764370082699	3.00706560131224	3.0088418172224	3.01321904773493	3.01596189573159	3.03045705399779	3.03887079222355	3.02248319699691	2.91114653378393	2.95770236790327	2.99273425485056	3.03945032284506	2.97643436245432	2.86804915091267	3.02619167767932	2.93056401352622	2.91900023151923	2.96001056304431	2.94305687874369	3.06561561442914	2.94697793884637	3.01340047968419	3.01919556500772	2.92027382963624	2.9383589556806
RPS5	3.80342442570767	3.78952716667761	3.78397734006011	3.76440564491376	3.73604156895606	3.72674883628393	3.79533459408277	3.80014621607065	3.77951555485561	3.77235314032269	3.77092596242442	3.79161742869428	3.80014621607065	3.78397734006011	3.7987014417913	3.78714188039148	3.78714188039148	3.73215537095795	3.7987014417913	3.69294348491513	3.82794798966744	3.75255584346614	3.70494711809776	3.82177799662625	3.78397734006011	3.79533459408277	3.79700188417351	3.78573072682152	3.82794798966744	3.73604156895606	3.78103895495394	3.76281200480083	3.78397734006011	3.7987014417913
RPL27	3.81765990559788	3.82012896199832	3.82012896199832	3.82177799662625	3.81765990559788	3.82012896199832	3.82177799662625	3.82012896199832	3.81604192259359	3.81392408274019	3.81604192259359	3.82012896199832	3.79533459408277	3.81223227019992	3.82361649598549	3.79700188417351	3.80479648322042	3.80014621607065	3.85936230096575	3.8549393889525	3.85078136289881	3.81765990559788	3.82985193361837	3.84190994621104	3.84686587323205	3.82794798966744	3.80479648322042	3.82598993147298	3.84686587323205	3.8440114818629	3.83372071807792	3.85286101572317	3.8761154473709	3.8440114818629
RPL34	3.80014621607065	3.80175220113434	3.81604192259359	3.80342442570767	3.81604192259359	3.79700188417351	3.80479648322042	3.80175220113434	3.79700188417351	3.7987014417913	3.78397734006011	3.80014621607065	3.77508679040334	3.78573072682152	3.79161742869428	3.77508679040334	3.78573072682152	3.76939718944669	3.77350160286627	3.82985193361837	3.83372071807792	3.81604192259359	3.7987014417913	3.82794798966744	3.80479648322042	3.80636743118536	3.7676481915352	3.78103895495394	3.83577857238817	3.78103895495394	3.80849123877988	3.79533459408277	3.7987014417913	3.7602011264196
NARS	3.54590817700681	3.56590106450896	3.5696027407535	3.57261860365713	3.5954911336985	3.55918137516635	3.58804019841304	3.56408930831671	3.57076926451162	3.56747015315763	3.59368026066577	3.58479840063454	3.53686273874881	3.56336166465564	3.55765577250226	3.54197139090891	3.56336166465564	3.60939549689961	3.51547494239115	3.58890980128056	3.63146206561832	3.56165962727685	3.63146206561832	3.52895936548264	3.62695997125001	3.60485859437314	3.58211688100278	3.58804019841304	3.5308123898971	3.58728958263493	3.51587796341324	3.57076926451162	3.48965984121495	3.54590817700681
STARD7	3.34811101950857	3.35354927442168	3.36945241710864	3.35015710973187	3.32393476165421	3.33007329120168	3.37109643687423	3.36080173029459	3.34508432295353	3.39018926546152	3.36213987237282	3.35002545023827	3.33501891670168	3.3334201554199	3.36100879806565	3.30933414359065	3.31331653836003	3.47118557060136	3.511451453514	3.50339545147935	3.53309275964398	3.36418620641441	3.33757792538238	3.52401369504179	3.39907392693477	3.51921614376854	3.43573924593698	3.45453651367058	3.52005007022762	3.59368026066577	3.4985019916838	3.50914120330976	3.45193906661468	3.51231005112203
RPL19	3.74367565083796	3.74540376295914	3.74734806481702	3.74734806481702	3.74540376295914	3.69557563379814	3.74540376295914	3.73970586353177	3.74734806481702	3.73215537095795	3.74540376295914	3.74158547872874	3.72674883628393	3.73215537095795	3.74540376295914	3.72500981424712	3.72189833426526	3.71399783214299	3.8440114818629	3.79347196629572	3.79533459408277	3.74734806481702	3.71526338310907	3.74540376295914	3.75482635301632	3.7305361087701	3.65759331152849	3.71627596059003	3.79533459408277	3.76567327711286	3.75077582449677	3.77508679040334	3.78243314890554	3.72500981424712
SLC25A3	3.67774769459785	3.64052384390307	3.65297268027169	3.63556761407604	3.63641082436591	3.61419609127956	3.65759331152849	3.65759331152849	3.65216905803641	3.62035618699015	3.63385486178953	3.64321630879152	3.65216905803641	3.63470347419246	3.64052384390307	3.64127043101235	3.64052384390307	3.5758531192661	3.65579481274782	3.59964557007522	3.62848136884275	3.62035618699015	3.63322000541977	3.59493118506467	3.67528509662103	3.61956159120687	3.69453199476919	3.61001645036479	3.67081418112503	3.59429567049667	3.65481640358924	3.70661400316431	3.59821311969244	3.62915482664874
RPL9	3.81223227019992	3.7987014417913	3.79533459408277	3.80479648322042	3.79161742869428	3.80014621607065	3.8103714075088	3.79700188417351	3.79161742869428	3.78243314890554	3.77951555485561	3.80175220113434	3.77645481177058	3.79347196629572	3.80849123877988	3.78952716667761	3.77508679040334	3.79347196629572	3.80636743118536	3.80849123877988	3.85936230096575	3.79347196629572	3.78573072682152	3.80342442570767	3.78243314890554	3.80342442570767	3.74925912386128	3.77788591899917	3.82985193361837	3.78397734006011	3.80636743118536	3.80014621607065	3.77788591899917	3.77645481177058
RPL6	3.78714188039148	3.76281200480083	3.78573072682152	3.77092596242442	3.78573072682152	3.73433391794649	3.77645481177058	3.77508679040334	3.76939718944669	3.76440564491376	3.76939718944669	3.77350160286627	3.7602011264196	3.76567327711286	3.78397734006011	3.76281200480083	3.76567327711286	3.69016977076231	3.77645481177058	3.77508679040334	3.80636743118536	3.77092596242442	3.80479648322042	3.75255584346614	3.79700188417351	3.74367565083796	3.77645481177058	3.7602011264196	3.82598993147298	3.76939718944669	3.79700188417351	3.83372071807792	3.76281200480083	3.74540376295914
CTDNEP1	3.33392596390324	3.28772791971166	3.2498918704372	3.27321634574694	3.30321420219234	3.24827649336452	3.26667606188191	3.27649942511971	3.29754042932762	3.26975423919978	3.29361058587421	3.28022778941209	3.30659144468234	3.32641967950028	3.26899327783637	3.29232858667188	3.28486656956231	3.31060483399104	3.30705973347984	3.33595714035758	3.2937619841575	3.30321420219234	3.37478690006701	3.22786029781912	3.30484139236676	3.24046981537235	3.30604682169981	3.22365614415595	3.25102360504611	3.32629934794275	3.29659878686343	3.31948049768041	3.2683647569739	3.30321420219234
RPL10A	3.72674883628393	3.69841387165927	3.72087327051363	3.68126432604706	3.64795897445619	3.64052384390307	3.71058883502295	3.71916376083423	3.68126432604706	3.68126432604706	3.69016977076231	3.70211328825567	3.69557563379814	3.69453199476919	3.72943563175481	3.69960891827217	3.67879692815124	3.60236788318308	3.59752052445449	3.64795897445619	3.78103895495394	3.69453199476919	3.58078399770215	3.71399783214299	3.69960891827217	3.65388174363836	3.68018763524859	3.66082743047838	3.7987014417913	3.6619550782947	3.73215537095795	3.70956835065105	3.66524308617358	3.63727353456018
CBX3	3.33457065584783	3.31964229687745	3.36646544378447	3.33609544574694	3.32578606262314	3.31007311062481	3.37590179180769	3.34124604746812	3.32658756210806	3.35456895733237	3.35814288632048	3.33425503194976	3.32505720088326	3.31402484714491	3.3527042215697	3.30079433816427	3.32151353073313	3.46761990669689	3.47925561512169	3.51630880798624	3.54590817700681	3.42374060481895	3.49790357538716	3.56069461729799	3.58947477321164	3.52401369504179	3.47565803971079	3.56817324533277	3.59682681432983	3.54197139090891	3.59368026066577	3.51879293659623	3.56165962727685	3.57261860365713
PSMB2	3.22740954001532	3.23923732642053	3.24089966285645	3.22786029781912	3.2272928880897	3.22078339377426	3.23578003810715	3.22178002325785	3.22751647113892	3.20775942243115	3.23399022181671	3.19825353479331	3.23360990455566	3.2170863126437	3.22859647356253	3.21806917647999	3.22135117388862	3.30321420219234	3.41605698580586	3.32010743525612	3.39100222527964	3.35105107044001	3.26131737026051	3.2451397512615	3.31030353619161	3.2751064085203	3.32641967950028	3.2582567755834	3.28837180831248	3.26425269151899	3.19772171447044	3.20476057359179	3.39607148802837	3.2474836191077
KHDRBS1	3.20180079698584	3.22159372573007	3.21223698074328	3.20605871150683	3.22638872171594	3.18174162223173	3.2469356954094	3.19610963987067	3.22378708925958	3.21899204626866	3.23026943250594	3.2044348069418	3.1880376938159	3.20341543681002	3.2029041808949	3.17441415994301	3.18045772010166	3.3005965215878	3.28237859554603	3.26412469015412	3.30015426730105	3.26708470515196	3.21162295684981	3.22250680139957	3.26363937382082	3.28097063706946	3.2090322820971	3.23932776089286	3.30689063924696	3.29185919418509	3.21077137824636	3.19528549153911	3.31101655697017	3.2265816962864
RTCB	3.22614624653191	3.21457066291846	3.23649661668328	3.18025534977145	3.15584261630424	3.18873628373731	3.22391633300815	3.21435734021403	3.18235857023092	3.18141605126742	3.15132610841669	3.18481406212305	3.20035466905987	3.21379702448478	3.21494945743153	3.19845081231092	3.21209951027062	3.20476057359179	3.25799650477898	3.26697243298434	3.24460370022982	3.18864638185286	3.14311468487219	3.273316311548	3.26852064723452	3.088601594179	3.26747118768441	3.18722767790851	3.23624866243934	3.12477300588016	3.27451550005386	3.12879280949104	3.32505720088326	3.27451550005386
ERH	3.50914120330976	3.5308123898971	3.51276472244195	3.51432069115594	3.5318125063313	3.49994217336699	3.53877940175911	3.52809749169319	3.52939769573673	3.50878726812509	3.54693705980313	3.54293164497072	3.51192419799769	3.52093886058165	3.51466509295889	3.49284798857624	3.49719820145924	3.64597588247595	3.59429567049667	3.58728958263493	3.60853032350331	3.54367301631605	3.61583528938639	3.63641082436591	3.63217121872738	3.5954911336985	3.61001645036479	3.57942639043372	3.6135005897959	3.65014238820156	3.57536198298209	3.64597588247595	3.66844316842426	3.67081418112503
ABCF1	3.20005586478051	3.18782245511846	3.21262747992354	3.19750933827248	3.15372944937639	3.16986713661822	3.23519387759445	3.20819988073311	3.1943894043289	3.19037735338107	3.26516734950613	3.20819988073311	3.20330697480151	3.18155099885295	3.21675022325959	3.19656501297537	3.20775942243115	3.22884416392742	3.23083367800587	3.24934353260267	3.31269640679158	3.20118164785246	3.18221444437924	3.28292807215459	3.27565097629877	3.27724105020512	3.30846214681023	3.19910764907511	3.20088932274108	3.27372626879934	3.27788305232502	3.27271859657363	3.25256536522736	3.29857715486805
DAD1	3.44193336696436	3.48829110078276	3.4789297671548	3.46267913284876	3.42412439072769	3.43871566863406	3.45383528995164	3.49317481198609	3.47725120755969	3.45502852719066	3.4029881473812	3.48727241917803	3.43975929988013	3.46731590521695	3.45170586424323	3.46580819003681	3.45529511545383	3.25927013861496	3.64795897445619	3.34059523749579	3.44844355401566	3.38926774513896	3.35337735193494	3.53403873916472	3.44585475711821	3.42617661099246	3.44609444239554	3.31948049768041	3.41788277243758	3.29390833752629	3.46580819003681	3.47595245466508	3.36904778878297	3.50616856304857
YY1	3.18064519898274	3.20367673962014	3.17654772663048	3.23147592861926	3.2031667398389	3.1741283432738	3.19558289695807	3.18624459554052	3.21162295684981	3.20857048367333	3.19802990154674	3.17906591739866	3.1926911695229	3.19143129855631	3.20432345298072	3.17654772663048	3.20432345298072	3.2478506044424	3.1682068048787	3.18592621393417	3.17934323854584	3.22786029781912	3.30399311320816	3.27924360773081	3.21422313502373	3.18064519898274	3.17118792809846	3.21622014512374	3.21839238176972	3.19291820526354	3.25102360504611	3.29659878686343	3.16260968892909	3.22844065836972
JTB	3.52851121065751	3.51276472244195	3.5308123898971	3.53309275964398	3.4985019916838	3.496821100638	3.51587796341324	3.54154453715502	3.5356107093932	3.51466509295889	3.52323679913074	3.53034647020594	3.52361440532756	3.5183525052691	3.52135335065138	3.50544473212991	3.511451453514	3.56069461729799	3.57261860365713	3.56887894345493	3.60029922326148	3.5954911336985	3.5624616680063	3.53516083267443	3.65685529591435	3.61419609127956	3.60853032350331	3.61499913018529	3.5276929281584	3.61499913018529	3.5696027407535	3.57824956234214	3.5444991298488	3.56069461729799
KAT7	3.09499609046977	3.1372151252155	3.09554982420899	3.1250631334438	3.10877945447413	3.09100766437115	3.15150978614137	3.10735821026717	3.11678320847053	3.06264620819962	3.03006226805342	3.09017829871233	3.10714682889025	3.12309199307697	3.0853575376172	3.14368203945605	3.1300618847735	3.0118522972168	3.11189029275747	2.9410177189736	3.20511232309231	3.08345332248999	3.12162312313339	3.07354983865092	3.08152561417228	3.00981256881253	2.9738951912632	3.00689852786001	3.17168544496576	3.09373785058753	3.02961407068282	3.04947553395569	3.01413202785259	3.09758650924998
ZNF146	3.26200929969657	3.29741230264164	3.30079433816427	3.27176018947542	3.29172223860892	3.23248546630501	3.30382852835081	3.28336529551092	3.23457592881884	3.31497410805481	3.32909419167863	3.28786753321526	3.21661713148008	3.26732716503057	3.27775656044609	3.22965769067166	3.22638872171594	3.61079057117469	3.27372626879934	3.39161952763256	3.36829725223458	3.38944867271709	3.36848456874643	3.40335256961802	3.38843675511386	3.45225993692615	3.40835148253435	3.38463174375093	3.4244065028567	3.35054544072764	3.29921448947871	3.28448403242063	3.31787105974098	3.39954583854409
SART1	3.13248060528027	3.13129303020101	3.1224730714179	3.14285495183074	3.1923580156026	3.06323683691902	3.08440875351491	3.13248060528027	3.14335806510288	3.15695478672075	3.13604374170783	3.10976085336467	3.13704706840389	3.15262948055315	3.119500927561	3.12847870839349	3.12671138575883	3.30484139236676	3.13198681227895	3.1835340585806	3.06323683691902	3.04270594835658	3.10621492735772	3.29619288853041	2.97364262836928	3.14517187285317	3.14101262196594	3.09185430382462	3.30768413459083	3.11241825793058	3.13228325125461	3.18504731234204	3.08111835232928	3.19329486312472
ILF2	3.27167765217476	3.25055604240339	3.27256444242399	3.20695095522547	3.09927051815912	3.09434865739322	3.24892522347916	3.29329143479353	3.22365614415595	3.19518277044727	3.18343921747692	3.28831877782687	3.27682087859344	3.23410548027284	3.29559021491129	3.2578709664492	3.20992469953349	3.29741230264164	3.3924290385369	3.26813088987759	3.54013771904704	3.30413010102785	3.22078339377426	3.4221851585311	3.39502911072916	3.28165270677075	3.43277567069256	3.33514606980662	3.43871566863406	3.43277567069256	3.46364447255294	3.4244065028567	3.37804501162488	3.36056955189549
SPAG7	3.29921448947871	3.30880098567704	3.33048120376755	3.30290243859345	3.30705973347984	3.29646071019263	3.29481303135032	3.29232858667188	3.29659878686343	3.29810364924795	3.31876659108768	3.29857715486805	3.28390462129346	3.28060842470757	3.27018446143314	3.26720889042057	3.27924360773081	3.28628936158076	3.30456093393488	3.34376988575016	3.28390462129346	3.35980412134668	3.32826291274487	3.27860372047753	3.25244844627375	3.23624866243934	3.24400913213296	3.27321634574694	3.2547544829982	3.30382852835081	3.2668416558865	3.27985259339371	3.22459861338349	3.29754042932762
ZPR1	3.13561102973884	3.13315937623186	3.15100825453486	3.14810217147287	3.03546126615814	3.08730333121617	3.11485658656128	3.1479212955883	3.12536035107182	3.13217792767104	3.19634663696772	3.16791028848083	3.0910735506828	3.09178420238896	3.16904902896599	3.13634877893366	3.12469658784693	3.05766830568972	3.20935509997372	3.2072313990471	2.98875265845945	3.0542200699269	3.1785408405795	3.14068802209424	3.13836355972139	3.10243798552548	3.25180924015537	3.18581496358921	3.07418014553732	3.15987498314196	3.14831664387807	3.04182585150205	3.18873628373731	3.15560439298353
TAF10	3.42735958817416	3.44291328098756	3.46444038339089	3.49317481198609	3.46673831517918	3.40124154438939	3.45629499713182	3.45689796941889	3.50616856304857	3.48965984121495	3.47021005415934	3.48272764108532	3.45922716312643	3.47021005415934	3.45138647739121	3.45258198174761	3.47269457433531	3.43472762424097	3.45794605651625	3.46555456984782	3.38900782640122	3.43546178410024	3.31437113851274	3.40228667246725	3.40974051382599	3.32216949261688	3.42639804673421	3.43115177223679	3.27245576769608	3.48581066468548	3.37258502553504	3.47725120755969	3.29361058587421	3.39365656537349
C1D	3.16364836850496	3.15853968419486	3.19994531847752	3.1682068048787	3.08407689070298	3.23855599160474	3.09418929278814	3.24161108026089	3.13257716144566	3.11921862701865	3.07462499017279	3.2072313990471	3.17220416845645	3.09837179507355	3.17483080667114	3.19802990154674	3.15930591084955	3.08111835232928	3.34415993618483	3.21795551030121	3.3306052662504	3.22955817132756	3.11252707771177	3.30399311320816	3.25256536522736	3.24645898576018	3.2265816962864	3.20069252602004	3.39080971426531	3.23675228715089	3.31745140345703	3.1835340585806	3.28731948402697	3.21274974700108
NONO	3.27816733515672	3.25280435704086	3.25323174167192	3.23399022181671	3.24113665497183	3.20819988073311	3.29840387328198	3.25502916983715	3.25502916983715	3.24557199573067	3.26732716503057	3.28097063706946	3.31483084085471	3.27271859657363	3.27197534993808	3.27649942511971	3.24543562535857	3.30750807839576	3.45453651367058	3.30301049359452	3.38564780614099	3.28307288413934	3.29127774478532	3.4399899096763	3.38640984773415	3.27788305232502	3.39929415689831	3.28745732509291	3.44165209069446	3.41126169157693	3.46067801817909	3.46701836197719	3.35337735193494	3.33201582449015
RHOA	3.63470347419246	3.61583528938639	3.58258519155691	3.58145184092672	3.52093886058165	3.59821311969244	3.57704203491828	3.62786396994297	3.57536198298209	3.51670715093219	3.5702249126952	3.61499913018529	3.6599448303602	3.59493118506467	3.62848136884275	3.66963186815434	3.62223889292981	3.41376337175114	3.46067801817909	3.37032173170464	3.43649937074892	3.52555707294688	3.41420640867651	3.50662027969366	3.51398409395146	3.49994217336699	3.54046256266859	3.45303266774114	3.4876351652138	3.47690392062162	3.56285082039641	3.44690683030847	3.5183525052691	3.49618026821408
RNPS1	3.27001859413843	3.27724105020512	3.30091884933935	3.26264641515718	3.26747118768441	3.23907332527006	3.29050684983921	3.27552098376989	3.27620736806621	3.31359998705792	3.32896920678964	3.24568927387962	3.24446737707044	3.27321634574694	3.2498918704372	3.23135221416013	3.2272928880897	3.40974051382599	3.41948565195211	3.44560308306291	3.42599524426352	3.37696706405048	3.34775888883969	3.34107821400251	3.36100879806565	3.35775513078968	3.33971008157259	3.31787105974098	3.35366382388018	3.32123108922952	3.29062506104499	3.36646544378447	3.35475970685028	3.38859251301228
RPS24	3.85936230096575	3.85730225313089	3.85730225313089	3.85936230096575	3.86472643323788	3.85286101572317	3.85286101572317	3.86472643323788	3.85286101572317	3.85286101572317	3.85936230096575	3.87017071264257	3.83799274174149	3.85730225313089	3.85936230096575	3.8485871586822	3.85286101572317	3.85730225313089	3.85078136289881	3.86213839270816	3.92348102831719	3.85286101572317	3.86751088913111	3.83799274174149	3.8761154473709	3.86751088913111	3.87277249586945	3.85730225313089	3.90964121229212	3.91719680819578	3.85936230096575	3.90964121229212	3.85078136289881	3.85936230096575
RPL30	3.78573072682152	3.78714188039148	3.7676481915352	3.77951555485561	3.75482635301632	3.75614537980045	3.77508679040334	3.78397734006011	3.77788591899917	3.7602011264196	3.75077582449677	3.78952716667761	3.7676481915352	3.77788591899917	3.77350160286627	3.75482635301632	3.7602011264196	3.82794798966744	3.82794798966744	3.78573072682152	3.82985193361837	3.78573072682152	3.81223227019992	3.77235314032269	3.84190994621104	3.7987014417913	3.78243314890554	3.80479648322042	3.83372071807792	3.85936230096575	3.82361649598549	3.80175220113434	3.78573072682152	3.79161742869428
NPM1	3.60418425016705	3.59903448146014	3.62387878279848	3.58479840063454	3.61956159120687	3.5560641916866	3.62223889292981	3.61001645036479	3.60783411101112	3.60418425016705	3.60631876036643	3.59964557007522	3.60853032350331	3.60485859437314	3.60174399527324	3.58078399770215	3.59821311969244	3.62695997125001	3.64907242298759	3.64907242298759	3.65297268027169	3.61499913018529	3.55970858091408	3.5954911336985	3.69016977076231	3.62035618699015	3.73604156895606	3.62602890035271	3.75482635301632	3.59964557007522	3.65579481274782	3.622940771532	3.61742955744853	3.60485859437314
HSP90AB1	3.42192269480782	3.38887948431739	3.44974136624499	3.32727418277409	3.34727221859312	3.30659144468234	3.40322680372093	3.40610363844986	3.34265886093818	3.34462288812688	3.39825832380257	3.36982779752422	3.43225687836032	3.44089879780171	3.4072277074269	3.38077850404705	3.38223512169478	3.50115768955842	3.50544473212991	3.41420640867651	3.66725317619055	3.39225100448849	3.40873808717292	3.51587796341324	3.48936180665178	3.30579516028404	3.57704203491828	3.3924290385369	3.62915482664874	3.51318231822534	3.64239448231939	3.46957913649248	3.50301768344585	3.44925569751389
IK	3.30177165437924	3.31331653836003	3.28881038534435	3.28717188879039	3.29559021491129	3.29303602793662	3.22250680139957	3.26398946687172	3.26860190958583	3.26797843065931	3.23105661092369	3.26289905278993	3.28287460461273	3.27788305232502	3.26708470515196	3.30438540764874	3.28662939987496	3.20511232309231	3.19037735338107	3.21137800415225	3.22533146759959	3.21661713148008	3.3920214185587	3.17014142832875	3.2469356954094	3.26398946687172	3.1995356339577	3.17595570709266	3.25361025815782	3.14441960710655	3.16240832080152	3.14433019586052	3.066182045108	3.15605906944956
SNX3	3.5696027407535	3.55728033820459	3.5567561165837	3.5831754037432	3.5070088472825	3.55970858091408	3.56692336907558	3.59429567049667	3.5624616680063	3.51028590947586	3.5318125063313	3.55346933208786	3.56887894345493	3.54239844631871	3.57431916373103	3.58258519155691	3.58890980128056	3.46639791294905	3.47061650894565	3.41265442010434	3.52600326332371	3.45303266774114	3.37069772071706	3.42524536783982	3.51276472244195	3.33324696474775	3.47725120755969	3.42857003884842	3.46530620255058	3.4399899096763	3.44630734153294	3.48101590291871	3.45258198174761	3.50453492544446
CANX	3.25838518520364	3.25773881283428	3.27580195522461	3.25760987860663	3.24739765419119	3.2169725955383	3.29037902939735	3.28322619302475	3.25014023259011	3.21274974700108	3.23634341763141	3.303675683332	3.30015426730105	3.28460635967039	3.25295238202912	3.26016022572229	3.2743243967232	3.24656247650398	3.43336888824375	3.23259726047784	3.41851519922087	3.23399022181671	3.23421510230784	3.29659878686343	3.37934755489737	3.31571947773923	3.3214198514594	3.23212364175696	3.46416275092318	3.32447309205246	3.30039267322032	3.26870739563166	3.25024444971184	3.31761746056903
SART3	2.93048648107591	2.96585776680856	2.9410177189736	2.9750636816638	2.93921355850136	2.90967015388926	2.95511853720467	2.92630226349717	2.94418027949409	2.96310190874417	2.97761054323157	3.00522394645299	2.92435804096183	2.97217045554566	2.9332074969055	2.91198204098157	2.9262059381772	2.91365234296042	3.05519147213602	3.03627299942515	3.00650192071467	2.96719072370852	3.08020326221353	2.93544067226639	3.0853575376172	3.04416888751138	2.96490469503242	2.96346317266903	3.10660945024151	3.03045705399779	2.99790279119165	3.09554982420899	3.09668268833543	2.95732113157054
CNPPD1	3.10555101440363	3.07738275011907	3.04597495489265	3.07455546200817	3.04369674390037	2.99443658650027	2.9795971280367	3.09943150480649	3.08501058235635	3.08667056279034	3.03151359269994	3.0536892439533	3.07638368828183	3.10914232026959	3.04849380685473	3.07789614668636	3.1250631334438	2.98764613932374	2.94465130316887	2.87879339325712	2.91323720303832	2.96329565863132	2.86429670196456	2.89452872522319	2.83276239059159	2.93365903884973	2.86038399674492	2.87970553971245	2.95206032836692	2.83982379869678	2.90200886010694	2.82695506829936	2.82311673663475	2.86565691347623
SMNDC1	3.31452240609853	3.30205827086241	3.39607148802837	3.39018926546152	3.29903262725294	3.34202405099965	3.33410891288187	3.3428784991788	3.30091884933935	3.36541611627954	3.33271111094619	3.36871257037868	3.33741631927166	3.3237557741784	3.37785293015321	3.33048120376755	3.33457065584783	3.33827087562519	3.35667660742218	3.40506429189657	3.47171781704954	3.33595714035758	3.36646544378447	3.29872134272954	3.40103616883485	3.31807063944907	3.38441051212014	3.35421140006818	3.45874614670126	3.3525044033974	3.31824493041719	3.39848196641581	3.35814288632048	3.38119545570325
HNRNPM	3.04891627906062	2.9968599675786	3.0115091629343	2.98884864845719	3.04410220438417	2.95723337551566	2.97558925144276	3.00342500506309	3.00936422464085	2.99799455109124	3.05451335632259	3.0217337321769	3.06758327876301	3.06147658920699	3.02652755574806	3.03757831503507	3.00568169795006	3.031071966025	2.94014948350556	3.08186603243262	3.05587985427929	3.06256592582432	3.01968095894185	3.01813943129603	3.04981913831056	3.15853968419486	3.04460545306648	3.08494084485442	3.09203506580989	3.09115721004552	3.02333623308122	3.12810869122911	3.07132624425969	3.02807282507427
HNRNPD	3.28850202554274	3.29361058587421	3.29700573493514	3.26099787629666	3.32313800210587	3.24946191934976	3.27465142391382	3.27478349901512	3.27895602595365	3.28501218540081	3.30177165437924	3.26637495738074	3.25927013861496	3.28628936158076	3.27496308802539	3.2568828675767	3.24717583497625	3.26072631664839	3.19588664844108	3.37246162676863	3.31807063944907	3.32123108922952	3.31611409325432	3.27388711077136	3.23614431558557	3.33116297342961	3.23760214706458	3.26573645265735	3.3924290385369	3.2937619841575	3.28826574734126	3.37258502553504	3.3391166500514	3.22485561059323
RPL14	3.56887894345493	3.57185180974384	3.59613068150143	3.57431916373103	3.58947477321164	3.5175380689343	3.56470140360614	3.55970858091408	3.58211688100278	3.57261860365713	3.5696027407535	3.54590817700681	3.53877940175911	3.55765577250226	3.57704203491828	3.54046256266859	3.55392886594347	3.51028590947586	3.40950265824515	3.54013771904704	3.47595245466508	3.55863173347028	3.50616856304857	3.46530620255058	3.53516083267443	3.44337316528452	3.55183889647746	3.55183889647746	3.54590817700681	3.44585475711821	3.51547494239115	3.58009111141661	3.43203193666792	3.4487011079663
GUK1	3.16027480441551	3.16996311043322	3.13257716144566	3.17398995261245	3.11504274159443	3.13026007672479	3.13957274636939	3.19337798260874	3.19685994427564	3.14360599191798	3.16567524942276	3.12411662644748	3.16386751333768	3.13793318025892	3.17308532013576	3.18395916616263	3.17573000118363	2.9968599675786	3.05892996627722	3.05155764091373	3.061628456666	3.13844752650221	3.10885096122247	3.04931391497467	3.07591858453884	3.06346272347576	3.08957803114538	3.09050512386378	2.96668151024912	3.05343509082139	3.02378715521562	2.97691070664225	3.09583541423066	3.07018543959375
KXD1	2.87721177187089	2.87565893650938	2.86330683434552	2.80750215512854	2.85084621363255	2.84338967560834	2.84428687891569	2.87002114415092	2.84110061907955	2.85696119074923	2.84329119067787	2.82785044830847	2.84016601427807	2.84935367906433	2.83654327395928	2.85432657944909	2.84352663765756	2.93844070102124	2.89892035909146	2.90106101106338	2.86903659565422	2.87211636608903	2.83068119985978	2.85847050960044	2.8810949660254	2.84309617819091	2.90019778022093	2.89723911416005	2.85945836173766	2.87298170276042	2.87565893650938	2.88001373448442	2.8512253394403	2.88467603257601
OAZ1	3.65388174363836	3.65685529591435	3.64907242298759	3.66415455401008	3.62132657092691	3.65579481274782	3.6599448303602	3.65579481274782	3.65113646857734	3.64409497150746	3.66415455401008	3.65297268027169	3.67528509662103	3.65014238820156	3.65875147391663	3.66524308617358	3.65388174363836	3.69453199476919	3.79700188417351	3.70211328825567	3.77951555485561	3.69960891827217	3.67428383226212	3.66415455401008	3.71399783214299	3.70956835065105	3.71399783214299	3.73604156895606	3.72189833426526	3.67879692815124	3.70956835065105	3.73970586353177	3.69294348491513	3.65481640358924
ATP6V0B	3.29754042932762	3.30484139236676	3.36155147982417	3.32547818719422	3.3053814544054	3.30290243859345	3.32949015071505	3.33645222285985	3.35120965325385	3.33190896509764	3.34091480718065	3.31418156632547	3.31045321080169	3.32027795688505	3.3525044033974	3.30705973347984	3.33324696474775	3.31650999408622	3.44380608057162	3.4345858607124	3.44360779380443	3.38742312736606	3.29903262725294	3.26544384753819	3.43180545330741	3.44089879780171	3.41948565195211	3.35829404908609	3.29541787892971	3.34376988575016	3.30079433816427	3.38035423381898	3.47202500278708	3.36038910765799
KARS	3.52276737517733	3.51028590947586	3.52135335065138	3.52135335065138	3.52401369504179	3.44898216607571	3.51351769168927	3.50783929440991	3.50587266039598	3.52050809157034	3.51466509295889	3.51071615471075	3.49820163416419	3.52851121065751	3.50339545147935	3.49645195802444	3.47658183582744	3.54410066061494	3.53877940175911	3.54154453715502	3.59011557085377	3.55765577250226	3.55001178468299	3.54239844631871	3.50544473212991	3.53034647020594	3.65481640358924	3.49556951045606	3.51318231822534	3.53457066235174	3.57307984513528	3.57431916373103	3.60341591089044	3.5560641916866
RPS6	3.56165962727685	3.55545739704214	3.56285082039641	3.56470140360614	3.56747015315763	3.50825969418205	3.5696027407535	3.55001178468299	3.54197139090891	3.55489892021084	3.55728033820459	3.55101361815345	3.54645324877408	3.55442557174599	3.55442557174599	3.5308123898971	3.54693705980313	3.51231005112203	3.44058067428113	3.52600326332371	3.53732162450436	3.54046256266859	3.48164338191794	3.55239937166614	3.47364497513966	3.52637170877048	3.47118557060136	3.5788724223951	3.58890980128056	3.55065353369966	3.53877940175911	3.58728958263493	3.45760721332435	3.48543181343127
RPS7	3.77235314032269	3.75614537980045	3.77951555485561	3.76567327711286	3.7676481915352	3.72798042724334	3.78243314890554	3.77235314032269	3.75614537980045	3.75482635301632	3.75863899796442	3.77092596242442	3.74367565083796	3.76281200480083	3.77235314032269	3.74540376295914	3.75482635301632	3.77235314032269	3.82361649598549	3.82598993147298	3.86213839270816	3.78714188039148	3.75077582449677	3.74367565083796	3.81604192259359	3.78573072682152	3.77951555485561	3.76281200480083	3.86213839270816	3.8103714075088	3.7987014417913	3.85078136289881	3.85286101572317	3.80479648322042
USP22	2.72111670807304	2.68457598296555	2.71043601966062	2.7119442800234	2.75990216648247	2.6774396005477	2.72301224190548	2.70516493693462	2.71653625343867	2.73128957962382	2.7416671579359	2.69925092222656	2.70387398706924	2.73288184351799	2.72583233495451	2.71153894334099	2.72072287227575	2.74342774869349	2.76974678158072	2.749412307493	2.74977624195006	2.77296641504179	2.7710097843711	2.73657930329978	2.73666812695226	2.67770735355482	2.72082854215895	2.73644131710486	2.76401957358707	2.72820898393334	2.72420351052462	2.73775299862519	2.74728697152439	2.68312432906797
C11orf58	3.40527002426147	3.38244612650428	3.41742014783976	3.41506196705367	3.33645222285985	3.41506196705367	3.40141754571281	3.41247806068706	3.38287666104542	3.349505827823	3.37908848522195	3.4000331787595	3.40275048669904	3.37340218726613	3.38367827533442	3.41506196705367	3.40228667246725	3.20234022395513	3.35366382388018	3.39520007478779	3.47331251328921	3.35702691143979	3.20967803714618	3.47858417754336	3.34398715487642	3.24946191934976	3.31314327589472	3.34913723691599	3.44661581231759	3.45874614670126	3.41882718030111	3.35421140006818	3.35210845853502	3.35054544072764
TCEB2	3.35930697908181	3.37785293015321	3.37014088057956	3.36503240597529	3.38347867971661	3.35848995965101	3.36056955189549	3.36558484973142	3.37478690006701	3.37340218726613	3.37312693402669	3.32925268948443	3.34775888883969	3.35159545592963	3.35901682802883	3.33943384708519	3.34860092227375	3.37069772071706	3.38944867271709	3.39886158088125	3.38002191133312	3.40974051382599	3.38900782640122	3.34609541939994	3.35945509484753	3.36080173029459	3.30413010102785	3.34969079085847	3.33410891288187	3.32708043297384	3.29143202794842	3.3506960012305	3.31388911037241	3.34657028879821
COX4I1	3.47118557060136	3.43703018490247	3.45596484145387	3.4399899096763	3.46863395861768	3.42023290538082	3.45953007226118	3.44661581231759	3.4527653369639	3.45823364364854	3.46731590521695	3.45360800109849	3.44453462049525	3.45331258614776	3.4345858607124	3.42107879707525	3.44974136624499	3.49284798857624	3.45331258614776	3.52401369504179	3.46957913649248	3.46555456984782	3.4255254630732	3.44058067428113	3.4176374298032	3.48164338191794	3.45193906661468	3.43381698590307	3.38584261848107	3.44661581231759	3.41851519922087	3.54103364315345	3.40610363844986	3.43916213349163
TMED2	3.18946619402576	3.18261011409955	3.09327160817497	3.14140369716399	3.15243874169235	3.11800271789409	3.24543562535857	3.21118043459962	3.16343440655971	3.10148886984744	3.12525643490754	3.26870739563166	3.2582567755834	3.21326460736468	3.2247248683992	3.20992469953349	3.20035466905987	2.9275956969257	3.13575658280806	3.01775152208414	3.24504082781395	3.12559493645308	3.18025534977145	3.088601594179	3.30382852835081	3.09776265774454	3.1880376938159	3.08683868865138	3.03174541693213	3.13187783243615	3.2231435847996	3.20967803714618	3.1715210632413	3.17420040757325
FNTA	3.41649544886512	3.39042480551406	3.38742312736606	3.4029881473812	3.38119545570325	3.35792268155385	3.41247806068706	3.38900782640122	3.34727221859312	3.3720867897265	3.43597040366669	3.39907392693477	3.38926774513896	3.38564780614099	3.37767800571576	3.37785293015321	3.36503240597529	3.46102426940623	3.42023290538082	3.34695668767719	3.48655983324756	3.43573924593698	3.4789297671548	3.34553300429572	3.46364447255294	3.42192269480782	3.37274467622257	3.42192269480782	3.48371788267045	3.37934755489737	3.48410545367597	3.38244612650428	3.41126169157693	3.36871257037868
RPS25	3.73215537095795	3.72943563175481	3.72674883628393	3.72943563175481	3.72674883628393	3.71627596059003	3.72798042724334	3.72798042724334	3.72189833426526	3.72674883628393	3.72500981424712	3.71240318413482	3.69841387165927	3.72087327051363	3.72674883628393	3.71058883502295	3.70818303756461	3.71916376083423	3.70956835065105	3.75077582449677	3.70661400316431	3.73215537095795	3.74367565083796	3.72189833426526	3.71058883502295	3.72943563175481	3.67879692815124	3.75482635301632	3.80014621607065	3.71627596059003	3.71240318413482	3.72943563175481	3.73433391794649	3.65579481274782
RPL37	3.83372071807792	3.83577857238817	3.83577857238817	3.83577857238817	3.83799274174149	3.82794798966744	3.82794798966744	3.82598993147298	3.83577857238817	3.83577857238817	3.82794798966744	3.83177687860229	3.80342442570767	3.82598993147298	3.82794798966744	3.8103714075088	3.81223227019992	3.91719680819578	3.8549393889525	3.86472643323788	3.87017071264257	3.85078136289881	3.85730225313089	3.85936230096575	3.8549393889525	3.86472643323788	3.8485871586822	3.85078136289881	3.86472643323788	3.85730225313089	3.8485871586822	3.8761154473709	3.84686587323205	3.85078136289881
HINT1	3.55442557174599	3.55392886594347	3.56747015315763	3.52276737517733	3.46731590521695	3.51879293659623	3.57750974545342	3.57479456343309	3.5336047910004	3.50115768955842	3.51879293659623	3.52502951449954	3.5276929281584	3.51587796341324	3.55489892021084	3.53877940175911	3.55970858091408	3.43160079748799	3.5831754037432	3.49645195802444	3.63322000541977	3.52180205561726	3.56887894345493	3.55001178468299	3.63385486178953	3.51071615471075	3.55065353369966	3.57431916373103	3.63146206561832	3.5567561165837	3.5702249126952	3.47061650894565	3.55489892021084	3.59821311969244
EEF2	3.7305361087701	3.69728087419218	3.72943563175481	3.70661400316431	3.71916376083423	3.67181035632576	3.74158547872874	3.70661400316431	3.72798042724334	3.69728087419218	3.71768442717464	3.70956835065105	3.70956835065105	3.71526338310907	3.71526338310907	3.70494711809776	3.69557563379814	3.74540376295914	3.72353958570073	3.75255584346614	3.78952716667761	3.72500981424712	3.70211328825567	3.69159366803951	3.68565633383253	3.74540376295914	3.74158547872874	3.75255584346614	3.75614537980045	3.70956835065105	3.72798042724334	3.82361649598549	3.7602011264196	3.71627596059003
RPS10	3.64597588247595	3.65759331152849	3.65579481274782	3.64052384390307	3.63146206561832	3.63864034963278	3.65216905803641	3.63939433840855	3.64321630879152	3.65388174363836	3.65113646857734	3.62848136884275	3.61956159120687	3.64597588247595	3.64321630879152	3.61294267607628	3.62848136884275	3.62848136884275	3.62786396994297	3.68565633383253	3.68877539377037	3.63796022993321	3.63385486178953	3.64597588247595	3.68284104478982	3.64795897445619	3.64693599308894	3.64795897445619	3.71399783214299	3.60236788318308	3.66415455401008	3.67879692815124	3.63939433840855	3.63556761407604
ATP6V0E1	3.21830163135288	3.29574589723233	3.20752617322062	3.25625707164844	3.22378708925958	3.26226483179409	3.18447899961555	3.2407021773802	3.2643882441526	3.22805639562022	3.22023773849838	3.22112741395811	3.22872633241308	3.2150782405296	3.26826523054974	3.28076383731445	3.28109559028038	3.10096885242609	3.25152523206387	3.18261011409955	3.17370600820106	3.16996311043322	3.14327395759801	3.18375350432889	3.21252257024036	3.20575495402116	3.25733038637565	3.23338671554566	3.18782245511846	3.1028213693115	3.1594630964503	3.13561102973884	3.08895519658957	3.17451842350672
HNRNPK	3.56470140360614	3.54534030213494	3.55489892021084	3.54916755715562	3.58258519155691	3.52050809157034	3.57307984513528	3.55299807218665	3.54590817700681	3.55918137516635	3.56887894345493	3.56470140360614	3.5444991298488	3.57185180974384	3.55065353369966	3.53818748531949	3.53516083267443	3.60029922326148	3.60631876036643	3.6167648198895	3.61001645036479	3.55918137516635	3.5702249126952	3.57750974545342	3.58427860176202	3.62695997125001	3.60631876036643	3.59682681432983	3.65388174363836	3.6253623356887	3.58804019841304	3.58947477321164	3.64052384390307	3.60102908888379
ANAPC5	3.21274974700108	3.18592621393417	3.18744336027739	3.17623029108494	3.19698873117102	3.12800872920749	3.2283031919188	3.20079282024185	3.184956200939	3.18132260588801	3.20269909512722	3.19621129604034	3.21988766371709	3.21137800415225	3.21296064865062	3.19122547324755	3.1954848421882	3.07083186943378	3.23399022181671	3.18045772010166	3.20704183577797	3.20147168047043	3.3190523775293	3.18693200909812	3.30301049359452	3.2643882441526	3.26637495738074	3.16986713661822	3.23203704835097	3.22497175339132	3.26481505405849	3.29232858667188	3.23083367800587	3.29659878686343
HNRNPU	3.10452869905953	3.11302575439302	3.10048334717093	3.11412536023369	3.12085514252965	3.073395633875	3.10078611266182	3.10255303553169	3.09776265774454	3.0685800278485	3.12044393284521	3.10351996357392	3.08886261951969	3.09600808926968	3.10031382954118	3.07506904728739	3.0886969335646	3.16196354766236	3.16986713661822	3.19388391242172	3.20651760277125	3.17043229537614	3.1589128271012	3.17370600820106	3.16017515796953	3.14936537088983	3.1707602963747	3.14765066311108	3.19922476036365	3.19329486312472	3.15822286629398	3.14492754347693	3.15778516398977	3.14250904695581
EIF3A	3.31418156632547	3.27845008841877	3.33091630919065	3.31528129062959	3.31344863313759	3.25799650477898	3.31388911037241	3.32010743525612	3.27724105020512	3.33378020207797	3.34489242916001	3.30321420219234	3.29127774478532	3.32465622085611	3.31745140345703	3.28086065196306	3.27634321706443	3.30498306707288	3.25064725084524	3.34226352831555	3.35015710973187	3.28676430220829	3.30498306707288	3.17230068401677	3.26601182317019	3.23932776089286	3.23384459152327	3.2769539413047	3.40677451006878	3.26005806702116	3.36056955189549	3.35288890289613	3.22872633241308	3.2436430797606
MSN	3.33700459062974	3.33190896509764	3.41438160333079	3.37633839546765	3.47449236605841	3.40438451527982	3.52555707294688	3.37109643687423	3.38223512169478	3.49007700293238	3.49756034837034	3.34073221398954	3.4541501359353	3.44974136624499	3.37014088057956	3.39979692998662	3.38843675511386	3.51587796341324	3.52502951449954	3.50239757850714	3.50453492544446	3.44844355401566	3.58526032137792	3.53220580197739	3.50616856304857	3.49096393118289	3.65388174363836	3.55728033820459	3.54367301631605	3.58370855876996	3.6253623356887	3.4176374298032	3.70494711809776	3.66963186815434
ACTN4	3.45874614670126	3.41459090324975	3.44821894757582	3.41027867820531	3.50544473212991	3.38988367051142	3.40048923659456	3.46267913284876	3.44246594338383	3.48637184516629	3.50339545147935	3.43160079748799	3.43203193666792	3.49820163416419	3.41670079701333	3.40677451006878	3.43895078032804	3.69728087419218	3.31571947773923	3.45983708323837	3.34875109359631	3.52050809157034	3.36558484973142	3.37529853407631	3.31371666885377	3.52600326332371	3.39717621706931	3.47306003857637	3.43410778433531	3.38603076079884	3.35980412134668	3.35381993549431	3.327656499992	3.39825832380257
APP	3.1406054308641	3.12818583690429	3.1707602963747	3.15083784012399	3.14706309437736	3.24460370022982	3.23338671554566	3.16490187072553	3.19576091357166	3.107044880201	3.25256536522736	3.09345737934631	3.13071209806684	3.13284668074991	3.12899622642744	3.14884920958549	3.13091692376034	3.35562208513275	3.25377121264327	3.25886153014579	3.19719578593844	3.26899327783637	3.34376988575016	3.30205827086241	3.21565812354996	3.38002191133312	3.2571825989578	3.30793117026175	3.21830163135288	3.27724105020512	3.27682087859344	3.12587711399497	3.26363937382082	3.16027480441551
PRKAR1A	3.32866617680637	3.34265886093818	3.28703173255647	3.31682029171832	3.28122536390905	3.36646544378447	3.32360072126457	3.32992566378694	3.28628936158076	3.26772513222416	3.28237859554603	3.33514606980662	3.34609541939994	3.29677801345631	3.33664968176177	3.35575668728281	3.31730967930724	3.19473540816298	3.32447309205246	3.21422313502373	3.35758112311653	3.24057746291559	3.22421873229663	3.30382852835081	3.20464406983699	3.18333575779301	3.26732716503057	3.16440893657898	3.2474836191077	3.17308532013576	3.32447309205246	3.1926911695229	3.28559406944245	3.25663677693315
DSP	3.80849123877988	3.79700188417351	3.80636743118536	3.78573072682152	3.81223227019992	3.77951555485561	3.81223227019992	3.8103714075088	3.7676481915352	3.78397734006011	3.80849123877988	3.78573072682152	3.79161742869428	3.79533459408277	3.77645481177058	3.78103895495394	3.78103895495394	3.82177799662625	3.56887894345493	3.70956835065105	3.69159366803951	3.77508679040334	3.76939718944669	3.80849123877988	3.78714188039148	3.70211328825567	3.72798042724334	3.73433391794649	3.64409497150746	3.73215537095795	3.73814909210286	3.76939718944669	3.79161742869428	3.72943563175481
RAD21	3.1977933241844	3.2407021773802	3.17917713080024	3.23817505817947	3.24302319679347	3.24046981537235	3.2247248683992	3.18633750504089	3.20303302760154	3.19528549153911	3.23039768369846	3.25003206417299	3.22681854532067	3.23649661668328	3.19685994427564	3.21575941573991	3.22056953912803	3.33425503194976	3.34240012689263	3.24976382393927	3.34860092227375	3.32562420129899	3.37050418921869	3.29028565358301	3.39284358884052	3.32505720088326	3.27167765217476	3.35015710973187	3.38999865431405	3.48829110078276	3.38623167955587	3.25295238202912	3.1995356339577	3.25886153014579
WDR1	3.12034140015986	3.08770384293912	3.07972163236652	3.07045998042209	3.05833711582788	3.0782871833583	3.05519147213602	3.08957803114538	3.06256592582432	3.05597183176268	3.07713054977736	3.06471168498647	3.12567077685813	3.08365799851764	3.07495693368801	3.11485658656128	3.09373785058753	3.04651462039006	3.10854076344474	3.00438488969965	3.10198237801791	3.00449977301496	3.01388262396499	2.96569156586418	2.96158145146564	3.00835167876683	3.04518371313036	3.04931391497467	3.05571668877382	2.98974122571267	3.07010178997706	2.97370969441996	2.99528897827963	2.97816419465995
NCL	3.47759428021319	3.48134653308851	3.51231005112203	3.49132035592825	3.52180205561726	3.41556994782101	3.50914120330976	3.50453492544446	3.47595245466508	3.52401369504179	3.54503983445378	3.51192419799769	3.48134653308851	3.51318231822534	3.50503399188679	3.45303266774114	3.47690392062162	3.52895936548264	3.5175380689343	3.57307984513528	3.56747015315763	3.53772422816079	3.49485604313462	3.56470140360614	3.52555707294688	3.59964557007522	3.5954911336985	3.5175380689343	3.69841387165927	3.5175380689343	3.60631876036643	3.51318231822534	3.64795897445619	3.47595245466508
AP2B1	2.91309231983269	2.94465130316887	2.926631364149	2.96979431379818	2.87096813954263	2.93802608029844	2.96158145146564	2.95285360903992	2.95455357924606	2.8774589574935	3.02051577905732	2.94930574884016	2.93338205712892	2.87333193467767	2.92099898317016	2.84302120401255	2.87900377986323	2.9691569056814	3.22533146759959	2.92529100931257	3.12525643490754	2.90019778022093	2.86969941079599	2.93235359359427	3.06695452752827	2.97558925144276	3.04831251044965	3.12671138575883	3.06460417289205	3.09638200684679	2.98044107668161	2.94330014567212	3.05126043936694	3.15041888001074
AP2M1	3.43292684570899	3.42783521441334	3.44585475711821	3.40677451006878	3.39117847515243	3.38507216299742	3.47394238975724	3.44529429591364	3.42107879707525	3.43784657342139	3.45529511545383	3.42460635734772	3.44585475711821	3.44401025312117	3.41851519922087	3.43032154427936	3.41486104085894	3.5831754037432	3.51795906215701	3.53403873916472	3.57431916373103	3.49284798857624	3.47858417754336	3.48371788267045	3.53980881986721	3.54503983445378	3.54916755715562	3.58526032137792	3.46731590521695	3.50150104048011	3.51318231822534	3.53457066235174	3.56015291521214	3.52135335065138
CLTC	3.12951638195464	3.11391388699854	3.10895564848933	3.10127930257497	3.13904498289249	3.11078779178069	3.12384066476019	3.12477300588016	3.09220244084074	3.11686852772713	3.08195328478293	3.13570083082772	3.11757900131963	3.10686977943317	3.11895815475427	3.12617153821902	3.1028213693115	3.06824655064466	3.17211752211756	3.18504731234204	3.14492754347693	3.11241825793058	3.13100208382471	3.12879280949104	3.12734862705762	3.10773585464126	3.10302633166776	3.09073135795698	3.11095795467283	3.11525061633733	3.10255303553169	3.13129303020101	3.13457748337697	3.12008034890272
MLEC	3.11819094735333	3.17927178081016	3.11800271789409	3.18633750504089	3.19329486312472	3.08644190602126	3.13441800044897	3.14453083429592	3.18447899961555	3.17299893838157	3.19862575933484	3.13033742636132	3.16774717688548	3.17005742842752	3.1494469855672	3.11572134320748	3.15243874169235	3.17043229537614	3.27540098951504	3.16781872374339	3.23039768369846	3.19447876833742	3.31101655697017	3.16950937552708	3.30091884933935	3.2378502567083	3.22280868310336	3.20118164785246	3.50339545147935	3.20453226187269	3.20732997707757	3.34107821400251	3.21033911019136	3.31216967417969
LASP1	3.37566593039918	3.31694528090791	3.30811335952183	3.37612906793708	3.36245714257512	3.31571947773923	3.34398715487642	3.32277747355446	3.36966924191521	3.3445032071124	3.37543625161141	3.32992566378694	3.37529853407631	3.36100879806565	3.32949015071505	3.34489242916001	3.3549216836249	3.47826907409397	3.52050809157034	3.37461565803729	3.44016867040234	3.37566593039918	3.40124154438939	3.31824493041719	3.349505827823	3.40835148253435	3.40205684703033	3.40835148253435	3.3549216836249	3.4257421649765	3.34398715487642	3.37144729712017	3.42955409265746	3.37478690006701
SF3B2	3.20542895902807	3.21741151094259	3.21839238176972	3.22507376533084	3.23114214908118	3.15319488535497	3.22365614415595	3.21795551030121	3.23691552954764	3.19082614552105	3.25461611559087	3.23603931710271	3.24865179561591	3.22771672479893	3.23760214706458	3.2477222565449	3.23444945023746	3.44016867040234	3.31593109884785	3.26459191331802	3.39080971426531	3.19528549153911	3.24681430662685	3.43063705793875	3.16343440655971	3.3416459484333	3.32505720088326	3.21972428838814	3.45225993692615	3.32882967627359	3.29962081156088	3.32742935506788	3.2972467853313	3.31694528090791
TMEM59	3.57479456343309	3.54857676618754	3.52232695919476	3.55545739704214	3.51921614376854	3.5954911336985	3.53403873916472	3.55346933208786	3.55101361815345	3.57076926451162	3.49514894011952	3.55918137516635	3.57120644994438	3.54693705980313	3.5567561165837	3.58947477321164	3.56408930831671	3.48077013845063	3.49132035592825	3.45823364364854	3.58590016850309	3.55239937166614	3.46364447255294	3.47171781704954	3.54013771904704	3.52180205561726	3.39284358884052	3.47629632139931	3.46673831517918	3.47364497513966	3.43336888824375	3.41805478933613	3.56692336907558	3.39979692998662
CSRP1	3.39589248348471	3.58145184092672	3.45225993692615	3.43277567069256	3.43871566863406	3.65875147391663	3.45794605651625	3.4255254630732	3.48727241917803	3.41829505521707	3.39929415689831	3.36744674692103	3.45000629979027	3.43987460477821	3.39742274023458	3.39607148802837	3.41265442010434	3.39607148802837	3.32843523441625	3.56114284672544	3.55863173347028	3.36418620641441	3.36799172604801	3.39717621706931	3.34860092227375	3.42239144703688	3.39954583854409	3.3920214185587	3.50032021417257	3.38441051212014	3.3430595269324	3.36288665675932	3.44506924302731	3.34059523749579
CAP1	3.55299807218665	3.55918137516635	3.53925646815967	3.55183889647746	3.54367301631605	3.57704203491828	3.53925646815967	3.53643291134313	3.56069461729799	3.55545739704214	3.53925646815967	3.54534030213494	3.55065353369966	3.55101361815345	3.54013771904704	3.52728483587316	3.54239844631871	3.59903448146014	3.53309275964398	3.57479456343309	3.48410545367597	3.54916755715562	3.49459029067222	3.48727241917803	3.48482840278411	3.57704203491828	3.58804019841304	3.57185180974384	3.48965984121495	3.48272764108532	3.54693705980313	3.49618026821408	3.61803977204425	3.58258519155691
PTGES3	3.58890980128056	3.57374195464967	3.60701154508105	3.57824956234214	3.55765577250226	3.56408930831671	3.60853032350331	3.61136027944123	3.56747015315763	3.55970858091408	3.55142626086827	3.59284467028849	3.58211688100278	3.57704203491828	3.58666989999825	3.57750974545342	3.58728958263493	3.62132657092691	3.74734806481702	3.63939433840855	3.72674883628393	3.63556761407604	3.65875147391663	3.62695997125001	3.76440564491376	3.58728958263493	3.68441196988441	3.59786682207347	3.71240318413482	3.72087327051363	3.69841387165927	3.64052384390307	3.69453199476919	3.66082743047838
WARS	3.16870867538615	3.16803206644934	3.13853051884103	3.08509752906773	3.16596122549403	3.10039766930896	3.14972124915108	3.09819590929118	3.1235241536988	3.07856042505211	3.12645905778251	3.0829731677314	3.17158512345648	3.10148886984744	3.07455546200817	3.21585459875277	3.09057163876093	3.17947029666395	3.21118043459962	3.20916794499611	3.16279795365795	3.21575941573991	3.32360072126457	3.22771672479893	3.20586786078623	3.26186113121707	3.42758426348922	3.15273052490772	3.12847870839349	3.18504731234204	3.23468060786528	3.13778011353448	3.5954911336985	3.34831932634061
NDRG1	3.61742955744853	3.60853032350331	3.6253623356887	3.60485859437314	3.59493118506467	3.62387878279848	3.68565633383253	3.60102908888379	3.61956159120687	3.61079057117469	3.69728087419218	3.66524308617358	3.58078399770215	3.64693599308894	3.63939433840855	3.5954911336985	3.61136027944123	3.87017071264257	3.52180205561726	3.59821311969244	3.45922716312643	3.68718041015819	3.83577857238817	3.68284104478982	3.73433391794649	3.70661400316431	3.73970586353177	3.81392408274019	3.52809749169319	3.63939433840855	3.82012896199832	3.62035618699015	3.68126432604706	3.75863899796442
UBB	3.74158547872874	3.76939718944669	3.76281200480083	3.74925912386128	3.72500981424712	3.77092596242442	3.75863899796442	3.7676481915352	3.73604156895606	3.73604156895606	3.74158547872874	3.75614537980045	3.73215537095795	3.73814909210286	3.73814909210286	3.73433391794649	3.71627596059003	3.80342442570767	3.86751088913111	3.80479648322042	3.83956183844888	3.75614537980045	3.77788591899917	3.7987014417913	3.82012896199832	3.77092596242442	3.78573072682152	3.78952716667761	3.81392408274019	3.82985193361837	3.76939718944669	3.77350160286627	3.84190994621104	3.75255584346614
PFN1	3.57261860365713	3.5175380689343	3.56114284672544	3.52939769573673	3.53686273874881	3.51795906215701	3.57374195464967	3.58590016850309	3.57261860365713	3.56518424172571	3.61136027944123	3.5758531192661	3.60783411101112	3.60174399527324	3.57307984513528	3.55299807218665	3.55442557174599	3.54239844631871	3.57942639043372	3.5831754037432	3.63084672500897	3.60939549689961	3.622940771532	3.52728483587316	3.55805332502904	3.54367301631605	3.70353652342207	3.5831754037432	3.56285082039641	3.65113646857734	3.61956159120687	3.58479840063454	3.67879692815124	3.66298869059992
PTPRF	3.24424769930052	3.2427937332108	3.16126718907229	3.2170863126437	3.28786753321526	3.0926567740073	3.2256049298614	3.20378093570556	3.22638872171594	3.25444535087359	3.2893388097206	3.24173584815838	3.21972428838814	3.30188793516991	3.19004281466224	3.22445411552771	3.21422313502373	3.29793218295284	3.1599597350578	3.11543747280822	3.24234321762641	3.27220677552273	3.12959751518223	3.20685021729247	3.19485965847536	3.27167765217476	3.14861055356678	3.22159372573007	3.1497850938779	3.0470416545972	3.13604374170783	3.30529830928554	3.3646101339809	3.11163002506439
YWHAZ	3.52939769573673	3.51795906215701	3.52637170877048	3.54808330104934	3.53034647020594	3.50075259687203	3.5444991298488	3.54197139090891	3.5268933188431	3.52323679913074	3.5175380689343	3.54367301631605	3.55001178468299	3.53732162450436	3.53686273874881	3.55001178468299	3.55863173347028	3.53608586438135	3.45170586424323	3.46830233716672	3.36137252456409	3.50275952017495	3.54503983445378	3.43093351152265	3.5175380689343	3.41223958739932	3.48410545367597	3.53309275964398	3.38873590453221	3.58427860176202	3.52555707294688	3.4399899096763	3.42926196935652	3.52452890280541
SOD1	3.6299464766702	3.63796022993321	3.61136027944123	3.59964557007522	3.5831754037432	3.57536198298209	3.58666989999825	3.63864034963278	3.58145184092672	3.60631876036643	3.60783411101112	3.60939549689961	3.61499913018529	3.60341591089044	3.63146206561832	3.59011557085377	3.60102908888379	3.62602890035271	3.67879692815124	3.64321630879152	3.69557563379814	3.60102908888379	3.61136027944123	3.60631876036643	3.67879692815124	3.63641082436591	3.65579481274782	3.69294348491513	3.63641082436591	3.71916376083423	3.60783411101112	3.59613068150143	3.67653310183574	3.62035618699015
HDLBP	3.21685979923546	3.24353364111771	3.20946398769835	3.22859647356253	3.23052889670397	3.17426064602917	3.19464104404845	3.21928973308943	3.23124208975968	3.18426324801281	3.23073659015113	3.20420216499108	3.21022915058321	3.22459861338349	3.19337798260874	3.20880293220197	3.22646952443021	3.13129303020101	3.14166099535819	3.13457748337697	3.17879686395136	3.16724454564882	3.06809216488985	3.16596122549403	3.04956006235223	3.19122547324755	3.0969587269104	3.2169725955383	3.21565812354996	3.09050512386378	3.15635755960461	3.12359292499762	3.1083551726779	3.07979736697758
MARCKSL1	2.81745135282122	2.84793810209024	2.9435492581718	2.91529810469032	2.84925457124413	2.94231601334351	2.98066184758766	2.8385227608579	2.95170308747712	2.90747187537459	3.14680665679363	2.87774578246315	3.04974577243029	2.96653042842897	2.88886153481818	3.00154654481107	3.00602312940586	3.42374060481895	3.27197534993808	3.16632777720536	3.59429567049667	2.98948763297623	3.19922476036365	3.38873590453221	3.40124154438939	3.26747118768441	3.36360898798972	3.44478186422318	3.48307534482675	3.51547494239115	3.31331653836003	3.27018446143314	3.37418412555884	3.43277567069256
GABARAP	3.57120644994438	3.56817324533277	3.55346933208786	3.5702249126952	3.52600326332371	3.57479456343309	3.5560641916866	3.57185180974384	3.57479456343309	3.56470140360614	3.54534030213494	3.57261860365713	3.58427860176202	3.55346933208786	3.56114284672544	3.57076926451162	3.56470140360614	3.45258198174761	3.55970858091408	3.5624616680063	3.65481640358924	3.55545739704214	3.52728483587316	3.53877940175911	3.54590817700681	3.49514894011952	3.46471426362706	3.54197139090891	3.58211688100278	3.54857676618754	3.53309275964398	3.54645324877408	3.49756034837034	3.56114284672544
NUCB1	3.13505293708597	3.15880946051082	3.11495821959174	3.09970063477566	3.12818583690429	3.10445051960452	3.14414140462257	3.1507388206744	3.16842634528109	3.130629945876	3.12323473660506	3.16996311043322	3.17200041630494	3.1966632492782	3.13165825600661	3.15331567855563	3.1323782837944	3.06942170501479	3.01489982141401	3.00706560131224	3.1083551726779	3.09294367269663	3.00602312940586	3.06543318942289	3.00762826848969	3.20651760277125	3.08501058235635	3.10048334717093	3.07389898870482	3.03476182029061	3.05253305118872	2.98312602186646	3.09827591637601	3.10895564848933
GLUL	3.30015426730105	3.30604682169981	3.38119545570325	3.29248256878757	3.43008588486647	3.55101361815345	3.30921019599087	3.29092166151698	3.33757792538238	3.60341591089044	3.49208121087219	3.29903262725294	3.49966337505494	3.41147246728466	3.41627669270847	3.49756034837034	3.44423874787175	3.34609541939994	3.33885787499154	3.59368026066577	3.21118043459962	3.51231005112203	3.34969079085847	3.37752445022028	3.37731416922213	3.40761287323181	3.27751958990446	3.44742753985331	3.15723702141024	3.35916825559596	3.2751064085203	3.50453492544446	3.26162300075319	3.11095795467283
LDHA	3.72500981424712	3.71768442717464	3.73433391794649	3.72353958570073	3.74158547872874	3.70211328825567	3.73970586353177	3.71399783214299	3.74158547872874	3.72943563175481	3.74367565083796	3.73814909210286	3.7305361087701	3.74925912386128	3.7305361087701	3.71399783214299	3.74367565083796	3.75614537980045	3.63939433840855	3.71627596059003	3.67181035632576	3.70818303756461	3.76281200480083	3.75077582449677	3.75077582449677	3.64127043101235	3.83372071807792	3.74158547872874	3.77235314032269	3.75482635301632	3.80175220113434	3.72674883628393	3.76440564491376	3.78397734006011
SSR2	3.4063399855413	3.38665431886178	3.37767800571576	3.38900782640122	3.35366382388018	3.34462288812688	3.40506429189657	3.39589248348471	3.38808750915718	3.37032173170464	3.36848456874643	3.38244612650428	3.38478764623034	3.36599973550272	3.38926774513896	3.36814983671929	3.3559695311836	3.42617661099246	3.47797870183981	3.41072737730044	3.60783411101112	3.45027862397984	3.37883207509884	3.49317481198609	3.46863395861768	3.42955409265746	3.45823364364854	3.50987250922444	3.52232695919476	3.48020162395602	3.4487011079663	3.46471426362706	3.41526867099167	3.41420640867651
P4HB	3.58804019841304	3.54503983445378	3.55065353369966	3.56747015315763	3.58526032137792	3.50953092093068	3.56634925148487	3.57750974545342	3.56817324533277	3.5758531192661	3.5758531192661	3.55299807218665	3.58590016850309	3.60418425016705	3.56590106450896	3.58590016850309	3.57307984513528	3.46731590521695	3.54410066061494	3.51231005112203	3.53516083267443	3.54808330104934	3.52851121065751	3.46067801817909	3.42926196935652	3.56634925148487	3.53643291134313	3.49007700293238	3.42479486114814	3.49920737758735	3.51711454292466	3.45629499713182	3.43941753858361	3.50378560416166
SLC25A5	3.65216905803641	3.60029922326148	3.60418425016705	3.56114284672544	3.58479840063454	3.5336047910004	3.63146206561832	3.61079057117469	3.59213693299509	3.54154453715502	3.6135005897959	3.60341591089044	3.60631876036643	3.60236788318308	3.58890980128056	3.59368026066577	3.58947477321164	3.54590817700681	3.76281200480083	3.61583528938639	3.60939549689961	3.60572176679969	3.66415455401008	3.70661400316431	3.59964557007522	3.6299464766702	3.71058883502295	3.55142626086827	3.62848136884275	3.63641082436591	3.66725317619055	3.66725317619055	3.57076926451162	3.6299464766702
PHB	3.17308532013576	3.16364836850496	3.17745297952185	3.14462369674902	3.16230037361619	3.12044393284521	3.14266674081769	3.16309991273063	3.1682068048787	3.11260908509186	3.14565632950885	3.13990624662164	3.13584538167414	3.14433019586052	3.15281825435419	3.12754763500941	3.13836355972139	3.09178420238896	3.27496308802539	3.20280607365356	3.30864418310588	3.15132610841669	3.17242709573811	3.22459861338349	3.2231435847996	3.18592621393417	3.24841008233529	3.08458720550266	3.32505720088326	3.16035418464917	3.28086065196306	3.17754243311312	3.20967803714618	3.21162295684981
S100A11	3.80175220113434	3.83177687860229	3.7987014417913	3.83177687860229	3.83577857238817	3.82598993147298	3.80342442570767	3.80479648322042	3.83799274174149	3.8103714075088	3.82361649598549	3.82361649598549	3.81392408274019	3.82361649598549	3.80479648322042	3.81392408274019	3.83372071807792	3.78952716667761	3.70494711809776	3.73433391794649	3.63385486178953	3.80342442570767	3.82012896199832	3.74158547872874	3.75863899796442	3.76567327711286	3.82794798966744	3.83372071807792	3.60701154508105	3.81392408274019	3.75863899796442	3.78243314890554	3.75482635301632	3.75614537980045
CTSA	3.32447309205246	3.3190523775293	3.31633850431466	3.29288291110333	3.33779029025641	3.28109559028038	3.33943384708519	3.31787105974098	3.37191690745613	3.36982779752422	3.36633847472565	3.28322619302475	3.35210845853502	3.35086723491318	3.30779473477025	3.35829404908609	3.35867059830144	3.30382852835081	3.4048447911918	3.24113665497183	3.38310153120713	3.39784332850697	3.42192269480782	3.39672965429813	3.32230847517762	3.35524138138459	3.36707517013039	3.23760214706458	3.25125234531319	3.17086196566344	3.33757792538238	3.4527653369639	3.27708993047156	3.2972467853313
TOMM20	3.48581066468548	3.4399899096763	3.45502852719066	3.44016867040234	3.42902655494296	3.38887948431739	3.45983708323837	3.46163157035224	3.41223958739932	3.42151959476285	3.41357681196023	3.44016867040234	3.4255254630732	3.4527653369639	3.45953007226118	3.43410778433531	3.41627669270847	3.41948565195211	3.47595245466508	3.46701836197719	3.54857676618754	3.4527653369639	3.43732601591905	3.51398409395146	3.50503399188679	3.43703018490247	3.54808330104934	3.50544473212991	3.60939549689961	3.52180205561726	3.52895936548264	3.47236715674862	3.47690392062162	3.50415917886171
CD63	3.60341591089044	3.60701154508105	3.58804019841304	3.59903448146014	3.60485859437314	3.59493118506467	3.54916755715562	3.57704203491828	3.59011557085377	3.58479840063454	3.57374195464967	3.57824956234214	3.58804019841304	3.58479840063454	3.58370855876996	3.60174399527324	3.59011557085377	3.59821311969244	3.61294267607628	3.54916755715562	3.71768442717464	3.5831754037432	3.62387878279848	3.52851121065751	3.61583528938639	3.62458353625719	3.50616856304857	3.61419609127956	3.64907242298759	3.50914120330976	3.54590817700681	3.53608586438135	3.57704203491828	3.5175380689343
DNAJB1	3.48863288419619	3.43809341086165	3.46988714927068	3.48020162395602	3.42706814177827	3.43277567069256	3.46067801817909	3.45054496403683	3.4345858607124	3.4487011079663	3.47269457433531	3.49879755125716	3.48965984121495	3.45689796941889	3.52555707294688	3.50587266039598	3.47171781704954	3.36100879806565	3.37696706405048	3.31018565795486	3.33813951404619	3.41438160333079	3.29185919418509	3.38623167955587	3.45027862397984	3.2715101578353	3.49879755125716	3.37295912612169	3.22507376533084	3.33048120376755	3.35421140006818	3.41126169157693	3.33683207931843	3.33838639033965
SPARC	3.1300618847735	3.13885187004023	3.16386751333768	3.11959086392946	3.06718919091984	3.34932211381896	3.20712710912169	3.13187783243615	3.43180545330741	3.02612890353025	3.05812534468233	2.93975737294491	3.23542711838396	3.21741151094259	3.09884848099258	3.06551045129638	3.05146979314657	3.5150323423167	3.38507216299742	3.07576054538169	3.37529853407631	2.93039860832055	3.4176374298032	3.53980881986721	3.51231005112203	3.4541501359353	3.37093585648546	3.32041539798908	3.41170732861765	3.45383528995164	3.57645608915537	3.48231719537859	3.40418113491921	3.55065353369966
UBE2D3	3.46613894659137	3.46613894659137	3.47061650894565	3.49045063320321	3.44246594338383	3.49485604313462	3.45529511545383	3.46304975412254	3.47269457433531	3.44506924302731	3.46505572162222	3.46673831517918	3.48829110078276	3.43063705793875	3.47478054831611	3.48450356284085	3.48101590291871	3.33838639033965	3.38808750915718	3.40998530723915	3.48543181343127	3.47088207110838	3.37440765611086	3.41289281797677	3.36174862401947	3.42686088320182	3.41577827973706	3.4063399855413	3.46198400741754	3.3561543315196	3.44821894757582	3.36346835093567	3.47629632139931	3.34847144336621
XBP1	3.17560774390561	3.18235857023092	3.16118192928925	3.18682477178119	3.10476026400427	3.217535981861	3.12847870839349	3.1798110322099	3.1347455454444	3.13513748997811	3.20732997707757	3.18848816456625	3.18551178324288	3.15635755960461	3.21087044041364	3.19366625436727	3.14353349162578	3.23796699924377	3.02799706906238	3.19046653779107	3.07755666739826	3.2893388097206	3.13748744984492	3.25539453390088	3.25229376094815	3.31844770740435	3.15389670615502	3.26529220905057	3.03372378095041	3.09220244084074	3.18208950995614	3.14217776184631	3.18261011409955	3.08816343486137
SPTBN1	2.73199890976191	2.74110872685074	2.70259043022879	2.69883910522689	2.71485708958467	2.76986038769094	2.72290896951393	2.72979104579358	2.72256096744615	2.71014746537361	2.69813248216257	2.74382480172462	2.69407168206665	2.72389835961656	2.70693093531164	2.68877128858851	2.70470805941431	2.71737463203499	2.7363434799637	2.7507082050676	2.77326709396561	2.77457330433832	2.66563668061236	2.70749482963693	2.7160547414732	2.7407383856829	2.75301353175607	2.73748695905676	2.77618892825531	2.72238221614328	2.72317690378217	2.74267994261546	2.84935367906433	2.7020018296372
LAPTM4A	3.6167648198895	3.6299464766702	3.63939433840855	3.62602890035271	3.63322000541977	3.65481640358924	3.65297268027169	3.62695997125001	3.62035618699015	3.622940771532	3.60701154508105	3.62132657092691	3.64693599308894	3.63385486178953	3.63641082436591	3.62786396994297	3.63385486178953	3.60631876036643	3.62848136884275	3.61136027944123	3.75482635301632	3.63864034963278	3.66298869059992	3.54645324877408	3.65113646857734	3.62602890035271	3.57261860365713	3.59429567049667	3.70353652342207	3.62915482664874	3.56817324533277	3.61956159120687	3.55918137516635	3.61216535460137
RPL32	3.8549393889525	3.8549393889525	3.85936230096575	3.85286101572317	3.84686587323205	3.83177687860229	3.8440114818629	3.85286101572317	3.85730225313089	3.85078136289881	3.83956183844888	3.8549393889525	3.83956183844888	3.8440114818629	3.84686587323205	3.84190994621104	3.8485871586822	3.80175220113434	3.75863899796442	3.84190994621104	3.82012896199832	3.83372071807792	3.80636743118536	3.81604192259359	3.87277249586945	3.80175220113434	3.85078136289881	3.82985193361837	3.84190994621104	3.8485871586822	3.8440114818629	3.84190994621104	3.85936230096575	3.81223227019992
CD81	3.35436328943516	3.37461565803729	3.38417251951303	3.31344863313759	3.32123108922952	3.42982486202789	3.42412439072769	3.34913723691599	3.42902655494296	3.33236238271567	3.40228667246725	3.37543625161141	3.39520007478779	3.37503113187729	3.34182611883414	3.31553605198145	3.35980412134668	3.63217121872738	3.49820163416419	3.46799132683328	3.49514894011952	3.47595245466508	3.3924290385369	3.43357283847707	3.48450356284085	3.44712232427033	3.41310117763124	3.54857676618754	3.46391814559298	3.64321630879152	3.35575668728281	3.54857676618754	3.43649937074892	3.44506924302731
UBE2L3	3.23519387759445	3.27552098376989	3.20242987603499	3.22411241296828	3.20644427426511	3.18955586977696	3.22844065836972	3.2300169009321	3.22627318352913	3.21545725336431	3.2029041808949	3.24234321762641	3.23829979699552	3.25078168921951	3.22965769067166	3.23923732642053	3.22044676680986	3.08432168345608	3.28037223343871	3.17118792809846	3.20035466905987	3.16917083421802	3.12171212977717	3.17810648194921	3.27256444242399	3.03975042989862	3.20542895902807	3.18764252395181	3.10576943351588	3.07638368828183	3.22056953912803	3.11450004423042	3.2436430797606	3.24717583497625
PTTG1IP	3.4221851585311	3.44529429591364	3.43180545330741	3.44423874787175	3.47797870183981	3.46334740035667	3.46471426362706	3.39954583854409	3.44821894757582	3.47478054831611	3.43248435751223	3.42926196935652	3.41605698580586	3.42258648919454	3.43137004460978	3.38463174375093	3.39042480551406	3.57261860365713	3.44269085162257	3.45138647739121	3.51432069115594	3.51351769168927	3.43975929988013	3.45596484145387	3.41605698580586	3.49756034837034	3.44380608057162	3.48191178118488	3.4916849127251	3.49007700293238	3.42192269480782	3.40180247044865	3.37838703469843	3.37461565803729
GRN	3.57076926451162	3.55299807218665	3.49966337505494	3.52600326332371	3.51630880798624	3.48936180665178	3.54953772951348	3.55863173347028	3.56165962727685	3.5318125063313	3.53266848137819	3.5444991298488	3.56165962727685	3.55728033820459	3.53877940175911	3.55239937166614	3.55001178468299	3.37109643687423	3.41357681196023	3.31730967930724	3.33457065584783	3.50301768344585	3.39651082335176	3.34575530980774	3.37295912612169	3.40506429189657	3.2436430797606	3.37127538299037	3.13844752650221	3.19750933827248	3.3190523775293	3.30301049359452	3.32658756210806	3.31787105974098
HMGB1	3.63322000541977	3.61803977204425	3.60341591089044	3.60631876036643	3.65388174363836	3.59103839809071	3.63556761407604	3.61294267607628	3.6167648198895	3.62132657092691	3.63217121872738	3.63864034963278	3.62387878279848	3.64409497150746	3.61079057117469	3.60485859437314	3.58009111141661	3.72087327051363	3.69294348491513	3.65388174363836	3.74367565083796	3.6299464766702	3.63556761407604	3.63864034963278	3.67286609952117	3.65685529591435	3.63727353456018	3.67428383226212	3.75863899796442	3.73970586353177	3.66524308617358	3.68018763524859	3.74158547872874	3.6599448303602
GLO1	3.4876351652138	3.48581066468548	3.48543181343127	3.47144250470257	3.47144250470257	3.45360800109849	3.49879755125716	3.47565803971079	3.49994217336699	3.47959759882902	3.45502852719066	3.49096393118289	3.43871566863406	3.45054496403683	3.49719820145924	3.48077013845063	3.47331251328921	3.47658183582744	3.4789297671548	3.49514894011952	3.51192419799769	3.45453651367058	3.41805478933613	3.4345858607124	3.54534030213494	3.46163157035224	3.54693705980313	3.44506924302731	3.49820163416419	3.41333976553633	3.60701154508105	3.51109094536018	3.5831754037432	3.53925646815967
SRSF11	3.31787105974098	3.31787105974098	3.35002545023827	3.32200770907113	3.38926774513896	3.32076922792896	3.37357140380343	3.33700459062974	3.4244065028567	3.36577131709878	3.39263739308619	3.32727418277409	3.30905542732715	3.33529016355999	3.3014340871135	3.31694528090791	3.31116257517487	3.43093351152265	3.11495821959174	3.44609444239554	3.36923763582568	3.40788796712943	3.48618385708503	3.24865179561591	3.40745801631343	3.51028590947586	3.25886153014579	3.40180247044865	3.42174312637453	3.37529853407631	3.2378502567083	3.2477222565449	3.40527002426147	3.29631043435031
SF3B3	3.20553114444041	3.16250845775475	3.18782245511846	3.19964585855448	3.18734869060103	3.12498617357385	3.09345737934631	3.16950937552708	3.17158512345648	3.13592306454064	3.13377246217712	3.16153763352356	3.18343921747692	3.16675453790982	3.15650787392075	3.20201907976784	3.18713229063644	3.0910735506828	3.05378184434672	3.13913983771262	3.12199919068374	3.17014142832875	3.08186603243262	3.04090723760472	3.05061805298488	3.1245008237085	3.09449404607855	3.03975042989862	3.04342860501605	3.02179952380333	3.05796759174502	3.13748744984492	3.05833711582788	3.08577844639016
HSPA9	3.15143325335446	3.14987585265425	3.17666742544419	3.14602109933589	3.18561054142973	3.11781373552047	3.1487467857513	3.17370600820106	3.15235912356288	3.17831458914041	3.15120596061695	3.16768787286153	3.15507236295828	3.13951162753221	3.17361329601872	3.14101262196594	3.17898093682564	3.09185430382462	3.31388911037241	3.15871726797944	3.19019405492386	3.06611647484196	3.42834131247777	3.16309991273063	3.33425503194976	3.20992469953349	3.27362616532963	3.16209358418387	3.23094158260827	3.1798110322099	3.1557644937789	3.14377185150404	3.21306145893359	3.27565097629877
YWHAQ	3.63556761407604	3.63470347419246	3.64127043101235	3.6135005897959	3.61294267607628	3.62458353625719	3.64693599308894	3.62915482664874	3.62848136884275	3.60485859437314	3.63084672500897	3.59903448146014	3.62602890035271	3.61294267607628	3.63217121872738	3.62695997125001	3.63217121872738	3.59103839809071	3.7305361087701	3.69016977076231	3.74158547872874	3.61001645036479	3.60174399527324	3.57645608915537	3.66610849899834	3.64501522926942	3.66298869059992	3.63641082436591	3.73433391794649	3.67528509662103	3.67428383226212	3.65216905803641	3.72798042724334	3.68718041015819
DDX24	3.13675649924378	3.21244347327865	3.15194772674936	3.18902540636902	3.2300169009321	3.19610963987067	3.21306145893359	3.12836627161627	3.18713229063644	3.21118043459962	3.21565812354996	3.18977355707719	3.16174684937555	3.21095077475302	3.17014142832875	3.149537993725	3.14658164190338	3.27869156438227	3.18515953104769	3.34027663458111	3.20045996663722	3.22044676680986	3.34743632611973	3.30321420219234	3.20685021729247	3.26772513222416	3.25399543354175	3.21862330411189	3.21862330411189	3.23878591497103	3.17386884352937	3.29270435002163	3.12810869122911	3.26226483179409
PPP2R1A	3.34337269321448	3.28837180831248	3.2997227368827	3.3005965215878	3.31995535573038	3.25421555013792	3.29201433450932	3.32230847517762	3.32547818719422	3.31694528090791	3.29288291110333	3.33137824281491	3.35279656223292	3.35120965325385	3.31711329644176	3.34847144336621	3.34775888883969	3.22226617433282	3.21521636456331	3.12792002059727	3.29218109188254	3.24760812542168	3.17504895084785	3.22844065836972	2.99893525730205	3.27829678160184	3.26601182317019	3.26062526995021	3.23039768369846	3.23373484172403	3.23399022181671	3.2181884095619	3.26253430219553	3.29493001229416
GSN	3.18671085537813	3.2029041808949	3.17434615985282	3.14311468487219	3.21379702448478	3.1973211037651	3.17527486601375	3.21371279356344	3.20025326286546	3.16431690528229	3.17696551946409	3.20242987603499	3.27310521846563	3.25969972312865	3.18375350432889	3.28469758757303	3.21767360444713	3.11205520528079	2.9929979885929	2.996297460666	2.97461708252537	3.09050512386378	3.1714043476071	3.1923580156026	2.93635730560243	2.98884864845719	2.89006683039325	3.08128099473018	2.9968599675786	3.12617153821902	3.07225923425082	3.11001487195474	3.01629795879496	3.0962092124352
HK1	3.50730898769511	3.49790357538716	3.48793967630281	3.46731590521695	3.50616856304857	3.43137004460978	3.46731590521695	3.47797870183981	3.48101590291871	3.47595245466508	3.49338556875783	3.49067514296933	3.48307534482675	3.49790357538716	3.47449236605841	3.45564544977736	3.49994217336699	3.43493241657245	3.44423874787175	3.49359632552956	3.26732716503057	3.44269085162257	3.4527653369639	3.34831932634061	3.33595714035758	3.4063399855413	3.39543258043755	3.50075259687203	3.23554700606106	3.50301768344585	3.40923392605617	3.55346933208786	3.33027366120348	3.44193336696436
KDELR2	3.32882967627359	3.32708043297384	3.30106722604677	3.33853075845725	3.34775888883969	3.30205827086241	3.3190523775293	3.36137252456409	3.35054544072764	3.33027366120348	3.32447309205246	3.35792268155385	3.32937562565073	3.34226352831555	3.34575530980774	3.32808856658861	3.36038910765799	3.31730967930724	3.29677801345631	3.34398715487642	3.42090707280484	3.36923763582568	3.33425503194976	3.44423874787175	3.46673831517918	3.3876290512982	3.38531340641223	3.38859251301228	3.32185363641892	3.32742935506788	3.41689049521321	3.41948565195211	3.37050418921869	3.49096393118289
NPC2	3.39672965429813	3.36848456874643	3.34489242916001	3.35632884154716	3.35730158838217	3.33595714035758	3.4048447911918	3.40354963307606	3.38181006278498	3.39825832380257	3.33757792538238	3.40544231722523	3.40851657944072	3.4171502653542	3.38287666104542	3.36886099848342	3.37976799845553	3.52276737517733	3.45225993692615	3.24446737707044	3.40124154438939	3.32107879747531	3.38077850404705	3.46701836197719	3.40379300562903	3.4039684470187	3.38887948431739	3.41420640867651	3.40923392605617	3.32992566378694	3.39807395925137	3.44821894757582	3.24876968185053	3.48164338191794
DYNLL1	3.70818303756461	3.7305361087701	3.71058883502295	3.73814909210286	3.69159366803951	3.69960891827217	3.70494711809776	3.73215537095795	3.71627596059003	3.69841387165927	3.72087327051363	3.71916376083423	3.69016977076231	3.71627596059003	3.73604156895606	3.73604156895606	3.73604156895606	3.61583528938639	3.62035618699015	3.63641082436591	3.64501522926942	3.67879692815124	3.64052384390307	3.64239448231939	3.69728087419218	3.67081418112503	3.71627596059003	3.66963186815434	3.63727353456018	3.64795897445619	3.69728087419218	3.71526338310907	3.69960891827217	3.70081367389267
LITAF	3.14433019586052	3.15100825453486	3.2283031919188	3.16221395012971	3.14285495183074	3.22550296656293	3.20110177542731	3.08615446096766	3.12818583690429	3.16376540854403	3.22550296656293	3.23224819932846	3.18561054142973	3.24161108026089	3.17810648194921	3.15643688359762	3.1326781477746	3.20110177542731	3.32313800210587	3.33943384708519	3.58370855876996	3.26544384753819	3.20704183577797	3.300283510428	3.12908090844587	3.35980412134668	3.32076922792896	3.34146482785471	3.37191690745613	3.20980562209214	3.31948049768041	3.27540098951504	3.31593109884785	3.32027795688505
PRKCSH	3.25969972312865	3.25760987860663	3.26115608057283	3.23796699924377	3.29700573493514	3.2031667398389	3.28195111449486	3.25180924015537	3.29107663497677	3.30079433816427	3.28837180831248	3.25773881283428	3.26555267654614	3.31553605198145	3.25551467411138	3.25614189109968	3.25939117637623	3.31682029171832	3.30604682169981	3.28501218540081	3.38181006278498	3.31537446016842	3.31128938515337	3.31371666885377	3.33664968176177	3.40873808717292	3.30892221063706	3.31528129062959	3.31359998705792	3.30563865038963	3.2743243967232	3.39117847515243	3.2643882441526	3.31650999408622
GOT2	3.47985945499284	3.47331251328921	3.46163157035224	3.44246594338383	3.47514777785053	3.4345858607124	3.51318231822534	3.46673831517918	3.50914120330976	3.47629632139931	3.51432069115594	3.48410545367597	3.45303266774114	3.45760721332435	3.46444038339089	3.44269085162257	3.47021005415934	3.53457066235174	3.61499913018529	3.57536198298209	3.43757884666589	3.55346933208786	3.49067514296933	3.43573924593698	3.46988714927068	3.53877940175911	3.6299464766702	3.49208121087219	3.38329343971008	3.49580922846822	3.45896466123533	3.56518424172571	3.50415917886171	3.53309275964398
ACADVL	3.57431916373103	3.52452890280541	3.58479840063454	3.53608586438135	3.59613068150143	3.46471426362706	3.53034647020594	3.54645324877408	3.55918137516635	3.58009111141661	3.5624616680063	3.55765577250226	3.56408930831671	3.5954911336985	3.55101361815345	3.55142626086827	3.5624616680063	3.40180247044865	3.46895847697467	3.53266848137819	3.40610363844986	3.50544473212991	3.56069461729799	3.3786096342374	3.34709690813187	3.35002545023827	3.43628411143496	3.46701836197719	3.37752445022028	3.39651082335176	3.42307244680255	3.49067514296933	3.35197479427224	3.37258502553504
SKP1	3.42307244680255	3.45502852719066	3.41689049521321	3.39589248348471	3.39807395925137	3.4624246984212	3.42807426350859	3.46041940620605	3.41376337175114	3.4039684470187	3.38287666104542	3.41459090324975	3.42617661099246	3.41310117763124	3.42349860036779	3.44146100066473	3.45331258614776	3.3416459484333	3.41742014783976	3.30468507975855	3.42460635734772	3.33048120376755	3.39385097745064	3.3882657876829	3.50415917886171	3.37838703469843	3.39589248348471	3.3882657876829	3.49426378637618	3.37418412555884	3.30125102651425	3.2972467853313	3.31979489031024	3.43809341086165
MAPRE1	3.19656501297537	3.24725933066068	3.1995356339577	3.20651760277125	3.15650787392075	3.25614189109968	3.23083367800587	3.23614431558557	3.20057283640334	3.17927178081016	3.25812018231908	3.24482566178659	3.26091478302035	3.22089641413389	3.23468060786528	3.2378502567083	3.19610963987067	3.18645047104637	3.37675925924837	3.24380152832681	3.29440441512861	3.1880376938159	3.20464406983699	3.37144729712017	3.23892577780712	3.15798312458528	3.37838703469843	3.23624866243934	3.34860092227375	3.21137800415225	3.35197479427224	3.41072737730044	3.3042634793027	3.30263786110323
OS9	3.37246162676863	3.34727221859312	3.32465622085611	3.3107236999618	3.33971008157259	3.32360072126457	3.36230896206611	3.36346835093567	3.35702691143979	3.35475970685028	3.35456895733237	3.34913723691599	3.38785507818848	3.38287666104542	3.3550954934275	3.35916825559596	3.35176252193505	3.36799172604801	3.27884653305494	3.31371666885377	3.33324696474775	3.3559695311836	3.35775513078968	3.27775656044609	3.36725152531407	3.36923763582568	3.25869501389827	3.26931863195392	3.30563865038963	3.26050990785646	3.30689063924696	3.29317476492478	3.26870739563166	3.27939511259959
RPL7	3.81392408274019	3.8103714075088	3.81392408274019	3.80014621607065	3.78952716667761	3.80479648322042	3.81392408274019	3.80849123877988	3.79347196629572	3.79533459408277	3.80342442570767	3.79700188417351	3.78952716667761	3.78952716667761	3.80175220113434	3.79347196629572	3.78243314890554	3.83372071807792	3.83799274174149	3.83799274174149	3.8440114818629	3.82598993147298	3.8485871586822	3.83956183844888	3.87017071264257	3.82598993147298	3.8103714075088	3.83577857238817	3.86751088913111	3.86472643323788	3.8549393889525	3.82794798966744	3.83372071807792	3.8103714075088
ACTR1A	3.16892951812404	3.14250904695581	3.15306955723526	3.13748744984492	3.12122520818335	3.10862607540656	3.08407689070298	3.15254550227155	3.16768787286153	3.16781872374339	3.14131324660605	3.11048468057067	3.19329486312472	3.1348532331325	3.11834714933125	3.17573000118363	3.1650873210232	2.91537604744007	3.06369304714976	3.00209258109293	2.9494030807669	3.04938959585463	3.03124513852487	2.88886153481818	3.05253305118872	2.96455566171674	3.10592692855541	2.98606768894448	2.98025699847405	2.90580816489763	2.98304638957081	3.03691524947785	2.94834560667535	3.06582187839129
CAPRIN1	3.20605871150683	3.18225141523812	3.16606242720035	3.14613544694073	3.10914232026959	3.1487467857513	3.18403725653059	3.16395484987382	3.12920460643289	3.10809333045023	3.14193240541155	3.18592621393417	3.20788923551687	3.14801061675566	3.16606242720035	3.22250680139957	3.15615398980957	3.1579318023549	3.2300169009321	3.1245008237085	3.26351111147602	3.10445051960452	2.96923262560336	3.25551467411138	3.10869917699065	3.01511459796121	3.16704060920714	3.130629945876	3.22979350388149	3.22148042536824	3.21403789061827	3.22188233238149	3.24291087181285	3.08102924825226
PPP1CC	3.59493118506467	3.58211688100278	3.59213693299509	3.57307984513528	3.56069461729799	3.60029922326148	3.61583528938639	3.5954911336985	3.5954911336985	3.57374195464967	3.56590106450896	3.58804019841304	3.58526032137792	3.57076926451162	3.59011557085377	3.56336166465564	3.56747015315763	3.59682681432983	3.62695997125001	3.65216905803641	3.62695997125001	3.62602890035271	3.68018763524859	3.58590016850309	3.71627596059003	3.63470347419246	3.63322000541977	3.62915482664874	3.70956835065105	3.58890980128056	3.64127043101235	3.70353652342207	3.64907242298759	3.61803977204425
ACTR2	3.34508432295353	3.36904778878297	3.35421140006818	3.37566593039918	3.40418113491921	3.37144729712017	3.35366382388018	3.34792483049221	3.38531340641223	3.36272627932622	3.39759988865239	3.39181763828661	3.39100222527964	3.39742274023458	3.35829404908609	3.38181006278498	3.39181763828661	3.27907932090633	3.34932211381896	3.37612906793708	3.34182611883414	3.36829725223458	3.25851583543194	3.33713742438152	3.33137824281491	3.28435357001626	3.31452240609853	3.43203193666792	3.35524138138459	3.31331653836003	3.31344863313759	3.38367827533442	3.4213145678732	3.33324696474775
PTP4A1	3.23313277094226	3.21087044041364	3.19558289695807	3.2880103619319	3.20192618581173	3.30321420219234	3.34657028879821	3.20180079698584	3.2479933963268	3.15871726797944	3.30546459952526	3.31269640679158	3.18880879919723	3.17810648194921	3.273316311548	3.28237859554603	3.22102476550228	3.14538631547931	3.11205520528079	3.13874497533547	3.10649264280456	3.07938923386446	3.0758289115311	3.21283905521261	3.14649047562924	3.09533806390166	3.2723685735821	3.06205632837376	3.06055111357579	3.18174162223173	3.24135261001069	3.18174162223173	3.36646544378447	3.26870739563166
NACA	3.56408930831671	3.56518424172571	3.57479456343309	3.56817324533277	3.58145184092672	3.53686273874881	3.57645608915537	3.55392886594347	3.5758531192661	3.58947477321164	3.58211688100278	3.58526032137792	3.5560641916866	3.57374195464967	3.57374195464967	3.57120644994438	3.54808330104934	3.59429567049667	3.51670715093219	3.5788724223951	3.57536198298209	3.57479456343309	3.59284467028849	3.53266848137819	3.61419609127956	3.5308123898971	3.56114284672544	3.53772422816079	3.60341591089044	3.59752052445449	3.5758531192661	3.59011557085377	3.57120644994438	3.50730898769511
GPX1	3.50378560416166	3.55489892021084	3.52851121065751	3.57374195464967	3.52135335065138	3.54755864368033	3.58258519155691	3.53686273874881	3.57120644994438	3.58590016850309	3.56470140360614	3.58258519155691	3.54154453715502	3.55183889647746	3.55863173347028	3.5758531192661	3.52276737517733	3.48829110078276	3.48020162395602	3.47236715674862	3.48727241917803	3.61871727114123	3.50150104048011	3.42599524426352	3.57431916373103	3.57120644994438	3.59821311969244	3.62458353625719	3.44089879780171	3.52728483587316	3.5183525052691	3.49645195802444	3.52276737517733	3.56408930831671
PGK1	3.3116278616038	3.26960110349549	3.22044676680986	3.23275955952452	3.17927178081016	3.23796699924377	3.20385660843173	3.24207894582941	3.2031667398389	3.14892139702425	3.21767360444713	3.24596519999953	3.3042634793027	3.2283031919188	3.26587427744099	3.33156748898541	3.302366752836	3.16333838795332	3.20765782776191	3.04711320448186	3.13448493788729	3.18913224669929	3.28731948402697	3.33853075845725	3.21899204626866	3.09583541423066	3.32658756210806	3.09776265774454	3.30106722604677	3.15871726797944	3.46198400741754	3.18837482098078	3.20672417346164	3.25760987860663
SUMO3	3.27310521846563	3.29317476492478	3.26200929969657	3.26363937382082	3.23073659015113	3.24035175006359	3.28469758757303	3.29050684983921	3.26481505405849	3.25349734219022	3.24314802019926	3.27724105020512	3.27666391016824	3.2621116727369	3.25561186596291	3.27869156438227	3.27018446143314	3.43757884666589	3.37543625161141	3.26975423919978	3.41742014783976	3.34202405099965	3.32673660106808	3.35575668728281	3.36155147982417	3.41289281797677	3.3920214185587	3.33253018292347	3.31730967930724	3.33457065584783	3.36923763582568	3.27167765217476	3.32447309205246	3.28022778941209
RPS27	3.86472643323788	3.85936230096575	3.86213839270816	3.86213839270816	3.84190994621104	3.86472643323788	3.86213839270816	3.86751088913111	3.8549393889525	3.8549393889525	3.86213839270816	3.86751088913111	3.8485871586822	3.85078136289881	3.8761154473709	3.85730225313089	3.85936230096575	3.86751088913111	3.9027565979301	3.87956468890873	3.90964121229212	3.88400151397414	3.86213839270816	3.91719680819578	3.89748639188141	3.90964121229212	3.88908151425363	3.90964121229212	3.92348102831719	3.90964121229212	3.9027565979301	3.91719680819578	3.86751088913111	3.88908151425363
TPP1	2.96645333426932	2.98073847099609	2.92552259205966	2.93802608029844	2.95663873309681	2.95919846607993	2.96416118224251	2.92274833180322	2.93820948761339	2.95176750999611	2.96150327890073	2.94707519304443	2.99513764997071	2.96043386350414	2.94558954597388	2.95198956315715	2.92853797338937	2.98409255566175	3.0507941831257	2.94613620871728	3.0359998230455	2.9858841983717	2.91511949952605	3.0455147861781	2.89304277507296	2.96548569932913	2.95161902988422	2.88634796297057	2.93344950485437	2.99910039264004	2.96335560326867	2.99127911668375	2.94202666477285	2.8621137986028
GNB1	3.35867059830144	3.38742312736606	3.33728487736706	3.3786096342374	3.33410891288187	3.35960433932829	3.35176252193505	3.35901682802883	3.36360898798972	3.35524138138459	3.38742312736606	3.37312693402669	3.35176252193505	3.37440765611086	3.3559695311836	3.35648903556173	3.36814983671929	3.49879755125716	3.41459090324975	3.35980412134668	3.45138647739121	3.34985346201137	3.32505720088326	3.35792268155385	3.36257809516231	3.50226360502217	3.40564127697886	3.38723163254612	3.43093351152265	3.38055271904925	3.37675925924837	3.32447309205246	3.46927525957501	3.38367827533442
NUMA1	2.96369504566138	2.96758123972895	2.86088557904103	2.87229803925728	3.02084265384868	2.93528486303255	2.88909023051309	2.83966003805901	2.87417683832528	2.90561615471461	2.90908634724474	2.96541700886145	2.91521968063205	2.95607360803409	2.89331837824615	2.96522503928812	2.93168002524235	2.83712922796483	2.84886925111381	2.84969693388919	2.71027535851334	2.91611693349675	2.91439144146174	2.98255428957567	2.90637353886143	3.19750933827248	2.83190214609366	2.86692390129749	3.42192269480782	2.84910685073421	2.84696326281034	2.9213664378977	2.8720353653808	2.78600412532602
FTH1	3.56590106450896	3.63641082436591	3.57076926451162	3.6253623356887	3.51670715093219	3.62223889292981	3.43975929988013	3.53732162450436	3.55489892021084	3.55728033820459	3.5356107093932	3.58427860176202	3.59821311969244	3.56470140360614	3.59368026066577	3.60572176679969	3.63796022993321	3.56692336907558	3.63084672500897	3.55442557174599	3.64321630879152	3.52452890280541	3.59903448146014	3.71240318413482	3.5702249126952	3.60939549689961	3.71768442717464	3.65759331152849	3.61499913018529	3.7305361087701	3.64795897445619	3.52895936548264	3.62387878279848	3.75482635301632
RAN	3.47658183582744	3.46895847697467	3.50453492544446	3.46471426362706	3.39141232594887	3.41627669270847	3.46505572162222	3.48793967630281	3.46957913649248	3.44925569751389	3.48410545367597	3.46830233716672	3.44380608057162	3.46220897525187	3.48965984121495	3.45922716312643	3.46334740035667	3.26899327783637	3.54197139090891	3.47061650894565	3.45170586424323	3.45718436995785	3.54755864368033	3.39307098199024	3.56165962727685	3.4985019916838	3.51192419799769	3.45170586424323	3.51071615471075	3.48338401432438	3.54755864368033	3.51630880798624	3.59011557085377	3.47364497513966
CAPN1	3.42239144703688	3.38988367051142	3.36441211038226	3.40506429189657	3.42174312637453	3.34182611883414	3.40354963307606	3.4257421649765	3.43357283847707	3.41170732861765	3.4412068913215	3.40788796712943	3.43895078032804	3.41882718030111	3.39181763828661	3.40745801631343	3.44246594338383	3.25295238202912	3.19873009203911	3.31344863313759	3.08175067913579	3.36848456874643	3.31537446016842	3.38463174375093	3.15137968088557	3.44661581231759	3.33779029025641	3.30593877260436	3.19133586063856	3.25138433878391	3.24504082781395	3.23416029129034	3.16615214519372	3.25625707164844
CALU	2.944719120288	2.98002216661853	2.98051091533706	2.92178686113306	2.94785927212794	3.04558777912683	3.00618307294934	2.97079634327336	2.97736796599054	2.92021267654853	2.9765443149033	2.96142417883648	3.01210109827944	2.97664596718337	2.98616556099084	2.98229881278233	2.93938638386997	3.0758289115311	3.26453045337489	3.02990909780633	3.24620629090433	3.02529835168266	3.03199178464523	3.19366625436727	3.08635150280187	3.04956006235223	3.09318508292167	3.04991325365926	3.26363937382082	3.19356110443978	3.21839238176972	3.11640307286192	3.33091630919065	3.13325070463922
NFE2L1	3.16414471583061	3.19399021376078	3.19464104404845	3.15401572859223	3.18655534595102	3.20672417346164	3.2378502567083	3.1681147409101	3.17768341926373	3.18782245511846	3.20234022395513	3.1509201732068	3.15723702141024	3.19507079848294	3.13951162753221	3.14504064750181	3.14754793897513	3.295261600529	3.31730967930724	3.35141783189215	3.35562208513275	3.22324461788145	3.34727221859312	3.26493345748495	3.25586618495728	3.26667606188191	3.19644909204889	3.29426466431085	3.33943384708519	3.22859647356253	3.33425503194976	3.18164015071749	3.29248256878757	3.28150495410428
ARL6IP5	3.49580922846822	3.51351769168927	3.39717621706931	3.51466509295889	3.44058067428113	3.46613894659137	3.51630880798624	3.50662027969366	3.49132035592825	3.43381698590307	3.46102426940623	3.49244643853529	3.43160079748799	3.46673831517918	3.46102426940623	3.44712232427033	3.45258198174761	3.19447876833742	3.08339609802788	3.24865179561591	3.2479933963268	3.41398460196715	3.33048120376755	3.3014340871135	3.39825832380257	3.39263739308619	3.29714629101047	3.46471426362706	3.3416459484333	3.19428500699531	3.22990439308982	3.2133779690633	3.37014088057956	3.27682087859344
DPYSL2	3.02710030155072	3.16825753911755	3.22201351669321	3.09115721004552	3.07600246912721	3.40029432269608	3.22646952443021	3.12731157601299	3.20242987603499	3.12800872920749	3.10231566417112	3.02969453658152	3.17723607357142	3.17350555243167	3.07704597072759	3.0393016854466	2.9489354898074	3.09318508292167	2.86954233149027	3.27528133960528	3.60485859437314	3.13513748997811	3.27534116456016	3.30456093393488	3.21685979923546	3.30498306707288	3.19420352501426	3.31682029171832	3.46580819003681	3.35901682802883	3.38181006278498	3.31844770740435	3.24934353260267	3.36411430508127
RPLP1	3.87017071264257	3.86472643323788	3.87017071264257	3.8549393889525	3.85730225313089	3.8549393889525	3.8549393889525	3.87017071264257	3.85936230096575	3.85936230096575	3.8440114818629	3.87277249586945	3.8549393889525	3.85936230096575	3.87277249586945	3.85078136289881	3.8549393889525	3.88908151425363	3.86472643323788	3.8761154473709	3.88400151397414	3.87017071264257	3.9339285813336	3.88908151425363	3.88908151425363	3.91719680819578	3.85936230096575	3.86751088913111	3.8761154473709	3.9027565979301	3.88908151425363	3.88908151425363	3.90964121229212	3.88400151397414
CTNNA1	3.34226352831555	3.31128938515337	3.33201582449015	3.28390462129346	3.37461565803729	3.30498306707288	3.30413010102785	3.29440441512861	3.31371666885377	3.32091446898488	3.34124604746812	3.30933414359065	3.35141783189215	3.32167411181318	3.30948067083122	3.32708043297384	3.32465622085611	3.27220677552273	3.1973211037651	3.28086065196306	3.18121652850816	3.32343437323097	3.40652011476404	3.21661713148008	3.27245576769608	3.23691552954764	3.20014648457085	3.25336374195511	3.21685979923546	3.19164247235211	3.19933963854356	3.14266674081769	3.13737787804939	3.19964585855448
CTSD	3.11886261018242	3.08440875351491	3.05610882371839	3.01728271914854	3.09854505744848	3.04645307814918	3.10854076344474	3.08186603243262	3.11656825815097	3.1257802760539	3.09686176367515	3.08505405571204	3.10487737249343	3.13957274636939	3.09259682372092	3.07447561661681	3.11462209624426	2.97217045554566	3.13836355972139	2.99901575431024	3.04668382678018	3.16625659995397	3.04230035230873	3.24934353260267	2.96027685071183	3.13584538167414	2.9709827418724	3.07628732240055	2.99918648593276	3.05461098297346	3.0094023491849	3.12686012957247	3.03375474445566	3.01629795879496
FAM120A	2.96447575168555	2.97879919983449	2.97674330782355	3.01066833076003	2.99966395376123	2.95138711034759	3.01201082954222	2.98328279228833	2.98941489435701	2.96432952175377	2.96611904563702	2.98548154124228	2.97808134411797	2.98981829549275	2.98467404406368	2.99092718627632	2.99733739007433	3.02092388457567	3.08448827994142	3.01143611316669	2.95536604947131	2.9469100546026	2.94715641319191	3.00762826848969	2.95875781645139	3.03618185601154	3.01610458366294	2.98518514821214	2.93953164230498	2.96995851404195	3.02205300230778	2.9968599675786	3.02630478653503	3.00363568358579
MAT2A	3.14725307171133	3.12152506635097	3.19610963987067	3.13356409552523	3.09017829871233	3.13420470193303	3.19984853018505	3.14101262196594	3.12800872920749	3.18375350432889	3.20644427426511	3.16386751333768	3.08175067913579	3.14353349162578	3.19528549153911	3.0969587269104	3.13165825600661	3.14517187285317	3.33486931612545	3.19698873117102	3.29079698281889	3.16693773889826	3.15517375136258	3.20575495402116	3.12987144825713	3.08938335502832	3.24482566178659	3.13051483780727	3.32393476165421	3.11391388699854	3.14745878314135	3.12469658784693	3.14754793897513	3.1114017964375
LAMC1	3.04535294597344	3.14868007568129	3.18713229063644	3.07434482709213	3.01329363689773	3.23135221416013	3.15167155310743	3.12068125030835	3.16755065574235	3.06198616279311	3.0726434880453	3.07818490137353	3.09373785058753	3.07495693368801	3.0867440579594	3.01368894939373	3.09884848099258	3.33410891288187	3.30948067083122	3.21184958177118	3.4221851585311	3.07529128074955	3.17898093682564	3.2265816962864	3.3237557741784	3.15742578880428	3.28717188879039	3.38244612650428	3.46134793694284	3.27939511259959	3.29317476492478	3.24245804051374	3.36886099848342	3.31528129062959
PTMA	3.58526032137792	3.61001645036479	3.59821311969244	3.59613068150143	3.64501522926942	3.55805332502904	3.60102908888379	3.58479840063454	3.59429567049667	3.62387878279848	3.63796022993321	3.60783411101112	3.5831754037432	3.62915482664874	3.58009111141661	3.56518424172571	3.5702249126952	3.70081367389267	3.59284467028849	3.65685529591435	3.6619550782947	3.65481640358924	3.65014238820156	3.63146206561832	3.62848136884275	3.73433391794649	3.56590106450896	3.66725317619055	3.74925912386128	3.63322000541977	3.61216535460137	3.60485859437314	3.69841387165927	3.59284467028849
BZW1	3.4171502653542	3.39520007478779	3.44269085162257	3.47306003857637	3.43203193666792	3.47364497513966	3.40835148253435	3.43032154427936	3.46416275092318	3.45453651367058	3.4527653369639	3.43895078032804	3.47797870183981	3.40544231722523	3.46220897525187	3.51192419799769	3.5276929281584	3.41649544886512	3.29303602793662	3.36782709942263	3.37229242880382	3.37822619401109	3.22533146759959	3.35210845853502	3.43809341086165	3.34985346201137	3.41921764092221	3.33007329120168	3.48581066468548	3.29559021491129	3.43521040854437	3.52361440532756	3.44291328098756	3.42617661099246
ATF4	3.50032021417257	3.46220897525187	3.56408930831671	3.50150104048011	3.49966337505494	3.55299807218665	3.48410545367597	3.46530620255058	3.49966337505494	3.54239844631871	3.56518424172571	3.50730898769511	3.47364497513966	3.47690392062162	3.48811538854278	3.48618385708503	3.49067514296933	3.622940771532	3.49514894011952	3.59011557085377	3.496821100638	3.51398409395146	3.50378560416166	3.50075259687203	3.5025315519921	3.44690683030847	3.55863173347028	3.50878726812509	3.56634925148487	3.50115768955842	3.52986660128542	3.51711454292466	3.56590106450896	3.48410545367597
GNAS	3.36121761985936	3.37767800571576	3.35232505437795	3.36848456874643	3.39385097745064	3.36100879806565	3.35884545435756	3.36257809516231	3.38900782640122	3.36137252456409	3.38623167955587	3.37093585648546	3.36725152531407	3.38640984773415	3.35945509484753	3.35814288632048	3.36829725223458	3.4213145678732	3.33425503194976	3.35562208513275	3.40205684703033	3.37908848522195	3.38887948431739	3.36486165370602	3.35159545592963	3.35015710973187	3.25529444529979	3.35960433932829	3.41223958739932	3.34124604746812	3.37767800571576	3.40761287323181	3.26899327783637	3.349505827823
RPS15A	3.82985193361837	3.82598993147298	3.82985193361837	3.82361649598549	3.80175220113434	3.81765990559788	3.83177687860229	3.83372071807792	3.82012896199832	3.80014621607065	3.80479648322042	3.82598993147298	3.80636743118536	3.80636743118536	3.83372071807792	3.80342442570767	3.80342442570767	3.78397734006011	3.86213839270816	3.86751088913111	3.87956468890873	3.8485871586822	3.82177799662625	3.86751088913111	3.83799274174149	3.82177799662625	3.82598993147298	3.82794798966744	3.87277249586945	3.84190994621104	3.85730225313089	3.86751088913111	3.8549393889525	3.8485871586822
ANXA5	3.36191872677562	3.35542541183565	3.35381993549431	3.38002191133312	3.30188793516991	3.37258502553504	3.33378020207797	3.33514606980662	3.35792268155385	3.28267343532813	3.33190896509764	3.3334201554199	3.33361479370914	3.3550954934275	3.32658756210806	3.34743632611973	3.35141783189215	3.31331653836003	3.29948874576331	3.28703173255647	3.50544473212991	3.27565097629877	3.27534116456016	3.42280392401062	3.29406376686767	3.40677451006878	3.49387972852633	3.34202405099965	3.48936180665178	3.38035423381898	3.47959759882902	3.35456895733237	3.40322680372093	3.48793967630281
STMN1	3.08501058235635	3.03366922936636	3.09402949834048	2.98573006573398	3.0105774738399	2.85650604103749	3.11194139019518	3.10476026400427	3.04103827443871	3.04270594835658	3.06684489222692	3.05146979314657	3.04580092908297	3.01298400368268	3.05013530876162	2.99835132114637	3.07354983865092	3.34695668767719	3.16460620202898	3.19825353479331	3.36526537243174	3.20632216469401	3.1326781477746	3.14319777093702	3.31876659108768	3.24022476180829	3.1554255178446	3.25431483458374	3.37258502553504	3.25869501389827	3.10159226257914	3.13435157211585	3.22135117388862	3.25818847895124
LRP1	2.88084144908279	2.90721004588317	2.91114653378393	2.93643261483053	2.92537268631588	2.85897092875691	2.90554480025455	2.9186193942665	2.98191573880521	2.90445189967741	2.9328212167876	2.89810331214725	2.9005731553977	2.94538691621702	2.93959621757039	2.90145641496421	2.94465130316887	2.95161902988422	2.88634796297057	2.89339807196015	2.86761112830053	2.94515169741043	2.94905644369896	2.96447575168555	2.96376369542441	2.97535695301225	2.88684704398385	2.95093547106604	2.83529373418897	2.88467603257601	2.96563563757635	2.92996645417366	2.87630721060862	2.90183234267163
PSMB7	3.4547671754257	3.44360779380443	3.45656134933812	3.45138647739121	3.41605698580586	3.38244612650428	3.45564544977736	3.43975929988013	3.44690683030847	3.43844165873618	3.45000629979027	3.43757884666589	3.44712232427033	3.46304975412254	3.44193336696436	3.44360779380443	3.43521040854437	3.35015710973187	3.6619550782947	3.46102426940623	3.49208121087219	3.39589248348471	3.35792268155385	3.46731590521695	3.37418412555884	3.28995167528097	3.46102426940623	3.41170732861765	3.51466509295889	3.48307534482675	3.50878726812509	3.43895078032804	3.59493118506467	3.50987250922444
PEA15	3.35421140006818	3.36541611627954	3.37127538299037	3.38963378668385	3.33827087562519	3.40322680372093	3.31571947773923	3.37014088057956	3.36526537243174	3.38873590453221	3.35792268155385	3.35632884154716	3.37752445022028	3.38623167955587	3.36441211038226	3.4072277074269	3.41577827973706	3.31611409325432	3.26062526995021	3.19644909204889	3.25939117637623	3.29426466431085	3.22627318352913	3.2231435847996	3.2272928880897	3.20672417346164	3.40506429189657	3.29714629101047	3.18293929334878	3.2451397512615	3.2498918704372	3.14441960710655	3.22023773849838	3.20672417346164
ECH1	3.33007329120168	3.36327503402078	3.35210845853502	3.29985467044305	3.35354927442168	3.30619779193075	3.31876659108768	3.32430478048282	3.29470501779715	3.32708043297384	3.33091630919065	3.34553300429572	3.3214198514594	3.34932211381896	3.33174079851649	3.3014340871135	3.30779473477025	3.49067514296933	3.24022476180829	3.29118454885512	3.24411812892118	3.42069481213382	3.25614189109968	3.32742935506788	3.20069252602004	3.31664343554514	3.18025534977145	3.29127774478532	3.25773881283428	3.16087666754406	3.16851610354447	3.26747118768441	3.14311468487219	3.29092166151698
ODC1	3.19543088102842	3.28435357001626	3.3467920768985	3.1973211037651	3.1245008237085	3.36245714257512	3.15880946051082	3.22704246712665	3.19621129604034	3.21605805050043	3.27245576769608	3.29079698281889	3.16966616612884	3.23932776089286	3.39502911072916	3.16684624880842	3.15810589699063	3.40164504846729	3.57824956234214	3.71399783214299	3.54808330104934	3.36685390798292	3.52986660128542	3.69557563379814	3.55545739704214	3.34027663458111	3.40141754571281	3.48655983324756	3.73970586353177	3.68718041015819	3.72674883628393	3.82598993147298	3.51670715093219	3.78714188039148
IQGAP1	3.34969079085847	3.37957611408847	3.30399311320816	3.38808750915718	3.39742274023458	3.34059523749579	3.35685286348085	3.36174862401947	3.35667660742218	3.34575530980774	3.33794818360461	3.37822619401109	3.37461565803729	3.38988367051142	3.35002545023827	3.37032173170464	3.38873590453221	3.63796022993321	3.1707602963747	3.16027480441551	3.17043229537614	3.2751064085203	3.24532884218037	3.26797843065931	3.18141605126742	3.29985467044305	3.22627318352913	3.26783776106675	3.14987585265425	3.2751064085203	3.36137252456409	3.3014340871135	3.27895602595365	3.31282757781587
XRCC6	3.05331401629473	3.06695452752827	3.05626233345754	3.02612890353025	3.09418929278814	2.99208249099199	3.07856042505211	3.06198616279311	3.06732613974041	3.03366922936636	3.03772780530885	3.05093473807374	3.05732764155547	3.05485380924169	3.02861151529084	3.0470416545972	3.05933135339882	3.07789614668636	3.07763543271658	3.12890433370433	3.03234636871882	3.06792736840041	3.04146414624765	3.12392917512063	3.02500574142368	2.98548154124228	3.04509275099792	3.01999268618141	3.0506961745328	3.03449149192572	3.0258556911578	3.0536892439533	3.1042900832788	3.06135071174626
ACO2	3.01540417802526	3.04566172995092	3.01505204356924	3.00094968225129	3.00182437079103	3.02359963591885	3.00045308083547	3.02596062825453	3.0107392215112	2.95835558712322	3.00819988635742	3.01267755699714	3.00869124952167	3.01305559565707	3.00483194919253	2.99052561186911	2.98207363903904	3.03151359269994	3.06411717668398	3.04518371313036	2.98892842507772	3.0037761400925	2.99026996019362	3.07837399388886	2.93752748833804	2.92384002365066	2.94202666477285	2.99466638908604	2.91645228563976	2.97728378433401	2.96083208414541	2.92837790755755	2.98974122571267	3.04103827443871
DAZAP2	3.37191690745613	3.33457065584783	3.31146375202827	3.3559695311836	3.3063930205408	3.35632884154716	3.36245714257512	3.34888420105979	3.34575530980774	3.33410891288187	3.32167411181318	3.34743632611973	3.36288665675932	3.33595714035758	3.33457065584783	3.3646101339809	3.34489242916001	3.3559695311836	3.40068133954831	3.34932211381896	3.4250169109909	3.36558484973142	3.36137252456409	3.35141783189215	3.46701836197719	3.39421692987793	3.33757792538238	3.32949015071505	3.30160823481492	3.35456895733237	3.3720867897265	3.34625897464318	3.32277747355446	3.34027663458111
SPARCL1	3.36558484973142	3.54410066061494	3.44360779380443	3.34709690813187	3.34985346201137	3.67653310183574	3.43521040854437	3.37050418921869	3.43732601591905	3.23421510230784	3.26091478302035	3.38944867271709	3.45874614670126	3.45138647739121	3.39589248348471	3.25032884922242	3.24010820513393	3.42982486202789	3.35562208513275	3.44291328098756	3.70081367389267	3.26573645265735	3.47595245466508	3.29810364924795	3.43784657342139	3.35737871310625	3.07972163236652	3.2821043550234	3.69159366803951	3.38223512169478	3.10800249650848	3.36191872677562	3.12051408518743	3.28448403242063
MCL1	3.16743344214869	3.16354812264456	3.23923732642053	3.21346952415629	3.17573000118363	3.22435397405607	3.19069799471142	3.1915330868262	3.18902540636902	3.19855324207992	3.14926473211968	3.24135261001069	3.15254550227155	3.16881350063429	3.2643882441526	3.20892323062612	3.19103857175479	2.99760615832302	3.04910819874299	3.14101262196594	2.93428349159047	3.15273052490772	3.12941883045515	3.16830827335641	3.0709312658623	3.05633144781159	3.21393036473513	3.16863179023032	3.00641965692107	3.03707252975511	3.18551178324288	3.11819094735333	3.15987498314196	3.04039727654724
ACTB	3.75482635301632	3.74925912386128	3.75255584346614	3.75077582449677	3.76440564491376	3.76567327711286	3.76281200480083	3.76281200480083	3.77235314032269	3.74367565083796	3.74925912386128	3.77645481177058	3.78243314890554	3.79700188417351	3.7676481915352	3.77788591899917	3.77092596242442	3.79533459408277	3.67653310183574	3.74734806481702	3.79700188417351	3.7676481915352	3.73604156895606	3.73433391794649	3.75255584346614	3.77508679040334	3.79347196629572	3.77235314032269	3.73814909210286	3.77235314032269	3.78397734006011	3.73433391794649	3.81392408274019	3.80342442570767
SARS	3.33741631927166	3.32931415756758	3.34792483049221	3.27256444242399	3.23878591497103	3.27496308802539	3.30277672782109	3.30563865038963	3.32010743525612	3.28578254605414	3.32230847517762	3.28745732509291	3.34595503466005	3.30160823481492	3.33595714035758	3.34985346201137	3.32447309205246	3.15243874169235	3.25024444971184	3.23444945023746	3.36441211038226	3.25529444529979	3.16693773889826	3.22542310008309	3.16567524942276	3.12706836961009	3.35829404908609	3.1589128271012	3.33728487736706	3.23212364175696	3.26947267108062	3.12559493645308	3.16881350063429	3.26667606188191
TMBIM6	3.52135335065138	3.54693705980313	3.49459029067222	3.51547494239115	3.51109094536018	3.51587796341324	3.51398409395146	3.51969503191704	3.52050809157034	3.50914120330976	3.50301768344585	3.53516083267443	3.51231005112203	3.53877940175911	3.51670715093219	3.52600326332371	3.53877940175911	3.51795906215701	3.48891031569744	3.43032154427936	3.45846985295116	3.46267913284876	3.51921614376854	3.39954583854409	3.50914120330976	3.51109094536018	3.4487011079663	3.43844165873618	3.3107236999618	3.36327503402078	3.46471426362706	3.46041940620605	3.45331258614776	3.39520007478779
LMAN2	2.93422286288052	2.89740416212906	2.84319697432531	2.86937331524613	2.88001373448442	2.78609198526295	2.85857535756775	2.89110922125855	2.85354004414258	2.88869867566421	2.84158614113426	2.89080391900014	2.86221572750794	2.90570740119494	2.87670261394969	2.8628205176388	2.90543062728802	2.7582305386597	2.8485323801014	2.7208916073479	2.8320674405581	2.83307504964403	2.71043601966062	2.78499198214949	2.80579560630664	2.82425027482292	2.78969229553026	2.80711497183301	2.82985791143813	2.72605856607437	2.751127205676	2.75133503015769	2.74426719745292	2.80603732850704
HSPD1	3.42955409265746	3.41948565195211	3.48727241917803	3.40029432269608	3.39421692987793	3.32727418277409	3.44898216607571	3.44423874787175	3.37752445022028	3.39954583854409	3.44898216607571	3.46267913284876	3.45689796941889	3.4345858607124	3.43160079748799	3.38389418494001	3.3986546647659	3.54197139090891	3.62387878279848	3.5560641916866	3.67774769459785	3.48696555632499	3.42783521441334	3.56285082039641	3.70661400316431	3.50544473212991	3.65875147391663	3.45027862397984	3.77645481177058	3.58009111141661	3.61803977204425	3.65579481274782	3.63217121872738	3.5308123898971
ZYX	3.07662654851798	3.0517835914462	3.1002405056532	3.05957463574844	3.04395214137106	3.14077347578573	3.09910437705366	3.06665002167026	3.1323782837944	3.13729211283549	3.11781373552047	3.16851610354447	3.04789243255451	3.08878876075162	3.13156179286237	3.02092388457567	3.0448446920289	3.30015426730105	3.12515612440962	3.18188667052695	3.02961407068282	3.11324795831321	3.03579636434062	3.04276871814225	3.05757201540443	3.12459456707477	3.18403725653059	3.2851386411726	3.14884920958549	3.14915994505264	3.1725205595224	3.11667614784312	3.15830845804365	3.18815354169004
RPL12	3.77788591899917	3.7602011264196	3.76440564491376	3.75863899796442	3.77508679040334	3.7305361087701	3.7676481915352	3.75863899796442	3.76440564491376	3.76567327711286	3.7602011264196	3.77235314032269	3.75255584346614	3.76440564491376	3.75863899796442	3.73970586353177	3.76440564491376	3.75255584346614	3.82012896199832	3.79700188417351	3.8103714075088	3.76440564491376	3.73970586353177	3.74734806481702	3.74734806481702	3.72798042724334	3.7602011264196	3.75863899796442	3.82361649598549	3.77645481177058	3.80479648322042	3.7987014417913	3.77951555485561	3.78103895495394
CIRBP	3.44742753985331	3.33548576358113	3.3786096342374	3.36829725223458	3.40164504846729	3.33048120376755	3.34743632611973	3.39284358884052	3.38417251951303	3.35685286348085	3.37838703469843	3.32076922792896	3.37312693402669	3.40418113491921	3.36707517013039	3.40974051382599	3.39385097745064	3.2937619841575	3.27122237828182	3.31497410805481	3.39402345791582	3.35141783189215	3.28336529551092	3.33027366120348	3.30846214681023	3.39589248348471	3.05195255278523	3.32528154034338	3.37731416922213	3.15901633630975	3.24607698591871	3.41357681196023	3.10757460164625	3.25125234531319
CCT7	3.40103616883485	3.38417251951303	3.42349860036779	3.3716510652862	3.41126169157693	3.29857715486805	3.38417251951303	3.37908848522195	3.36257809516231	3.38785507818848	3.38682658434067	3.37675925924837	3.39225100448849	3.40851657944072	3.38244612650428	3.36685390798292	3.36945241710864	3.35960433932829	3.54857676618754	3.49007700293238	3.55765577250226	3.39695470776583	3.34059523749579	3.39385097745064	3.39331751861495	3.37908848522195	3.48338401432438	3.3906144720254	3.5444991298488	3.43472762424097	3.45794605651625	3.44764865345933	3.61136027944123	3.44337316528452
PAFAH1B1	3.09554982420899	3.07109995725487	3.09638200684679	3.08841443853873	3.03730537200235	3.0758289115311	3.06803059944132	3.08020326221353	3.06289206829824	3.07273577547252	3.06718919091984	3.09250579861859	3.08746940422691	3.06684489222692	3.09402949834048	3.10331931327056	3.09285664254436	2.97240261816248	3.04386148556328	3.03975042989862	3.0726434880453	2.97792827756318	3.10790370436217	2.97778211114233	3.00981256881253	2.91184369740367	3.02910085642919	2.99236833023366	2.98191573880521	3.06656473159885	3.1235241536988	2.98626233466136	3.09870850717704	3.0617101602967
PSME1	3.50616856304857	3.51398409395146	3.48655983324756	3.49485604313462	3.45303266774114	3.45794605651625	3.5183525052691	3.48450356284085	3.4876351652138	3.47449236605841	3.47565803971079	3.48829110078276	3.5268933188431	3.49645195802444	3.47658183582744	3.48965984121495	3.4547671754257	3.44165209069446	3.60853032350331	3.45794605651625	3.4527653369639	3.52895936548264	3.51071615471075	3.5567561165837	3.50075259687203	3.57261860365713	3.46761990669689	3.48053808480271	3.45823364364854	3.41438160333079	3.43292684570899	3.50032021417257	3.56518424172571	3.50150104048011
ATP5O	3.49067514296933	3.49459029067222	3.49994217336699	3.49514894011952	3.49485604313462	3.45629499713182	3.47690392062162	3.4916849127251	3.49556951045606	3.47925561512169	3.48231719537859	3.47690392062162	3.44898216607571	3.46555456984782	3.47925561512169	3.46304975412254	3.48863288419619	3.43063705793875	3.41333976553633	3.45922716312643	3.38999865431405	3.45874614670126	3.40809267087238	3.40761287323181	3.38367827533442	3.44037079055894	3.43381698590307	3.42524536783982	3.37246162676863	3.47629632139931	3.38035423381898	3.40068133954831	3.41170732861765	3.36599973550272
RPS15	3.83956183844888	3.83956183844888	3.83372071807792	3.84190994621104	3.82598993147298	3.80636743118536	3.83372071807792	3.83177687860229	3.8440114818629	3.83956183844888	3.83577857238817	3.83799274174149	3.83177687860229	3.83372071807792	3.85078136289881	3.83956183844888	3.84190994621104	3.82361649598549	3.88908151425363	3.83956183844888	3.87277249586945	3.83799274174149	3.80849123877988	3.83177687860229	3.8485871586822	3.84686587323205	3.84686587323205	3.89748639188141	3.85078136289881	3.8761154473709	3.84686587323205	3.9027565979301	3.8440114818629	3.83372071807792
PSMD8	3.43844165873618	3.42174312637453	3.40745801631343	3.40652011476404	3.3720867897265	3.3445032071124	3.36577131709878	3.41289281797677	3.39848196641581	3.36558484973142	3.41247806068706	3.40205684703033	3.44146100066473	3.42599524426352	3.39784332850697	3.44337316528452	3.41921764092221	3.48191178118488	3.42706814177827	3.30846214681023	3.42735958817416	3.43248435751223	3.29840387328198	3.39759988865239	3.34775888883969	3.4250169109909	3.47595245466508	3.39543258043755	3.40897410816645	3.37478690006701	3.3876290512982	3.30399311320816	3.3395548648359	3.42479486114814
LAMP2	3.44951213400734	3.45953007226118	3.43063705793875	3.47269457433531	3.42735958817416	3.42412439072769	3.44974136624499	3.46505572162222	3.44058067428113	3.4345858607124	3.40610363844986	3.44380608057162	3.40835148253435	3.47144250470257	3.43203193666792	3.44690683030847	3.44318517260151	3.22718070842039	3.26505482758965	3.28760442443701	3.38100174384134	3.35436328943516	3.31470568138841	3.48482840278411	3.34073221398954	3.26783776106675	3.32909419167863	3.30779473477025	3.32742935506788	3.27985259339371	3.42239144703688	3.2851386411726	3.24010820513393	3.32465622085611
TPI1	3.38002191133312	3.37295912612169	3.35159545592963	3.36486165370602	3.37340218726613	3.34969079085847	3.35475970685028	3.35354927442168	3.38603076079884	3.36829725223458	3.38478764623034	3.4048447911918	3.38018007249427	3.37633839546765	3.38055271904925	3.38264916666255	3.40897410816645	3.37503113187729	3.4527653369639	3.38603076079884	3.35829404908609	3.33728487736706	3.36966924191521	3.32658756210806	3.36871257037868	3.38603076079884	3.51398409395146	3.36982779752422	3.32641967950028	3.43546178410024	3.42666115887582	3.37767800571576	3.36848456874643	3.38018007249427
RPL29	3.78952716667761	3.78243314890554	3.78714188039148	3.78397734006011	3.77092596242442	3.72943563175481	3.78714188039148	3.79161742869428	3.78573072682152	3.77508679040334	3.77508679040334	3.78714188039148	3.76939718944669	3.77645481177058	3.77788591899917	3.76440564491376	3.77350160286627	3.67528509662103	3.63556761407604	3.71240318413482	3.75077582449677	3.75482635301632	3.72674883628393	3.71916376083423	3.72087327051363	3.67286609952117	3.76939718944669	3.73970586353177	3.78714188039148	3.68877539377037	3.77951555485561	3.79161742869428	3.67428383226212	3.69841387165927
GSTP1	3.69557563379814	3.67181035632576	3.68565633383253	3.67081418112503	3.64693599308894	3.61871727114123	3.67774769459785	3.69294348491513	3.68565633383253	3.66524308617358	3.67428383226212	3.69294348491513	3.68018763524859	3.68565633383253	3.70211328825567	3.66298869059992	3.67081418112503	3.60418425016705	3.8103714075088	3.63556761407604	3.56285082039641	3.68284104478982	3.58258519155691	3.72500981424712	3.74158547872874	3.67774769459785	3.71526338310907	3.65297268027169	3.66524308617358	3.67428383226212	3.64597588247595	3.7305361087701	3.64239448231939	3.67286609952117
HYOU1	3.30619779193075	3.33156748898541	3.38785507818848	3.38244612650428	3.47925561512169	3.28435357001626	3.33885787499154	3.37032173170464	3.41627669270847	3.44529429591364	3.42239144703688	3.40506429189657	3.38665431886178	3.43871566863406	3.38035423381898	3.3395548648359	3.38531340641223	3.42090707280484	3.40745801631343	3.40677451006878	3.35945509484753	3.39630130098935	3.45112397214505	3.28676430220829	3.33236238271567	3.37976799845553	3.40354963307606	3.40527002426147	3.38018007249427	3.45453651367058	3.3214198514594	3.33472776380058	3.46391814559298	3.34146482785471
SNRPD2	3.60701154508105	3.58479840063454	3.60853032350331	3.59429567049667	3.56285082039641	3.50987250922444	3.60783411101112	3.60236788318308	3.58666989999825	3.5954911336985	3.58427860176202	3.59368026066577	3.59213693299509	3.59903448146014	3.60783411101112	3.57261860365713	3.59213693299509	3.58078399770215	3.64052384390307	3.62915482664874	3.69294348491513	3.60418425016705	3.53608586438135	3.63727353456018	3.69557563379814	3.68441196988441	3.67774769459785	3.66610849899834	3.72943563175481	3.62602890035271	3.65875147391663	3.59493118506467	3.66610849899834	3.72189833426526
PLOD1	3.00014897495565	3.00428480276569	3.04386148556328	3.02479889714166	3.02479889714166	3.08332640517368	2.98510435819112	2.9812630882161	3.05469307303296	2.99368073172775	3.02457013443115	3.08175067913579	3.01312872790286	3.04659431876911	3.00163379432455	2.95474811071804	3.02179952380333	3.20992469953349	3.24446737707044	3.11500048059308	3.48581066468548	3.04019807074267	3.23817505817947	3.0578918780974	3.17675519751418	3.13441800044897	3.24656247650398	3.07713054977736	3.2769539413047	3.13663557619884	3.15707768279204	3.1002405056532	3.25733038637565	3.26637495738074
ZNF207	3.44037079055894	3.4176374298032	3.4221851585311	3.4255254630732	3.40247239077124	3.39263739308619	3.4176374298032	3.42857003884842	3.39929415689831	3.42758426348922	3.42349860036779	3.42686088320182	3.44401025312117	3.41948565195211	3.42783521441334	3.44506924302731	3.42331322360879	3.38478764623034	3.44898216607571	3.42955409265746	3.40335256961802	3.39100222527964	3.36725152531407	3.43472762424097	3.4244065028567	3.37229242880382	3.49719820145924	3.46895847697467	3.4039684470187	3.47514777785053	3.42880467148847	3.40506429189657	3.4399899096763	3.36486165370602
PSMD2	3.36137252456409	3.38119545570325	3.4048447911918	3.33838639033965	3.41882718030111	3.33501891670168	3.36886099848342	3.39759988865239	3.37934755489737	3.37957611408847	3.42107879707525	3.34932211381896	3.40544231722523	3.38347867971661	3.37379124132121	3.37883207509884	3.38963378668385	3.4345858607124	3.61742955744853	3.54103364315345	3.57942639043372	3.43410778433531	3.44560308306291	3.45874614670126	3.49920737758735	3.43277567069256	3.60029922326148	3.49067514296933	3.57374195464967	3.50503399188679	3.42412439072769	3.52276737517733	3.6167648198895	3.53220580197739
SCD	3.0050765836536	3.06650108467142	3.0544317882732	3.03037808299146	3.07948721295788	3.02674939290054	3.0717155795313	3.0570490936655	3.00913090941383	3.0733100662451	2.97808134411797	2.96522503928812	3.07772317022712	3.01267755699714	2.97691070664225	3.10243798552548	3.11001487195474	3.17052559933076	3.13653617567533	2.97705918721967	2.99405791678007	3.04696519345302	3.14319777093702	3.03182324800992	3.22023773849838	2.89066324763829	3.26481505405849	2.9827345014126	3.07346797719031	2.97664596718337	3.12323473660506	3.31633850431466	3.11572134320748	3.15842088517408
RAP1B	3.47236715674862	3.45529511545383	3.50191172901566	3.48338401432438	3.42686088320182	3.53980881986721	3.50587266039598	3.48272764108532	3.43137004460978	3.48482840278411	3.47985945499284	3.48581066468548	3.43521040854437	3.45596484145387	3.49284798857624	3.44037079055894	3.42374060481895	3.64239448231939	3.56747015315763	3.55001178468299	3.47985945499284	3.51318231822534	3.51587796341324	3.47421369993496	3.61742955744853	3.48696555632499	3.50075259687203	3.53457066235174	3.65685529591435	3.55346933208786	3.55970858091408	3.50662027969366	3.59368026066577	3.49485604313462
RPS21	3.54808330104934	3.52050809157034	3.5624616680063	3.54590817700681	3.5356107093932	3.42735958817416	3.50953092093068	3.52555707294688	3.54857676618754	3.50226360502217	3.54154453715502	3.5560641916866	3.53980881986721	3.51028590947586	3.53772422816079	3.52276737517733	3.55101361815345	3.57645608915537	3.58947477321164	3.60418425016705	3.59903448146014	3.56015291521214	3.54590817700681	3.56015291521214	3.58590016850309	3.56518424172571	3.55545739704214	3.48450356284085	3.7602011264196	3.48936180665178	3.60572176679969	3.59964557007522	3.54103364315345	3.60783411101112
MAP4	3.0933571015856	3.11405826408448	3.07818490137353	3.08043493542281	3.12077402637039	3.10420346041366	3.10362302258794	3.09970063477566	3.12206205414053	3.11705362745686	3.12686012957247	3.07687286868417	3.07408511249803	3.12171212977717	3.06272358888389	3.06492464232098	3.08777717273235	3.14473222898662	2.91380349477811	3.06582187839129	2.97193882736697	3.04276871814225	3.07924286357823	2.98732198848593	3.00522394645299	3.05261760981957	3.11714715350972	3.09877456070472	2.99950562620264	3.0477498309896	3.10302633166776	3.02158675186045	3.01130105118943	3.0391422947043
BCAP31	3.34709690813187	3.35232505437795	3.32343437323097	3.31553605198145	3.37229242880382	3.2896315824953	3.3646101339809	3.33291977730864	3.36411430508127	3.35575668728281	3.33529016355999	3.33548576358113	3.31787105974098	3.35337735193494	3.3306052662504	3.32866617680637	3.33501891670168	3.43248435751223	3.4213145678732	3.38900782640122	3.49580922846822	3.3876290512982	3.41788277243758	3.34489242916001	3.43573924593698	3.38873590453221	3.56747015315763	3.31452240609853	3.30498306707288	3.33116297342961	3.42107879707525	3.44529429591364	3.40275048669904	3.33664968176177
CTSB	3.45656134933812	3.46444038339089	3.4244065028567	3.51318231822534	3.49045063320321	3.48965984121495	3.46830233716672	3.42090707280484	3.46799132683328	3.51276472244195	3.49879755125716	3.45112397214505	3.50275952017495	3.48727241917803	3.43941753858361	3.47236715674862	3.48307534482675	3.33664968176177	3.48307534482675	3.37711908912187	3.52555707294688	3.47985945499284	3.58890980128056	3.60102908888379	3.36982779752422	3.49459029067222	3.57120644994438	3.5702249126952	3.40180247044865	3.47088207110838	3.56015291521214	3.42151959476285	3.56408930831671	3.53732162450436
EPRS	3.20137046706141	3.26732716503057	3.17934323854584	3.2066142299526	3.26091478302035	3.19507079848294	3.22188233238149	3.16354812264456	3.22533146759959	3.26372170330524	3.26131737026051	3.24046981537235	3.20088932274108	3.24046981537235	3.18481406212305	3.19029597156777	3.21899204626866	3.20367673962014	3.18936533434264	3.20476057359179	3.19644909204889	3.24596519999953	3.23124208975968	3.21852615552489	3.20476057359179	3.19457842916745	3.31146375202827	3.31269640679158	3.26253430219553	3.34575530980774	3.19802990154674	3.25969972312865	3.22259817557193	3.18389100123301
PRDX6	3.59429567049667	3.57479456343309	3.57824956234214	3.58427860176202	3.57750974545342	3.54013771904704	3.49426378637618	3.59613068150143	3.55863173347028	3.52851121065751	3.53220580197739	3.57750974545342	3.57076926451162	3.56518424172571	3.57261860365713	3.55863173347028	3.58590016850309	3.49387972852633	3.46334740035667	3.51879293659623	3.52637170877048	3.52600326332371	3.52600326332371	3.52452890280541	3.62458353625719	3.49426378637618	3.55346933208786	3.63322000541977	3.48101590291871	3.51466509295889	3.44974136624499	3.56747015315763	3.54503983445378	3.44058067428113
PPP1CA	3.43546178410024	3.41829505521707	3.42239144703688	3.41577827973706	3.43597040366669	3.32060438711951	3.42258648919454	3.43573924593698	3.42807426350859	3.42412439072769	3.43649937074892	3.43357283847707	3.47530775204883	3.45383528995164	3.42807426350859	3.43941753858361	3.44506924302731	3.31664343554514	3.64321630879152	3.38549588924122	3.43277567069256	3.47478054831611	3.39598198575654	3.5175380689343	3.31761746056903	3.47364497513966	3.46580819003681	3.37312693402669	3.48020162395602	3.41526867099167	3.42331322360879	3.55142626086827	3.42617661099246	3.4789297671548
SARAF	3.48101590291871	3.48936180665178	3.50503399188679	3.50191172901566	3.49096393118289	3.49556951045606	3.49459029067222	3.49387972852633	3.49485604313462	3.48191178118488	3.45823364364854	3.46102426940623	3.45027862397984	3.47514777785053	3.46830233716672	3.46895847697467	3.47725120755969	3.39284358884052	3.44016867040234	3.5070088472825	3.5696027407535	3.47959759882902	3.63727353456018	3.57479456343309	3.54293164497072	3.58666989999825	3.47061650894565	3.51028590947586	3.40809267087238	3.4171502653542	3.49994217336699	3.48891031569744	3.49284798857624	3.47202500278708
AHCYL1	3.17841316349343	3.20797708714343	3.19719578593844	3.19366625436727	3.24460370022982	3.19528549153911	3.20269909512722	3.17879686395136	3.20586786078623	3.19122547324755	3.21605805050043	3.20530626356646	3.18527587734667	3.21359780136693	3.21422313502373	3.20127785608685	3.19836870042307	3.08389521046874	3.10185480080098	3.16431690528229	3.14266674081769	3.19410167310376	3.08128099473018	3.14492754347693	3.0742542248217	3.00428480276569	3.14780745750746	3.15341868698287	3.14385479826367	3.17551248155184	3.12899622642744	3.15299230139179	3.07506904728739	3.1741283432738
IST1	3.47925561512169	3.45000629979027	3.46391814559298	3.46013295129568	3.47478054831611	3.45138647739121	3.47269457433531	3.4250169109909	3.43916213349163	3.47269457433531	3.48696555632499	3.4624246984212	3.45846985295116	3.45170586424323	3.45090305804699	3.46673831517918	3.44016867040234	3.54154453715502	3.47725120755969	3.53124525501491	3.5318125063313	3.51795906215701	3.47236715674862	3.47725120755969	3.44609444239554	3.53220580197739	3.48020162395602	3.43160079748799	3.4789297671548	3.47269457433531	3.47530775204883	3.51670715093219	3.49387972852633	3.43649937074892
GNB2	3.43493241657245	3.36945241710864	3.37934755489737	3.38785507818848	3.36137252456409	3.3550954934275	3.38035423381898	3.39450711474897	3.37804501162488	3.38988367051142	3.39421692987793	3.41027867820531	3.4204389792849	3.40923392605617	3.40974051382599	3.41788277243758	3.44058067428113	3.31844770740435	3.44951213400734	3.23703577636469	3.37379124132121	3.33361479370914	3.2880103619319	3.31146375202827	3.34010156725221	3.37883207509884	3.25539453390088	3.34985346201137	3.31314327589472	3.32010743525612	3.37731416922213	3.32010743525612	3.36191872677562	3.48829110078276
H2AFZ	3.51969503191704	3.48618385708503	3.52809749169319	3.49994217336699	3.48965984121495	3.43160079748799	3.5150323423167	3.49920737758735	3.50503399188679	3.45922716312643	3.53643291134313	3.511451453514	3.50878726812509	3.47478054831611	3.51318231822534	3.47514777785053	3.47118557060136	3.57750974545342	3.61079057117469	3.60853032350331	3.71058883502295	3.61216535460137	3.54693705980313	3.56590106450896	3.62132657092691	3.69557563379814	3.65113646857734	3.61956159120687	3.68126432604706	3.63796022993321	3.64907242298759	3.60572176679969	3.65388174363836	3.63322000541977
NCOR1	2.96621628608262	2.96986834290763	2.96346317266903	2.97109009799053	2.97248158625125	2.92496336834932	2.95676465679688	2.98510435819112	2.93883677890197	2.97079634327336	2.93397515784738	3.00449977301496	2.96986834290763	2.97823893130242	2.99405791678007	2.98489918454911	2.98505050871174	2.83396456514973	2.8394113380175	2.91439144146174	2.97816419465995	2.87653857131982	2.87479918226709	2.89518114157189	2.93132277006662	2.77522568980165	2.81888974471439	2.86266071760951	2.94175392591812	3.00102378390298	2.92655116198287	2.91870859427629	3.02112862685532	2.83068119985978
FLNA	3.17595570709266	3.36213987237282	3.28226632077581	3.15964975822486	3.24161108026089	3.49284798857624	3.30793117026175	3.22334271958701	3.31388911037241	3.19922476036365	3.22771672479893	3.16138175823854	3.2997227368827	3.30689063924696	3.18320813249082	3.15306955723526	3.21095077475302	3.42107879707525	3.26555267654614	3.43871566863406	3.48696555632499	3.25125234531319	3.35829404908609	3.31216967417969	3.28365720084021	3.33425503194976	3.61419609127956	3.2436430797606	3.46863395861768	3.29604877001559	3.51670715093219	3.35737871310625	3.49645195802444	3.36558484973142
CNOT1	3.33291977730864	3.28915200568527	3.26987755950302	3.28307288413934	3.26870739563166	3.29248256878757	3.3042634793027	3.31844770740435	3.31844770740435	3.31876659108768	3.30079433816427	3.29619288853041	3.31930047104669	3.2972467853313	3.31388911037241	3.3185978890168	3.32949015071505	3.31571947773923	3.30779473477025	3.31060483399104	3.27362616532963	3.35901682802883	3.2571825989578	3.23726422030284	3.27284264214449	3.31007311062481	3.3005965215878	3.24035175006359	3.24391019783706	3.24314802019926	3.26412469015412	3.26708470515196	3.22303009033076	3.25444535087359
DHCR24	3.51547494239115	3.51231005112203	3.42599524426352	3.48727241917803	3.48863288419619	3.34792483049221	3.49920737758735	3.49132035592825	3.48134653308851	3.49879755125716	3.50275952017495	3.496821100638	3.47629632139931	3.52323679913074	3.49459029067222	3.48936180665178	3.51398409395146	3.37657117367144	3.36744674692103	3.32782142031521	3.15299230139179	3.46863395861768	3.40835148253435	3.41805478933613	3.40506429189657	3.44193336696436	3.35792268155385	3.33410891288187	3.14526321974603	3.22459861338349	3.28237859554603	3.29921448947871	3.58145184092672	3.37418412555884
RAB11A	3.5788724223951	3.57942639043372	3.56887894345493	3.59493118506467	3.59103839809071	3.57645608915537	3.54013771904704	3.58211688100278	3.58009111141661	3.57750974545342	3.53877940175911	3.57479456343309	3.56747015315763	3.58947477321164	3.5954911336985	3.60341591089044	3.60631876036643	3.36782709942263	3.21575941573991	3.42880467148847	3.34625897464318	3.49317481198609	3.51795906215701	3.41265442010434	3.35542541183565	3.45027862397984	3.35632884154716	3.41333976553633	3.29493001229416	3.4048447911918	3.42758426348922	3.43277567069256	3.45656134933812	3.38329343971008
PSAP	3.43871566863406	3.44844355401566	3.38203757566743	3.38723163254612	3.36664362450703	3.41438160333079	3.44742753985331	3.43225687836032	3.39607148802837	3.36685390798292	3.39695470776583	3.43680070006687	3.43430794212292	3.42174312637453	3.40141754571281	3.45054496403683	3.41983155624225	3.39474757308756	3.52809749169319	3.30736028451422	3.52809749169319	3.40564127697886	3.40029432269608	3.42151959476285	3.44690683030847	3.53516083267443	3.40950265824515	3.40564127697886	3.46799132683328	3.36346835093567	3.36257809516231	3.37543625161141	3.48371788267045	3.38549588924122
RNF114	3.14405866907831	3.14303432682127	3.13019819329821	3.15627742806411	3.10078611266182	3.08577844639016	3.09533806390166	3.1376519724253	3.11886261018242	3.10459824868284	3.1497850938779	3.13696300675304	3.11914711937636	3.10331931327056	3.12340898489112	3.13173015176374	3.12095172327604	3.12026926110367	3.18551178324288	3.1104233032202	3.29840387328198	3.14398135337449	3.14385479826367	3.30484139236676	3.17318890439197	3.14377185150404	3.29885884191115	3.09767473270723	3.41072737730044	3.02308155911226	3.24543562535857	3.26039298519024	3.24339011178866	3.20916794499611
STRAP	3.46701836197719	3.48191178118488	3.511451453514	3.47061650894565	3.49132035592825	3.46799132683328	3.49096393118289	3.51795906215701	3.48272764108532	3.49132035592825	3.47797870183981	3.46639791294905	3.44529429591364	3.47797870183981	3.48811538854278	3.47858417754336	3.47364497513966	3.53309275964398	3.61136027944123	3.55299807218665	3.62132657092691	3.47690392062162	3.49820163416419	3.45193906661468	3.53309275964398	3.46555456984782	3.64795897445619	3.48891031569744	3.49132035592825	3.56634925148487	3.53686273874881	3.51071615471075	3.55765577250226	3.51879293659623
S100A10	3.80479648322042	3.81604192259359	3.78103895495394	3.7987014417913	3.79347196629572	3.80849123877988	3.75077582449677	3.79533459408277	3.80636743118536	3.78952716667761	3.78243314890554	3.80636743118536	3.79347196629572	3.8103714075088	3.79347196629572	3.82177799662625	3.81604192259359	3.72674883628393	3.64409497150746	3.60236788318308	3.42617661099246	3.73970586353177	3.69841387165927	3.67528509662103	3.56015291521214	3.70494711809776	3.80342442570767	3.70818303756461	3.53686273874881	3.70494711809776	3.75482635301632	3.54693705980313	3.71627596059003	3.74734806481702
CCT8	2.94143630614649	2.93515097346645	2.95243059090812	2.91958824579268	2.94989166818072	2.87818736500644	2.96668151024912	2.93701709155494	2.89810331214725	2.95748271522427	2.92630226349717	2.93082657203753	2.93005960569992	2.94841347108026	2.92637460013899	2.91812234082482	2.92360961985043	2.98237848789778	2.94305687874369	2.96726726640592	2.9391355735656	2.94447374001755	2.93620314260813	2.92544970962248	2.94801992114791	2.92931240704202	3.01892972577443	2.92824263363879	2.94697793884637	2.99034494962686	2.95497129687865	2.92444064306943	3.01756271065182	2.88620480869169
PSMB1	3.32782142031521	3.35475970685028	3.32547818719422	3.32230847517762	3.31890398580434	3.30399311320816	3.34969079085847	3.31483084085471	3.33571292029913	3.3240840798435	3.3428784991788	3.31018565795486	3.30719827810942	3.32485881775178	3.31775201413583	3.29185919418509	3.29118454885512	3.36360898798972	3.43115177223679	3.46334740035667	3.40103616883485	3.37767800571576	3.35401679641281	3.33077438516999	3.40068133954831	3.25838518520364	3.34727221859312	3.34073221398954	3.39385097745064	3.40029432269608	3.31694528090791	3.4255254630732	3.38549588924122	3.37908848522195
CCT4	3.48543181343127	3.47364497513966	3.51028590947586	3.47202500278708	3.38900782640122	3.40809267087238	3.49244643853529	3.49879755125716	3.44898216607571	3.41921764092221	3.44844355401566	3.46505572162222	3.47826907409397	3.46163157035224	3.48272764108532	3.46334740035667	3.44690683030847	3.41200006186305	3.64501522926942	3.55239937166614	3.75255584346614	3.5025315519921	3.42069481213382	3.51670715093219	3.59903448146014	3.45846985295116	3.60939549689961	3.50150104048011	3.72087327051363	3.56285082039641	3.5954911336985	3.5624616680063	3.68441196988441	3.57704203491828
EPAS1	3.04500343749939	3.02424434430349	3.04822884570981	3.00650192071467	3.02464119836165	3.07628732240055	3.09220244084074	3.04668382678018	3.0816508378376	3.00609913460004	3.06147658920699	3.02536873434603	3.03906311887478	3.02507867372297	3.05485380924169	3.07811658484743	3.0257905500753	2.95076500160156	2.95647719272354	3.10790370436217	2.82341993082505	3.16250845775475	2.95511853720467	2.9965374221727	3.01955043911694	3.06773831589918	2.962079898852	3.06501431376385	2.73161892692659	3.00146899815339	2.96812866372338	3.04721645229729	3.00812884874586	2.95131605035619
DNAJA1	3.19599904226745	3.23224819932846	3.30277672782109	3.21999026873801	3.15444505863668	3.27957710236437	3.23737544053935	3.27620736806621	3.18293929334878	3.20378093570556	3.22291174909335	3.25910922693043	3.22908649496314	3.19910764907511	3.25490946930417	3.20935509997372	3.2265816962864	3.21839238176972	3.24079924170817	3.29456197216292	3.41506196705367	3.1739063931506	3.17780186850216	3.39589248348471	3.37093585648546	3.31995535573038	3.39502911072916	3.32123108922952	3.44016867040234	3.48164338191794	3.39848196641581	3.23566793938087	3.34913723691599	3.25204739735008
PSMD4	3.21371279356344	3.24161108026089	3.19356110443978	3.19698873117102	3.18447899961555	3.20367673962014	3.17211752211756	3.19528549153911	3.18815354169004	3.20586786078623	3.17318890439197	3.17361329601872	3.20857048367333	3.2031667398389	3.16643631186369	3.21296064865062	3.19845081231092	3.21944511168541	3.25055604240339	3.23855599160474	3.25309619423282	3.25064725084524	3.22681854532067	3.21999026873801	3.20732997707757	3.17539810581758	3.28786753321526	3.24504082781395	3.21162295684981	3.22917657376596	3.26493345748495	3.18923565887795	3.1926911695229	3.19610963987067
UQCRC2	3.4541501359353	3.42069481213382	3.40048923659456	3.38100174384134	3.3716510652862	3.4221851585311	3.39284358884052	3.41506196705367	3.36886099848342	3.34489242916001	3.37357140380343	3.42069481213382	3.41200006186305	3.36621150566684	3.39018926546152	3.40923392605617	3.39100222527964	3.28086065196306	3.39080971426531	3.36526537243174	3.46391814559298	3.34875109359631	3.33548576358113	3.40460957437615	3.31682029171832	3.29840387328198	3.42617661099246	3.2571825989578	3.30188793516991	3.38742312736606	3.37785293015321	3.41851519922087	3.2477222565449	3.36799172604801
CKB	2.87122444540778	3.24892522347916	2.96472387929438	2.96018607084961	2.91152705525524	3.38926774513896	2.86986057425679	3.05395737320645	3.04206234515845	2.99135364065627	2.86126327087073	2.9343203590387	3.03189708654805	2.98828806297843	2.98875265845945	3.020389145948	3.0431108626873	3.28165270677075	3.1250631334438	3.11525061633733	2.9002684619885	2.95259013780252	3.09960945338745	2.92552259205966	2.88763781082606	3.07924286357823	2.8494449645408	3.05461098297346	2.76438756672266	3.21056540487654	3.00199715332751	3.15853968419486	2.82080226903329	3.0488348805165
RHOC	3.24876968185053	3.23737544053935	3.20819988073311	3.18946619402576	3.15853968419486	3.22291174909335	3.23147592861926	3.19518277044727	3.20258248150322	3.17052559933076	3.29619288853041	3.1917455624101	3.21209951027062	3.17094603232377	3.23624866243934	3.16709021839958	3.13934679666945	3.30219496470637	3.36621150566684	3.30106722604677	3.39421692987793	3.28048533487856	3.21346952415629	3.30091884933935	3.2881349311378	3.23923732642053	3.30659144468234	3.42639804673421	3.3467920768985	3.29248256878757	3.24923941005219	3.21731538733938	3.17823511534405	3.30811335952183
PGAM1	3.67879692815124	3.65481640358924	3.66963186815434	3.68565633383253	3.65685529591435	3.65388174363836	3.66524308617358	3.67774769459785	3.68441196988441	3.65579481274782	3.67181035632576	3.67286609952117	3.67286609952117	3.67774769459785	3.69159366803951	3.69728087419218	3.69159366803951	3.58211688100278	3.6299464766702	3.622940771532	3.59368026066577	3.63727353456018	3.64693599308894	3.56518424172571	3.63727353456018	3.65216905803641	3.73433391794649	3.65113646857734	3.66298869059992	3.57431916373103	3.67774769459785	3.66610849899834	3.53403873916472	3.68126432604706
STAT1	3.00199715332751	3.00560544022728	2.94272311473549	3.04849380685473	2.92521780692745	3.06675501193204	3.01805409437625	2.93311750107937	2.96001056304431	2.9529246992603	2.96083208414541	2.93827693457987	3.11292572604123	2.94437531926984	2.91976021535491	3.13448493788729	2.91636408985266	2.96497354669882	3.11829121356626	2.99941264451566	2.96335560326867	3.06773831589918	3.06008033328734	3.15150978614137	3.07109995725487	3.23212364175696	3.30793117026175	3.05579301058466	3.04782591056318	3.19873009203911	2.95056813231813	2.92360961985043	3.34727221859312	3.12663164877111
SSR1	3.32795206226646	3.31775201413583	3.31876659108768	3.33929284101518	3.33853075845725	3.28703173255647	3.38682658434067	3.35848995965101	3.32949015071505	3.34124604746812	3.36966924191521	3.37069772071706	3.33728487736706	3.33991651467175	3.34337269321448	3.32465622085611	3.35086723491318	3.34376988575016	3.27402365333031	3.29768133262205	3.39954583854409	3.34625897464318	3.34265886093818	3.33410891288187	3.51547494239115	3.3224515972118	3.34240012689263	3.33457065584783	3.2643882441526	3.29541787892971	3.27708993047156	3.39181763828661	3.41049271288171	3.41670079701333
TRA2B	3.2031667398389	3.219210291694	3.21596046206885	3.2231435847996	3.2090322820971	3.19143129855631	3.2084260132487	3.24147925779363	3.24391019783706	3.21457066291846	3.22303009033076	3.25950918785767	3.22237787638698	3.22614624653191	3.23360990455566	3.1943894043289	3.19093914436954	3.24827649336452	3.32505720088326	3.40087727870992	3.41376337175114	3.31682029171832	3.23958544482744	3.37503113187729	3.33853075845725	3.30593877260436	3.28662939987496	3.303675683332	3.48618385708503	3.35002545023827	3.29172223860892	3.36923763582568	3.4171502653542	3.31876659108768
FKBP4	3.21252257024036	3.22979350388149	3.21056540487654	3.20110177542731	3.19164247235211	3.10723601832483	3.18990893900622	3.24620629090433	3.15176426012282	3.19464104404845	3.19836870042307	3.20476057359179	3.21315790319573	3.19922476036365	3.19750933827248	3.19143129855631	3.22349069107234	3.23094158260827	3.45529511545383	3.1780047816765	3.28731948402697	3.20807489284595	3.23189379522214	3.0761846619952	3.28076383731445	3.07000740577903	3.32843523441625	3.16567524942276	3.26465337326115	3.24256967863446	3.14892139702425	3.18693200909812	3.22805639562022	3.13187783243615
HDGF	3.41829505521707	3.42349860036779	3.4487011079663	3.43916213349163	3.43649937074892	3.37357140380343	3.45874614670126	3.44246594338383	3.45629499713182	3.43357283847707	3.46613894659137	3.4412068913215	3.43809341086165	3.46895847697467	3.44478186422318	3.44585475711821	3.44844355401566	3.56336166465564	3.46830233716672	3.4876351652138	3.55183889647746	3.51630880798624	3.46102426940623	3.46988714927068	3.44318517260151	3.54239844631871	3.53772422816079	3.55392886594347	3.49719820145924	3.53686273874881	3.47826907409397	3.51231005112203	3.51795906215701	3.50914120330976
PALLD	3.18645047104637	3.36425810774756	3.32216949261688	3.28292807215459	3.22102476550228	3.48134653308851	3.26516734950613	3.27107207591744	3.29218109188254	3.21795551030121	3.28687400002402	3.24460370022982	3.31824493041719	3.28267343532813	3.22445411552771	3.22402036830962	3.27895602595365	3.2997227368827	3.25773881283428	3.39100222527964	3.28628936158076	3.13957274636939	3.18693200909812	3.25603475523118	3.2294530242567	3.13998641539824	3.26960110349549	3.31388911037241	3.36782709942263	3.30864418310588	3.46391814559298	3.36019551458271	3.33514606980662	3.30188793516991
MGEA5	3.1042900832788	3.07979736697758	3.05732764155547	3.07462499017279	3.08655945489801	3.08974644992399	3.07818490137353	3.02398823109396	3.04270594835658	3.06809216488985	3.0229278752991	3.05978280338122	3.06884001621161	3.05213097945383	3.02961407068282	3.0685800278485	3.03736934487939	3.02774037575076	2.9948131171091	3.05331401629473	3.0115091629343	3.0391422947043	3.05494325959066	2.91511949952605	2.99918648593276	3.04090723760472	2.98044107668161	2.97943511408512	3.09721852493603	2.98907504137421	2.97350002862092	3.06306821093255	2.90872264774289	2.96362838474944
M6PR	2.77109756091739	2.83982379869678	2.78864409213198	2.85299627009481	2.81745135282122	2.67041818328235	2.799124689116	2.79782585683258	2.99329438451042	2.7119442800234	2.80233686076628	2.90957597835211	2.89066324763829	2.90770363774595	2.80850140344799	2.83174562709138	2.79209602160848	2.66122801736492	3.26756692584317	2.59480231737173	3.10877945447413	2.70693093531164	2.79445864389485	2.83923996692791	2.92770515749088	2.97601809262329	3.09713833741052	2.78470581212181	2.78619228399098	3.03607661581135	3.02756992004727	2.91114653378393	2.96335560326867	2.86047328469608
SEP15	3.31282757781587	3.30619779193075	3.35980412134668	3.33027366120348	3.30892221063706	3.35475970685028	3.31930047104669	3.33027366120348	3.32692317862719	3.30263786110323	3.26425269151899	3.31250711871894	3.29456197216292	3.29092166151698	3.3430595269324	3.30015426730105	3.26099787629666	3.28181796753884	3.33609544574694	3.38329343971008	3.44764865345933	3.38018007249427	3.35702691143979	3.40974051382599	3.37069772071706	3.24739765419119	3.3646101339809	3.32692317862719	3.39263739308619	3.36377297991059	3.3786096342374	3.27751958990446	3.46013295129568	3.33219472128145
AHCY	3.39263739308619	3.29329143479353	3.37957611408847	3.32060438711951	3.35141783189215	3.32151353073313	3.33174079851649	3.33425503194976	3.36038910765799	3.36191872677562	3.35685286348085	3.29825910875067	3.38944867271709	3.34847144336621	3.33827087562519	3.35002545023827	3.37957611408847	3.35105107044001	3.49426378637618	3.30705973347984	3.3646101339809	3.31876659108768	3.33472776380058	3.39331751861495	3.35758112311653	3.30793117026175	3.47514777785053	3.31761746056903	3.51587796341324	3.26253430219553	3.48543181343127	3.45054496403683	3.26573645265735	3.45000629979027
HLA-E	3.54197139090891	3.50616856304857	3.46220897525187	3.50587266039598	3.50415917886171	3.511451453514	3.50339545147935	3.44016867040234	3.46134793694284	3.5150323423167	3.4789297671548	3.46364447255294	3.55805332502904	3.49132035592825	3.43430794212292	3.52050809157034	3.41506196705367	3.44742753985331	3.46391814559298	3.48164338191794	3.38988367051142	3.55489892021084	3.51351769168927	3.43115177223679	3.40809267087238	3.61871727114123	3.47306003857637	3.47759428021319	3.33838639033965	3.42192269480782	3.45170586424323	3.34575530980774	3.54197139090891	3.42955409265746
RPLP2	2.69200688409931	2.72358984863135	2.72274944798041	2.6898562288194	2.73503482493289	2.64511128602157	2.69982538755454	2.7208916073479	2.69353469307633	2.74332975707757	2.71006563268674	2.68495259032867	2.62855480501866	2.67894214898582	2.70172696408968	2.67533087327262	2.7020018296372	2.6858923592337	2.68287404893065	2.6772794596832	2.64132730499257	2.67219213664258	2.6606899253167	2.68058445687906	2.64352486408192	2.66198844048756	2.67699444887394	2.66914620342389	2.68033687899244	2.67691808259799	2.64049957004984	2.73722682731003	2.61103737326935	2.64899571665816
TACC1	2.97684647000217	3.00007473103376	2.9783964027007	2.93983532044061	2.9532588286891	3.13129303020101	2.92734014812644	2.93014102512707	2.98207363903904	2.92435804096183	2.91654341734273	2.9506648276983	2.93596421525956	2.94672899772239	2.96059108628305	2.93929423509139	2.94225749255417	3.21553300771276	2.99744152073528	2.95099483025224	2.84497941408672	3.00334798244855	2.94007674245575	2.80083736027419	3.05677608337312	2.9390504136574	2.84836464531993	3.01312872790286	2.99019133831104	2.82568033770957	2.87538203242587	2.92853797338937	2.7621512502271	2.85028065443351
PPM1G	3.14353349162578	3.08957803114538	3.12469658784693	3.13187783243615	3.10723601832483	3.04475776779981	3.10198237801791	3.12152506635097	3.13624184176127	3.16684624880842	3.16126718907229	3.15830845804365	3.16260968892909	3.13397130322437	3.14510626017749	3.15005759323185	3.17504895084785	3.14871343071629	3.25280435704086	3.1995356339577	3.23147592861926	3.12068125030835	3.10585835882631	2.98875265845945	3.16528808553445	3.13257716144566	3.20752617322062	3.15281825435419	3.20303302760154	3.17441415994301	3.14109823197496	3.2281657864816	3.29741230264164	3.26005806702116
KTN1	3.5356107093932	3.52637170877048	3.54693705980313	3.54013771904704	3.56165962727685	3.54293164497072	3.5702249126952	3.5444991298488	3.52851121065751	3.54857676618754	3.56336166465564	3.54154453715502	3.52093886058165	3.54013771904704	3.54103364315345	3.51109094536018	3.52502951449954	3.58666989999825	3.54503983445378	3.59213693299509	3.44246594338383	3.496821100638	3.65579481274782	3.69960891827217	3.55346933208786	3.55065353369966	3.57824956234214	3.54367301631605	3.57645608915537	3.50825969418205	3.6167648198895	3.61216535460137	3.60701154508105	3.65216905803641
TAGLN2	3.41357681196023	3.35562208513275	3.41459090324975	3.36288665675932	3.36155147982417	3.30219496470637	3.46041940620605	3.42280392401062	3.40228667246725	3.35401679641281	3.4345858607124	3.40974051382599	3.42758426348922	3.4412068913215	3.38843675511386	3.34758559181407	3.39421692987793	3.44246594338383	3.39284358884052	3.39042480551406	3.44318517260151	3.42857003884842	3.33713742438152	3.39141232594887	3.40418113491921	3.39929415689831	3.61079057117469	3.49580922846822	3.37109643687423	3.43032154427936	3.47658183582744	3.36121761985936	3.49317481198609	3.44089879780171
SRPR	2.97785346069191	2.99405791678007	2.96779917241991	3.00789883688742	2.99901575431024	2.93752748833804	2.97069897725662	2.98160999613537	3.00094968225129	2.99208249099199	3.00663349091767	2.98336108647904	2.99329438451042	2.99208249099199	2.99273425485056	2.99306451232298	2.98402355498038	2.94801992114791	2.96310190874417	2.97162063608354	2.84688474462531	2.98229881278233	2.95285360903992	2.91976021535491	2.93476136618145	2.98304638957081	2.97069897725662	2.97265668924963	2.93506646320688	2.98450894899868	2.94185402270612	2.91645228563976	2.9585228280053	2.93410550677937
PHC2	3.22638872171594	3.26425269151899	3.25280435704086	3.22908649496314	3.21545725336431	3.2272928880897	3.26637495738074	3.2281657864816	3.25927013861496	3.23175372015569	3.26587427744099	3.18913224669929	3.20819988073311	3.23457592881884	3.23224819932846	3.19994531847752	3.18395916616263	3.37000559889377	3.32107879747531	3.30438540764874	3.33683207931843	3.31745140345703	3.27565097629877	3.25431483458374	3.29118454885512	3.33236238271567	3.29810364924795	3.24739765419119	3.30933414359065	3.27829678160184	3.19528549153911	3.19029597156777	3.4541501359353	3.28122536390905
BTG1	3.49208121087219	3.48655983324756	3.46471426362706	3.47118557060136	3.50378560416166	3.48891031569744	3.5624616680063	3.41049271288171	3.41506196705367	3.44380608057162	3.52637170877048	3.49045063320321	3.50503399188679	3.48965984121495	3.48863288419619	3.49966337505494	3.42783521441334	3.66298869059992	3.55728033820459	3.5702249126952	3.71526338310907	3.64127043101235	3.59682681432983	3.59429567049667	3.66963186815434	3.63146206561832	3.42955409265746	3.57536198298209	3.59213693299509	3.54808330104934	3.55065353369966	3.70211328825567	3.66298869059992	3.43008588486647
KDELR1	3.01983120117205	3.05561198055972	2.96416118224251	2.99012605334736	3.06869876781449	2.99570404482424	3.0241427952362	3.03491756439475	2.9858841983717	2.99413335320607	2.97618983584732	3.08904703639577	3.10088606433637	3.10827011198048	3.01721015856305	3.02961407068282	3.03449149192572	2.97753121721918	2.98481835455653	2.80132391067297	3.06126647749535	2.94538691621702	2.91334883501696	3.04352722138781	2.96719072370852	3.08440875351491	3.06741199302222	3.03627299942515	3.0507941831257	2.94989166818072	3.05978280338122	2.99799455109124	3.00021395882663	3.07990724491588
LGALS3BP	3.3924290385369	3.38018007249427	3.34182611883414	3.34531656949903	3.40544231722523	3.31402484714491	3.39589248348471	3.35980412134668	3.4063399855413	3.38119545570325	3.37136134005527	3.38463174375093	3.37258502553504	3.41788277243758	3.36664362450703	3.35667660742218	3.31824493041719	3.30921019599087	3.53925646815967	3.44218444945231	3.4029881473812	3.43472762424097	3.43063705793875	3.44318517260151	3.33548576358113	3.52809749169319	3.56692336907558	3.47202500278708	3.28008722456238	3.43871566863406	3.3082588801086	3.34124604746812	3.39630130098935	3.36395469923015
SLC3A2	3.16528808553445	3.11260908509186	3.22237787638698	3.09721852493603	3.12026926110367	3.13165825600661	3.20741306247082	3.15100825453486	3.19356110443978	3.15150978614137	3.21252257024036	3.1323782837944	3.12157409474218	3.15389670615502	3.14227366865561	3.13505293708597	3.12515612440962	3.18759199110729	3.44089879780171	3.26987755950302	3.35232505437795	3.1943894043289	3.2187440146353	3.45953007226118	3.2972467853313	3.26637495738074	3.36411430508127	3.24607698591871	3.20765782776191	3.300283510428	3.42617661099246	3.35159545592963	3.28435357001626	3.37127538299037
COX6A1	3.68718041015819	3.70353652342207	3.69453199476919	3.70494711809776	3.69294348491513	3.67528509662103	3.69728087419218	3.70494711809776	3.70818303756461	3.68565633383253	3.68284104478982	3.72353958570073	3.69294348491513	3.69016977076231	3.69728087419218	3.67653310183574	3.71526338310907	3.61803977204425	3.72798042724334	3.70818303756461	3.66963186815434	3.67653310183574	3.69294348491513	3.65216905803641	3.77508679040334	3.71627596059003	3.69294348491513	3.68126432604706	3.6599448303602	3.76281200480083	3.70211328825567	3.74367565083796	3.68565633383253	3.77951555485561
RPS23	3.84686587323205	3.85286101572317	3.84686587323205	3.84686587323205	3.83372071807792	3.83799274174149	3.84190994621104	3.85078136289881	3.83956183844888	3.82794798966744	3.82985193361837	3.84190994621104	3.82794798966744	3.82985193361837	3.8440114818629	3.83372071807792	3.82985193361837	3.83799274174149	3.78397734006011	3.84686587323205	3.86472643323788	3.84686587323205	3.84190994621104	3.87017071264257	3.85730225313089	3.85936230096575	3.8761154473709	3.84686587323205	3.88400151397414	3.83799274174149	3.85286101572317	3.85936230096575	3.80014621607065	3.82985193361837
RAB14	3.13539714049518	3.14122215783412	3.12920460643289	3.18977355707719	3.1501572185767	3.1104233032202	3.1326781477746	3.12847870839349	3.12617153821902	3.17242709573811	3.11772257446571	3.17130733326036	3.1224730714179	3.15167155310743	3.16477444702708	3.18968670588008	3.17462689077208	2.93686304808587	3.09166507660662	2.95410052385289	2.93550806617979	2.95497129687865	2.92452402636735	3.04174645168723	2.93708729464038	2.92677163941175	2.90872264774289	3.00428480276569	2.95449123435794	3.00641965692107	3.08714007584698	2.99266603773145	3.04222491770834	3.01782634131767
TMED10	3.49966337505494	3.52600326332371	3.48936180665178	3.51969503191704	3.50226360502217	3.49426378637618	3.51921614376854	3.55805332502904	3.50275952017495	3.50075259687203	3.48191178118488	3.52232695919476	3.51432069115594	3.52895936548264	3.50616856304857	3.51351769168927	3.51969503191704	3.55142626086827	3.40835148253435	3.37295912612169	3.50783929440991	3.48134653308851	3.59011557085377	3.55765577250226	3.50587266039598	3.46701836197719	3.43757884666589	3.53403873916472	3.45596484145387	3.41788277243758	3.4789297671548	3.4547671754257	3.40677451006878	3.56817324533277
VCL	2.92403796316373	2.97848476088304	2.9515588747379	2.93760244500354	2.95016572846318	3.06272358888389	2.94272311473549	2.94130221187984	2.94743451097254	2.92033691946534	2.93668422334934	2.91654341734273	2.92990166182497	2.89129215934899	2.9349207896052	2.93643261483053	2.98007861618884	3.04789243255451	2.8385227608579	2.99236833023366	2.91855626289337	2.90923891022217	2.88842506293231	2.88125632537893	2.89885938077427	2.91603793500495	2.97574760902401	2.94330014567212	2.9069029764383	2.96812866372338	2.91689391040927	2.98237848789778	3.00560544022728	2.98289466721402
DCTN2	3.06063006940199	3.01041616821336	3.04055166929853	3.0470416545972	3.03618185601154	3.02099956300497	3.02046034758757	3.0431108626873	3.05766830568972	3.03256930786632	3.02514886315702	3.05587985427929	3.04518371313036	3.04064752070607	3.02630478653503	3.07370954357892	3.06403636113332	3.01505204356924	2.97590396188332	3.0257905500753	2.95085932265416	3.01089852301244	3.00936422464085	2.89662092004299	3.02471030690345	2.98169229055917	2.98835110987149	2.98473449958402	2.95417573721728	2.91730836710053	2.99306451232298	2.99429581746274	2.92996645417366	2.94465130316887
RPS4X	3.85286101572317	3.82361649598549	3.85078136289881	3.8485871586822	3.8440114818629	3.80342442570767	3.82361649598549	3.82985193361837	3.84190994621104	3.8440114818629	3.84686587323205	3.8440114818629	3.82985193361837	3.84190994621104	3.8485871586822	3.80479648322042	3.80849123877988	3.85078136289881	3.85730225313089	3.85286101572317	3.8485871586822	3.83577857238817	3.81392408274019	3.87277249586945	3.83577857238817	3.83577857238817	3.88400151397414	3.82361649598549	3.89748639188141	3.86751088913111	3.86472643323788	3.87017071264257	3.82177799662625	3.82177799662625
DEK	3.44609444239554	3.41882718030111	3.47202500278708	3.45983708323837	3.38742312736606	3.44585475711821	3.48371788267045	3.46444038339089	3.43941753858361	3.39502911072916	3.44016867040234	3.44506924302731	3.42192269480782	3.39651082335176	3.46701836197719	3.41027867820531	3.42982486202789	3.50987250922444	3.47144250470257	3.4850755702693	3.63796022993321	3.49045063320321	3.43680070006687	3.55346933208786	3.5758531192661	3.53309275964398	3.50226360502217	3.47959759882902	3.66082743047838	3.57479456343309	3.4527653369639	3.55065353369966	3.65113646857734	3.57824956234214
CALR	3.21457066291846	3.25361025815782	3.20453226187269	3.22586448767063	3.33700459062974	3.22135117388862	3.23313277094226	3.27122237828182	3.27751958990446	3.26289905278993	3.2643882441526	3.26587427744099	3.29361058587421	3.31437113851274	3.24946191934976	3.25586618495728	3.26115608057283	3.26351111147602	3.20242987603499	3.23015335549252	3.28076383731445	3.31236802680563	3.27347750747196	3.16666697165918	3.26242632762313	3.30529830928554	3.22573415207963	3.24725933066068	3.19457842916745	3.32343437323097	3.22586448767063	3.25746735957285	3.29857715486805	3.26351111147602
RPL8	3.77508679040334	3.75863899796442	3.76567327711286	3.75614537980045	3.73970586353177	3.71240318413482	3.77350160286627	3.76440564491376	3.75863899796442	3.74158547872874	3.75255584346614	3.76939718944669	3.75614537980045	3.74734806481702	3.76939718944669	3.74367565083796	3.75863899796442	3.81223227019992	3.84686587323205	3.77645481177058	3.81604192259359	3.78243314890554	3.82361649598549	3.76939718944669	3.78573072682152	3.76440564491376	3.79533459408277	3.79161742869428	3.82177799662625	3.83372071807792	3.84190994621104	3.79700188417351	3.86213839270816	3.79533459408277
RERE	2.6202298061647	2.59282257020981	2.54200987088866	2.66976067296266	2.6348340418232	2.66880640890115	2.55313815965941	2.62533701034854	2.60350337954758	2.59381025063128	2.58620698506512	2.67265479282137	2.70063775355358	2.63122017566404	2.6421423261919	2.69733866895117	2.65403071482831	2.58398920271288	2.51110619536428	2.46059610413585	2.63192302081076	2.56492345822649	2.51814493974322	2.50616990701975	2.54688786349797	2.55159419071424	2.5241447204296	2.54504584656458	2.62639226256999	2.56753716169897	2.522172318246	2.53333378077131	2.57291459000154	2.53847238901595
HSBP1	3.43203193666792	3.45027862397984	3.46761990669689	3.4541501359353	3.4171502653542	3.44246594338383	3.46163157035224	3.51432069115594	3.46731590521695	3.44560308306291	3.42926196935652	3.46613894659137	3.45794605651625	3.43115177223679	3.45054496403683	3.44478186422318	3.46639791294905	3.40809267087238	3.27167765217476	3.43573924593698	3.48338401432438	3.45953007226118	3.40950265824515	3.36272627932622	3.43381698590307	3.41649544886512	3.40087727870992	3.35086723491318	3.3786096342374	3.38310153120713	3.41092590528527	3.42174312637453	3.38077850404705	3.4171502653542
HMGN1	3.53818748531949	3.52851121065751	3.51711454292466	3.51231005112203	3.5308123898971	3.47118557060136	3.51547494239115	3.52005007022762	3.46701836197719	3.48410545367597	3.48307534482675	3.52851121065751	3.50301768344585	3.50415917886171	3.50587266039598	3.5183525052691	3.47759428021319	3.55863173347028	3.46163157035224	3.50878726812509	3.54367301631605	3.52809749169319	3.43916213349163	3.44529429591364	3.45922716312643	3.55489892021084	3.48307534482675	3.47595245466508	3.56590106450896	3.59213693299509	3.41526867099167	3.39759988865239	3.53980881986721	3.39331751861495
SEC31A	3.45564544977736	3.49485604313462	3.45689796941889	3.50616856304857	3.52361440532756	3.52637170877048	3.48965984121495	3.47595245466508	3.48863288419619	3.50339545147935	3.49556951045606	3.51318231822534	3.48618385708503	3.48793967630281	3.46364447255294	3.46701836197719	3.48134653308851	3.44898216607571	3.31787105974098	3.45596484145387	3.46555456984782	3.48101590291871	3.50783929440991	3.43381698590307	3.40610363844986	3.47421369993496	3.41556994782101	3.46067801817909	3.40851657944072	3.45225993692615	3.43895078032804	3.54590817700681	3.43732601591905	3.42412439072769
GLUD1	3.22421873229663	3.20644427426511	3.21622014512374	3.24543562535857	3.20201907976784	3.20542895902807	3.24568927387962	3.24001343054331	3.26186113121707	3.22013740151254	3.21152631120866	3.24543562535857	3.21553300771276	3.2195851410166	3.2294530242567	3.23052889670397	3.26062526995021	3.06884001621161	3.26481505405849	3.038128777715	3.13441800044897	3.1348532331325	3.119500927561	3.05864811101359	3.17947029666395	3.04799565224931	3.14311468487219	3.12678403154384	3.0717155795313	3.28226632077581	3.12987144825713	3.31528129062959	3.03707252975511	3.20069252602004
MLF2	3.31650999408622	3.33304484424345	3.31511397578786	3.34847144336621	3.32562420129899	3.28226632077581	3.34727221859312	3.36848456874643	3.37529853407631	3.33571292029913	3.37398484945919	3.37566593039918	3.36019551458271	3.35421140006818	3.35867059830144	3.35120965325385	3.37398484945919	3.43357283847707	3.52895936548264	3.35648903556173	3.41921764092221	3.35401679641281	3.34758559181407	3.25453073323223	3.43975929988013	3.37711908912187	3.49618026821408	3.42706814177827	3.29037902939735	3.44037079055894	3.36346835093567	3.39225100448849	3.32909419167863	3.38564780614099
ARPC1A	3.37032173170464	3.35930697908181	3.33548576358113	3.33571292029913	3.33813951404619	3.29935039482674	3.31202481638533	3.3237557741784	3.34146482785471	3.32843523441625	3.34182611883414	3.35141783189215	3.38723163254612	3.36346835093567	3.34625897464318	3.39759988865239	3.37785293015321	3.24841008233529	3.50987250922444	3.19410167310376	3.42926196935652	3.28267343532813	3.295261600529	3.34073221398954	3.35105107044001	3.32277747355446	3.33645222285985	3.37804501162488	3.31682029171832	3.38702020765121	3.43757884666589	3.33627887226144	3.38389418494001	3.52180205561726
CCND2	2.76286611894297	2.71746977286375	2.86389446655269	2.78393730700614	2.72998496789403	2.9040511507074	2.85074907395906	2.75362754067977	2.84688474462531	2.75950378154787	2.69343475830185	2.80809287461046	2.83959822992255	2.79957448152674	2.72247751370268	2.71680260105765	2.79791980461009	2.5944363714797	2.44429014954129	2.80603732850704	2.59932914228848	2.57337450583296	2.93189570008906	2.80528638864622	2.58713240404916	2.61116306580968	2.57671394235976	2.91967801676295	2.69660086302411	2.71814978706324	2.8706366984151	2.77109756091739	3.11280907520866	2.6314141053554
ATP6V0C	3.50544473212991	3.49284798857624	3.49514894011952	3.49426378637618	3.50453492544446	3.47530775204883	3.46444038339089	3.49459029067222	3.51879293659623	3.5025315519921	3.49096393118289	3.48134653308851	3.5183525052691	3.51351769168927	3.48191178118488	3.52939769573673	3.52005007022762	3.349505827823	3.50878726812509	3.44360779380443	3.44037079055894	3.49966337505494	3.43137004460978	3.40652011476404	3.42807426350859	3.46067801817909	3.44016867040234	3.42758426348922	3.32107879747531	3.36966924191521	3.32613604720908	3.46988714927068	3.43844165873618	3.4213145678732
IMMT	3.24125324061061	3.23073659015113	3.24543562535857	3.18936533434264	3.20619312375505	3.15037473378916	3.24596519999953	3.23566793938087	3.22445411552771	3.18913224669929	3.24976382393927	3.23796699924377	3.22771672479893	3.1915330868262	3.23703577636469	3.23238282179438	3.24113665497183	3.22089641413389	3.37767800571576	3.32041539798908	3.38018007249427	3.29329143479353	3.13409681134063	3.29062506104499	3.24022476180829	3.34575530980774	3.30091884933935	3.25192531480443	3.42783521441334	3.26131737026051	3.28097063706946	3.33486931612545	3.28322619302475	3.32528154034338
SSRP1	3.12828242813735	3.11343349092133	3.11405826408448	3.07662654851798	3.07243089177041	3.01388262396499	3.08655945489801	3.09166507660662	3.05849629992961	3.04782591056318	3.14905508752674	3.10686977943317	3.11462209624426	3.11405826408448	3.12542564183136	3.0933571015856	3.08910999413093	3.12273188387447	3.24841008233529	3.13315937623186	3.23532658352132	3.15517375136258	3.20192618581173	3.26601182317019	3.22402036830962	3.24339011178866	3.27321634574694	3.1028213693115	3.24543562535857	3.23805305541841	3.29948874576331	3.27565097629877	3.23238282179438	3.25349734219022
SDCBP	3.45000629979027	3.48727241917803	3.44764865345933	3.47021005415934	3.42834131247777	3.53608586438135	3.47021005415934	3.49719820145924	3.4789297671548	3.43115177223679	3.41627669270847	3.48191178118488	3.44478186422318	3.44925569751389	3.45689796941889	3.46102426940623	3.45760721332435	3.5954911336985	3.43784657342139	3.48965984121495	3.42479486114814	3.50503399188679	3.37633839546765	3.51711454292466	3.57076926451162	3.49132035592825	3.35288890289613	3.63146206561832	3.44821894757582	3.70818303756461	3.46863395861768	3.29885884191115	3.43032154427936	3.45170586424323
FUS	2.86156272500287	2.84600253107202	2.8452279983687	2.86337792400253	2.89331837824615	2.80701081785537	2.8570362107732	2.81580380215776	2.87173589371321	2.84703977987991	2.87411366891076	2.86729191840631	2.86616492460674	2.8512253394403	2.83314187892401	2.86818351013714	2.87863537887826	2.89086155045757	2.92505657977187	2.96389972361241	2.97286545200242	2.93746395199019	2.92816579117788	2.90445189967741	2.90813948493552	2.98636925760352	2.9200675161488	2.88403209867807	3.0068172638061	2.88348553101621	2.8734267727803	2.98489918454911	2.92126991478914	2.88117512029878
CLTA	3.26493345748495	3.2683647569739	3.25851583543194	3.25561186596291	3.25529444529979	3.23914920472517	3.24125324061061	3.24645898576018	3.27496308802539	3.25204739735008	3.23796699924377	3.23349816379148	3.25280435704086	3.24470798109465	3.24865179561591	3.26797843065931	3.25927013861496	3.22102476550228	3.31344863313759	3.22089641413389	3.23691552954764	3.23189379522214	3.14217776184631	3.2551847140545	3.18892526528977	3.22718070842039	3.26026666296701	3.28150495410428	3.20935509997372	3.26870739563166	3.23421510230784	3.27256444242399	3.1187626571212	3.18225141523812
SEPHS2	3.20946398769835	3.21371279356344	3.20099562324794	3.22056953912803	3.20741306247082	3.21067680590631	3.23958544482744	3.20619312375505	3.2084260132487	3.20632216469401	3.22507376533084	3.18946619402576	3.18592621393417	3.19420352501426	3.19644909204889	3.16126718907229	3.17870829626229	3.2170863126437	3.32613604720908	3.36038910765799	3.40998530723915	3.31694528090791	3.26388326250552	3.24234321762641	3.39848196641581	3.30719827810942	3.31682029171832	3.31876659108768	3.32123108922952	3.24810801582186	3.14345287447734	3.3428784991788	3.27045970015989	3.29079698281889
RPL31	3.41376337175114	3.3786096342374	3.41921764092221	3.39717621706931	3.38035423381898	3.38287666104542	3.41882718030111	3.40322680372093	3.40527002426147	3.41027867820531	3.39351192185972	3.41170732861765	3.39630130098935	3.36121761985936	3.41247806068706	3.33304484424345	3.37127538299037	3.37295912612169	3.39450711474897	3.4527653369639	3.52093886058165	3.36541611627954	3.35176252193505	3.42857003884842	3.2851386411726	3.36056955189549	3.33838639033965	3.37696706405048	3.65297268027169	3.46957913649248	3.40164504846729	3.52986660128542	3.32265562767696	3.34531656949903
UBA1	3.50953092093068	3.47394238975724	3.50378560416166	3.46701836197719	3.52050809157034	3.41649544886512	3.46267913284876	3.49756034837034	3.51466509295889	3.52135335065138	3.54103364315345	3.49459029067222	3.53220580197739	3.5444991298488	3.48020162395602	3.46013295129568	3.49426378637618	3.42686088320182	3.32866617680637	3.45874614670126	3.35648903556173	3.49879755125716	3.29248256878757	3.49580922846822	3.44792218929725	3.50075259687203	3.51109094536018	3.45874614670126	3.40205684703033	3.51795906215701	3.36327503402078	3.3549216836249	3.4345858607124	3.42258648919454
ABLIM1	3.45846985295116	3.44037079055894	3.36966924191521	3.41526867099167	3.46895847697467	3.39807395925137	3.33645222285985	3.40275048669904	3.39450711474897	3.41983155624225	3.37050418921869	3.43430794212292	3.41027867820531	3.42926196935652	3.36871257037868	3.39402345791582	3.38988367051142	3.18936533434264	2.90041245548105	3.26529220905057	2.90784663257385	3.33007329120168	3.16431690528229	3.02457013443115	3.08186603243262	3.05320465621497	3.0295450712919	3.03298412181863	2.81521695136368	3.066182045108	3.03779064695853	3.26398946687172	3.04617632629288	2.94143630614649
ALDOA	3.72189833426526	3.71399783214299	3.70211328825567	3.70211328825567	3.71627596059003	3.69453199476919	3.69453199476919	3.67879692815124	3.70353652342207	3.69016977076231	3.69557563379814	3.7305361087701	3.70353652342207	3.71058883502295	3.69557563379814	3.69557563379814	3.72087327051363	3.65875147391663	3.68126432604706	3.69159366803951	3.68284104478982	3.67528509662103	3.69453199476919	3.68877539377037	3.63146206561832	3.67879692815124	3.73215537095795	3.67081418112503	3.67181035632576	3.61419609127956	3.70818303756461	3.71058883502295	3.71526338310907	3.7305361087701
PPIB	3.44764865345933	3.49096393118289	3.49426378637618	3.45170586424323	3.55065353369966	3.41829505521707	3.48891031569744	3.48655983324756	3.48020162395602	3.49244643853529	3.45794605651625	3.47858417754336	3.49387972852633	3.52135335065138	3.45896466123533	3.46041940620605	3.45383528995164	3.28676430220829	3.42258648919454	3.45529511545383	3.56069461729799	3.47725120755969	3.60485859437314	3.49244643853529	3.48543181343127	3.58890980128056	3.57942639043372	3.43784657342139	3.54046256266859	3.50730898769511	3.58590016850309	3.47826907409397	3.65297268027169	3.52232695919476
SERP1	3.38944867271709	3.39907392693477	3.39886158088125	3.41627669270847	3.39225100448849	3.4063399855413	3.37696706405048	3.43137004460978	3.39225100448849	3.38665431886178	3.36425810774756	3.40851657944072	3.37657117367144	3.38002191133312	3.40923392605617	3.40835148253435	3.40564127697886	3.41670079701333	3.42599524426352	3.59429567049667	3.52135335065138	3.40418113491921	3.43225687836032	3.42374060481895	3.43521040854437	3.38623167955587	3.39042480551406	3.40589981468774	3.43225687836032	3.39825832380257	3.42857003884842	3.45760721332435	3.44560308306291	3.36155147982417
TSPAN3	3.2474836191077	3.2743243967232	3.23878591497103	3.2769539413047	3.24841008233529	3.35945509484753	3.31787105974098	3.32151353073313	3.33683207931843	3.21685979923546	3.29440441512861	3.3185978890168	3.34265886093818	3.25529444529979	3.25090045364861	3.33116297342961	3.32485881775178	3.28546862115218	3.27271859657363	3.2104287837343	3.41398460196715	3.2880103619319	3.18112295625845	3.22859647356253	3.27552098376989	3.45193906661468	3.30779473477025	3.28486656956231	3.38623167955587	3.27496308802539	3.34107821400251	3.20593976152931	3.2896315824953	3.33853075845725
ACTA2	2.9585228280053	3.17272839955577	3.06088350015835	2.97566600997119	3.04253969357318	3.2621116727369	3.08069507926787	2.99605912353259	3.08407689070298	2.89747030081439	2.76974678158072	2.82117358458348	3.04668382678018	3.03859814125442	2.93329337854448	2.90066546377358	2.96555456491624	3.2265816962864	2.89277745308451	3.18075894421306	2.9765443149033	2.71915138764785	2.9580257474266	2.98016726616947	3.03468629430019	3.01596189573159	2.8893279900643	2.9391355735656	3.00516085493685	2.94135854506994	2.93039860832055	2.91152705525524	2.89921590917175	2.93604647112079
PPT1	3.32027795688505	3.32216949261688	3.33885787499154	3.3095562140086	3.32826291274487	3.33871589187702	3.36213987237282	3.34932211381896	3.31470568138841	3.32992566378694	3.35848995965101	3.34124604746812	3.31470568138841	3.31930047104669	3.33324696474775	3.29288291110333	3.28703173255647	3.44193336696436	3.54916755715562	3.47514777785053	3.60418425016705	3.42807426350859	3.3906144720254	3.48134653308851	3.4399899096763	3.45874614670126	3.4541501359353	3.40998530723915	3.51879293659623	3.45953007226118	3.4624246984212	3.53034647020594	3.57645608915537	3.49719820145924
TAX1BP1	3.41526867099167	3.3561543315196	3.36346835093567	3.38549588924122	3.38988367051142	3.42192269480782	3.2705952206592	3.35648903556173	3.34743632611973	3.38002191133312	3.30993036055661	3.36526537243174	3.38329343971008	3.32808856658861	3.36886099848342	3.42090707280484	3.41948565195211	3.22671551619679	3.18572399376742	3.26852064723452	3.17361329601872	3.32882967627359	3.2451397512615	3.3240840798435	3.20192618581173	3.28915200568527	3.08269025722365	3.34462288812688	3.219210291694	3.17991526889193	3.21928973308943	3.27095529124775	3.16675453790982	3.25309619423282
MDH1	3.5318125063313	3.53266848137819	3.49790357538716	3.50339545147935	3.46471426362706	3.5276929281584	3.52851121065751	3.52851121065751	3.49387972852633	3.45596484145387	3.45170586424323	3.51711454292466	3.49317481198609	3.47759428021319	3.49359632552956	3.49359632552956	3.48371788267045	3.55101361815345	3.5702249126952	3.54808330104934	3.66415455401008	3.51969503191704	3.39450711474897	3.52005007022762	3.52986660128542	3.53818748531949	3.49045063320321	3.50953092093068	3.55545739704214	3.54013771904704	3.50075259687203	3.54534030213494	3.5758531192661	3.51711454292466
PDHA1	3.13367244844359	3.17483080667114	3.14892139702425	3.14250904695581	3.18968670588008	3.15372944937639	3.13663557619884	3.13156179286237	3.16017515796953	3.1494469855672	3.15592009534146	3.16870867538615	3.11270946629265	3.11809281274502	3.12515612440962	3.11695504723728	3.12122520818335	3.12359292499762	3.20385660843173	3.09652997955361	3.02316806244434	3.14303432682127	3.13803623595211	3.12645905778251	3.1739063931506	3.12206205414053	3.1977933241844	3.06396031881818	2.98169229055917	3.23326847668559	3.07198373299294	3.06576982636941	3.15486093141191	3.32658756210806
ANXA6	2.81223530660475	2.91689391040927	2.92241945940327	2.87800646613334	2.82626467154454	3.11086091227919	2.99950562620264	2.81737457391344	2.98328279228833	2.91681269467558	2.81218035839334	2.80579560630664	2.98680255103844	2.88060565608232	2.85447297701156	2.79600170023196	2.82117358458348	3.01122824692148	2.95528307573669	3.02223668467922	3.14549765524562	2.93235359359427	2.86300439898669	2.89042434504978	2.91787410185891	2.97895779165016	2.91078869209382	2.89042434504978	3.07963777959667	2.87712329269246	2.91952054089319	2.85056027914079	2.91471614224921	2.97272571716916
CD59	3.45596484145387	3.50191172901566	3.46957913649248	3.49007700293238	3.48134653308851	3.50301768344585	3.44037079055894	3.47144250470257	3.45596484145387	3.48543181343127	3.48936180665178	3.45874614670126	3.49618026821408	3.51969503191704	3.51276472244195	3.53403873916472	3.51432069115594	3.29574589723233	3.26747118768441	3.19103857175479	3.457396011359	3.41333976553633	3.25323174167192	3.51231005112203	3.17890616604952	3.26465337326115	3.28604294184672	3.35232505437795	3.34553300429572	3.32596024874065	3.38988367051142	3.2617528707288	3.39385097745064	3.30604682169981
SERPING1	2.862939195507	3.01388262396499	2.95259013780252	2.86372634085069	2.92039204223702	3.11987727299359	3.00869124952167	2.79939688012473	2.95252142151998	2.89580184291911	2.81370426596432	2.81026458099401	2.99638407412883	2.99144344006854	2.76499655620174	2.99389652783346	2.65928500931165	3.15778516398977	2.97109009799053	3.04128540784724	2.88141379654585	2.9585228280053	3.05603085495499	3.02667926762502	3.07447561661681	3.24424769930052	3.17970216297336	3.0157857519095	2.97745529602055	2.96904539661981	2.9738951912632	2.91773621048067	3.44016867040234	3.05186874019082
PSME3	2.99760615832302	3.0090645922361	3.03014450364208	3.02630478653503	2.97427737294159	2.96310190874417	3.011377986953	3.03400944583169	3.011377986953	3.04410220438417	3.04342860501605	3.04064752070607	3.01728271914854	3.04013173538625	3.04686750138507	3.05033033390476	3.03484972224909	2.88754187261672	3.06485689931806	3.03736934487939	2.9738951912632	2.94437531926984	2.97705918721967	2.98987561630055	3.06527828690214	2.90051403080579	3.12879280949104	2.95375652231273	2.90464293408859	2.96346317266903	3.08020326221353	3.03836361773643	3.15389670615502	3.0933571015856
HIF1A	3.65759331152849	3.63864034963278	3.63641082436591	3.67879692815124	3.62848136884275	3.65297268027169	3.66415455401008	3.6599448303602	3.63084672500897	3.6253623356887	3.66610849899834	3.65481640358924	3.60102908888379	3.61956159120687	3.65759331152849	3.65685529591435	3.6299464766702	3.70818303756461	3.69159366803951	3.68877539377037	3.58211688100278	3.62458353625719	3.77951555485561	3.73814909210286	3.66415455401008	3.61136027944123	3.67286609952117	3.67528509662103	3.57750974545342	3.5336047910004	3.68018763524859	3.71240318413482	3.72674883628393	3.72087327051363
TRIM28	3.34595503466005	3.32505720088326	3.35867059830144	3.36360898798972	3.37312693402669	3.23259726047784	3.3416459484333	3.37731416922213	3.37696706405048	3.38999865431405	3.42001337342631	3.36327503402078	3.36441211038226	3.3920214185587	3.3676488406354	3.3443020305963	3.3561543315196	3.48581066468548	3.38018007249427	3.38035423381898	3.40835148253435	3.3550954934275	3.37657117367144	3.36945241710864	3.43732601591905	3.5276929281584	3.49244643853529	3.45383528995164	3.54013771904704	3.48134653308851	3.37883207509884	3.40141754571281	3.48338401432438	3.45896466123533
SNX17	3.26039298519024	3.27496308802539	3.26852064723452	3.26289905278993	3.22940610847409	3.22334271958701	3.28460635967039	3.29677801345631	3.273316311548	3.24089966285645	3.28628936158076	3.25760987860663	3.29999900084289	3.26544384753819	3.26372170330524	3.29448319364577	3.31202481638533	3.10255303553169	3.29840387328198	3.23760214706458	3.41670079701333	3.31282757781587	3.14405866907831	3.14526321974603	3.30263786110323	3.22908649496314	3.20025326286546	3.23817505817947	3.33156748898541	3.15226683540366	3.17866769252588	3.27184272677608	3.29456197216292	3.33582366911103
IPO7	3.28292807215459	3.30905542732715	3.35319653407364	3.31216967417969	3.30689063924696	3.30079433816427	3.33838639033965	3.32937562565073	3.32123108922952	3.32909419167863	3.35197479427224	3.3214198514594	3.2893388097206	3.33683207931843	3.34091480718065	3.26505482758965	3.28898683175429	3.3549216836249	3.31018565795486	3.36707517013039	3.27372626879934	3.2769539413047	3.22859647356253	3.30892221063706	3.28850202554274	3.21209951027062	3.31761746056903	3.3190523775293	3.3920214185587	3.36257809516231	3.36360898798972	3.37093585648546	3.3082588801086	3.31018565795486
ACTR3	3.62132657092691	3.61079057117469	3.64321630879152	3.62695997125001	3.65579481274782	3.61956159120687	3.63322000541977	3.60485859437314	3.60572176679969	3.63864034963278	3.62223889292981	3.62035618699015	3.61001645036479	3.6167648198895	3.60236788318308	3.61216535460137	3.60236788318308	3.58009111141661	3.54046256266859	3.65113646857734	3.4916849127251	3.61583528938639	3.56165962727685	3.61216535460137	3.49096393118289	3.57536198298209	3.62223889292981	3.65014238820156	3.59821311969244	3.63146206561832	3.65685529591435	3.59213693299509	3.63385486178953	3.64052384390307
CKAP4	3.42706814177827	3.43573924593698	3.457396011359	3.48965984121495	3.50301768344585	3.43248435751223	3.46863395861768	3.44844355401566	3.49790357538716	3.48891031569744	3.50544473212991	3.46013295129568	3.47061650894565	3.49067514296933	3.45303266774114	3.45027862397984	3.46927525957501	3.2547544829982	3.3445032071124	3.42479486114814	3.48450356284085	3.44690683030847	3.53266848137819	3.4250169109909	3.38035423381898	3.38549588924122	3.3720867897265	3.36486165370602	3.50150104048011	3.38389418494001	3.45922716312643	3.40322680372093	3.4547671754257	3.4070138798625
AARS	3.2084260132487	3.23649661668328	3.22771672479893	3.16354812264456	3.22507376533084	3.23691552954764	3.20303302760154	3.22013740151254	3.18923565887795	3.19588664844108	3.25650360641958	3.22214985900407	3.22627318352913	3.23748407626257	3.18713229063644	3.20453226187269	3.17862708878947	3.36829725223458	3.48581066468548	3.38873590453221	3.44089879780171	3.37127538299037	3.31116257517487	3.28448403242063	3.34595503466005	3.33392596390324	3.45225993692615	3.29948874576331	3.33425503194976	3.33324696474775	3.3646101339809	3.39365656537349	3.3190523775293	3.30219496470637
SSR4	3.54857676618754	3.54197139090891	3.53124525501491	3.53818748531949	3.54534030213494	3.49618026821408	3.56165962727685	3.54293164497072	3.55805332502904	3.55863173347028	3.52180205561726	3.54645324877408	3.54367301631605	3.55863173347028	3.55183889647746	3.52452890280541	3.52851121065751	3.41526867099167	3.50953092093068	3.54534030213494	3.55805332502904	3.5567561165837	3.53457066235174	3.52939769573673	3.55863173347028	3.57750974545342	3.48793967630281	3.50825969418205	3.52502951449954	3.46102426940623	3.48077013845063	3.55545739704214	3.61294267607628	3.45138647739121
CD9	3.73970586353177	3.69294348491513	3.69728087419218	3.65875147391663	3.66963186815434	3.66415455401008	3.72674883628393	3.75614537980045	3.67286609952117	3.67428383226212	3.68877539377037	3.74734806481702	3.70661400316431	3.73433391794649	3.71240318413482	3.71768442717464	3.70661400316431	3.72943563175481	3.77951555485561	3.64052384390307	3.79347196629572	3.73433391794649	3.61216535460137	3.68565633383253	3.74540376295914	3.77235314032269	3.63470347419246	3.74540376295914	3.67286609952117	3.78714188039148	3.68718041015819	3.74734806481702	3.54293164497072	3.66415455401008
PRDX2	3.13614398156584	3.17280607456418	3.14538631547931	3.11095795467283	3.14018498186324	3.12179714052339	3.14936537088983	3.12262092533185	3.13653617567533	3.12997386925871	3.16240832080152	3.11543747280822	3.11792604464345	3.14122215783412	3.1083551726779	3.12162312313339	3.12542564183136	3.06641836631511	3.08054196647016	3.18645047104637	3.05385388136524	3.17350555243167	3.14368203945605	3.06710879050268	3.08793908000834	3.147372293554	3.03151359269994	3.17168544496576	3.09449404607855	3.12663164877111	3.03256930786632	3.1487467857513	3.0601499064593	3.08152561417228
HADHB	3.53772422816079	3.5268933188431	3.50616856304857	3.52093886058165	3.51711454292466	3.5318125063313	3.49284798857624	3.51879293659623	3.51795906215701	3.50825969418205	3.48618385708503	3.53220580197739	3.496821100638	3.50662027969366	3.51028590947586	3.52986660128542	3.52093886058165	3.44291328098756	3.51711454292466	3.49966337505494	3.52939769573673	3.5268933188431	3.49359632552956	3.37478690006701	3.48231719537859	3.51432069115594	3.42107879707525	3.4176374298032	3.48450356284085	3.43137004460978	3.38900782640122	3.50783929440991	3.48191178118488	3.48727241917803
TXNIP	3.46391814559298	3.53772422816079	3.37418412555884	3.36395469923015	3.44146100066473	3.51318231822534	3.39100222527964	3.35002545023827	3.42524536783982	3.4255254630732	3.33236238271567	3.40610363844986	3.47118557060136	3.44423874787175	3.37883207509884	3.39474757308756	3.39564861605094	3.38347867971661	3.16519229130874	3.36346835093567	3.31730967930724	3.54755864368033	3.5788724223951	3.48618385708503	3.45054496403683	3.44898216607571	3.13653617567533	3.46364447255294	3.28435357001626	3.35829404908609	3.33683207931843	3.43680070006687	3.50032021417257	3.14405866907831
RPN1	3.22979350388149	3.21661713148008	3.25608832316543	3.22697614825484	3.31694528090791	3.20487829089265	3.29456197216292	3.26697243298434	3.31018565795486	3.26544384753819	3.26326189890527	3.27775656044609	3.26772513222416	3.31007311062481	3.24666705101729	3.25229376094815	3.25014023259011	3.38900782640122	3.35524138138459	3.27620736806621	3.36646544378447	3.35015710973187	3.4039684470187	3.32882967627359	3.43277567069256	3.40652011476404	3.36307545412869	3.3445032071124	3.36121761985936	3.32969168802082	3.3550954934275	3.39385097745064	3.42412439072769	3.33683207931843
ANXA1	3.88908151425363	3.88908151425363	3.88908151425363	3.88908151425363	3.89748639188141	3.88908151425363	3.87017071264257	3.88908151425363	3.88908151425363	3.88400151397414	3.88908151425363	3.88908151425363	3.87956468890873	3.88908151425363	3.88908151425363	3.88908151425363	3.88908151425363	3.79161742869428	3.66524308617358	3.79161742869428	3.57479456343309	3.87956468890873	3.8549393889525	3.62035618699015	3.63939433840855	3.80479648322042	3.81765990559788	3.8485871586822	3.34985346201137	3.74925912386128	3.77645481177058	3.76440564491376	3.65875147391663	3.76440564491376
PAICS	2.95639459631218	2.91935033490452	2.98080064658903	2.91486647403829	2.92571999311973	2.78746125663676	2.95138711034759	2.97583137861037	2.9158134643897	2.97552434297546	2.96779917241991	2.96216564633598	2.92816579117788	2.92794805412723	2.96447575168555	2.90175649070288	2.93501077295003	2.96628566552348	3.05320465621497	3.0544317882732	3.07638368828183	2.98169229055917	3.02015982014033	3.03256930786632	3.00739808180476	2.98505050871174	3.10139001783338	3.00635920060111	3.15517375136258	3.042381100858	3.08120569573952	3.01540417802526	3.00368525109523	3.02464119836165
JUP	3.64052384390307	3.59964557007522	3.61419609127956	3.58009111141661	3.63939433840855	3.55765577250226	3.63385486178953	3.63641082436591	3.622940771532	3.65113646857734	3.65014238820156	3.61742955744853	3.64409497150746	3.67286609952117	3.61136027944123	3.62458353625719	3.6253623356887	3.60102908888379	3.51028590947586	3.66415455401008	3.36038910765799	3.62695997125001	3.6299464766702	3.55065353369966	3.5150323423167	3.59682681432983	3.50783929440991	3.52502951449954	3.1507388206744	3.52452890280541	3.63641082436591	3.57704203491828	3.59964557007522	3.55489892021084
EIF1AX	3.36664362450703	3.28995167528097	3.39141232594887	3.38873590453221	3.34847144336621	3.28826574734126	3.32843523441625	3.3430595269324	3.38119545570325	3.34792483049221	3.3786096342374	3.36245714257512	3.33813951404619	3.36814983671929	3.38389418494001	3.29659878686343	3.30979576807742	3.3676488406354	3.30963175718599	3.30963175718599	3.24656247650398	3.37731416922213	3.30579516028404	3.29935039482674	3.3676488406354	3.29127774478532	3.36621150566684	3.25323174167192	3.33885787499154	3.32727418277409	3.28978729349193	3.22614624653191	3.33324696474775	3.43493241657245
YWHAH	3.04475776779981	3.06869876781449	3.05545257756296	2.99941264451566	2.95694625201522	3.03952230211897	3.07109995725487	3.05155764091373	2.92021267654853	3.00238208964424	3.07576054538169	3.0903511713124	3.00990188851279	3.05942895621872	3.04711320448186	2.96447575168555	3.01025496324879	3.192241072528	3.2169725955383	2.99348059874901	3.10323962454334	2.9383589556806	3.05313061520348	3.1349494707881	3.0837375056192	2.97350002862092	3.23457592881884	3.17118792809846	3.03744625446833	3.14765066311108	3.1880376938159	3.0957219595867	3.31045321080169	3.24010820513393
DSTN	3.62602890035271	3.67286609952117	3.6299464766702	3.63084672500897	3.59213693299509	3.73970586353177	3.6299464766702	3.64501522926942	3.61871727114123	3.58890980128056	3.61001645036479	3.6135005897959	3.64795897445619	3.61803977204425	3.622940771532	3.65014238820156	3.63864034963278	3.54755864368033	3.55065353369966	3.5567561165837	3.54534030213494	3.54857676618754	3.51547494239115	3.62223889292981	3.58728958263493	3.40998530723915	3.53034647020594	3.51351769168927	3.61136027944123	3.60485859437314	3.67879692815124	3.64239448231939	3.52323679913074	3.62602890035271
TAF7	3.33645222285985	3.29028565358301	3.3005965215878	3.28786753321526	3.2195851410166	3.30604682169981	3.27649942511971	3.31611409325432	3.21661713148008	3.24854374989932	3.21575941573991	3.30846214681023	3.30382852835081	3.21767360444713	3.30750807839576	3.29270435002163	3.26826523054974	3.23583671362739	3.41851519922087	3.27451550005386	3.36685390798292	3.20704183577797	3.47061650894565	3.35722446365809	3.34376988575016	3.35401679641281	3.34010156725221	3.2451397512615	3.39225100448849	3.28435357001626	3.3506960012305	3.3082588801086	3.25603475523118	3.27402365333031
EIF5B	2.95755220675458	2.99060142434564	2.96001056304431	2.97736796599054	3.03643022778365	2.96840288953073	2.89695771343808	2.94256721957953	2.97865931080308	3.03523026473327	3.07608244258697	2.97286545200242	2.93311750107937	2.99678045555599	2.99127911668375	2.95910989085748	2.97558925144276	2.98636925760352	2.92484341649731	3.00146899815339	2.89695771343808	2.92452402636735	2.9674298909734	2.91773621048067	2.86531626313563	3.00174598503616	3.01346644995417	3.06650108467142	3.06869876781449	3.04739093244445	2.96779917241991	3.10069238188601	3.00936422464085	2.95490222308331
CD99	3.49096393118289	3.48891031569744	3.44742753985331	3.4985019916838	3.43809341086165	3.49359632552956	3.39307098199024	3.53877940175911	3.49514894011952	3.44218444945231	3.45564544977736	3.47021005415934	3.48191178118488	3.48272764108532	3.47202500278708	3.54755864368033	3.52809749169319	3.44974136624499	3.2040709635933	3.28881038534435	3.29962081156088	3.4176374298032	3.31216967417969	3.41902388924299	3.51318231822534	3.38665431886178	3.31202481638533	3.34337269321448	3.38531340641223	3.38531340641223	3.26870739563166	3.17462689077208	3.49007700293238	3.58009111141661
LDHB	3.51432069115594	3.52986660128542	3.54293164497072	3.46895847697467	3.4876351652138	3.52939769573673	3.5308123898971	3.53124525501491	3.50783929440991	3.45953007226118	3.50587266039598	3.50415917886171	3.52323679913074	3.46391814559298	3.49820163416419	3.46220897525187	3.51587796341324	3.63727353456018	3.68441196988441	3.68284104478982	3.73604156895606	3.55970858091408	3.62695997125001	3.62915482664874	3.68718041015819	3.61499913018529	3.77092596242442	3.63864034963278	3.71916376083423	3.74734806481702	3.69016977076231	3.83177687860229	3.74925912386128	3.58145184092672
HNRNPH1	2.88600334462807	2.84820778419408	2.88684704398385	2.84192432081419	2.87704042872357	2.83345535839754	2.88528620781109	2.82756617474697	2.84057166084863	2.84901273186088	2.86877420624223	2.85380042291848	2.87088901492758	2.86887799124606	2.86397892058877	2.8677118287447	2.85439832495118	2.85639267412921	2.84372651225847	2.92081688101211	2.85037623564254	2.85227300744156	2.85639267412921	2.89852859479828	2.87470425898809	2.91967801676295	2.87298170276042	2.88151964548594	2.94621315281103	2.8897338975491	2.82766332150648	2.89504722980054	2.8037885984826	2.8443934555289
BLCAP	3.36725152531407	3.36577131709878	3.3716510652862	3.3906144720254	3.32949015071505	3.29985467044305	3.41265442010434	3.38018007249427	3.40745801631343	3.3906144720254	3.44423874787175	3.3445032071124	3.32949015071505	3.38723163254612	3.36213987237282	3.33871589187702	3.35381993549431	3.51432069115594	3.46505572162222	3.38640984773415	3.37957611408847	3.47118557060136	3.42090707280484	3.46613894659137	3.36288665675932	3.5025315519921	3.44291328098756	3.39284358884052	3.45453651367058	3.23238282179438	3.43225687836032	3.4345858607124	3.2478506044424	3.43597040366669
RPLP0	3.8440114818629	3.82985193361837	3.82177799662625	3.83372071807792	3.78397734006011	3.80175220113434	3.82985193361837	3.83577857238817	3.82794798966744	3.80849123877988	3.80014621607065	3.83372071807792	3.82012896199832	3.81392408274019	3.83956183844888	3.82361649598549	3.83177687860229	3.81392408274019	3.83577857238817	3.78243314890554	3.85730225313089	3.82177799662625	3.81765990559788	3.80636743118536	3.86213839270816	3.82985193361837	3.83177687860229	3.79700188417351	3.8485871586822	3.82598993147298	3.83177687860229	3.8485871586822	3.81765990559788	3.86472643323788
ADD3	3.41577827973706	3.3876290512982	3.36272627932622	3.38682658434067	3.41805478933613	3.38623167955587	3.36121761985936	3.31775201413583	3.38055271904925	3.35319653407364	3.31611409325432	3.44165209069446	3.45629499713182	3.37050418921869	3.4039684470187	3.42331322360879	3.35792268155385	3.38157692248175	3.35288890289613	3.43137004460978	3.43357283847707	3.40164504846729	3.37529853407631	3.44764865345933	3.30948067083122	3.47629632139931	3.12423788130057	3.36664362450703	3.49244643853529	3.43357283847707	3.32658756210806	3.55918137516635	3.17299893838157	3.38310153120713
HADH	3.13207968075937	3.10576943351588	3.10621492735772	3.08186603243262	3.0886969335646	3.11809281274502	3.20553114444041	3.12968951174163	3.09608941201898	3.03744625446833	3.10931722925965	3.15041888001074	3.08440875351491	3.07994042891102	3.11104474899145	3.04651462039006	3.09158726498193	3.05306629238238	3.03189708654805	3.15431639776987	3.17434615985282	3.21346952415629	2.93344950485437	3.00483194919253	3.13026007672479	3.13523700777577	3.04799565224931	3.11001487195474	3.2292791114504	3.10341274372888	3.01928419699218	3.02084265384868	3.20395296847918	3.07780110736528
PFKP	3.36685390798292	3.34415993618483	3.3525044033974	3.34059523749579	3.30979576807742	3.29885884191115	3.22089641413389	3.2880103619319	3.29631043435031	3.31890398580434	3.32123108922952	3.3550954934275	3.32562420129899	3.32091446898488	3.31299326571133	3.32167411181318	3.37440765611086	3.46613894659137	3.27837343501031	3.28591965362299	3.23189379522214	3.22226617433282	3.35901682802883	3.31402484714491	3.0802900560162	3.22466174089135	3.39365656537349	3.33813951404619	3.28745732509291	3.32528154034338	3.44844355401566	3.36982779752422	3.09970063477566	3.41126169157693
ANP32A	3.0676606297819	3.06970455665637	2.93082657203753	3.04055166929853	3.01945957256995	3.04369674390037	2.98247052518828	3.03158751699602	3.0146832501845	3.02273637113149	2.95490222308331	3.06419872666633	3.02536873434603	3.04580092908297	3.042381100858	3.02263993061052	3.02876622344573	3.01684853545539	2.9705683799251	2.95312364866311	3.20147168047043	2.93897220025507	3.05988194036123	3.01527274666839	3.05281531831979	3.01892972577443	3.10585835882631	3.02870935456396	3.20955662215999	3.11252707771177	3.15444505863668	3.07398839093034	3.20180079698584	3.09900990392863
RAD23A	3.27869156438227	3.31030353619161	3.27594228478138	3.29948874576331	3.29872134272954	3.27620736806621	3.24222544572623	3.28282113707087	3.30659144468234	3.29329143479353	3.33838639033965	3.29700573493514	3.24963218007632	3.31890398580434	3.29218109188254	3.23554700606106	3.2617528707288	3.36019551458271	3.39784332850697	3.36814983671929	3.34091480718065	3.30079433816427	3.27001859413843	3.24424769930052	3.31269640679158	3.38900782640122	3.37127538299037	3.39784332850697	3.2743243967232	3.37590179180769	3.29935039482674	3.43703018490247	3.42857003884842	3.42374060481895
GNAI2	3.14568687655367	3.12477300588016	3.10668845528891	3.09860846115854	3.10313272674875	3.1250631334438	3.17604372488123	3.10185480080098	3.16376540854403	3.15104916932176	3.13165825600661	3.10844096713086	3.20045996663722	3.11800271789409	3.16240832080152	3.18064519898274	3.13333718363995	3.11648436217531	3.08218758426317	3.06471168498647	3.1067806842988	3.16189492325279	3.10923758650359	3.12908090844587	3.10420346041366	3.19836870042307	3.20797708714343	3.12411662644748	3.07837399388886	3.09608941201898	3.10773585464126	3.09892959968858	3.13592306454064	3.13248060528027
DUSP1	3.27788305232502	3.3676488406354	3.37612906793708	3.33885787499154	3.35475970685028	3.39331751861495	3.51711454292466	3.4244065028567	3.36425810774756	3.26637495738074	3.2683647569739	3.49007700293238	3.30736028451422	3.42524536783982	3.43357283847707	3.43248435751223	3.34595503466005	3.20797708714343	2.98850318059503	3.28226632077581	3.01201082954222	3.327656499992	3.14173882452416	3.42617661099246	3.15150978614137	3.1235241536988	3.16178935699515	3.21022915058321	3.06970455665637	3.18395916616263	3.17339432836386	3.15532995574608	3.19304365345467	3.23634341763141
TGM2	2.66759278402074	2.74728697152439	2.69865621540584	2.69462400503331	2.67370546367819	2.73766444209487	2.71294488565831	2.66860724306844	2.67505490465801	2.64408429141124	2.67566342963753	2.61330826082191	2.67681787879041	2.67644145117169	2.65245246656233	2.65245246656233	2.65001750498611	2.71653625343867	2.68721385322428	2.69044320901111	2.64111027344273	2.60834428886202	2.70145603550676	2.62447771937265	2.69451914335777	2.67017520312318	2.70470805941431	2.70932903164666	2.6537280903877	2.69381773173114	2.63854399469073	2.66251517867495	2.70103470593374	2.66606628204708
RPS18	3.88400151397414	3.87277249586945	3.8761154473709	3.87956468890873	3.86751088913111	3.84686587323205	3.86751088913111	3.88400151397414	3.8761154473709	3.86751088913111	3.86472643323788	3.88400151397414	3.86472643323788	3.8761154473709	3.88400151397414	3.86751088913111	3.87277249586945	3.86472643323788	3.87017071264257	3.87277249586945	3.9027565979301	3.86751088913111	3.82794798966744	3.8761154473709	3.88400151397414	3.8485871586822	3.86751088913111	3.88400151397414	3.88908151425363	3.88400151397414	3.89748639188141	3.89748639188141	3.88400151397414	3.89748639188141
PLD3	3.02138562375614	3.03635610592148	2.98292967357628	3.02205300230778	3.04597495489265	2.94052961860199	2.99060142434564	3.0257905500753	3.0758289115311	3.06306821093255	3.03730537200235	3.05819091875772	3.03730537200235	3.07379233954252	3.00739808180476	2.98884864845719	3.03041756849463	3.3214198514594	3.22303009033076	3.04270594835658	3.08599266015068	3.14149681032276	3.11829121356626	3.04721645229729	3.1323782837944	3.29885884191115	3.08786292242217	3.24976382393927	2.95639459631218	3.02051577905732	3.02223668467922	2.91573149202123	3.13228325125461	3.17696551946409
PSMF1	3.21011215246138	3.21107045703103	3.20420216499108	3.19862575933484	3.15401572859223	3.18602671137446	3.18754145826277	3.21661713148008	3.20005586478051	3.18645047104637	3.23457592881884	3.18426324801281	3.18744336027739	3.19674516897744	3.18581496358921	3.17005742842752	3.18437058648383	3.16343440655971	3.19251162680932	3.12525643490754	3.23015335549252	3.19772171447044	3.22740954001532	3.21685979923546	3.22391633300815	3.15964975822486	3.17420040757325	3.13457748337697	3.29107663497677	3.0617101602967	3.33116297342961	3.29481303135032	3.08448827994142	3.37050418921869
HNRNPA0	3.30768413459083	3.26708470515196	3.31018565795486	3.3082588801086	3.25024444971184	3.25760987860663	3.28076383731445	3.29903262725294	3.29688439053846	3.28037223343871	3.28390462129346	3.2715101578353	3.25412890128049	3.25388381617544	3.30979576807742	3.27496308802539	3.26627541251306	3.23399022181671	3.29872134272954	3.20487829089265	3.35980412134668	3.22965769067166	3.40851657944072	3.2547544829982	3.37612906793708	3.24532884218037	3.2231435847996	3.25663677693315	3.41486104085894	3.23290104326736	3.25114728334627	3.28307288413934	3.33645222285985	3.29768133262205
GOLGB1	3.15132610841669	3.14077347578573	3.12706836961009	3.1245008237085	3.11372366387014	3.14377185150404	3.16354812264456	3.16017515796953	3.09554982420899	3.10060636151219	3.11558115245349	3.15695478672075	3.15567818400144	3.11895815475427	3.12928669152317	3.1507388206744	3.14285495183074	3.15643688359762	3.00298872313473	3.08423610162287	3.15742578880428	3.10827011198048	3.10854076344474	3.09827591637601	3.14018498186324	3.17031733882811	2.98748666427287	3.15880946051082	3.18447899961555	3.08432168345608	3.09583541423066	3.07322827969418	3.11292572604123	3.03189708654805
MYL9	3.020389145948	3.5318125063313	3.24234321762641	3.11205520528079	3.18199267589114	3.64127043101235	3.22459861338349	3.24245804051374	3.35562208513275	2.96490469503242	2.76296305659121	2.86832285496418	3.32826291274487	3.26453045337489	3.10078611266182	2.87411366891076	3.17230068401677	3.3395548648359	3.02352662705986	3.45564544977736	3.1335327356353	2.77809433255841	2.81933971809521	3.08569055997527	3.25138433878391	3.13844752650221	3.20201907976784	3.00877237109587	3.11104474899145	3.05978280338122	3.32692317862719	2.98066184758766	3.02227051463188	3.15005759323185
CTTN	3.065184246767	3.05360680450168	3.0359998230455	3.08234820606585	3.08692594166068	3.1002405056532	2.99553883629416	3.08918822167142	3.05732764155547	3.08440875351491	3.0886969335646	3.0880261562614	3.0837375056192	3.0541278805706	3.08994516368091	3.12214985464977	3.16008799260291	3.40851657944072	3.62458353625719	3.10609900109964	3.45596484145387	3.20079282024185	3.00086356497442	3.2477222565449	3.25461611559087	3.28420471198044	3.12567077685813	2.96853536602314	3.11921862701865	2.92308196176833	3.066182045108	3.5702249126952	2.99042976120681	3.45846985295116
STOM	2.94834560667535	2.98649305639321	2.98467404406368	2.91998807324044	2.9459200752997	3.12678403154384	3.04161107526713	2.95919846607993	2.96819904875978	2.97895779165016	3.06306821093255	3.01563768249274	2.93967838059909	3.02852678760957	2.99782025666246	2.92170930482923	2.91747548131954	2.98717603326725	2.90998011315499	3.08251607089236	2.69960617436281	3.00798325649255	3.08841443853873	3.16300484515838	3.15243874169235	3.03499406834137	3.03336263726661	3.15160666096751	2.8010783985538	2.97358145911701	3.0553459875002	3.04071572032538	3.15281825435419	3.08276252190814
RCN1	3.13696300675304	3.13863245195528	3.19196850325647	3.19537691986863	3.16087666754406	3.22638872171594	3.1589128271012	3.16870867538615	3.22485561059323	3.19164247235211	3.27321634574694	3.16538797094062	3.12587711399497	3.16586593721209	3.16354812264456	3.13614398156584	3.13341758967479	2.98539149101911	3.29329143479353	3.34875109359631	3.41310117763124	3.21244347327865	3.2997227368827	3.24010820513393	3.30290243859345	3.27208929127208	3.27402365333031	3.35456895733237	3.47331251328921	3.39351192185972	3.25603475523118	3.27245576769608	3.32091446898488	3.24266755701608
CYC1	3.37418412555884	3.36486165370602	3.33853075845725	3.33529016355999	3.28559406944245	3.25114728334627	3.31007311062481	3.36599973550272	3.34709690813187	3.28745732509291	3.34792483049221	3.35575668728281	3.35685286348085	3.33444778968272	3.34508432295353	3.3116278616038	3.3190523775293	3.42151959476285	3.49459029067222	3.34415993618483	3.29185919418509	3.37752445022028	3.39018926546152	3.32447309205246	3.35302477062521	3.31128938515337	3.42706814177827	3.34743632611973	3.28150495410428	3.54645324877408	3.45112397214505	3.3559695311836	3.29659878686343	3.42090707280484
PSMC2	3.349505827823	3.33253018292347	3.32076922792896	3.33501891670168	3.33091630919065	3.32300813757935	3.33201582449015	3.3445032071124	3.34376988575016	3.33794818360461	3.33627887226144	3.34657028879821	3.34027663458111	3.32882967627359	3.35848995965101	3.35034969595229	3.3430595269324	3.32992566378694	3.45303266774114	3.37934755489737	3.48077013845063	3.3391166500514	3.43160079748799	3.33664968176177	3.45502852719066	3.41605698580586	3.19558289695807	3.39759988865239	3.457396011359	3.4487011079663	3.32866617680637	3.34226352831555	3.48696555632499	3.51630880798624
MMP2	2.86247440707879	2.91261639549811	2.97364262836928	2.81602798322539	2.93945782024535	3.17582943042813	2.96563563757635	2.91245423195063	3.10302633166776	2.88133785262087	2.87979509913284	2.80279311890464	3.02186655522657	3.04300508937267	2.77078525972075	2.83164288185995	2.81620973945853	3.39672965429813	3.23212364175696	2.95567938583774	2.99901575431024	3.01107906353286	3.24892522347916	3.31250711871894	3.33007329120168	3.41526867099167	3.35775513078968	3.20967803714618	3.28898683175429	3.21001776111363	3.40124154438939	3.26493345748495	3.33190896509764	3.36174862401947
SF3B1	3.4399899096763	3.48164338191794	3.42307244680255	3.44974136624499	3.51028590947586	3.45383528995164	3.50825969418205	3.42735958817416	3.46639791294905	3.45846985295116	3.51071615471075	3.49317481198609	3.4547671754257	3.47171781704954	3.44974136624499	3.43160079748799	3.42349860036779	3.50662027969366	3.38417251951303	3.48191178118488	3.51630880798624	3.49618026821408	3.44661581231759	3.48020162395602	3.57185180974384	3.55101361815345	3.39695470776583	3.46761990669689	3.65481640358924	3.52323679913074	3.47061650894565	3.63217121872738	3.47394238975724	3.44165209069446
SMARCC1	3.04200340465611	3.03975042989862	2.98320126133883	3.03757831503507	3.01884690791929	2.96009100137296	3.03366922936636	3.02194528152333	3.00070061357718	3.0074701821621	3.02471030690345	3.05476909022174	3.03499406834137	3.04739093244445	2.99702542791185	3.00769571611146	3.0306005559491	3.03736934487939	2.809201374854	2.88528620781109	2.95302224833168	2.98953921176523	2.94785927212794	2.91316430735223	3.03546126615814	2.86266071760951	3.04039727654724	3.04450829415842	3.0241427952362	3.08793908000834	3.01444477064216	2.99244634223198	2.96658989788304	2.96472387929438
NHP2L1	3.17604372488123	3.2104287837343	3.18002854757597	3.16927943964047	3.09877456070472	3.14414140462257	3.22859647356253	3.22771672479893	3.19882281458908	3.20137046706141	3.17420040757325	3.1785408405795	3.18614415924885	3.20453226187269	3.19133586063856	3.17789445787819	3.17934323854584	3.25377121264327	3.29659878686343	3.24035175006359	3.19825353479331	3.21011215246138	3.1479212955883	3.1995356339577	3.19473540816298	3.09960945338745	3.21315790319573	3.15788048012451	3.20553114444041	3.12206205414053	3.22844065836972	3.13377246217712	3.29050684983921	3.29185919418509
TM9SF2	3.45983708323837	3.44337316528452	3.37633839546765	3.43585482480183	3.42599524426352	3.41126169157693	3.40873808717292	3.4541501359353	3.4171502653542	3.37069772071706	3.36155147982417	3.43784657342139	3.43844165873618	3.4213145678732	3.42174312637453	3.46927525957501	3.45360800109849	3.26363937382082	3.39929415689831	3.22805639562022	3.43248435751223	3.35814288632048	3.28772791971166	3.45027862397984	3.52851121065751	3.40048923659456	3.28995167528097	3.32596024874065	3.35848995965101	3.42280392401062	3.35814288632048	3.33048120376755	3.37503113187729	3.41223958739932
SYNGR2	3.31807063944907	3.32010743525612	3.34625897464318	3.35086723491318	3.28995167528097	3.29288291110333	3.35354927442168	3.37657117367144	3.35141783189215	3.34226352831555	3.34415993618483	3.31761746056903	3.31890398580434	3.37657117367144	3.32742935506788	3.3214198514594	3.33271111094619	3.33007329120168	3.39100222527964	3.39651082335176	3.35775513078968	3.32896920678964	3.29232858667188	3.31711329644176	3.32167411181318	3.31418156632547	3.39979692998662	3.33174079851649	3.09668268833543	3.23338671554566	3.29985467044305	3.32782142031521	3.22125610463944	3.3428784991788
PIP4K2B	2.90124920589487	2.90380386003404	2.91062159969622	2.93374490542699	2.88721035627377	2.82311673663475	2.91696591114072	2.87575684250886	2.9211782628735	2.9069029764383	2.92475189044693	2.87360780040021	2.89532706033475	2.91069215223083	2.89571523211273	2.89994854248303	2.89470818271265	2.95536604947131	3.12968951174163	2.90356194117377	3.0074701821621	2.92274833180322	2.86978103762753	2.85729210468918	2.92324346642113	2.91820623194264	2.84428687891569	2.91254139597356	2.97909533270483	2.94130221187984	2.88146737814799	2.90464293408859	3.0103161967311	2.91730836710053
BCLAF1	3.16625659995397	3.21988766371709	3.16586593721209	3.20180079698584	3.24135261001069	3.20118164785246	3.21137800415225	3.15420437580939	3.16240832080152	3.19196850325647	3.19599904226745	3.23479084659605	3.17768341926373	3.2133779690633	3.18572399376742	3.16996311043322	3.17118792809846	3.12401756752163	3.08974644992399	3.22614624653191	3.14905508752674	3.13551614153049	3.18343921747692	3.19789037307209	3.14680665679363	3.05610882371839	3.18880879919723	3.15380340922387	3.27362616532963	3.23083367800587	3.22250680139957	3.24380152832681	3.18141605126742	3.17831458914041
SON	3.26813088987759	3.26627541251306	3.26720889042057	3.26115608057283	3.29985467044305	3.25412890128049	3.2821043550234	3.25969972312865	3.26627541251306	3.27138723817859	3.31402484714491	3.29768133262205	3.24976382393927	3.27829678160184	3.27540098951504	3.26363937382082	3.24645898576018	3.29587142146927	3.16693773889826	3.29962081156088	3.2436430797606	3.28076383731445	3.27869156438227	3.26697243298434	3.26062526995021	3.35232505437795	3.18572399376742	3.2427937332108	3.2436430797606	3.28591965362299	3.24147925779363	3.21283905521261	3.33201582449015	3.18671085537813
PXN	2.68447354080951	2.67211952136104	2.70074484778083	2.69434237345858	2.59810225166798	2.64343917952965	2.74332975707757	2.67874074650185	2.675759022801	2.66151789569565	2.78488959942131	2.71783988130125	2.71840035570411	2.69189588618168	2.69942790909109	2.67104349758972	2.75225820182516	2.79740393872291	2.85857535756775	2.72811643652692	2.7582305386597	2.66945024274312	2.81341915563756	2.68042299903283	2.70943143998176	2.72470025422293	2.91711251844587	2.73606733940183	2.71163224802541	2.7617631196238	2.81641956238359	2.75352623072681	2.87360780040021	2.88498647722081
KPNA2	3.36707517013039	3.29062506104499	3.37804501162488	3.36191872677562	3.40068133954831	3.31331653836003	3.36829725223458	3.33991651467175	3.35648903556173	3.3924290385369	3.43493241657245	3.37127538299037	3.36799172604801	3.35930697908181	3.37822619401109	3.34462288812688	3.35120965325385	3.46988714927068	3.60418425016705	3.56408930831671	3.54755864368033	3.42479486114814	3.47171781704954	3.47959759882902	3.51028590947586	3.46830233716672	3.62458353625719	3.51879293659623	3.43430794212292	3.57750974545342	3.54239844631871	3.52851121065751	3.58804019841304	3.55392886594347
ATP6V1B2	3.22214985900407	3.22378708925958	3.22760541477157	3.20632216469401	3.16743344214869	3.19259574626208	3.27751958990446	3.20586786078623	3.17696551946409	3.21403789061827	3.17970216297336	3.20127785608685	3.26264641515718	3.23147592861926	3.21767360444713	3.23384459152327	3.19674516897744	2.99101457651312	3.24681430662685	3.03440638686744	3.33007329120168	3.10686977943317	3.28060842470757	3.29440441512861	3.16424101126594	3.23203704835097	3.26720889042057	3.20079282024185	3.03989764246778	3.14405866907831	3.2661748555337	3.07069080133769	3.24173584815838	3.13427970104908
TUBA1B	3.70661400316431	3.70494711809776	3.70661400316431	3.69960891827217	3.69841387165927	3.67428383226212	3.71627596059003	3.72087327051363	3.71399783214299	3.71240318413482	3.72943563175481	3.70494711809776	3.71916376083423	3.70956835065105	3.71916376083423	3.69453199476919	3.70081367389267	3.78103895495394	3.80479648322042	3.76440564491376	3.81765990559788	3.72674883628393	3.77645481177058	3.69841387165927	3.82598993147298	3.76281200480083	3.81604192259359	3.76440564491376	3.78573072682152	3.80479648322042	3.76281200480083	3.77951555485561	3.83577857238817	3.81765990559788
RBBP7	3.41147246728466	3.45922716312643	3.41265442010434	3.41829505521707	3.42258648919454	3.42857003884842	3.43757884666589	3.44401025312117	3.43336888824375	3.36814983671929	3.43203193666792	3.39402345791582	3.3876290512982	3.38329343971008	3.39672965429813	3.39181763828661	3.40527002426147	3.50191172901566	3.46220897525187	3.46731590521695	3.44478186422318	3.43137004460978	3.41882718030111	3.44844355401566	3.50825969418205	3.43472762424097	3.49426378637618	3.41376337175114	3.42307244680255	3.52135335065138	3.35302477062521	3.3443020305963	3.4624246984212	3.55728033820459
SDHA	3.38055271904925	3.37069772071706	3.32447309205246	3.31730967930724	3.36886099848342	3.36000768094838	3.29390833752629	3.31995535573038	3.38018007249427	3.34553300429572	3.37379124132121	3.35159545592963	3.34182611883414	3.33501891670168	3.35210845853502	3.38002191133312	3.35945509484753	3.46416275092318	3.45054496403683	3.42239144703688	3.45629499713182	3.42460635734772	3.36503240597529	3.36744674692103	3.39161952763256	3.45258198174761	3.30456093393488	3.32277747355446	3.34575530980774	3.37274467622257	3.32485881775178	3.43430794212292	3.33627887226144	3.44291328098756
RPS29	3.82012896199832	3.80849123877988	3.81223227019992	3.8103714075088	3.77350160286627	3.8103714075088	3.81604192259359	3.82361649598549	3.80342442570767	3.79161742869428	3.79700188417351	3.81392408274019	3.80175220113434	3.80849123877988	3.80636743118536	3.80014621607065	3.80014621607065	3.83577857238817	3.83177687860229	3.82177799662625	3.83799274174149	3.82985193361837	3.81604192259359	3.87956468890873	3.85078136289881	3.83372071807792	3.82177799662625	3.8103714075088	3.83799274174149	3.81765990559788	3.83799274174149	3.86472643323788	3.82598993147298	3.84190994621104
DAP	3.06675501193204	3.11270946629265	3.05013530876162	3.05195255278523	3.00769571611146	3.09767473270723	3.05861041563105	3.08365799851764	3.03906311887478	2.99389652783346	2.98689435819901	3.0816508378376	3.05013530876162	2.99553883629416	3.08501058235635	3.07288921271772	2.97402743971538	3.20088932274108	3.2880103619319	3.1862910502907	3.28995167528097	3.16071243941966	3.06741199302222	3.13812649526978	3.17350555243167	3.07730722866893	3.09998661484488	2.94657940356917	3.23864745208027	3.12706836961009	3.12229787472051	3.14353349162578	3.20880293220197	3.17898093682564
ARF4	3.38389418494001	3.42090707280484	3.41333976553633	3.42479486114814	3.43032154427936	3.45896466123533	3.38100174384134	3.42783521441334	3.4255254630732	3.40998530723915	3.38808750915718	3.44318517260151	3.44925569751389	3.41526867099167	3.44661581231759	3.4624246984212	3.43248435751223	3.30979576807742	3.23844745542718	3.27884653305494	3.21885312956155	3.32808856658861	3.30321420219234	3.35884545435756	3.34226352831555	3.20857048367333	3.45331258614776	3.32742935506788	3.2729657987092	3.35176252193505	3.41223958739932	3.33444778968272	3.46416275092318	3.34226352831555
COPB2	3.39807395925137	3.41092590528527	3.39502911072916	3.40247239077124	3.4257421649765	3.40087727870992	3.39161952763256	3.40809267087238	3.43248435751223	3.37566593039918	3.43008588486647	3.42902655494296	3.44193336696436	3.39161952763256	3.41223958739932	3.4244065028567	3.4255254630732	3.44661581231759	3.45564544977736	3.35685286348085	3.53877940175911	3.4345858607124	3.39954583854409	3.45794605651625	3.47629632139931	3.42023290538082	3.44146100066473	3.4876351652138	3.4257421649765	3.43248435751223	3.42735958817416	3.5025315519921	3.46613894659137	3.42001337342631
USP9X	3.36871257037868	3.35197479427224	3.36577131709878	3.38389418494001	3.37014088057956	3.37590179180769	3.36558484973142	3.35105107044001	3.36377297991059	3.37822619401109	3.36829725223458	3.37696706405048	3.34932211381896	3.3720867897265	3.37093585648546	3.33219472128145	3.34847144336621	3.32041539798908	3.15477068892492	3.32151353073313	3.24291087181285	3.38873590453221	3.29079698281889	3.29092166151698	3.33700459062974	3.31030353619161	3.25838518520364	3.32091446898488	3.29741230264164	3.3237557741784	3.2181884095619	3.24760812542168	3.32937562565073	3.31452240609853
PFKL	3.19994531847752	3.1725205595224	3.16986713661822	3.17261638701934	3.18764252395181	3.13513748997811	3.14008788730261	3.17831458914041	3.19610963987067	3.16724454564882	3.16300484515838	3.17280607456418	3.20242987603499	3.19973775890339	3.16288728041318	3.16881350063429	3.20593976152931	3.19945624099613	3.07546192437928	3.11819094735333	3.15033058756758	3.18693200909812	3.18132260588801	3.07905430255276	3.09713833741052	3.21720647180747	3.10600924604035	3.13435157211585	3.06435979078101	3.10110732944082	3.10110732944082	3.08850189189247	3.0257905500753	3.05618278698991
LGALS1	3.17644220275452	3.44764865345933	3.27737753206451	3.19093914436954	3.24876968185053	3.57185180974384	3.32866617680637	3.2617528707288	3.35159545592963	3.12401756752163	3.16106438421781	3.1104233032202	3.38808750915718	3.29248256878757	3.20069252602004	3.14526321974603	3.17539810581758	3.52093886058165	3.48863288419619	3.3986546647659	3.6135005897959	3.22188233238149	3.4876351652138	3.57942639043372	3.47797870183981	3.50616856304857	3.72943563175481	3.42617661099246	3.65759331152849	3.49387972852633	3.62035618699015	3.48618385708503	3.73814909210286	3.72798042724334
GPX4	3.47269457433531	3.4985019916838	3.5150323423167	3.44337316528452	3.41577827973706	3.42706814177827	3.496821100638	3.48077013845063	3.52135335065138	3.46988714927068	3.49790357538716	3.47658183582744	3.4789297671548	3.49994217336699	3.5175380689343	3.43916213349163	3.50453492544446	3.56015291521214	3.66082743047838	3.57704203491828	3.66844316842426	3.48936180665178	3.48231719537859	3.48793967630281	3.60102908888379	3.63322000541977	3.55805332502904	3.622940771532	3.62132657092691	3.52050809157034	3.51398409395146	3.59903448146014	3.37711908912187	3.53608586438135
THBS1	2.51698159925569	2.52833400155121	2.61642089436423	2.59037012985273	2.46157469118327	2.82288081439488	2.57453287813557	2.60112377657343	2.56412880065816	2.46503939251482	2.5405173728921	2.55044038033035	2.50541655952322	2.60985941014112	2.54443687217548	2.48474037893766	2.49169005854572	2.75059286801468	2.64631474142191	2.76654318918399	2.81895674106395	2.42083635321399	2.63722515587694	2.75270359406911	2.7898890250425	2.5927103584302	2.8853492158481	2.62410252419395	2.82944939373518	2.74453335417857	2.91773621048067	2.61861503420739	2.78806875876538	2.80620610828883
CSE1L	3.24079924170817	3.22638872171594	3.22671551619679	3.20057283640334	3.2170863126437	3.1376519724253	3.24411812892118	3.23542711838396	3.20651760277125	3.22796801926171	3.28122536390905	3.22605593615189	3.19610963987067	3.20619312375505	3.2281657864816	3.18633750504089	3.1934568834068	3.34202405099965	3.33683207931843	3.3561543315196	3.29062506104499	3.3063930205408	3.35524138138459	3.37934755489737	3.4255254630732	3.3014340871135	3.41027867820531	3.26772513222416	3.40761287323181	3.27167765217476	3.40087727870992	3.43115177223679	3.33444778968272	3.38181006278498
TUFM	3.43941753858361	3.39929415689831	3.44337316528452	3.4176374298032	3.44269085162257	3.35901682802883	3.4487011079663	3.44560308306291	3.44529429591364	3.44453462049525	3.46895847697467	3.43032154427936	3.44661581231759	3.42666115887582	3.43573924593698	3.3876290512982	3.43546178410024	3.38623167955587	3.49317481198609	3.48101590291871	3.47088207110838	3.46673831517918	3.49096393118289	3.41126169157693	3.44218444945231	3.43248435751223	3.51231005112203	3.36056955189549	3.41526867099167	3.39907392693477	3.42001337342631	3.54410066061494	3.44974136624499	3.4850755702693
PSMA7	3.34932211381896	3.3716510652862	3.37478690006701	3.33582366911103	3.32795206226646	3.28076383731445	3.36441211038226	3.34508432295353	3.3416459484333	3.35901682802883	3.36056955189549	3.30979576807742	3.3391166500514	3.34792483049221	3.34875109359631	3.33091630919065	3.3214198514594	3.26720889042057	3.48371788267045	3.40335256961802	3.39365656537349	3.36814983671929	3.41948565195211	3.44218444945231	3.41742014783976	3.35354927442168	3.50953092093068	3.33027366120348	3.42902655494296	3.27884653305494	3.47394238975724	3.45564544977736	3.47171781704954	3.42331322360879
POLD2	3.22159372573007	3.20069252602004	3.23914920472517	3.16260968892909	3.16405076472049	3.11095795467283	3.23878591497103	3.25650360641958	3.20672417346164	3.22270402519294	3.22614624653191	3.20385660843173	3.23039768369846	3.24631444721027	3.21972428838814	3.21614248782415	3.21262747992354	3.20807489284595	3.28786753321526	3.22188233238149	3.31633850431466	3.25603475523118	3.22365614415595	3.34932211381896	3.23326847668559	3.36664362450703	3.41170732861765	3.27788305232502	3.30948067083122	3.18515953104769	3.35401679641281	3.27829678160184	3.2547544829982	3.34508432295353
CPE	2.98473449958402	3.08850189189247	3.14905508752674	2.90183234267163	2.95107125822152	3.27018446143314	3.08738571400475	3.08644190602126	3.0853575376172	2.79500203733937	2.99313952145295	2.84978732450174	2.94429707361002	2.94404444702329	3.00275413815366	2.96059108628305	2.94905644369896	2.85102882732758	2.87229803925728	2.97461708252537	2.73218749136436	2.58047669238216	3.1406054308641	3.00192308048285	3.1494469855672	2.96758123972895	2.92552259205966	3.11705362745686	3.46761990669689	2.95598178504929	3.16414471583061	2.62601025387574	2.82288081439488	2.79782585683258
PGD	3.5954911336985	3.5567561165837	3.51879293659623	3.49096393118289	3.46799132683328	3.41092590528527	3.5276929281584	3.50544473212991	3.53457066235174	3.46041940620605	3.46067801817909	3.5276929281584	3.53608586438135	3.50587266039598	3.54808330104934	3.55545739704214	3.55346933208786	3.34354070978737	3.34146482785471	3.32528154034338	3.23624866243934	3.43649937074892	3.04831251044965	3.44337316528452	3.3716510652862	3.30039267322032	3.37657117367144	3.52452890280541	3.16781872374339	3.4255254630732	3.39141232594887	3.40897410816645	3.12434690934505	3.43357283847707
COX8A	3.63796022993321	3.60572176679969	3.6135005897959	3.62387878279848	3.58370855876996	3.58427860176202	3.60631876036643	3.6253623356887	3.62695997125001	3.60701154508105	3.61803977204425	3.62387878279848	3.63939433840855	3.6135005897959	3.61001645036479	3.61136027944123	3.64693599308894	3.42926196935652	3.65875147391663	3.58258519155691	3.52401369504179	3.57536198298209	3.54410066061494	3.69294348491513	3.53818748531949	3.66963186815434	3.61803977204425	3.5444991298488	3.511451453514	3.58590016850309	3.56518424172571	3.59284467028849	3.54013771904704	3.65685529591435
PGRMC1	3.26372170330524	3.23410548027284	3.25349734219022	3.24089966285645	3.2187440146353	3.19698873117102	3.24666705101729	3.24963218007632	3.22349069107234	3.19892083610935	3.18873628373731	3.23805305541841	3.24810801582186	3.25799650477898	3.25336374195511	3.23532658352132	3.20712710912169	3.16724454564882	3.34010156725221	3.23094158260827	3.49994217336699	3.21033911019136	3.31807063944907	3.35366382388018	3.33291977730864	3.24089966285645	3.3067475763664	3.18527587734667	3.35302477062521	3.31216967417969	3.31775201413583	3.33156748898541	3.25412890128049	3.2578709664492
EIF5A	3.23532658352132	3.27347750747196	3.18414589536064	3.18101206863072	3.33027366120348	3.11852609168725	3.33627887226144	3.2715101578353	3.22280868310336	3.35792268155385	3.11372366387014	3.3237557741784	3.43292684570899	3.21685979923546	3.22148042536824	3.10069238188601	3.14996608996051	2.98051091533706	3.29903262725294	3.11155376676537	3.29172223860892	3.29493001229416	3.23083367800587	3.28628936158076	3.25773881283428	3.00192308048285	3.30933414359065	3.00641965692107	3.28097063706946	3.39225100448849	3.22718070842039	3.04206234515845	3.04580092908297	3.0880261562614
ITGB5	3.03189708654805	2.98345443140875	2.97029504954708	3.03506469576365	2.97800265781337	2.97969797714944	2.9515588747379	2.98481835455653	2.98473449958402	2.96726726640592	2.95528307573669	2.94758603441486	2.96197003306934	2.98987561630055	2.96819904875978	2.94094244621769	2.98149540440146	3.184956200939	2.87774578246315	2.82862952872401	2.83758267906416	2.88199542124603	3.06942170501479	2.97315460587748	2.99092718627632	2.92126991478914	2.92046774076083	3.01048102139866	3.05796759174502	2.92579727115079	2.996297460666	2.99901575431024	2.84600253107202	3.03317419033203
MGAT1	3.25055604240339	3.22573415207963	3.20553114444041	3.22013740151254	3.20752617322062	3.20511232309231	3.16704060920714	3.23114214908118	3.24411812892118	3.23124208975968	3.16405076472049	3.17644220275452	3.26756692584317	3.18101206863072	3.2210760897302	3.27010152778579	3.30579516028404	3.15871726797944	3.15354988963943	3.08509752906773	3.10895564848933	3.1966632492782	3.0617101602967	3.08355616960051	3.15635755960461	3.19196850325647	3.16138175823854	3.17504895084785	3.21152631120866	3.12968951174163	3.08195328478293	3.04566172995092	3.10270432406154	3.17551248155184
ACLY	3.01346644995417	3.00851972415077	3.05677608337312	3.02844055367129	3.05780018407105	3.01210109827944	3.07905430255276	3.03643022778365	3.02529835168266	3.051381659741	3.09391272948624	3.07219137388793	3.06008033328734	3.06809216488985	3.07198373299294	3.065184246767	3.10078611266182	3.18734869060103	3.18248490318982	3.14697160911492	3.16666697165918	3.01434914373699	3.07234686044748	3.13523700777577	3.17173916571961	3.08448827994142	3.214463347846	3.15605906944956	3.08093243371862	3.12392917512063	3.24046981537235	3.20955662215999	3.26987755950302	3.18481406212305
SRSF7	3.21767360444713	3.23817505817947	3.24446737707044	3.2469356954094	3.28037223343871	3.22214985900407	3.27310521846563	3.21862330411189	3.25377121264327	3.25461611559087	3.2937619841575	3.26226483179409	3.16950937552708	3.24147925779363	3.24411812892118	3.20367673962014	3.20980562209214	3.31497410805481	3.30321420219234	3.35792268155385	3.36121761985936	3.31730967930724	3.26062526995021	3.16035418464917	3.32596024874065	3.28448403242063	3.20955662215999	3.24446737707044	3.34609541939994	3.30905542732715	3.21162295684981	3.30593877260436	3.32010743525612	3.19497261939675
CDH1	3.14319777093702	3.18025534977145	3.12401756752163	3.14538631547931	3.13913983771262	3.07354983865092	3.18655534595102	3.14345287447734	3.13803623595211	3.12870400449335	3.15361722386173	3.16693773889826	3.184956200939	3.1880376938159	3.16440893657898	3.21422313502373	3.16061291383052	3.10565944692242	3.11280907520866	3.13145031359371	3.13228325125461	3.1494469855672	3.11834714933125	3.1083551726779	3.06582187839129	3.05395737320645	3.17879686395136	3.10649264280456	2.89261764242537	3.04222491770834	3.18333575779301	3.16343440655971	3.05281531831979	3.04645307814918
PJA2	3.36288665675932	3.4063399855413	3.38244612650428	3.42617661099246	3.3876290512982	3.46988714927068	3.47959759882902	3.41459090324975	3.41556994782101	3.39421692987793	3.40379300562903	3.40438451527982	3.39018926546152	3.41627669270847	3.40322680372093	3.3716510652862	3.39141232594887	3.35702691143979	3.12818583690429	3.34508432295353	3.35960433932829	3.31418156632547	3.45689796941889	3.37258502553504	3.40950265824515	3.38310153120713	3.3549216836249	3.38203757566743	3.43472762424097	3.31995535573038	3.36191872677562	3.32896920678964	3.32629934794275	3.40835148253435
COX7C	3.60102908888379	3.59368026066577	3.59284467028849	3.58078399770215	3.5788724223951	3.60939549689961	3.61079057117469	3.59964557007522	3.57431916373103	3.57307984513528	3.56692336907558	3.58666989999825	3.55346933208786	3.55918137516635	3.57076926451162	3.55442557174599	3.57824956234214	3.52600326332371	3.44478186422318	3.58947477321164	3.56336166465564	3.56336166465564	3.60853032350331	3.56165962727685	3.63864034963278	3.62387878279848	3.5831754037432	3.56408930831671	3.64239448231939	3.53732162450436	3.53732162450436	3.53818748531949	3.4876351652138	3.51670715093219
ECHS1	3.5070088472825	3.47658183582744	3.47236715674862	3.46416275092318	3.47985945499284	3.44146100066473	3.41223958739932	3.47858417754336	3.47797870183981	3.47171781704954	3.46580819003681	3.45225993692615	3.46267913284876	3.46927525957501	3.44585475711821	3.46555456984782	3.45922716312643	3.42460635734772	3.42735958817416	3.4244065028567	3.47565803971079	3.46416275092318	3.48053808480271	3.2419793150939	3.40180247044865	3.47658183582744	3.41902388924299	3.3676488406354	3.3646101339809	3.32896920678964	3.40873808717292	3.43063705793875	3.56336166465564	3.36923763582568
PLP2	3.64239448231939	3.62223889292981	3.60939549689961	3.61742955744853	3.62035618699015	3.54197139090891	3.65113646857734	3.64127043101235	3.64052384390307	3.63217121872738	3.64501522926942	3.63796022993321	3.622940771532	3.66298869059992	3.63796022993321	3.61499913018529	3.60485859437314	3.58590016850309	3.62602890035271	3.56015291521214	3.39331751861495	3.64501522926942	3.47144250470257	3.66524308617358	3.65875147391663	3.62223889292981	3.65014238820156	3.61871727114123	3.43895078032804	3.61136027944123	3.59903448146014	3.48053808480271	3.55346933208786	3.65014238820156
HLA-DPB1	3.33571292029913	3.40527002426147	3.35176252193505	3.33645222285985	3.20057283640334	3.31060483399104	3.34609541939994	3.35792268155385	3.2723685735821	3.37461565803729	3.24892522347916	3.34625897464318	3.5175380689343	3.31314327589472	3.38665431886178	3.38944867271709	3.30039267322032	3.05909328728782	3.17339432836386	3.37633839546765	3.36503240597529	3.36982779752422	3.18990893900622	3.24631444721027	3.18880879919723	3.40275048669904	3.11143666522442	3.29840387328198	3.24902193424238	3.1589128271012	2.9950641607255	3.17780186850216	3.48272764108532	3.2283031919188
SSB	3.23224819932846	3.27388711077136	3.24620629090433	3.23578003810715	3.22435397405607	3.22533146759959	3.22935919269148	3.22402036830962	3.21403789061827	3.23238282179438	3.27496308802539	3.25336374195511	3.20057283640334	3.24380152832681	3.23844745542718	3.19873009203911	3.20014648457085	3.37246162676863	3.35737871310625	3.3445032071124	3.34727221859312	3.20269909512722	3.33627887226144	3.34727221859312	3.38507216299742	3.27220677552273	3.4399899096763	3.40745801631343	3.55346933208786	3.48655983324756	3.38055271904925	3.43137004460978	3.39161952763256	3.33486931612545
RAB5C	3.07963777959667	3.00970595367098	3.02925867830929	3.08692594166068	3.01361082058787	3.09226062557217	3.03787799176294	3.07109995725487	3.08895519658957	3.00628342887689	2.98974122571267	3.07234686044748	3.07963777959667	3.05849629992961	3.06186578832615	3.11121497897187	3.10555101440363	3.02667926762502	3.0962092124352	3.08120569573952	3.0376653531928	3.06961831987332	3.0279197010436	3.05883178495379	3.07924286357823	3.04138948461264	3.06561561442914	2.96425063193379	2.9674298909734	3.10487737249343	3.06228925954413	3.03538606227152	3.13315937623186	3.08948844220656
GPNMB	3.35632884154716	3.35867059830144	3.50878726812509	3.39954583854409	3.39520007478779	3.30177165437924	3.52986660128542	3.44609444239554	3.49208121087219	3.34073221398954	3.59284467028849	3.36213987237282	3.44821894757582	3.35702691143979	3.41902388924299	3.37461565803729	3.40141754571281	3.65685529591435	3.9339285813336	3.60939549689961	3.41092590528527	3.53034647020594	3.57704203491828	3.8103714075088	3.81765990559788	3.69841387165927	3.47449236605841	3.81604192259359	3.13228325125461	3.75077582449677	3.68284104478982	3.61419609127956	3.43703018490247	3.71526338310907
EIF2S1	3.24331072528472	3.16414471583061	3.14680665679363	3.24810801582186	3.25323174167192	3.24057746291559	3.26555267654614	3.25064725084524	3.25561186596291	3.28617542571244	3.32808856658861	3.27860372047753	3.09391272948624	3.28282113707087	3.30719827810942	3.26587427744099	3.24339011178866	3.13737787804939	3.08227599791733	3.17220416845645	3.14077347578573	3.19922476036365	3.4072277074269	3.39474757308756	3.29440441512861	3.29390833752629	3.295261600529	3.26099787629666	3.24494917997014	3.11173831568129	3.36558484973142	3.3214198514594	3.35901682802883	3.32708043297384
HAX1	3.33627887226144	3.33827087562519	3.3506960012305	3.35648903556173	3.32300813757935	3.29317476492478	3.3395548648359	3.3416459484333	3.36245714257512	3.3190523775293	3.34913723691599	3.33392596390324	3.33174079851649	3.32629934794275	3.35302477062521	3.34124604746812	3.34322923739225	3.28048533487856	3.44742753985331	3.34240012689263	3.44269085162257	3.34322923739225	3.34575530980774	3.37957611408847	3.39589248348471	3.34045137574457	3.44792218929725	3.41147246728466	3.35867059830144	3.35015710973187	3.45629499713182	3.35568938620778	3.30456093393488	3.35575668728281
NFE2L2	3.66725317619055	3.62132657092691	3.60631876036643	3.61294267607628	3.63796022993321	3.57824956234214	3.62848136884275	3.65216905803641	3.62387878279848	3.5702249126952	3.59613068150143	3.62458353625719	3.61079057117469	3.61499913018529	3.61499913018529	3.63146206561832	3.60783411101112	3.56114284672544	3.5268933188431	3.6253623356887	3.42783521441334	3.63641082436591	3.54916755715562	3.65875147391663	3.5444991298488	3.63217121872738	3.59368026066577	3.70494711809776	3.55728033820459	3.79533459408277	3.58258519155691	3.74158547872874	3.46444038339089	3.47088207110838
TIMP3	2.7507082050676	2.86721278587758	2.84810733747577	2.74499370113586	2.76031766433196	3.01312872790286	2.83662873223528	2.77699797843708	2.89819406812765	2.70450259130869	2.76628511724758	2.68351132317334	2.85432657944909	2.8452279983687	2.74471911951192	2.73859580222763	2.72012532843246	3.11391388699854	2.94912539113154	2.76413264406945	2.81737457391344	2.65094346948514	2.8238547403913	2.78843776975029	2.93736500721583	2.78712891408044	3.09241689601211	2.93852452824301	3.02500574142368	2.85319412070127	3.12515612440962	2.8853492158481	3.0841557603494	2.93374490542699
MBNL1	3.110336682641	3.12498617357385	3.16781872374339	3.12567077685813	3.13091692376034	3.1923580156026	3.214463347846	3.14311468487219	3.11495821959174	3.12214985464977	3.13812649526978	3.13198681227895	3.15486093141191	3.16490187072553	3.13377246217712	3.09916367720257	3.10585835882631	3.21196687221669	3.1151452135253	3.14217776184631	3.18744336027739	3.16174684937555	3.19558289695807	3.16675453790982	3.13943333370507	3.15627742806411	3.12262092533185	3.15584261630424	3.14774292010204	3.12977448977102	3.16035418464917	3.16632777720536	3.11959086392946	3.10436868822967
MFN2	2.92537268631588	2.97342470055317	2.92990166182497	2.95131605035619	2.97029504954708	2.98606768894448	3.01644766732698	2.95050141778949	2.9369397725527	2.96197003306934	3.01452037486343	2.9450812161097	2.94817204553153	2.9211782628735	2.92751947135878	2.91645228563976	2.96335560326867	2.99726255253121	2.98109691282002	2.95232697672477	2.96246737410516	3.05047132423035	3.07608244258697	2.96067645818628	2.92824263363879	3.02553358990108	3.03523026473327	2.92513373605326	2.8883218639623	2.92331572633397	2.94793759749781	2.89253116117832	2.94905644369896	2.98548154124228
NMT1	2.96317149584908	2.91292216929302	2.92670413907732	2.95056813231813	2.96087689374307	2.88422937551994	2.90091384746138	2.93769792610375	2.97186635365626	2.95875781645139	2.93302104665047	2.93197309769595	2.92148914786118	2.9765443149033	2.94566637994383	2.97038288121306	2.92630226349717	2.93897220025507	3.05757201540443	3.01610458366294	3.03182324800992	2.97830385805047	2.97761054323157	2.95861448439637	2.93802608029844	2.983591104873	2.93160676963071	2.90950592379715	3.08738571400475	2.96425063193379	2.98842007991845	2.9674298909734	3.03867853614172	2.96497354669882
YBX3	3.37934755489737	3.40141754571281	3.38077850404705	3.40761287323181	3.40354963307606	3.39759988865239	3.38988367051142	3.39543258043755	3.41289281797677	3.38944867271709	3.4171502653542	3.39979692998662	3.37767800571576	3.39979692998662	3.38181006278498	3.39520007478779	3.39886158088125	3.44821894757582	3.41902388924299	3.40897410816645	3.34811101950857	3.41948565195211	3.40247239077124	3.30593877260436	3.37752445022028	3.3786096342374	3.40761287323181	3.36230896206611	3.31418156632547	3.38157692248175	3.3716510652862	3.37340218726613	3.33410891288187	3.34462288812688
IGFBP7	3.0243268183182	3.08111835232928	3.03284676475481	2.99695092379944	2.96766371449984	3.24256967863446	3.0957219595867	2.96964022444543	3.10565944692242	2.95093547106604	2.97643436245432	2.88684704398385	3.04627658734853	3.01955043911694	2.97767847830721	2.92081688101211	2.88667427101801	3.30263786110323	3.0959330787731	3.09042251198815	3.37711908912187	3.01321904773493	3.14716717032579	3.14296840113224	3.16781872374339	3.1420660458131	3.12890433370433	3.1509201732068	3.33007329120168	3.18827315818365	3.22135117388862	3.1187626571212	3.0837375056192	3.16538797094062
PUM1	3.35288890289613	3.37109643687423	3.38723163254612	3.37357140380343	3.38999865431405	3.34489242916001	3.41333976553633	3.36799172604801	3.37014088057956	3.37000559889377	3.40275048669904	3.37032173170464	3.37731416922213	3.40205684703033	3.38002191133312	3.35685286348085	3.37838703469843	3.46580819003681	3.29700573493514	3.43292684570899	3.50191172901566	3.42258648919454	3.37696706405048	3.4204389792849	3.38055271904925	3.40418113491921	3.34073221398954	3.41265442010434	3.49459029067222	3.45331258614776	3.38002191133312	3.38623167955587	3.42706814177827	3.34875109359631
ARHGDIA	2.94872987194645	2.93701709155494	2.92435804096183	2.93271235981227	2.94272311473549	2.89671260173602	2.91870859427629	2.95779606727758	2.95567938583774	2.9827345014126	2.96270042654417	2.9580257474266	2.9720900398182	3.00007473103376	2.93649894534791	2.97217045554566	2.94810112671232	2.91019148224765	2.99466638908604	2.93022705138981	2.8902407732566	2.91184369740367	2.90967015388926	2.8780836114494	2.860229686683	2.91122690038045	3.10904811734092	2.87385663730949	2.82551291584032	2.88747474534805	2.92192621647806	2.86714140175634	2.87603497955234	2.93056401352622
BHLHE40	3.273316311548	3.26975423919978	3.33304484424345	3.34354070978737	3.27347750747196	3.37295912612169	3.46761990669689	3.31537446016842	3.31511397578786	3.25309619423282	3.30979576807742	3.41577827973706	3.33991651467175	3.37032173170464	3.38873590453221	3.34609541939994	3.30604682169981	3.1977933241844	2.96172902556709	3.14892139702425	3.02660470788724	3.28150495410428	3.23772821856	3.28086065196306	3.24435903771834	3.15150978614137	3.29155808843354	3.27829678160184	3.0829731677314	3.01788164847022	3.28731948402697	3.11343349092133	3.19558289695807	3.15226683540366
NUDC	2.94338052787123	2.99750921316628	2.97574760902401	2.93938638386997	2.93852452824301	2.95639459631218	2.94291199706788	2.95623877016148	2.95410052385289	2.95809486114445	2.95417573721728	2.94153555633108	2.93620314260813	2.95875781645139	2.95785517076633	2.94429707361002	2.94743451097254	2.98732198848593	3.0608139023825	3.01884690791929	3.0764681876634	2.99702542791185	3.00199715332751	2.96604322855642	3.00395299362629	2.98345443140875	3.09837179507355	2.97137481423905	3.08588868710507	3.00182437079103	2.97088371465327	2.97101763207252	3.05849629992961	3.02514886315702
TERF2IP	3.21403789061827	3.19576091357166	3.25192531480443	3.22033552194621	3.24234321762641	3.22740954001532	3.27138723817859	3.21675022325959	3.17745297952185	3.2090322820971	3.20127785608685	3.19862575933484	3.20712710912169	3.21422313502373	3.19802990154674	3.19709633880246	3.15431639776987	3.22740954001532	3.24353364111771	3.29426466431085	3.35884545435756	3.30039267322032	3.27045970015989	3.21575941573991	3.22169137485494	3.20385660843173	3.23829979699552	3.16333838795332	3.23224819932846	3.14780745750746	3.22378708925958	3.26960110349549	3.22760541477157	3.16528808553445
TMX2	3.35702691143979	3.30015426730105	3.34337269321448	3.32896920678964	3.28546862115218	3.29688439053846	3.33253018292347	3.32969168802082	3.31087963939283	3.32151353073313	3.33457065584783	3.35015710973187	3.2937619841575	3.31331653836003	3.32992566378694	3.34182611883414	3.33137824281491	3.20632216469401	3.42758426348922	3.39263739308619	3.35210845853502	3.32485881775178	3.37191690745613	3.46927525957501	3.44506924302731	3.496821100638	3.40998530723915	3.24538223376947	3.33236238271567	3.40527002426147	3.39825832380257	3.42857003884842	3.37785293015321	3.43472762424097
ARCN1	3.33116297342961	3.36707517013039	3.32909419167863	3.33683207931843	3.31730967930724	3.31979489031024	3.31060483399104	3.33392596390324	3.31060483399104	3.31537446016842	3.31282757781587	3.35814288632048	3.32060438711951	3.34107821400251	3.32200770907113	3.31470568138841	3.32708043297384	3.21252257024036	3.25309619423282	3.3014340871135	3.14622679137679	3.27372626879934	3.3042634793027	3.28048533487856	3.19399021376078	3.26162300075319	3.28826574734126	3.32882967627359	3.29604877001559	3.33174079851649	3.28703173255647	3.25032884922242	3.3786096342374	3.23039768369846
UBA2	3.40544231722523	3.4039684470187	3.47658183582744	3.44821894757582	3.44291328098756	3.39402345791582	3.44925569751389	3.43357283847707	3.39385097745064	3.43895078032804	3.45629499713182	3.41376337175114	3.38682658434067	3.42307244680255	3.43115177223679	3.38999865431405	3.39907392693477	3.74367565083796	3.44529429591364	3.55918137516635	3.46580819003681	3.47061650894565	3.50415917886171	3.49132035592825	3.49208121087219	3.52232695919476	3.53457066235174	3.50730898769511	3.55805332502904	3.50987250922444	3.52637170877048	3.45502852719066	3.43546178410024	3.56887894345493
FBXO7	3.27884653305494	3.29604877001559	3.273316311548	3.30125102651425	3.24424769930052	3.26852064723452	3.29999900084289	3.29646071019263	3.29604877001559	3.22605593615189	3.25064725084524	3.30705973347984	3.28687400002402	3.27775656044609	3.28322619302475	3.27167765217476	3.28086065196306	3.35354927442168	3.37633839546765	3.31537446016842	3.27528133960528	3.26016022572229	3.26732716503057	3.30106722604677	3.32843523441625	3.25539453390088	3.30079433816427	3.28591965362299	3.2723685735821	3.25090045364861	3.28760442443701	3.25586618495728	3.41092590528527	3.32230847517762
GNAI3	3.33813951404619	3.33929284101518	3.35197479427224	3.36558484973142	3.35901682802883	3.32123108922952	3.3067475763664	3.36288665675932	3.36080173029459	3.33444778968272	3.29329143479353	3.35901682802883	3.36327503402078	3.33779029025641	3.36174862401947	3.38157692248175	3.35901682802883	3.09748746380229	3.1002405056532	3.16250845775475	3.1973211037651	3.26870739563166	3.12469658784693	3.15964975822486	3.09554982420899	3.02255775332533	3.24302319679347	3.20280607365356	3.21403789061827	3.19029597156777	3.23290104326736	3.11895815475427	3.13803623595211	3.18025534977145
CHD4	3.11163002506439	3.17173916571961	3.0705431056962	3.16288728041318	3.1682068048787	3.10790370436217	3.10585835882631	3.08069507926787	3.14122215783412	3.13533109398475	3.17504895084785	3.13551614153049	3.14018498186324	3.13303532189889	3.10341274372888	3.08683868865138	3.11695504723728	3.09002379332621	3.13284668074991	3.12997386925871	3.10370931410593	3.12987144825713	3.16654228323524	3.08833753869598	3.08683868865138	3.15160666096751	3.15262948055315	3.11723684241416	3.11844975202359	3.18772728918938	3.08307400471637	3.18663839530253	3.13663557619884	3.07219137388793
HTRA1	2.88909023051309	2.99544998185729	3.04686750138507	2.90554480025455	2.95919846607993	3.13812649526978	3.01684853545539	2.93244924165902	3.16467784220496	2.91069215223083	2.85676287721024	2.83616990332956	3.00522394645299	3.04386148556328	2.95198956315715	2.89194337745978	2.83182066304998	3.30689063924696	3.25229376094815	2.97410762724296	2.95701954024085	2.76696692958029	3.28850202554274	3.38018007249427	3.33091630919065	3.23259726047784	3.03684737121429	3.08985111042612	3.13737787804939	3.19973775890339	3.37752445022028	3.38531340641223	3.16666697165918	3.45360800109849
LRPAP1	3.11155376676537	3.14706309437736	3.14492754347693	3.1224730714179	3.1589128271012	3.18230499273452	3.16927943964047	3.13071209806684	3.14109823197496	3.14745878314135	3.13228325125461	3.11391388699854	3.10904811734092	3.12746128158227	3.09563758525933	3.10621492735772	3.107044880201	3.14250904695581	3.18848816456625	3.18990893900622	3.2541722257092	3.13228325125461	3.25625707164844	3.17706899055727	3.1576965432842	3.30736028451422	3.21067680590631	3.13957274636939	3.23238282179438	3.06561561442914	3.12179714052339	3.05170926832017	3.20201907976784	3.09457868230191
ITPR3	2.89705700879244	2.85482640888554	2.89921590917175	2.8759310205739	2.92716420991406	2.86449045870332	2.87249488542259	2.8678813218889	2.88001373448442	2.90822238755236	2.92785141419695	2.89209247679806	2.90219420551143	2.94087347729448	2.8774589574935	2.89892035909146	2.89031950817616	3.13957274636939	3.00305956391571	3.04756989424319	3.01107906353286	2.91545172438525	2.95656739819969	2.95002323967083	2.89801120981152	2.98366552792137	3.04019807074267	3.01705583236358	3.01844166106955	3.07914288390644	3.07249079040378	3.07955451511768	3.00132669355885	3.06961831987332
PITPNA	3.28390462129346	3.26091478302035	3.23796699924377	3.24411812892118	3.2029041808949	3.11905128398558	3.2643882441526	3.28048533487856	3.23892577780712	3.2378502567083	3.26884602998654	3.21001776111363	3.24913408201682	3.25421555013792	3.24854374989932	3.23421510230784	3.23203704835097	3.13325070463922	3.17230068401677	3.16424101126594	3.13592306454064	3.22135117388862	3.09730299966523	3.0959330787731	3.15361722386173	2.9765443149033	3.08389521046874	3.17108626650134	3.09758650924998	3.11012389280593	3.13248060528027	3.08207107049773	3.09884848099258	3.18112295625845
IDH1	3.58145184092672	3.56165962727685	3.47530775204883	3.59752052445449	3.47118557060136	3.53403873916472	3.5567561165837	3.56518424172571	3.53877940175911	3.47421369993496	3.54857676618754	3.58370855876996	3.50032021417257	3.49387972852633	3.52895936548264	3.50301768344585	3.53925646815967	3.44925569751389	3.44609444239554	3.41902388924299	3.39695470776583	3.49208121087219	3.36664362450703	3.60572176679969	3.60485859437314	3.49359632552956	3.4789297671548	3.62387878279848	3.5318125063313	3.45193906661468	3.44269085162257	3.6135005897959	3.36599973550272	3.5268933188431
SEPW1	3.38900782640122	3.3986546647659	3.38157692248175	3.32300813757935	3.31876659108768	3.47088207110838	3.41902388924299	3.40247239077124	3.38963378668385	3.35667660742218	3.3430595269324	3.41649544886512	3.38181006278498	3.3786096342374	3.38141561709865	3.37258502553504	3.37566593039918	3.52323679913074	3.36871257037868	3.43430794212292	3.37357140380343	3.42666115887582	3.40610363844986	3.37229242880382	3.39520007478779	3.51969503191704	3.46673831517918	3.47658183582744	3.4070138798625	3.37503113187729	3.44529429591364	3.37566593039918	3.43597040366669	3.51398409395146
SLC7A5	3.32076922792896	3.25244844627375	3.41420640867651	3.27372626879934	3.31682029171832	3.16364836850496	3.43225687836032	3.38564780614099	3.43703018490247	3.33853075845725	3.43895078032804	3.3107236999618	3.36621150566684	3.35002545023827	3.36799172604801	3.32782142031521	3.38944867271709	3.42783521441334	3.49208121087219	3.50662027969366	3.04039727654724	3.44360779380443	3.27197534993808	3.33116297342961	3.59493118506467	3.28181796753884	3.57645608915537	3.48101590291871	3.17086196566344	3.41459090324975	3.50453492544446	3.32430478048282	3.51432069115594	3.54154453715502
AMD1	3.29127774478532	3.27939511259959	3.3063930205408	3.3214198514594	3.28850202554274	3.22259817557193	3.31964229687745	3.31964229687745	3.31730967930724	3.34322923739225	3.36923763582568	3.28008722456238	3.26039298519024	3.31787105974098	3.3005965215878	3.303675683332	3.31216967417969	3.20892323062612	3.24631444721027	3.31948049768041	3.14579130719524	3.24470798109465	3.26289905278993	3.20518626632843	3.25551467411138	3.13129303020101	3.28460635967039	3.23248546630501	3.11147153401135	3.22586448767063	3.23508801661999	3.30205827086241	3.29303602793662	3.2281657864816
PSMD1	3.2851386411726	3.30750807839576	3.31402484714491	3.27552098376989	3.30277672782109	3.23360990455566	3.30593877260436	3.29470501779715	3.29574589723233	3.30846214681023	3.31388911037241	3.28365720084021	3.32485881775178	3.30338184841589	3.29935039482674	3.29962081156088	3.29470501779715	3.20341543681002	3.31650999408622	3.25204739735008	3.327656499992	3.29127774478532	3.21535876052448	3.27816733515672	3.20432345298072	3.31611409325432	3.2894605955601	3.29329143479353	3.44146100066473	3.28604294184672	3.30498306707288	3.26899327783637	3.30864418310588	3.25336374195511
CREG1	3.53403873916472	3.57076926451162	3.50914120330976	3.55970858091408	3.49879755125716	3.50503399188679	3.52939769573673	3.5308123898971	3.53608586438135	3.51795906215701	3.5070088472825	3.50616856304857	3.51630880798624	3.51921614376854	3.52600326332371	3.53516083267443	3.54293164497072	3.32727418277409	3.5070088472825	3.40103616883485	3.52502951449954	3.45090305804699	3.44360779380443	3.59752052445449	3.54410066061494	3.43292684570899	3.44690683030847	3.58078399770215	3.45794605651625	3.36425810774756	3.48020162395602	3.48727241917803	3.40180247044865	3.50339545147935
CSTB	3.91719680819578	3.9339285813336	3.91719680819578	3.92348102831719	3.91719680819578	3.92348102831719	3.90964121229212	3.92348102831719	3.92348102831719	3.90964121229212	3.92348102831719	3.91719680819578	3.91719680819578	3.91719680819578	3.92348102831719	3.92348102831719	3.91719680819578	3.86213839270816	3.70211328825567	3.82012896199832	3.71627596059003	3.91719680819578	3.9027565979301	3.80175220113434	3.72189833426526	3.8761154473709	3.77508679040334	3.85286101572317	3.57185180974384	3.83177687860229	3.74540376295914	3.82012896199832	3.6253623356887	3.83799274174149
PCNA	3.38702020765121	3.35288890289613	3.39848196641581	3.38640984773415	3.39351192185972	3.23748407626257	3.39141232594887	3.40974051382599	3.39784332850697	3.36346835093567	3.45360800109849	3.39759988865239	3.39365656537349	3.36886099848342	3.40610363844986	3.37127538299037	3.38287666104542	3.53124525501491	3.51587796341324	3.49790357538716	3.59284467028849	3.51192419799769	3.46673831517918	3.50226360502217	3.58479840063454	3.54534030213494	3.45453651367058	3.47021005415934	3.6253623356887	3.50878726812509	3.55489892021084	3.64321630879152	3.54693705980313	3.59682681432983
RRBP1	2.80758829210909	2.76758305848795	2.75990216648247	2.82039093765625	2.81200521033996	2.83307504964403	2.73712620267116	2.80395393737338	2.84566468256734	2.82908342543054	2.87614488663714	2.83577436542927	2.80947046086428	2.84881144816974	2.7952619411809	2.81474400381514	2.8304320055683	2.79209602160848	2.73457792609584	2.77078525972075	2.72860349360356	2.76911297336019	2.81804599053035	2.74877124877579	2.80298175930883	2.73161892692659	2.75003431639563	2.76077455653759	2.6836225338423	2.80859744818791	2.78023120997142	2.85877362849293	2.70397359648276	2.75560664190373
TNFAIP1	3.05766830568972	3.09793664383229	3.11852609168725	3.11558115245349	3.05243807955867	3.09827591637601	3.13367244844359	3.08819285124624	3.09429658232875	3.14831664387807	3.20385660843173	3.08345332248999	3.05651300685788	3.11155376676537	3.10862607540656	3.0697840563485	3.09259682372092	3.0841557603494	3.04721645229729	3.23275955952452	3.02308155911226	3.08577844639016	3.15532995574608	3.05146979314657	3.06750205538238	3.03355689879866	3.23238282179438	3.12870400449335	2.94758603441486	3.06758327876301	3.21622014512374	3.07288921271772	3.18515953104769	3.07963777959667
HDAC1	3.44560308306291	3.4250169109909	3.43628411143496	3.43032154427936	3.42479486114814	3.38785507818848	3.44218444945231	3.43277567069256	3.44712232427033	3.43292684570899	3.47449236605841	3.44423874787175	3.45054496403683	3.45983708323837	3.40180247044865	3.41049271288171	3.43649937074892	3.45823364364854	3.53643291134313	3.56165962727685	3.47959759882902	3.50914120330976	3.44380608057162	3.39502911072916	3.48371788267045	3.48077013845063	3.47797870183981	3.5356107093932	3.49790357538716	3.50191172901566	3.38417251951303	3.47202500278708	3.41882718030111	3.47331251328921
DDX3X	3.04739093244445	2.98381823106138	3.02719112357398	3.01756271065182	3.04450829415842	3.03698158228323	3.07418014553732	3.00784209700675	2.99528897827963	3.03859814125442	3.04916898009403	3.05281531831979	3.09600808926968	3.04492496905846	3.04668382678018	3.06411717668398	3.02378715521562	2.96401324143388	2.88160460443253	3.03546126615814	2.98711401951195	3.03757831503507	3.00877237109587	3.06396031881818	3.0387745071458	2.94410972087887	3.06088350015835	2.94338052787123	3.02619167767932	2.98223129583132	3.02092388457567	2.95639459631218	3.00805908829796	2.96043386350414
LGMN	3.24620629090433	3.21909126509883	3.23410548027284	3.24339011178866	3.29062506104499	3.26253430219553	3.14453083429592	3.22521638849278	3.23748407626257	3.25657019167637	3.1457174235985	3.192241072528	3.23892577780712	3.24187359016569	3.23039768369846	3.2479933963268	3.27184272677608	3.29344003590213	3.25043782175397	3.13533109398475	3.07234686044748	3.19565393579728	3.44609444239554	3.28604294184672	3.32708043297384	3.192241072528	3.20892323062612	3.11686852772713	3.00762826848969	3.10294440836345	3.14140369716399	3.27869156438227	3.29768133262205	3.24645898576018
PPP1R7	3.22704246712665	3.22586448767063	3.19741641883642	3.21484870611256	3.19674516897744	3.16118192928925	3.17862708878947	3.21553300771276	3.18655534595102	3.19685994427564	3.16977309228677	3.17696551946409	3.20201907976784	3.20242987603499	3.18923565887795	3.21457066291846	3.20242987603499	2.95340452900329	3.11940585804573	3.06684489222692	3.13874497533547	3.1529082933882	2.9691569056814	3.13533109398475	2.98861145928693	3.08683868865138	3.03045705399779	3.06460417289205	3.15494258316618	3.01928419699218	3.09115721004552	2.99368073172775	3.11886261018242	3.04910819874299
PLS3	3.68877539377037	3.65875147391663	3.65113646857734	3.67181035632576	3.69960891827217	3.69159366803951	3.65875147391663	3.69016977076231	3.66415455401008	3.66610849899834	3.65388174363836	3.67181035632576	3.66844316842426	3.67879692815124	3.66298869059992	3.67879692815124	3.67528509662103	3.58145184092672	3.58211688100278	3.60102908888379	3.45760721332435	3.61742955744853	3.68565633383253	3.67774769459785	3.56518424172571	3.63084672500897	3.68126432604706	3.61079057117469	3.56336166465564	3.67653310183574	3.7305361087701	3.66524308617358	3.68877539377037	3.62458353625719
ERP29	3.39421692987793	3.38478764623034	3.34847144336621	3.34625897464318	3.36503240597529	3.29092166151698	3.34932211381896	3.34609541939994	3.36191872677562	3.36257809516231	3.35436328943516	3.36886099848342	3.37379124132121	3.3646101339809	3.35086723491318	3.38244612650428	3.33425503194976	3.21306145893359	3.48793967630281	3.35702691143979	3.35034969595229	3.36418620641441	3.40180247044865	3.30811335952183	3.3876290512982	3.35562208513275	3.31876659108768	3.28786753321526	3.4029881473812	3.26852064723452	3.37957611408847	3.35829404908609	3.31470568138841	3.24739765419119
CTBP2	3.27737753206451	3.26242632762313	3.31128938515337	3.29885884191115	3.31537446016842	3.32795206226646	3.30948067083122	3.27594228478138	3.31344863313759	3.3395548648359	3.34709690813187	3.32185363641892	3.26544384753819	3.3042634793027	3.28048533487856	3.26289905278993	3.27208929127208	3.4487011079663	3.31694528090791	3.39607148802837	3.39117847515243	3.35421140006818	3.37229242880382	3.20797708714343	3.29079698281889	3.40379300562903	3.27565097629877	3.39607148802837	3.41882718030111	3.28460635967039	3.28469758757303	3.40228667246725	3.4527653369639	3.29619288853041
SNRNP70	2.89843372669453	2.86449045870332	2.89094634814861	2.87479918226709	2.94153555633108	2.85012883481987	2.89982519953038	2.85037623564254	2.88565004065011	2.9068142418333	2.89425707450079	2.86670128903975	2.84703977987991	2.93975737294491	2.88543327606013	2.86574234333838	2.85310348454593	2.98532328177918	2.8659210014239	2.99191507423832	2.85527844908597	2.94550399732907	2.87538203242587	2.8976852947893	2.87818736500644	2.97481761978538	2.88074653870782	2.92716420991406	2.97240261816248	2.88999391703901	2.84846094479494	2.84658950524098	2.88422937551994	2.85160483305458
RAD23B	3.08234820606585	3.10939192203156	3.050390009753	3.0867440579594	3.13110612648657	3.03298412181863	3.03546126615814	3.02774037575076	3.07955451511768	3.0676606297819	3.09644202144366	3.11163002506439	3.07529128074955	3.1002405056532	3.05963895961733	3.05494325959066	3.10497253726531	2.94166932578349	3.12392917512063	3.03072389280101	2.88803222754607	2.87833520583732	2.91820623194264	3.02015982014033	2.9286950085921	2.78066489769626	3.07529128074955	3.03643022778365	3.01610458366294	3.13257716144566	3.03538606227152	3.05651300685788	3.1228348075864	3.00568169795006
SRRM1	3.32041539798908	3.32882967627359	3.31537446016842	3.32949015071505	3.3559695311836	3.30015426730105	3.35562208513275	3.29741230264164	3.33838639033965	3.34508432295353	3.3559695311836	3.33853075845725	3.3224515972118	3.3559695311836	3.33091630919065	3.30177165437924	3.31236802680563	3.40460957437615	3.2743243967232	3.3190523775293	3.37093585648546	3.35232505437795	3.39474757308756	3.28365720084021	3.31101655697017	3.35758112311653	3.30290243859345	3.27649942511971	3.4072277074269	3.39421692987793	3.26747118768441	3.30768413459083	3.34792483049221	3.30498306707288
NDUFB8	3.29781070809788	3.30948067083122	3.28165270677075	3.27478349901512	3.32882967627359	3.27737753206451	3.29962081156088	3.28109559028038	3.30892221063706	3.31116257517487	3.26899327783637	3.28995167528097	3.2894605955601	3.30079433816427	3.27608995944737	3.27284264214449	3.27682087859344	3.26253430219553	3.22671551619679	3.2821043550234	3.2478506044424	3.26091478302035	3.302366752836	3.18414589536064	3.21359780136693	3.25204739735008	3.26200929969657	3.23399022181671	3.28731948402697	3.17644220275452	3.2169725955383	3.3676488406354	3.14602109933589	3.22237787638698
ARIH2	2.86256642294998	2.83586063347517	2.87268263412279	2.86057606194531	2.85290408903658	2.83690877290723	2.84777383688684	2.81190203900238	2.86429670196456	2.85380042291848	2.88036478250203	2.84549713315328	2.85424263000533	2.86685410724006	2.85310348454593	2.85102882732758	2.83654327395928	2.83003090917966	2.79306329684097	2.79500203733937	2.76510889177313	2.81162871045692	2.81147406919203	2.76518232732183	2.87766157708463	2.85542345156717	2.9457415503127	2.85818898336739	2.81467735428191	2.7882708391894	2.81752391434188	2.80676320969281	2.81009849803395	2.79919576020174
ENO1	3.34985346201137	3.33514606980662	3.31553605198145	3.26667606188191	3.27362616532963	3.21056540487654	3.32430478048282	3.29619288853041	3.2769539413047	3.26516734950613	3.31528129062959	3.28501218540081	3.35421140006818	3.32328493017206	3.32185363641892	3.33077438516999	3.27451550005386	3.31876659108768	3.27620736806621	3.16768787286153	3.49426378637618	3.32151353073313	3.34124604746812	3.33582366911103	3.303675683332	3.30015426730105	3.41805478933613	3.24256967863446	3.46555456984782	3.22214985900407	3.39907392693477	3.15695478672075	3.36685390798292	3.32393476165421
PSMD13	3.08152561417228	3.01419748135862	3.04253969357318	3.02151152224212	3.04002866249952	2.93677396916206	3.01419748135862	3.042381100858	3.01527274666839	3.04342860501605	3.03275733169112	3.03744625446833	3.04782591056318	3.04206234515845	3.02223668467922	3.03499406834137	3.04284830446728	3.05253305118872	3.04182585150205	3.08397910331594	3.0691122678182	3.06008033328734	2.92682947780344	3.07132624425969	3.00560544022728	2.96890254713369	3.0601499064593	3.03607661581135	3.13033742636132	3.24001343054331	3.043612429616	3.03090713308251	3.08186603243262	3.01690785654472
ILK	3.26852064723452	3.35648903556173	3.27220677552273	3.25204739735008	3.26772513222416	3.36191872677562	3.29541787892971	3.2893388097206	3.29903262725294	3.2477222565449	3.25939117637623	3.26312168818988	3.29390833752629	3.28420471198044	3.26732716503057	3.23855599160474	3.25897495743674	3.31761746056903	3.14868007568129	3.24620629090433	3.24435903771834	3.20518626632843	3.11886261018242	3.24113665497183	3.20651760277125	3.12671138575883	3.22078339377426	3.19565393579728	3.19984853018505	3.29810364924795	3.23589338914763	3.25280435704086	3.192241072528	3.20137046706141
BTG2	2.91645228563976	3.15525657898238	2.99733739007433	2.92430300201881	2.86460881692339	3.17612819491982	3.06289206829824	2.99612257769518	2.95232697672477	2.90504846512814	2.88321875130649	3.08478811267965	2.95131605035619	2.98740418439439	3.0306005559491	2.97231807743067	2.93728595557878	3.05395737320645	2.90363817814274	3.05857272024851	2.87940047154086	2.99850716625562	2.97186635365626	3.2090322820971	3.06460417289205	2.97767847830721	2.93778335040605	3.06718919091984	2.84000839324842	3.06576982636941	2.92258112297859	3.03006226805342	2.85238642027428	2.98149540440146
CAPZA2	3.23675228715089	3.21262747992354	3.23083367800587	3.1920889630697	3.10088606433637	3.35366382388018	3.21223698074328	3.25704129138554	3.20605871150683	3.13420470193303	3.15742578880428	3.23649661668328	3.24739765419119	3.20330697480151	3.24717583497625	3.2769539413047	3.27138723817859	2.94380094717903	3.18389100123301	3.13748744984492	3.06551045129638	3.04901115650372	2.94202666477285	3.30079433816427	3.22935919269148	3.24681430662685	3.130629945876	3.18645047104637	3.20395296847918	3.20385660843173	3.27372626879934	3.01610458366294	3.31890398580434	3.32505720088326
SPCS2	3.41882718030111	3.43277567069256	3.41223958739932	3.43008588486647	3.43680070006687	3.42374060481895	3.41577827973706	3.43410778433531	3.40247239077124	3.41420640867651	3.3920214185587	3.42735958817416	3.40761287323181	3.42239144703688	3.40745801631343	3.4070138798625	3.39307098199024	3.34073221398954	3.37612906793708	3.38584261848107	3.36288665675932	3.43975929988013	3.45564544977736	3.57704203491828	3.53732162450436	3.46731590521695	3.47658183582744	3.36377297991059	3.39307098199024	3.46134793694284	3.46639791294905	3.43032154427936	3.48020162395602	3.36272627932622
DDX1	3.45629499713182	3.45258198174761	3.44478186422318	3.4527653369639	3.43703018490247	3.42090707280484	3.46102426940623	3.46416275092318	3.41829505521707	3.43732601591905	3.42735958817416	3.45846985295116	3.43573924593698	3.43493241657245	3.43703018490247	3.41605698580586	3.40788796712943	3.44453462049525	3.46613894659137	3.48231719537859	3.5788724223951	3.46013295129568	3.40745801631343	3.36646544378447	3.49284798857624	3.39042480551406	3.49132035592825	3.38994116241274	3.53772422816079	3.46304975412254	3.44898216607571	3.49317481198609	3.34240012689263	3.37274467622257
ATP1B1	3.71240318413482	3.70081367389267	3.69159366803951	3.69294348491513	3.76281200480083	3.71916376083423	3.5831754037432	3.69728087419218	3.69453199476919	3.71768442717464	3.68565633383253	3.69960891827217	3.67181035632576	3.69841387165927	3.68284104478982	3.68441196988441	3.69016977076231	3.68441196988441	3.65759331152849	3.72087327051363	3.45090305804699	3.72943563175481	3.68441196988441	3.67181035632576	3.45258198174761	3.73814909210286	3.54953772951348	3.72353958570073	3.31553605198145	3.61803977204425	3.66082743047838	3.60102908888379	3.62695997125001	3.68018763524859
RAF1	3.31146375202827	3.2621882522655	3.29028565358301	3.28486656956231	3.27869156438227	3.23290104326736	3.27939511259959	3.26899327783637	3.29050684983921	3.29361058587421	3.26870739563166	3.27737753206451	3.30705973347984	3.29390833752629	3.2821043550234	3.30689063924696	3.29493001229416	3.23052889670397	3.0229278752991	3.22955817132756	3.06576982636941	3.2937619841575	3.20605871150683	3.14820030922979	3.35197479427224	3.15671802795256	3.20593976152931	3.18772728918938	3.15420437580939	3.16431690528229	3.17560774390561	3.22089641413389	3.28420471198044	3.16414471583061
SREBF2	3.15976096194013	3.09845392948585	3.09845392948585	3.16424101126594	3.15742578880428	3.09064753990874	3.1715210632413	3.14240968955549	3.13100208382471	3.14820030922979	3.11648436217531	3.11648436217531	3.13448493788729	3.1835340585806	3.12686012957247	3.14193240541155	3.15160666096751	3.16288728041318	3.03952230211897	3.1501572185767	3.03538606227152	3.17560774390561	3.09411552174258	3.11997994784264	3.10255303553169	2.99361962089208	3.03562960782725	3.09978365466236	3.02630478653503	3.00007473103376	3.08345332248999	3.02213602525546	3.18504731234204	3.09644202144366
SLC2A1	2.93235359359427	2.91062159969622	2.98907504137421	2.94029577046749	2.90334481785037	2.97497727095557	3.02660470788724	2.91681269467558	2.93506646320688	2.91636408985266	2.9845810146295	3.01955043911694	2.8889424597073	2.90003216160513	3.01346644995417	2.90972880184617	3.00292326369525	3.38742312736606	3.04376723249632	3.20269909512722	2.90158720193013	2.9827345014126	3.18754145826277	3.09677008635396	3.23578003810715	2.88182899023894	3.23737544053935	3.3005965215878	2.90414790287331	3.07818490137353	3.18645047104637	3.2427937332108	3.16118192928925	3.29508742760739
PKM	3.15695478672075	3.13913983771262	3.18946619402576	3.08904703639577	3.18782245511846	3.21087044041364	3.26200929969657	3.1604849136618	3.21435734021403	3.26099787629666	3.21196687221669	3.17052559933076	3.22102476550228	3.25192531480443	3.15389670615502	3.20807489284595	3.14250904695581	3.28292807215459	3.22421873229663	3.30593877260436	3.18754145826277	3.23760214706458	3.64501522926942	3.31995535573038	3.19291820526354	3.47202500278708	3.23932776089286	3.21252257024036	3.17261638701934	3.25295238202912	3.32505720088326	3.21988766371709	3.38682658434067	3.29948874576331
PSMC4	3.13729211283549	3.16035418464917	3.20158669607467	3.13778011353448	3.22214985900407	3.07856042505211	3.13173015176374	3.17970216297336	3.17086196566344	3.18936533434264	3.1650873210232	3.14658164190338	3.17789445787819	3.21596046206885	3.17130733326036	3.1604849136618	3.15532995574608	3.48272764108532	3.2181884095619	3.18880879919723	3.2104287837343	3.25490946930417	3.1995356339577	3.15842088517408	3.16221395012971	3.18414589536064	3.303675683332	3.18261011409955	3.22533146759959	3.18045772010166	3.17272839955577	3.12920460643289	3.13696300675304	3.19709633880246
CDIPT	3.43628411143496	3.43493241657245	3.39018926546152	3.43585482480183	3.40873808717292	3.44478186422318	3.43703018490247	3.42666115887582	3.45896466123533	3.44609444239554	3.43032154427936	3.43115177223679	3.4171502653542	3.44165209069446	3.4048447911918	3.42258648919454	3.42460635734772	3.41556994782101	3.47690392062162	3.44898216607571	3.50503399188679	3.46988714927068	3.43573924593698	3.43521040854437	3.47595245466508	3.51466509295889	3.44453462049525	3.42834131247777	3.39607148802837	3.38141561709865	3.40460957437615	3.54953772951348	3.38873590453221	3.54046256266859
BAG6	3.39018926546152	3.37398484945919	3.38926774513896	3.38999865431405	3.42666115887582	3.33091630919065	3.38742312736606	3.40068133954831	3.40275048669904	3.41223958739932	3.4255254630732	3.38742312736606	3.41398460196715	3.42460635734772	3.36599973550272	3.38564780614099	3.38999865431405	3.4072277074269	3.30921019599087	3.38310153120713	3.43203193666792	3.37357140380343	3.33741631927166	3.32596024874065	3.37908848522195	3.39979692998662	3.27001859413843	3.34045137574457	3.38843675511386	3.37093585648546	3.35002545023827	3.3986546647659	3.3005965215878	3.37379124132121
COX7A2L	3.40275048669904	3.38963378668385	3.39979692998662	3.41265442010434	3.37246162676863	3.35775513078968	3.41689049521321	3.38785507818848	3.38310153120713	3.34727221859312	3.37590179180769	3.37109643687423	3.32969168802082	3.36923763582568	3.36425810774756	3.36121761985936	3.40048923659456	3.47449236605841	3.5183525052691	3.45846985295116	3.59493118506467	3.45846985295116	3.37032173170464	3.39543258043755	3.48829110078276	3.42374060481895	3.44951213400734	3.39979692998662	3.56692336907558	3.41805478933613	3.48450356284085	3.45689796941889	3.46267913284876	3.45054496403683
RPS16	3.7987014417913	3.77508679040334	3.77645481177058	3.7676481915352	3.75614537980045	3.75863899796442	3.77951555485561	3.77951555485561	3.78243314890554	3.7676481915352	3.77350160286627	3.78103895495394	3.77092596242442	3.77092596242442	3.79533459408277	3.7602011264196	3.77788591899917	3.88400151397414	3.81392408274019	3.77235314032269	3.82361649598549	3.81392408274019	3.7602011264196	3.81765990559788	3.77788591899917	3.8103714075088	3.7987014417913	3.79533459408277	3.83177687860229	3.75255584346614	3.79161742869428	3.80849123877988	3.74734806481702	3.82012896199832
SYPL1	3.41289281797677	3.39543258043755	3.33486931612545	3.36599973550272	3.26312168818988	3.34376988575016	3.40589981468774	3.39886158088125	3.33885787499154	3.27478349901512	3.28915200568527	3.36137252456409	3.39589248348471	3.33943384708519	3.40873808717292	3.4000331787595	3.38329343971008	3.27018446143314	3.43628411143496	3.20214292483333	3.30382852835081	3.31452240609853	3.30514487300493	3.42880467148847	3.4985019916838	3.47088207110838	3.16087666754406	3.25421555013792	3.25003206417299	3.29793218295284	3.39784332850697	3.28405776452751	3.22033552194621	3.3786096342374
BGN	2.68328269692691	2.70189592039111	2.77152370815863	2.63692278139549	2.76123858155328	2.71219878147653	2.90363817814274	2.70326320109701	3.06221181407954	2.80132391067297	2.78976500220376	2.75187729288983	2.80778914984413	2.77358070360684	2.63049068876492	2.759588482008	2.75177908987503	3.20057283640334	2.85696119074923	2.70552663961261	2.82968884874704	2.72344755282086	3.01764370082699	3.03751598307421	2.98606768894448	3.08069507926787	3.01961646663827	2.95968072597599	2.99973057691907	3.04782591056318	3.29303602793662	2.9814103163449	3.08833753869598	3.12836627161627
TARS	3.43115177223679	3.41223958739932	3.47959759882902	3.43895078032804	3.43225687836032	3.42902655494296	3.38873590453221	3.40379300562903	3.39365656537349	3.43521040854437	3.46220897525187	3.41829505521707	3.4176374298032	3.39759988865239	3.41200006186305	3.39331751861495	3.40087727870992	3.53818748531949	3.41027867820531	3.5336047910004	3.45054496403683	3.42192269480782	3.44165209069446	3.327656499992	3.49045063320321	3.44585475711821	3.52637170877048	3.44401025312117	3.43703018490247	3.44951213400734	3.47478054831611	3.48811538854278	3.41506196705367	3.46895847697467
COPE	2.99893525730205	2.96812866372338	2.98748666427287	2.9949425443786	2.99918648593276	2.97943511408512	2.99200067432606	3.01822373019501	3.00835167876683	3.00650192071467	2.97162063608354	2.99893525730205	3.00086356497442	3.03523026473327	2.99710500933258	3.02151152224212	3.00970595367098	2.95968072597599	2.90637353886143	2.86995590856444	2.95663873309681	2.98789079448892	2.96292759661084	2.94613620871728	2.91952054089319	2.92845238493999	2.97895779165016	2.95716654696533	2.93039860832055	2.96846992308214	2.92505657977187	3.02604019228604	2.94538691621702	3.02359963591885
TXNRD1	3.03779064695853	3.15005759323185	3.09763062097861	3.07398839093034	3.01669785747837	3.19304365345467	3.07565931335541	3.0135383640154	3.08606201796026	3.01992058830655	3.03045705399779	3.04172041040277	3.08111835232928	3.12832434987681	3.08054196647016	3.0037761400925	3.1926911695229	3.15281825435419	3.55101361815345	3.45656134933812	3.27388711077136	3.17970216297336	3.17339432836386	3.45718436995785	3.29493001229416	3.10983907716293	3.53608586438135	3.37461565803729	3.37785293015321	3.58526032137792	3.55805332502904	3.46830233716672	3.24739765419119	3.46639791294905
PSMC3	3.14961983838868	3.14926473211968	3.1494469855672	3.09391272948624	3.07955451511768	3.12997386925871	3.12464557746085	3.13165825600661	3.09652997955361	3.08423610162287	3.03265092700002	3.09457868230191	3.18892526528977	3.12401756752163	3.11723684241416	3.15778516398977	3.08841443853873	3.01009361800806	3.15380340922387	2.98967906026866	3.16354812264456	3.06419872666633	3.02179952380333	3.22169137485494	3.00828037366039	2.97248158625125	3.22485561059323	2.99612257769518	3.18045772010166	3.07959614735718	3.16870867538615	3.0617101602967	3.18305403909236	3.1054682741142
NUDCD3	2.95147203415702	2.95755220675458	2.96096031015246	2.9705683799251	2.95536604947131	2.94330014567212	2.96083208414541	2.93091466786639	2.94642918874351	2.95961136694129	2.93402807550661	2.89425707450079	2.95032452372912	2.96683773900097	2.93921355850136	2.92412665830766	2.95375652231273	2.98445508349935	2.96335560326867	2.95176750999611	2.9005731553977	2.96883536706148	2.96897542840258	2.91907944509901	2.93769792610375	3.01721015856305	2.95076500160156	2.94606631293261	2.88521283082198	2.8944288869822	2.85463697746368	2.92109139158601	2.90792009535553	2.96541700886145
RALY	3.23248546630501	3.22533146759959	3.23589338914763	3.21731538733938	3.23135221416013	3.12034140015986	3.18013647228049	3.21233374490496	3.23603931710271	3.21393036473513	3.25638561493717	3.20897775636161	3.219210291694	3.20871073706411	3.20741306247082	3.19185648474772	3.21649757441465	3.24001343054331	3.36577131709878	3.21484870611256	3.2741903563332	3.23722237206835	3.24022476180829	3.3067475763664	3.24001343054331	3.24057746291559	3.32277747355446	3.1707602963747	3.30593877260436	3.23748407626257	3.29872134272954	3.28837180831248	3.24234321762641	3.32562420129899
AKR1B1	3.07408511249803	3.28745732509291	3.14987585265425	2.98175361966203	3.09011051625335	3.11135625672296	3.19945624099613	3.06993883324329	3.11829121356626	3.06684489222692	3.17383129390815	3.08207107049773	3.14602109933589	3.0913445625163	3.11252707771177	3.04981913831056	3.16126718907229	3.10255303553169	3.43357283847707	3.3067475763664	3.32328493017206	3.16966616612884	3.37340218726613	3.47797870183981	3.19685994427564	3.1780047816765	3.42857003884842	3.39263739308619	3.38157692248175	3.46334740035667	3.45258198174761	3.50730898769511	3.28760442443701	3.52939769573673
SRP9	3.59213693299509	3.60418425016705	3.59682681432983	3.57645608915537	3.54503983445378	3.61803977204425	3.58479840063454	3.59821311969244	3.56408930831671	3.55183889647746	3.54410066061494	3.59752052445449	3.57942639043372	3.56590106450896	3.57824956234214	3.59903448146014	3.58526032137792	3.57307984513528	3.59682681432983	3.61079057117469	3.71240318413482	3.58526032137792	3.52939769573673	3.64795897445619	3.66082743047838	3.62848136884275	3.59103839809071	3.62786396994297	3.71058883502295	3.70211328825567	3.63796022993321	3.55805332502904	3.65759331152849	3.62848136884275
PSMA5	3.31299326571133	3.32123108922952	3.32992566378694	3.29481303135032	3.27220677552273	3.23726422030284	3.295261600529	3.30079433816427	3.27975846452316	3.27737753206451	3.27895602595365	3.28282113707087	3.32041539798908	3.29270435002163	3.31890398580434	3.31282757781587	3.29574589723233	3.11905128398558	3.33813951404619	3.33361479370914	3.41049271288171	3.30399311320816	3.26264641515718	3.27045970015989	3.28881038534435	3.18281883026706	3.45529511545383	3.28717188879039	3.33091630919065	3.31030353619161	3.28628936158076	3.22135117388862	3.3063930205408	3.3214198514594
FDPS	3.35319653407364	3.34888420105979	3.36288665675932	3.34831932634061	3.37478690006701	3.30091884933935	3.36871257037868	3.35197479427224	3.29741230264164	3.38682658434067	3.3549216836249	3.31402484714491	3.33645222285985	3.35667660742218	3.30659144468234	3.34860092227375	3.34888420105979	3.24705763106331	3.3395548648359	3.38018007249427	3.40873808717292	3.34888420105979	3.34489242916001	3.37093585648546	3.30593877260436	3.30252113941252	3.46334740035667	3.40677451006878	3.38223512169478	3.3559695311836	3.38808750915718	3.36411430508127	3.38742312736606	3.35648903556173
RAB5B	3.31483084085471	3.30438540764874	3.29935039482674	3.32091446898488	3.3428784991788	3.3082588801086	3.28097063706946	3.33501891670168	3.32562420129899	3.36245714257512	3.31497410805481	3.33757792538238	3.33794818360461	3.36068564109504	3.29714629101047	3.32547818719422	3.36966924191521	3.24125324061061	3.07280466020905	3.14258892386699	3.11111199247361	3.25361025815782	3.28435357001626	3.065184246767	3.20752617322062	3.20099562324794	3.12273188387447	3.18955586977696	3.07222530406938	3.2084260132487	3.12818583690429	3.22497175339132	3.09721852493603	3.08730333121617
HNRNPAB	3.49244643853529	3.45564544977736	3.51630880798624	3.48231719537859	3.5025315519921	3.37109643687423	3.50115768955842	3.47449236605841	3.49459029067222	3.52232695919476	3.54808330104934	3.50150104048011	3.48410545367597	3.50544473212991	3.50878726812509	3.4399899096763	3.45090305804699	3.50783929440991	3.60174399527324	3.50150104048011	3.4985019916838	3.4541501359353	3.36327503402078	3.45896466123533	3.56590106450896	3.54197139090891	3.59213693299509	3.51711454292466	3.59284467028849	3.48482840278411	3.47858417754336	3.47925561512169	3.48101590291871	3.57645608915537
ADRM1	3.23589338914763	3.24001343054331	3.26351111147602	3.23135221416013	3.27594228478138	3.19933963854356	3.23203704835097	3.24681430662685	3.27666391016824	3.28760442443701	3.30125102651425	3.21899204626866	3.27095529124775	3.26505482758965	3.22760541477157	3.25529444529979	3.26637495738074	3.32896920678964	3.35702691143979	3.3428784991788	3.25995908030874	3.30219496470637	3.29631043435031	3.31470568138841	3.30125102651425	3.34010156725221	3.41459090324975	3.25638561493717	3.29793218295284	3.24744063664944	3.35945509484753	3.35319653407364	3.25572764921791	3.36080173029459
OGDH	3.07398839093034	3.05266506387396	3.09115721004552	3.09310404200113	3.130629945876	3.00699213503094	3.12951638195464	3.10818919532602	3.14492754347693	3.13457748337697	3.09721852493603	3.07924286357823	3.12920460643289	3.15194772674936	3.051381659741	3.0502380572816	3.0837375056192	3.12671138575883	3.13561102973884	3.17027301175588	3.07322827969418	3.06095916697219	3.09124503800553	3.13874497533547	3.02009036281269	3.1589128271012	3.10362302258794	3.11233170751029	2.95198956315715	3.17723607357142	3.07670032595559	3.17991526889193	3.12920460643289	3.17426064602917
TRAK1	2.97736796599054	2.99941264451566	2.9998885962177	2.9765443149033	3.03787799176294	2.93620314260813	3.01945957256995	2.97816419465995	2.99901575431024	2.99589299274656	2.99443658650027	2.99077765901743	3.0359998230455	3.04230035230873	2.99924495669871	3.0090645922361	3.00108429510567	3.0516477828652	2.8570362107732	2.94388641236741	2.83435726763132	3.00483194919253	3.04386148556328	2.90414790287331	2.89512095771403	2.90526380017379	2.90437707753193	2.96691331194235	2.90429859433007	2.91529810469032	2.91206158886242	2.97497727095557	2.83361377173082	2.83536233206547
APEH	3.16431690528229	3.10757460164625	3.1509201732068	3.13420470193303	3.03867853614172	3.03366922936636	3.15262948055315	3.16161672812326	3.12039266650254	3.10621492735772	3.14368203945605	3.10224062250828	3.18581496358921	3.14754793897513	3.15605906944956	3.16546977402764	3.1608049453549	2.8678813218889	2.97684647000217	2.80251763498495	2.93229382268372	3.02799706906238	2.96009100137296	2.99361962089208	3.073395633875	2.95792652395312	3.19945624099613	2.98409255566175	2.96119870611683	2.96835424641844	3.05892996627722	3.01557180688383	3.01858859007194	3.03772780530885
MKRN1	3.30301049359452	3.30705973347984	3.28559406944245	3.33728487736706	3.27816733515672	3.31761746056903	3.2997227368827	3.30263786110323	3.31876659108768	3.31483084085471	3.2851386411726	3.28122536390905	3.32151353073313	3.29201433450932	3.2997227368827	3.3240840798435	3.34727221859312	3.3924290385369	3.24331072528472	3.28628936158076	3.2880103619319	3.29857715486805	3.18469104880313	3.35054544072764	3.32041539798908	3.39331751861495	3.14122215783412	3.36814983671929	3.28786753321526	3.37398484945919	3.29426466431085	3.39402345791582	3.24113665497183	3.28307288413934
SDC1	3.62848136884275	3.60236788318308	3.59964557007522	3.59103839809071	3.61136027944123	3.55489892021084	3.58145184092672	3.58947477321164	3.60418425016705	3.61742955744853	3.62786396994297	3.61001645036479	3.60572176679969	3.62387878279848	3.62223889292981	3.62602890035271	3.56887894345493	3.55489892021084	3.58078399770215	3.61216535460137	3.35159545592963	3.64052384390307	3.55183889647746	3.43336888824375	3.55765577250226	3.60783411101112	3.56634925148487	3.64321630879152	3.38507216299742	3.44269085162257	3.50544473212991	3.63727353456018	3.39141232594887	3.52323679913074
ARHGDIB	3.27465142391382	3.29011125113843	3.30356142735857	3.32328493017206	3.30864418310588	3.41027867820531	3.36646544378447	3.26884602998654	3.28915200568527	3.39630130098935	3.29248256878757	3.30719827810942	3.4213145678732	3.31711329644176	3.27594228478138	3.30205827086241	3.24173584815838	3.28267343532813	3.13505293708597	3.43316637706464	3.29426466431085	3.43292684570899	3.29406376686767	3.23259726047784	3.17879686395136	3.46267913284876	3.25024444971184	3.33627887226144	3.15788048012451	3.24946191934976	3.12085514252965	3.16178935699515	3.40164504846729	3.19410167310376
CYR61	2.54688786349797	2.83747921929523	3.01081795539027	2.89277745308451	2.86539187015436	3.25733038637565	2.92937799685846	2.86995590856444	2.92475189044693	2.68487762319995	2.68013678629293	2.97350002862092	2.70236354065229	2.94785927212794	2.75145718238531	2.72051870650263	2.82835053858419	3.14588744557103	2.88842506293231	2.90644345576751	2.95410052385289	2.76619619786552	2.70898850229415	2.9705683799251	3.10747857871093	2.78330574159501	3.13187783243615	2.86146977097076	3.02308155911226	3.03256930786632	2.97943511408512	2.83335281571491	3.15052204790112	3.06650108467142
SEC11A	3.4412068913215	3.43137004460978	3.40950265824515	3.41882718030111	3.43410778433531	3.3786096342374	3.44193336696436	3.43248435751223	3.40788796712943	3.40506429189657	3.40354963307606	3.4176374298032	3.40205684703033	3.42758426348922	3.41486104085894	3.41398460196715	3.39225100448849	3.4850755702693	3.48696555632499	3.42686088320182	3.50825969418205	3.41556994782101	3.3391166500514	3.43680070006687	3.42023290538082	3.49966337505494	3.45027862397984	3.40761287323181	3.45027862397984	3.42090707280484	3.511451453514	3.45000629979027	3.53124525501491	3.46267913284876
TOP2A	3.12696159083396	3.07018543959375	2.97286545200242	3.10515545313208	3.15380340922387	2.77896669465209	3.1650873210232	3.09758650924998	3.03440638686744	3.09090908699655	3.18645047104637	3.19588664844108	3.14745878314135	3.11012389280593	3.1142203073314	3.02536873434603	3.09193410788331	3.25983204233672	3.58804019841304	3.32465622085611	3.37014088057956	3.29079698281889	3.29825910875067	3.28703173255647	3.37478690006701	3.35421140006818	3.38549588924122	3.30106722604677	3.4255254630732	3.44764865345933	3.38887948431739	3.41459090324975	3.50115768955842	3.39695470776583
WSB1	3.08722863981612	3.04617632629288	3.07462499017279	3.02368704641199	3.16322479493948	3.10127930257497	3.13207968075937	2.93596421525956	3.0969587269104	3.08910999413093	3.13080980432445	3.11819094735333	3.0926567740073	3.08974644992399	3.06041615577875	3.10270432406154	3.0685800278485	3.09490090069269	3.05297407425051	3.07379233954252	2.96840288953073	3.05343509082139	3.16733204815127	3.1323782837944	3.02692487285207	3.09988176333758	3.02343835509963	2.96846992308214	3.05780018407105	3.05378184434672	3.20632216469401	3.10592692855541	3.11733527493008	3.01217223509105
MOB1A	3.12997386925871	3.11772257446571	3.08777717273235	3.16364836850496	3.12567077685813	3.14602109933589	3.12359292499762	3.12551071740511	3.12199919068374	3.12411662644748	3.10747857871093	3.15380340922387	3.12968951174163	3.10166320403544	3.1420660458131	3.17242709573811	3.15167155310743	3.04866742335338	3.16904902896599	3.16196354766236	3.20223562071794	3.10862607540656	3.02424434430349	3.09801883245034	3.12727452496837	3.07102287009575	3.09546425617973	3.19457842916745	3.17934323854584	3.12459456707477	3.11078779178069	3.13533109398475	3.1650873210232	3.14227366865561
PRNP	3.13634877893366	3.17789445787819	3.28150495410428	3.20367673962014	3.15160666096751	3.30301049359452	3.27924360773081	3.25983204233672	3.19973775890339	3.18848816456625	3.2769539413047	3.18375350432889	3.19644909204889	3.20992469953349	3.21999026873801	3.18235857023092	3.16643631186369	3.35648903556173	3.35632884154716	3.28076383731445	3.46731590521695	3.27496308802539	3.36174862401947	3.43430794212292	3.30793117026175	3.22378708925958	3.40068133954831	3.23914920472517	3.55489892021084	3.18551178324288	3.54410066061494	3.29688439053846	3.34743632611973	3.44453462049525
ANXA4	3.31730967930724	3.27829678160184	3.25431483458374	3.26573645265735	3.24010820513393	3.20857048367333	3.30768413459083	3.31694528090791	3.27995672765438	3.23737544053935	3.26960110349549	3.27245576769608	3.27402365333031	3.26264641515718	3.26601182317019	3.26708470515196	3.24125324061061	3.38887948431739	3.3506960012305	3.16490187072553	3.39225100448849	3.27788305232502	3.05485380924169	3.33048120376755	3.2133779690633	3.2478506044424	3.1771502890381	3.35848995965101	3.29062506104499	3.32937562565073	3.25444535087359	3.29185919418509	3.35456895733237	3.37752445022028
EIF4A3	3.44246594338383	3.42239144703688	3.3924290385369	3.41921764092221	3.38785507818848	3.36411430508127	3.4250169109909	3.42686088320182	3.43008588486647	3.41902388924299	3.44764865345933	3.43336888824375	3.43248435751223	3.457396011359	3.44401025312117	3.42349860036779	3.41092590528527	3.44478186422318	3.50032021417257	3.47690392062162	3.47478054831611	3.41376337175114	3.44423874787175	3.44165209069446	3.44058067428113	3.42151959476285	3.6167648198895	3.41506196705367	3.36982779752422	3.45564544977736	3.50115768955842	3.43649937074892	3.41948565195211	3.46580819003681
NDUFA5	2.91095432482132	2.89176899439539	2.92021267654853	2.86460881692339	2.95366814373473	2.97552434297546	2.89938443502357	2.88271796395313	2.88903103217154	2.91471614224921	2.85253081667299	2.87238090808159	2.88600334462807	2.90838353856869	2.87191155314758	2.8971499126915	2.88989947977119	3.00961858593916	2.82516774163176	2.82756617474697	2.81124336624392	2.84969693388919	2.89270338429841	2.99405791678007	2.8845027093375	2.97069897725662	2.86804915091267	2.86643710495495	2.94202666477285	2.96027685071183	2.89398287895481	2.93596421525956	2.88543327606013	2.87367353241868
ANP32B	3.51711454292466	3.51318231822534	3.51398409395146	3.52005007022762	3.51466509295889	3.49580922846822	3.52050809157034	3.511451453514	3.51192419799769	3.54367301631605	3.5276929281584	3.51109094536018	3.4850755702693	3.52555707294688	3.496821100638	3.47394238975724	3.49317481198609	3.51351769168927	3.60341591089044	3.61294267607628	3.51351769168927	3.52361440532756	3.56408930831671	3.58211688100278	3.49426378637618	3.63939433840855	3.54857676618754	3.5567561165837	3.6299464766702	3.58145184092672	3.59011557085377	3.65014238820156	3.59103839809071	3.58804019841304
SEPT11	2.60303137362327	2.60285388792393	2.63713325354438	2.59219927828035	2.56317823820607	2.69321492567998	2.60472387231805	2.62033083571389	2.66420666246064	2.59841105509979	2.57894435501469	2.57268554360579	2.64756168358547	2.61138890540089	2.66456923352183	2.64756168358547	2.66759278402074	2.70835803481837	2.65716983189936	2.67370546367819	2.63919486492487	2.61726337201701	2.66870932063593	2.76296305659121	2.74802858577334	2.67370546367819	2.76068683224155	2.75159305194956	2.77382396887746	2.77078525972075	2.79580966649573	2.81396778467479	2.70943143998176	2.75815754205038
NREP	2.96653042842897	2.9067396981121	2.86346200226439	2.86954233149027	2.79996393960204	3.00789883688742	3.00999890222558	2.94202666477285	2.96180757858486	2.73468734940562	2.90737966324708	2.86896163342431	2.88999391703901	2.83934305465572	2.93365903884973	2.86555649384609	2.79821728856037	3.13513748997811	2.88600334462807	2.9069029764383	3.14666762628829	2.84678159667444	3.06471168498647	3.04996062456448	3.15822286629398	3.08269025722365	2.95875781645139	3.10639197254016	3.25064725084524	3.12754763500941	3.09870850717704	2.97240261816248	3.06198616279311	3.01312872790286
SH3BGRL	3.30659144468234	3.34376988575016	3.29248256878757	3.27095529124775	3.24339011178866	3.42069481213382	3.31402484714491	3.34240012689263	3.28460635967039	3.219210291694	3.22935919269148	3.27939511259959	3.32027795688505	3.28745732509291	3.31250711871894	3.29857715486805	3.26797843065931	3.00070061357718	2.78600412532602	3.23907332527006	3.31371666885377	3.20234022395513	2.96466556144745	3.1785408405795	3.06732613974041	3.22280868310336	3.12828242813735	3.2072313990471	3.23373484172403	3.24446737707044	3.32393476165421	2.92291791058783	3.18217747352036	3.01764370082699
ENO2	2.65384260388575	2.68287404893065	2.65538633104317	2.72062212083946	2.69131424130238	2.84119418228016	2.62002140251771	2.60716371762546	2.69951315438338	2.58047669238216	2.72593951989891	2.74531335888439	2.73766444209487	2.72012532843246	2.61251487834983	2.69063038390969	2.74499370113586	3.41577827973706	3.24411812892118	2.82665609652223	3.17927178081016	2.7375378103493	3.27184272677608	2.76065240313075	2.90075929975457	3.05170926832017	3.13124583484008	2.84828926374236	3.13923138373418	2.93596421525956	3.21067680590631	3.19281717949875	2.80955907489782	3.11792604464345
STK25	3.09860846115854	3.050390009753	3.05924648390935	3.01115981320401	3.06471168498647	2.98280801868148	3.0332706700732	3.07483141955516	3.04002866249952	3.05435315396971	3.1017610163018	3.05861041563105	3.06041615577875	3.09148400341178	3.04090723760472	3.05054977232895	3.05155764091373	3.03031193032468	3.04986619598491	3.01728271914854	3.10976085336467	3.01775152208414	2.92888262144703	3.05494325959066	2.97497727095557	3.13019819329821	2.96401324143388	3.03528942155445	3.19410167310376	2.92953288887409	3.14473222898662	2.91511949952605	3.15235912356288	2.9543971798738
IFITM2	3.38181006278498	3.36346835093567	3.34775888883969	3.35980412134668	3.31216967417969	3.40460957437615	3.44269085162257	3.36664362450703	3.3920214185587	3.38441051212014	3.45922716312643	3.30750807839576	3.40354963307606	3.40029432269608	3.36904778878297	3.38623167955587	3.32393476165421	3.47959759882902	3.49645195802444	3.44016867040234	3.44898216607571	3.49426378637618	3.40164504846729	3.5070088472825	3.39784332850697	3.55918137516635	3.47826907409397	3.5268933188431	3.28292807215459	3.63864034963278	3.38665431886178	3.34010156725221	3.62786396994297	3.48891031569744
PSMA2	3.30546459952526	3.3014340871135	3.29426466431085	3.29659878686343	3.20553114444041	3.25746735957285	3.30039267322032	3.30892221063706	3.26852064723452	3.24010820513393	3.25114728334627	3.31553605198145	3.28134474143989	3.25927013861496	3.29344003590213	3.30498306707288	3.27031382851867	3.22646952443021	3.31060483399104	3.30015426730105	3.36577131709878	3.32613604720908	3.2617528707288	3.34969079085847	3.40923392605617	3.36814983671929	3.4048447911918	3.39502911072916	3.35401679641281	3.303675683332	3.36486165370602	3.31269640679158	3.37246162676863	3.38963378668385
MYL12A	3.50075259687203	3.49756034837034	3.5175380689343	3.51028590947586	3.5276929281584	3.51109094536018	3.457396011359	3.50075259687203	3.50378560416166	3.49514894011952	3.46988714927068	3.48338401432438	3.45953007226118	3.48863288419619	3.46927525957501	3.51318231822534	3.51231005112203	3.64907242298759	3.5150323423167	3.40379300562903	3.39630130098935	3.47565803971079	3.45823364364854	3.50503399188679	3.36327503402078	3.45331258614776	3.45983708323837	3.56692336907558	3.36744674692103	3.39080971426531	3.39651082335176	3.45983708323837	3.50914120330976	3.45689796941889
SMARCC2	3.1650873210232	3.15830845804365	3.14473222898662	3.14122215783412	3.20765782776191	3.14780745750746	3.16870867538615	3.13704706840389	3.16863179023032	3.1780047816765	3.21422313502373	3.15176426012282	3.16017515796953	3.19259574626208	3.14068802209424	3.14801061675566	3.14482292957983	3.29062506104499	3.08152561417228	3.15842088517408	3.07495693368801	3.1682068048787	3.16538797094062	3.0853575376172	3.17434615985282	3.22894681555236	3.08588868710507	3.15216155450785	3.16863179023032	3.21553300771276	3.13350137574538	3.16118192928925	3.05476909022174	3.08365799851764
ATP5B	3.62035618699015	3.58947477321164	3.61001645036479	3.58211688100278	3.56470140360614	3.56165962727685	3.60418425016705	3.60853032350331	3.61001645036479	3.55765577250226	3.60341591089044	3.60572176679969	3.61803977204425	3.58728958263493	3.59284467028849	3.60029922326148	3.59284467028849	3.5788724223951	3.60236788318308	3.57076926451162	3.53034647020594	3.5788724223951	3.57942639043372	3.56336166465564	3.64321630879152	3.59284467028849	3.63556761407604	3.56470140360614	3.50115768955842	3.66082743047838	3.57374195464967	3.60783411101112	3.55970858091408	3.58666989999825
EMP1	3.60939549689961	3.62458353625719	3.65759331152849	3.65579481274782	3.65297268027169	3.62602890035271	3.50730898769511	3.63084672500897	3.60701154508105	3.63470347419246	3.57645608915537	3.65216905803641	3.6167648198895	3.63727353456018	3.64127043101235	3.61803977204425	3.63939433840855	3.43277567069256	2.98756263502421	3.15822286629398	2.75891688175913	3.57307984513528	3.43093351152265	3.13990624662164	3.11363759988763	3.36685390798292	3.12997386925871	3.24631444721027	2.83289570574039	3.29172223860892	3.15871726797944	3.149537993725	2.91439144146174	3.2294530242567
CCT6A	3.36174862401947	3.37529853407631	3.40506429189657	3.37822619401109	3.4213145678732	3.32562420129899	3.36725152531407	3.36307545412869	3.36288665675932	3.39520007478779	3.44478186422318	3.34831932634061	3.31371666885377	3.36707517013039	3.36038910765799	3.34831932634061	3.3786096342374	3.48307534482675	3.76440564491376	3.52851121065751	3.46198400741754	3.4213145678732	3.43316637706464	3.46304975412254	3.46471426362706	3.46334740035667	3.48727241917803	3.52361440532756	3.5696027407535	3.5268933188431	3.48891031569744	3.49966337505494	3.45689796941889	3.5183525052691
ETS2	3.19750933827248	3.16519229130874	3.23479084659605	3.17734134288942	3.22148042536824	3.29825910875067	3.37050418921869	3.28195111449486	3.20967803714618	3.20644427426511	3.32826291274487	3.38417251951303	3.17434615985282	3.21022915058321	3.31930047104669	3.26326189890527	3.18366101093154	3.45629499713182	3.04729231998031	3.29329143479353	2.91812234082482	3.30438540764874	3.35632884154716	3.10231566417112	3.34743632611973	3.28850202554274	3.14036802540131	3.28022778941209	3.16260968892909	3.17220416845645	3.19093914436954	3.2231435847996	3.34226352831555	3.17734134288942
RARS	3.32742935506788	3.36038910765799	3.33707100750563	3.34609541939994	3.27924360773081	3.29155808843354	3.36707517013039	3.33853075845725	3.33378020207797	3.32727418277409	3.32692317862719	3.32216949261688	3.31437113851274	3.32123108922952	3.327656499992	3.34595503466005	3.32091446898488	3.17630758000656	3.28559406944245	3.31282757781587	3.28048533487856	3.25927013861496	3.24147925779363	3.31030353619161	3.29840387328198	3.28037223343871	3.36871257037868	3.27220677552273	3.3005965215878	3.28469758757303	3.31611409325432	3.219210291694	3.27884653305494	3.30468507975855
STAT6	3.18054905081494	3.11748810066919	3.16196354766236	3.10527704511584	3.18936533434264	3.07905430255276	3.13303532189889	3.13913983771262	3.12977448977102	3.11997994784264	3.17630758000656	3.16546977402764	3.15204716590944	3.13129303020101	3.17623029108494	3.12890433370433	3.12085514252965	3.19984853018505	3.08111835232928	3.214463347846	3.00522394645299	3.17318890439197	3.14538631547931	3.11741833081051	3.06435979078101	3.17220416845645	3.06282096086681	3.14666762628829	2.90363817814274	3.08458720550266	3.19762238908473	3.11194139019518	3.0507941831257	2.98796857351903
ARHGEF12	2.8577738435983	2.86047328469608	2.84238738063027	2.86651606720069	2.8422886221611	2.8536430169712	2.81704082420384	2.87011248345037	2.84820778419408	2.85744137674623	2.84372651225847	2.86000089436162	2.84158614113426	2.84611400315716	2.86030373600593	2.8611804473078	2.8720353653808	2.78600412532602	2.75716341514477	2.79889179840915	2.67203382417106	2.75830242182565	2.81566191878303	2.77907342429815	2.75929356041065	2.76302371957227	2.69044320901111	2.81009849803395	2.780743436199	2.84566468256734	2.77887155783869	2.80649185889718	2.79618294242043	2.74483333095075
VAMP3	3.28559406944245	3.27924360773081	3.24222544572623	3.28150495410428	3.17031733882811	3.27895602595365	3.23259726047784	3.29768133262205	3.25399543354175	3.21346952415629	3.2292791114504	3.27869156438227	3.33324696474775	3.26627541251306	3.2937619841575	3.37093585648546	3.32265562767696	3.11086091227919	3.09466876093302	3.10096885242609	3.24022476180829	3.16830827335641	3.09178420238896	3.15627742806411	3.1915330868262	3.24876968185053	3.21614248782415	3.05796759174502	3.15909736047578	3.08332640517368	3.16546977402764	3.09837179507355	3.19984853018505	3.16606242720035
GTF3A	3.46580819003681	3.50275952017495	3.50339545147935	3.52323679913074	3.511451453514	3.48020162395602	3.5070088472825	3.53309275964398	3.52502951449954	3.54534030213494	3.48793967630281	3.49359632552956	3.47331251328921	3.48891031569744	3.51711454292466	3.46067801817909	3.51028590947586	3.52050809157034	3.50339545147935	3.46267913284876	3.46134793694284	3.50226360502217	3.4244065028567	3.56887894345493	3.58804019841304	3.44401025312117	3.457396011359	3.47421369993496	3.45138647739121	3.60939549689961	3.44037079055894	3.5268933188431	3.60236788318308	3.51071615471075
SCP2	3.5560641916866	3.55442557174599	3.53034647020594	3.56015291521214	3.52986660128542	3.54953772951348	3.55442557174599	3.56634925148487	3.53925646815967	3.51630880798624	3.50503399188679	3.53925646815967	3.55239937166614	3.54367301631605	3.55392886594347	3.58370855876996	3.56015291521214	3.45502852719066	3.49096393118289	3.38785507818848	3.41459090324975	3.49820163416419	3.43809341086165	3.44506924302731	3.38564780614099	3.45529511545383	3.35337735193494	3.45138647739121	3.36685390798292	3.39520007478779	3.37804501162488	3.23829979699552	3.53309275964398	3.33929284101518
ENC1	2.80465346893373	2.8422886221611	2.79664896730329	2.86860174637725	2.88824159098182	2.83224130728305	2.78687497795842	2.79031131505869	2.86929628054634	2.81481257775917	2.78211229616325	2.85490635464465	2.82934656037837	2.85380042291848	2.79957448152674	2.84893581520863	2.86381243453197	2.86489155144698	2.74830568839034	2.69751939599012	3.37566593039918	2.68823706969773	2.81957227538113	2.79231411168558	2.76996013236872	2.94465130316887	3.00475007095315	2.83224130728305	3.12828242813735	2.7956411294712	2.84862232403124	2.6861745544411	2.93422286288052	2.94758603441486
SNRPC	3.15880946051082	3.19196850325647	3.16440893657898	3.18437058648383	3.15150978614137	3.11183919531975	3.15671802795256	3.15976096194013	3.15564128849248	3.13981680033573	3.17064179990458	3.14385479826367	3.1376519724253	3.15486093141191	3.15120596061695	3.16138175823854	3.1224730714179	3.23490946226047	3.27594228478138	3.19069799471142	3.30880098567704	3.2378502567083	3.1529082933882	3.23094158260827	3.28867046514977	3.21379702448478	3.29201433450932	3.17383129390815	3.22935919269148	3.18734869060103	3.25336374195511	3.20530626356646	3.2668416558865	3.25388381617544
UBE2D2	3.19410167310376	3.22671551619679	3.19802990154674	3.217535981861	3.14538631547931	3.2294530242567	3.18101206863072	3.21999026873801	3.21326460736468	3.20214292483333	3.1494469855672	3.21553300771276	3.17675519751418	3.15880946051082	3.21077137824636	3.20057283640334	3.21067680590631	3.06895399714548	3.19069799471142	3.11233170751029	3.12392917512063	3.13051483780727	3.38843675511386	3.0528874308131	3.31995535573038	3.16774717688548	3.16196354766236	3.14801061675566	3.18235857023092	3.04721645229729	3.0962092124352	3.04055166929853	3.11379817218245	3.19259574626208
ADIPOR2	3.33253018292347	3.29688439053846	3.29781070809788	3.32969168802082	3.28048533487856	3.28772791971166	3.25812018231908	3.30301049359452	3.34462288812688	3.33838639033965	3.26481505405849	3.30659144468234	3.33757792538238	3.29361058587421	3.33501891670168	3.37752445022028	3.38141561709865	3.26481505405849	3.36425810774756	3.26115608057283	3.34640816923513	3.28559406944245	3.2306365334212	3.1507388206744	3.26813088987759	3.22324461788145	3.34091480718065	3.25152523206387	3.2031667398389	3.30659144468234	3.23817505817947	3.27608995944737	3.29574589723233	3.21675022325959
GRHPR	3.27975846452316	3.27220677552273	3.25960025197632	3.24207894582941	3.22646952443021	3.21494945743153	3.22690982938303	3.27451550005386	3.27649942511971	3.21885312956155	3.26975423919978	3.22349069107234	3.2427937332108	3.27095529124775	3.26637495738074	3.24391019783706	3.24666705101729	3.05360680450168	3.11391388699854	3.14841304245412	3.1785408405795	3.16863179023032	3.08111835232928	3.18977355707719	3.08448827994142	3.16632777720536	3.21174520558602	3.25551467411138	3.16743344214869	3.23659894146188	3.22159372573007	3.10609900109964	3.12477300588016	3.10148886984744
GPX3	3.48231719537859	3.59493118506467	3.55765577250226	3.53266848137819	3.54410066061494	3.53877940175911	3.48134653308851	3.54916755715562	3.54755864368033	3.60102908888379	3.53516083267443	3.55545739704214	3.63796022993321	3.63084672500897	3.58078399770215	3.59103839809071	3.63322000541977	2.66587472392672	3.46927525957501	3.01115981320401	3.031071966025	3.36272627932622	3.42349860036779	3.14549765524562	2.56852738219896	2.86937331524613	3.33472776380058	2.7541170177632	2.82276610851923	2.91590037898846	3.03859814125442	3.18682477178119	3.09064753990874	3.27634321706443
SLC9A3R1	3.47478054831611	3.47421369993496	3.46580819003681	3.45112397214505	3.45502852719066	3.41605698580586	3.47530775204883	3.47826907409397	3.48191178118488	3.4171502653542	3.45983708323837	3.48655983324756	3.45112397214505	3.46334740035667	3.46391814559298	3.47565803971079	3.47925561512169	3.19069799471142	3.3882657876829	3.48430450825841	3.09827591637601	3.43703018490247	3.46863395861768	3.44037079055894	3.35141783189215	3.41829505521707	3.29185919418509	3.45823364364854	3.01830264065299	3.39307098199024	3.33361479370914	3.36945241710864	3.13341758967479	3.35232505437795
FLOT2	2.9194346724056	2.90762621658802	2.86429670196456	2.89058018734766	2.83329591336705	2.87565893650938	2.93451650073616	2.88903103217154	2.91429139103716	2.90872264774289	2.8986915874085	2.91636408985266	2.90535086020869	2.91662127272589	2.906523459096	2.88858152449858	2.89277745308451	2.86346200226439	2.89253116117832	2.8806929416888	3.00368525109523	2.93967838059909	2.78307746653038	2.86047328469608	2.88248676008313	2.90334481785037	3.08635150280187	3.0470416545972	2.8219995939375	2.85401876858702	2.89921590917175	2.7768991994744	2.97334759751123	2.89496827543956
YME1L1	2.99718035186476	3.0162001758313	3.00132669355885	2.99580739789756	2.97879919983449	2.97004816980854	2.98409255566175	2.98562818391768	2.98304638957081	2.98402355498038	2.96866672259869	2.98033666299361	2.99544998185729	2.96726726640592	2.99322524362067	3.00805908829796	2.98689435819901	2.89167406579737	2.90967015388926	2.9435492581718	2.97523205634992	2.98505050871174	2.97848476088304	2.96628566552348	2.9436348134339	2.94265926837887	2.92308196176833	2.98328279228833	2.95170308747712	2.9550424762891	2.92521780692745	2.97146789679456	2.91175215085288	2.96611904563702
BAZ2A	2.91992818550062	2.8804400605896	2.89982519953038	2.93451650073616	2.9686060836682	2.90091384746138	2.93809697450978	2.91035905423084	2.91214392258701	2.96416118224251	2.9297061001818	2.91349870077381	2.92529100931257	2.93668422334934	2.92452402636735	2.9140249978262	2.93626870946798	2.99580739789756	2.89542468611936	2.93168002524235	2.8829298751618	2.93875596876382	2.97857474385262	2.8428402371105	2.92266515416167	2.93844070102124	2.8971499126915	2.92552259205966	2.88084144908279	2.9040511507074	2.8848282598175	2.97350002862092	2.91184369740367	2.88364090199096
SF3A1	3.09384921726576	3.09100766437115	3.0764681876634	3.05511147668789	3.06601739954847	3.03795987973875	3.05587985427929	3.07789614668636	3.03751598307421	3.04739093244445	3.04369674390037	3.04261000699328	3.06724643028556	3.06088350015835	3.05306629238238	3.08043493542281	3.06198616279311	3.06205632837376	3.12317059425413	3.04956006235223	3.11485658656128	3.08036498177425	3.05047132423035	3.11241825793058	3.0507941831257	2.97808134411797	3.08102924825226	2.97217045554566	3.09466876093302	2.99266603773145	3.09916367720257	2.97153427618029	3.14987585265425	3.09148400341178
COPB1	3.45689796941889	3.47236715674862	3.49284798857624	3.48272764108532	3.50825969418205	3.47421369993496	3.49618026821408	3.48191178118488	3.45983708323837	3.47021005415934	3.47514777785053	3.49618026821408	3.46163157035224	3.46530620255058	3.48077013845063	3.47202500278708	3.45656134933812	3.46163157035224	3.44037079055894	3.51398409395146	3.45303266774114	3.48191178118488	3.41649544886512	3.50191172901566	3.46416275092318	3.40950265824515	3.47925561512169	3.5336047910004	3.5025315519921	3.63727353456018	3.49485604313462	3.51921614376854	3.48077013845063	3.45718436995785
CST3	3.42069481213382	3.46988714927068	3.4255254630732	3.41126169157693	3.43180545330741	3.46163157035224	3.48829110078276	3.50730898769511	3.49359632552956	3.48581066468548	3.44560308306291	3.46530620255058	3.5025315519921	3.52005007022762	3.44712232427033	3.48581066468548	3.46067801817909	3.20530626356646	3.40923392605617	3.21622014512374	3.34932211381896	3.43430794212292	3.349505827823	3.31633850431466	3.36230896206611	3.43732601591905	3.27031382851867	3.36782709942263	3.32216949261688	3.24876968185053	3.36230896206611	3.41376337175114	3.3445032071124	3.37069772071706
TMEM109	3.2972467853313	3.29903262725294	3.23203704835097	3.26351111147602	3.21162295684981	3.18141605126742	3.22550296656293	3.27845008841877	3.24725933066068	3.18892526528977	3.24725933066068	3.25152523206387	3.24827649336452	3.25869501389827	3.27107207591744	3.26146915426757	3.28867046514977	3.06919057593486	3.26899327783637	3.1917455624101	3.17171230534268	3.23039768369846	3.21999026873801	3.3391166500514	3.19576091357166	3.34932211381896	3.14972124915108	3.24391019783706	3.06884001621161	3.19528549153911	3.19046653779107	3.18539033964058	3.15354988963943	3.34240012689263
IVNS1ABP	3.2247248683992	3.16528808553445	3.28529923934869	3.18614415924885	3.22324461788145	3.14557003188619	3.25838518520364	3.22596646553847	3.1599597350578	3.23703577636469	3.20530626356646	3.24902193424238	3.16781872374339	3.25838518520364	3.28292807215459	3.23659894146188	3.18132260588801	3.3240840798435	2.9949425443786	3.26756692584317	3.16008799260291	3.18333575779301	3.29574589723233	3.32808856658861	3.4063399855413	3.18375350432889	3.26915000966574	3.28307288413934	3.22365614415595	3.44609444239554	3.30277672782109	3.28435357001626	3.38018007249427	3.28097063706946
OAZ2	3.04152944738754	3.04292635211545	3.03142591401315	3.0391422947043	2.96835424641844	3.02238093732074	3.0293301308322	3.04174645168723	3.01081795539027	2.99528897827963	2.99536372244694	3.00245864571041	3.08381651052111	2.97808134411797	3.03906311887478	3.03975042989862	3.04138948461264	3.03996120815239	3.06895399714548	3.02194528152333	3.11121497897187	3.01497479362862	3.09220244084074	3.06665002167026	3.04638150184906	3.07763543271658	3.06354155824788	3.02799706906238	3.09418929278814	2.95968072597599	3.07209190183205	3.02998714297954	3.17158512345648	3.06264620819962
ANXA7	3.40851657944072	3.41049271288171	3.43203193666792	3.37752445022028	3.4204389792849	3.35737871310625	3.43008588486647	3.43063705793875	3.42151959476285	3.41147246728466	3.41170732861765	3.3986546647659	3.37340218726613	3.41742014783976	3.4029881473812	3.37529853407631	3.41247806068706	3.49045063320321	3.35575668728281	3.46391814559298	3.43680070006687	3.4039684470187	3.44951213400734	3.27634321706443	3.41170732861765	3.35319653407364	3.38843675511386	3.42174312637453	3.39979692998662	3.45656134933812	3.34415993618483	3.43248435751223	3.44529429591364	3.38244612650428
ZFP36L2	3.15734205199155	3.07600246912721	3.24504082781395	3.16490187072553	3.17242709573811	3.09705691235262	3.27995672765438	3.14936537088983	3.21132086740432	3.1725205595224	3.10452869905953	3.16917083421802	3.28267343532813	3.26253430219553	3.20180079698584	3.27540098951504	3.1420660458131	3.37675925924837	3.04395214137106	3.10224062250828	3.1954848421882	3.27939511259959	3.02799706906238	2.88490337461694	3.05618278698991	3.3306052662504	3.08339609802788	3.11335013883456	3.0910735506828	3.01527274666839	3.09303424164119	3.0926567740073	3.24681430662685	3.02710030155072
CUL3	3.0229278752991	2.98386968733991	3.00342500506309	3.02514886315702	3.00036195930081	3.01983120117205	2.94052961860199	3.03836361773643	2.96225075250155	3.02179952380333	2.95497129687865	2.99229792400879	2.99313952145295	2.9814103163449	2.99835132114637	3.0302347646564	3.00132669355885	2.7960940552931	2.98924250574355	2.85150673241522	2.98782524726211	2.89885938077427	2.780743436199	2.8944288869822	2.88300716229705	2.92630226349717	2.82723833029157	2.91175215085288	3.07847625498425	2.88214280517875	2.91998807324044	2.85271227544579	2.83190214609366	2.86703934438818
PLEC	3.07209190183205	3.051381659741	3.0782871833583	3.02507867372297	3.08093243371862	2.9358753240616	3.07600246912721	3.09457868230191	3.107044880201	3.12746128158227	3.12908090844587	3.07209190183205	3.11800271789409	3.15024467254914	3.0886969335646	3.01756271065182	3.09203506580989	3.29948874576331	3.1187626571212	3.08644190602126	2.99108898201584	3.1142203073314	3.13737787804939	3.13614398156584	2.95732113157054	3.02343835509963	3.15306955723526	3.18305403909236	3.03515496747362	3.17130733326036	3.34027663458111	3.02660470788724	3.06237411059322	3.2256049298614
PPP2CB	2.99605912353259	3.00252442487855	3.00325358743621	3.0217337321769	2.96653042842897	3.03757831503507	2.96455566171674	3.01928419699218	3.00843564397536	2.96246737410516	2.98562818391768	2.98782524726211	2.98815271457449	2.99273425485056	2.99605912353259	3.03896302383319	3.02389891293418	2.95010552257041	2.92299788507206	2.88543327606013	2.99910039264004	2.93168002524235	2.98496980472773	2.99782025666246	2.91992818550062	3.00812884874586	2.97088371465327	2.96933324950381	2.86616492460674	2.92091075303533	2.98573006573398	2.91900023151923	2.93302104665047	2.92368911709228
HNRNPF	3.12624411428315	3.05451335632259	3.07747834458781	3.00438488969965	3.07680197162112	2.9674298909734	3.06021519733464	3.09730299966523	2.98782524726211	3.01193794193307	3.10031382954118	3.11921862701865	3.07462499017279	3.08261039430119	3.10877945447413	3.09185430382462	3.06103641219498	3.12968951174163	3.06419872666633	3.06063006940199	3.17841316349343	3.09713833741052	3.01945957256995	3.01596189573159	3.06993883324329	3.10166320403544	3.16986713661822	3.04019807074267	3.22237787638698	3.19882281458908	3.12617153821902	3.12392917512063	3.2621116727369	3.08478811267965
UBAP2L	3.042381100858	3.04460545306648	3.03189708654805	3.04108720779141	3.06919057593486	2.97558925144276	3.03400944583169	3.03959746669089	3.04966829201512	3.073395633875	3.06773831589918	3.06593497202839	3.04336296073141	3.061628456666	3.04253969357318	3.02457013443115	3.05033033390476	3.14414140462257	3.08043493542281	3.13435157211585	3.11800271789409	3.1151452135253	3.10723601832483	3.06834616001808	3.12191599150815	3.09705691235262	3.11967466849292	3.16230037361619	3.08754530090173	3.13934679666945	3.06460417289205	3.08770384293912	3.05963895961733	3.08918822167142
TPD52L2	3.32010743525612	3.303675683332	3.30252113941252	3.29361058587421	3.30399311320816	3.32167411181318	3.2896315824953	3.29885884191115	3.33486931612545	3.36646544378447	3.34595503466005	3.26573645265735	3.30604682169981	3.31418156632547	3.29248256878757	3.30399311320816	3.33794818360461	3.31030353619161	3.2894605955601	3.28195111449486	3.33609544574694	3.32200770907113	3.38141561709865	3.32843523441625	3.2617528707288	3.28546862115218	3.42834131247777	3.22704246712665	3.38963378668385	3.15661839923245	3.43316637706464	3.35884545435756	3.33271111094619	3.31593109884785
CRTAP	3.02514886315702	3.04284830446728	3.02457013443115	3.05331401629473	2.87993254963684	3.05126043936694	3.00457601102461	3.02457013443115	3.06387595447015	2.99283198399009	2.9543971798738	2.9391355735656	2.926631364149	2.9968599675786	3.03426150006764	2.99329438451042	2.98481835455653	2.92802685686872	3.04039727654724	2.94834560667535	2.85877362849293	2.895618205434	2.87923751837594	2.98066184758766	3.09583541423066	2.89160528880503	3.02946967178068	3.12077402637039	2.9100640215936	2.93528486303255	2.99200067432606	3.01025496324879	2.91198204098157	3.03652759775936
CACYBP	3.13957274636939	3.16851610354447	3.17810648194921	3.17361329601872	3.1509201732068	3.15299230139179	3.13604374170783	3.17675519751418	3.09638200684679	3.11932412672156	3.1326781477746	3.14861055356678	3.13427970104908	3.13584538167414	3.1497850938779	3.14149681032276	3.15650787392075	3.16538797094062	3.27995672765438	3.2294530242567	3.30205827086241	3.16567524942276	3.23614431558557	3.2040709635933	3.4257421649765	3.1501572185767	3.32313800210587	3.26747118768441	3.300283510428	3.30438540764874	3.16615214519372	3.24079924170817	3.32641967950028	3.2169725955383
NBR1	3.14276384053032	3.14972124915108	3.12206205414053	3.13957274636939	3.14658164190338	3.2066142299526	3.11534421040493	3.10862607540656	3.10931722925965	3.13643187825853	3.08069507926787	3.13397130322437	3.16977309228677	3.13466213193848	3.11852609168725	3.18199267589114	3.12920460643289	3.02446638303755	3.10382123461464	3.08730333121617	3.23124208975968	3.07518027027812	3.1046771314226	3.13696300675304	3.07305904485238	3.09721852493603	2.96027685071183	3.04841621750536	3.21899204626866	3.07045998042209	3.13539714049518	3.09785312142777	3.16279795365795	3.00334798244855
DHX15	3.38244612650428	3.36782709942263	3.42331322360879	3.38141561709865	3.35015710973187	3.35401679641281	3.44506924302731	3.39307098199024	3.36782709942263	3.37093585648546	3.41670079701333	3.42192269480782	3.37144729712017	3.38181006278498	3.40103616883485	3.36080173029459	3.34969079085847	3.43649937074892	3.38347867971661	3.44630734153294	3.50616856304857	3.37543625161141	3.46134793694284	3.35945509484753	3.40164504846729	3.45596484145387	3.38682658434067	3.44037079055894	3.54103364315345	3.44291328098756	3.41948565195211	3.37957611408847	3.45983708323837	3.35210845853502
UCHL1	2.69074285398802	2.74176232521861	2.62515471537792	2.64152371040275	2.70621244341787	2.80341097720847	2.64286309670165	2.62168439249198	2.71451188745932	2.67088830068272	2.66718476654931	2.68927168594805	2.73191599184166	2.81180915669538	2.68269735512083	2.66849692078955	2.63558740910213	2.83086343207204	3.25361025815782	3.31664343554514	3.61079057117469	2.72326331876699	3.37543625161141	3.20432345298072	2.71967248946207	2.77939347088372	3.46799132683328	3.41577827973706	3.52939769573673	3.52502951449954	3.44792218929725	2.91282368424638	2.76302371957227	2.96131713140723
PSMD3	3.12255145160815	3.01062290229996	3.1114017964375	3.0853575376172	3.08448827994142	2.9088740598425	3.03744625446833	3.07963777959667	3.11602754727006	3.06576982636941	3.07638368828183	3.10270432406154	3.15788048012451	3.11886261018242	3.11302575439302	3.1349494707881	3.10198237801791	3.0553459875002	3.44712232427033	3.22740954001532	3.17242709573811	3.08152561417228	3.1652401884216	3.08770384293912	3.17504895084785	3.127819333276	3.36814983671929	3.2292791114504	3.11748810066919	3.15341868698287	3.17370600820106	3.14157660360857	3.33595714035758	3.16097350071398
ITGA5	2.96986834290763	3.1083551726779	3.0392356792241	2.91907944509901	2.98689435819901	3.10411726524956	3.06256592582432	2.96482555505984	3.01805409437625	2.99259823577106	2.96257177157726	2.9071461020799	3.01298400368268	3.0186807974332	2.94930574884016	2.95663873309681	2.9449510399802	3.14861055356678	3.10885096122247	3.27751958990446	3.02544026140449	3.04961417718368	3.30963175718599	3.15909736047578	3.12706836961009	3.14131324660605	3.38742312736606	3.16196354766236	3.04336296073141	3.04328433184637	3.27528133960528	3.05713826004399	3.33943384708519	3.22089641413389
CSNK2B	3.47088207110838	3.45689796941889	3.46830233716672	3.47331251328921	3.46304975412254	3.42834131247777	3.44318517260151	3.45656134933812	3.46013295129568	3.48164338191794	3.47118557060136	3.46416275092318	3.51587796341324	3.48543181343127	3.47725120755969	3.49067514296933	3.48410545367597	3.43895078032804	3.40610363844986	3.36245714257512	3.51109094536018	3.41027867820531	3.35366382388018	3.44453462049525	3.41438160333079	3.38441051212014	3.46416275092318	3.39385097745064	3.45000629979027	3.40180247044865	3.48696555632499	3.47690392062162	3.43493241657245	3.47690392062162
TRAP1	3.3063930205408	3.30768413459083	3.2972467853313	3.27084396425732	3.34415993618483	3.18539033964058	3.29107663497677	3.2683647569739	3.29011125113843	3.29714629101047	3.31964229687745	3.28109559028038	3.26915000966574	3.30263786110323	3.30413010102785	3.26573645265735	3.26555267654614	3.26870739563166	3.41805478933613	3.35737871310625	3.28282113707087	3.35475970685028	3.35456895733237	3.29288291110333	3.29011125113843	3.2972467853313	3.36799172604801	3.25138433878391	3.26264641515718	3.32613604720908	3.23844745542718	3.35667660742218	3.39717621706931	3.3237557741784
IGF2R	3.12323473660506	3.13303532189889	3.07518027027812	3.1835340585806	3.17595570709266	3.07738275011907	3.15707768279204	3.13943333370507	3.15650787392075	3.09936772099434	3.18977355707719	3.16684624880842	3.13923138373418	3.18426324801281	3.13276294418137	3.14905508752674	3.15281825435419	3.07038474887021	3.23094158260827	3.20180079698584	3.24001343054331	3.06701890180156	3.17654772663048	3.18121652850816	3.02536873434603	2.98606768894448	3.15243874169235	3.24841008233529	3.13051483780727	3.16106438421781	3.17361329601872	3.24435903771834	3.22955817132756	3.2195851410166
RBM5	3.11302575439302	3.11905128398558	3.09080064810796	3.05571668877382	3.16927943964047	3.06884001621161	3.13505293708597	3.05670158352778	3.09185430382462	3.07924286357823	3.12434690934505	3.10476026400427	3.11772257446571	3.15842088517408	3.07038474887021	3.09474969916736	3.06055111357579	3.09600808926968	2.89042434504978	3.07938923386446	2.90708202153171	3.11353528379342	3.05243807955867	3.03419816117443	3.02807282507427	3.07313154730327	2.9449510399802	3.06338515525863	3.05503355785043	2.99893525730205	3.04526224392403	3.00656892100742	2.95511853720467	2.93422286288052
SGTA	3.10946532279758	3.07476703470685	3.06576982636941	3.09644202144366	3.11667614784312	3.10060636151219	3.09277819119049	3.06369304714976	3.09629704035985	3.1224730714179	3.07789614668636	3.04677888926714	3.0969587269104	3.08054196647016	3.01233982898534	3.07780110736528	3.10452869905953	3.13561102973884	3.14765066311108	3.13228325125461	3.14353349162578	3.11914711937636	3.10031382954118	3.00944047372895	3.04645307814918	3.06501431376385	3.14517187285317	3.09827591637601	3.05378184434672	3.07755666739826	3.04891627906062	3.13019819329821	3.01669785747837	3.07747834458781
PHGDH	3.18655534595102	3.19610963987067	3.11640307286192	3.13533109398475	3.10565944692242	2.95497129687865	3.11834714933125	3.15354988963943	3.11921862701865	3.12179714052339	3.16333838795332	3.110336682641	3.12044393284521	3.12026926110367	3.18132260588801	2.99744152073528	3.13257716144566	3.13675649924378	3.08621389654791	3.07905430255276	3.25502916983715	3.07506904728739	2.89151475221467	3.05553833782985	3.00182437079103	2.92824263363879	3.04245270263112	3.12890433370433	3.24582013789213	3.24460370022982	3.18539033964058	3.01679218926835	2.74290544716768	3.0506961745328
TRAM1	3.26481505405849	3.28109559028038	3.25983204233672	3.27465142391382	3.26453045337489	3.30188793516991	3.2451397512615	3.27634321706443	3.24532884218037	3.25490946930417	3.21928973308943	3.26505482758965	3.27884653305494	3.25704129138554	3.25412890128049	3.31146375202827	3.27804468246847	3.29985467044305	3.26975423919978	3.20258248150322	3.29559021491129	3.26813088987759	3.34985346201137	3.20192618581173	3.41027867820531	3.214463347846	3.20351386288437	3.24582013789213	3.27845008841877	3.28745732509291	3.30205827086241	3.18892526528977	3.2881349311378	3.21244347327865
PSMB3	3.43680070006687	3.41649544886512	3.45193906661468	3.4204389792849	3.45596484145387	3.38900782640122	3.46134793694284	3.43546178410024	3.44360779380443	3.46220897525187	3.46267913284876	3.4255254630732	3.45331258614776	3.46041940620605	3.42686088320182	3.42001337342631	3.41649544886512	3.35120965325385	3.71627596059003	3.48371788267045	3.49820163416419	3.43871566863406	3.48272764108532	3.48936180665178	3.46830233716672	3.48829110078276	3.48829110078276	3.45258198174761	3.44478186422318	3.53772422816079	3.49556951045606	3.51587796341324	3.62132657092691	3.50783929440991
ADRBK1	3.00146899815339	3.01587688374337	2.99950562620264	2.99950562620264	3.02522124572596	2.9916753098398	3.0115091629343	3.00475007095315	2.99662520066087	3.02748608593557	2.99466638908604	2.94889922704521	3.00428480276569	3.00851972415077	2.98280801868148	2.99935245658037	2.96933324950381	3.06665002167026	3.13643187825853	3.05757201540443	2.99389652783346	3.08895519658957	3.07180102213996	3.03142591401315	2.96264322460012	3.03066775901421	2.95431319627353	2.95952815617446	2.9929979885929	2.93929423509139	2.95762339739813	3.00094968225129	2.9739521348502	2.92931240704202
MGST3	3.45383528995164	3.46198400741754	3.38584261848107	3.45656134933812	3.33664968176177	3.43975929988013	3.40275048669904	3.50226360502217	3.4039684470187	3.39807395925137	3.40652011476404	3.42023290538082	3.41357681196023	3.39474757308756	3.43292684570899	3.44016867040234	3.46530620255058	3.32547818719422	3.41126169157693	3.22497175339132	3.51028590947586	3.32969168802082	3.31711329644176	3.38141561709865	3.60418425016705	3.28837180831248	3.37229242880382	3.52809749169319	3.37543625161141	3.36121761985936	3.30301049359452	3.24460370022982	3.32485881775178	3.36829725223458
COPS6	3.2661748555337	3.30263786110323	3.28237859554603	3.25614189109968	3.26099787629666	3.23554700606106	3.27594228478138	3.28008722456238	3.27708993047156	3.24568927387962	3.28469758757303	3.2705952206592	3.31948049768041	3.24411812892118	3.26289905278993	3.27184272677608	3.32782142031521	3.14557003188619	3.40048923659456	3.22148042536824	3.25192531480443	3.23275955952452	3.17970216297336	3.30846214681023	3.25412890128049	3.25869501389827	3.15707768279204	3.22917657376596	3.2451397512615	3.22078339377426	3.27184272677608	3.19133586063856	3.27451550005386	3.45027862397984
PPP1CB	3.49045063320321	3.51879293659623	3.51921614376854	3.54367301631605	3.53124525501491	3.59964557007522	3.48655983324756	3.5175380689343	3.51109094536018	3.50953092093068	3.45846985295116	3.49790357538716	3.49514894011952	3.49580922846822	3.50378560416166	3.50730898769511	3.51276472244195	3.46391814559298	3.37529853407631	3.48307534482675	3.43225687836032	3.49485604313462	3.43008588486647	3.37246162676863	3.42258648919454	3.36155147982417	3.34489242916001	3.35054544072764	3.44291328098756	3.43093351152265	3.4213145678732	3.44337316528452	3.4244065028567	3.43032154427936
PLEKHB2	3.21095077475302	3.21223698074328	3.19485965847536	3.21575941573991	3.20542895902807	3.20605871150683	3.2265816962864	3.21839238176972	3.20147168047043	3.22178002325785	3.23124208975968	3.18864638185286	3.20118164785246	3.20258248150322	3.24207894582941	3.24645898576018	3.24865179561591	3.21649757441465	3.33271111094619	3.23338671554566	3.23212364175696	3.20025326286546	3.21795551030121	3.21326460736468	3.17280607456418	3.29361058587421	3.24424769930052	3.30399311320816	3.31571947773923	3.18054905081494	3.22917657376596	3.32277747355446	3.28772791971166	3.11921862701865
LRP10	3.56069461729799	3.511451453514	3.5183525052691	3.56408930831671	3.57307984513528	3.55065353369966	3.50226360502217	3.52401369504179	3.57645608915537	3.59103839809071	3.52939769573673	3.54103364315345	3.56336166465564	3.58666989999825	3.55545739704214	3.57704203491828	3.58370855876996	3.36577131709878	3.35775513078968	3.31807063944907	3.13325070463922	3.48581066468548	3.40506429189657	3.36327503402078	3.2315896123122	3.36904778878297	3.30468507975855	3.44146100066473	3.12997386925871	3.18968670588008	3.33410891288187	3.48164338191794	3.17917713080024	3.33971008157259
HSD17B4	3.46013295129568	3.49820163416419	3.45027862397984	3.47826907409397	3.52895936548264	3.41577827973706	3.48077013845063	3.48936180665178	3.50191172901566	3.44291328098756	3.50226360502217	3.49966337505494	3.46334740035667	3.48231719537859	3.49618026821408	3.47021005415934	3.4916849127251	3.04686750138507	3.29999900084289	3.34860092227375	3.31890398580434	3.39502911072916	3.41376337175114	3.35542541183565	3.3063930205408	3.36848456874643	3.29107663497677	3.40851657944072	3.3240840798435	3.27271859657363	3.26826523054974	3.34969079085847	3.24620629090433	3.2851386411726
NAP1L4	3.24302319679347	3.23275955952452	3.24256967863446	3.23338671554566	3.23958544482744	3.16851610354447	3.28717188879039	3.25995908030874	3.23923732642053	3.27634321706443	3.2551847140545	3.23052889670397	3.25377121264327	3.24435903771834	3.26960110349549	3.21885312956155	3.26278794943089	3.39365656537349	3.26050990785646	3.36100879806565	3.32992566378694	3.31269640679158	3.19485965847536	3.26587427744099	3.28460635967039	3.2851386411726	3.19518277044727	3.30993036055661	3.31452240609853	3.25950918785767	3.24314802019926	3.26505482758965	3.20807489284595	3.23490946226047
GSS	3.20088932274108	3.21675022325959	3.19281717949875	3.18366101093154	3.19836870042307	3.12890433370433	3.23566793938087	3.21274974700108	3.2419793150939	3.21174520558602	3.24934353260267	3.2247248683992	3.2044348069418	3.20741306247082	3.20378093570556	3.18333575779301	3.220665109598	3.28097063706946	3.37752445022028	3.28267343532813	3.17666742544419	3.25910922693043	3.27829678160184	3.28420471198044	3.27788305232502	3.23892577780712	3.20553114444041	3.24666705101729	3.25204739735008	3.19698873117102	3.32742935506788	3.2894605955601	3.19945624099613	3.38223512169478
SOX4	2.83654327395928	2.87173589371321	2.97728378433401	2.9005731553977	2.92073444787029	2.92039204223702	3.03243439016932	2.89220594508028	2.962079898852	2.91222943100515	2.99570404482424	2.83319512357481	2.96683773900097	2.92816579117788	2.89231607661529	2.94912539113154	2.90932946714499	3.43203193666792	2.91446960396518	3.09203506580989	3.32060438711951	3.11591099940972	3.06221181407954	3.25125234531319	3.26278794943089	3.1142203073314	3.02619167767932	3.21484870611256	3.38244612650428	3.37752445022028	3.1245008237085	3.1931640696911	3.31876659108768	3.21545725336431
BAP1	3.16333838795332	3.13325070463922	3.13729211283549	3.13019819329821	3.14936537088983	3.06750205538238	3.16061291383052	3.12624411428315	3.09499609046977	3.14131324660605	3.16528808553445	3.11714715350972	3.15553745944292	3.13448493788729	3.14526321974603	3.14557003188619	3.13624184176127	3.13276294418137	3.04739093244445	3.15389670615502	3.00014897495565	3.19473540816298	3.12423788130057	3.14227366865561	3.15389670615502	3.1576965432842	3.17573000118363	3.16126718907229	3.10216809881068	3.09811371878042	3.20518626632843	3.1395421869508	3.04261000699328	3.1608049453549
WDR77	3.05651300685788	3.09233037765871	3.07948721295788	3.06684489222692	3.07225923425082	2.98581310774246	3.10294440836345	3.05587985427929	3.0881340184765	3.08730333121617	3.11412536023369	3.06942170501479	3.05825517102815	3.06471168498647	3.05610882371839	3.06338515525863	3.088601594179	3.01089852301244	3.11302575439302	3.12754763500941	3.09776265774454	3.15361722386173	2.97926834083274	3.05857272024851	3.07694818333293	2.92021267654853	3.19984853018505	3.1151452135253	3.09233037765871	3.08985111042612	3.06792736840041	3.0733100662451	2.9821728059933	3.08525939956759
CUL4A	3.14327395759801	3.08627676455882	3.12941883045515	3.07132624425969	3.09220244084074	3.09892959968858	3.1245008237085	3.10809333045023	3.07655449606784	3.12026926110367	3.10088606433637	3.12678403154384	3.09384921726576	3.12162312313339	3.11292572604123	3.10039766930896	3.10923758650359	3.08487434702938	3.66415455401008	3.1923580156026	3.05213097945383	3.07139798915845	3.03218720038421	3.24482566178659	3.21622014512374	3.13614398156584	3.04200340465611	3.09440073245768	3.10976085336467	3.29574589723233	3.12134023726756	3.05883178495379	3.31269640679158	3.16917083421802
ALDH2	3.45170586424323	3.46555456984782	3.47826907409397	3.3924290385369	3.49556951045606	3.39886158088125	3.511451453514	3.45983708323837	3.49879755125716	3.45529511545383	3.46134793694284	3.42479486114814	3.46895847697467	3.50226360502217	3.45656134933812	3.4063399855413	3.42639804673421	3.34322923739225	3.25078168921951	3.41742014783976	3.22965769067166	3.39474757308756	3.22033552194621	3.34240012689263	3.273316311548	3.41247806068706	3.34265886093818	3.36744674692103	3.36923763582568	3.3306052662504	3.35722446365809	3.12624411428315	3.33156748898541	3.28745732509291
VIM	3.30438540764874	3.37675925924837	3.37398484945919	3.22646952443021	3.29508742760739	3.47021005415934	3.39385097745064	3.23384459152327	3.34640816923513	3.15341868698287	3.20464406983699	3.14868007568129	3.38702020765121	3.33378020207797	3.28267343532813	3.21839238176972	3.17158512345648	3.45760721332435	3.24865179561591	3.33885787499154	3.73970586353177	3.24923941005219	3.24339011178866	3.45656134933812	3.29677801345631	3.4255254630732	3.44318517260151	3.40873808717292	3.64795897445619	3.34354070978737	3.39589248348471	3.36395469923015	3.42349860036779	3.61956159120687
SEPP1	3.62223889292981	3.58666989999825	3.57431916373103	3.5954911336985	3.51879293659623	3.62132657092691	3.65481640358924	3.58666989999825	3.59368026066577	3.55239937166614	3.59752052445449	3.61956159120687	3.56285082039641	3.55489892021084	3.58526032137792	3.55183889647746	3.54755864368033	3.70956835065105	3.40418113491921	3.60572176679969	3.2427937332108	3.63084672500897	3.60701154508105	3.42758426348922	3.63084672500897	3.48101590291871	2.67945034954221	3.58728958263493	2.94036808131498	3.6599448303602	3.15788048012451	3.46673831517918	3.35562208513275	3.57479456343309
CLDN4	3.14774292010204	3.15216155450785	3.25295238202912	3.21056540487654	3.1749400892297	3.15778516398977	3.11504274159443	3.22275635414815	3.20923629762082	3.23603931710271	3.13129303020101	3.3443020305963	3.10016032108365	3.23772821856	3.31269640679158	3.2066142299526	3.23338671554566	3.05476909022174	3.05131768363845	3.08389521046874	2.91681269467558	3.14936537088983	3.12236012721975	3.02106467385921	2.85084621363255	3.13874497533547	2.96611904563702	3.26050990785646	2.87855244926126	3.02844055367129	2.97063555399109	3.16017515796953	2.80534163049458	2.71347117040393
RPL37A	3.42374060481895	3.48053808480271	3.45760721332435	3.44951213400734	3.50075259687203	3.45596484145387	3.48727241917803	3.44951213400734	3.47629632139931	3.49485604313462	3.47202500278708	3.48543181343127	3.39651082335176	3.46799132683328	3.47565803971079	3.4171502653542	3.43032154427936	3.43941753858361	3.43063705793875	3.51795906215701	3.43493241657245	3.45794605651625	3.38264916666255	3.48450356284085	3.41147246728466	3.47725120755969	3.40164504846729	3.45193906661468	3.54916755715562	3.4039684470187	3.45090305804699	3.48371788267045	3.35722446365809	3.36288665675932
DPYSL3	2.65161528240086	2.89137585520583	2.8867839221031	2.64164080855211	2.67937620968707	3.0431108626873	2.77310535249034	2.87923751837594	2.75423470199923	2.74620030680464	2.61273302722599	2.67752721009632	2.72082854215895	2.84886925111381	2.63969324153313	2.57258865310879	2.64602652983163	3.2029041808949	2.80279311890464	3.05313061520348	2.60929121180659	2.69942790909109	2.85160483305458	2.65139223956335	2.89425707450079	2.90943273024662	2.70001167503965	3.05118521332016	2.94707519304443	3.07529128074955	3.03554014558437	2.92563168530837	2.71830836020963	3.0258556911578
CAT	2.87603497955234	2.84352663765756	2.86498328659068	2.8428402371105	2.7882708391894	2.76332569900473	2.8706366984151	2.92897920482802	2.83224130728305	2.76787627697491	2.81992482812423	2.86030373600593	2.90298244394015	2.81685898876683	2.84549713315328	2.89261764242537	2.87774578246315	2.83435726763132	2.91198204098157	2.65360851789464	2.86481064074398	2.90291583102632	2.56040932895964	2.95511853720467	2.85271227544579	2.70516493693462	2.79697357228861	2.87556944595217	2.87274530309285	2.70524815981361	2.82612217800277	2.76932816793711	2.80485067950774	2.75236417016931
PTDSS1	3.27985259339371	3.26516734950613	3.27708993047156	3.22573415207963	3.23399022181671	3.15132610841669	3.33027366120348	3.28076383731445	3.31128938515337	3.31331653836003	3.28717188879039	3.2751064085203	3.295261600529	3.28134474143989	3.30188793516991	3.23083367800587	3.26493345748495	3.47759428021319	3.55183889647746	3.40048923659456	3.35737871310625	3.35884545435756	3.4063399855413	3.37127538299037	3.47925561512169	3.3720867897265	3.50191172901566	3.46927525957501	3.40124154438939	3.61001645036479	3.47759428021319	3.39672965429813	3.3559695311836	3.42834131247777
TTC1	3.19709633880246	3.2272928880897	3.17595570709266	3.19251162680932	3.1529082933882	3.18248490318982	3.23399022181671	3.22291174909335	3.1966632492782	3.16260968892909	3.17108626650134	3.19634663696772	3.19656501297537	3.18764252395181	3.18734869060103	3.20223562071794	3.1594630964503	3.16376540854403	3.24525289196634	3.12122520818335	3.2300169009321	3.12879280949104	3.04039727654724	3.11852609168725	3.15987498314196	3.15695478672075	3.26091478302035	3.12634339688332	3.15109008410866	3.13137145249811	3.10827011198048	3.08093243371862	3.09402949834048	3.13071209806684
EIF4E	3.23083367800587	3.22872633241308	3.28617542571244	3.27451550005386	3.25309619423282	3.26899327783637	3.23373484172403	3.2661748555337	3.25229376094815	3.25377121264327	3.22402036830962	3.23817505817947	3.24504082781395	3.23703577636469	3.28097063706946	3.27271859657363	3.27884653305494	3.051381659741	3.10696518699172	3.23614431558557	3.14996608996051	3.19281717949875	3.19994531847752	3.11572134320748	3.11932412672156	3.11792604464345	3.19882281458908	3.19259574626208	3.1920889630697	3.09193410788331	3.23410548027284	3.13071209806684	3.26529220905057	3.09259682372092
COL6A3	3.15176426012282	3.16606242720035	3.26481505405849	3.20553114444041	3.12899622642744	3.42524536783982	3.33304484424345	3.2997227368827	3.46102426940623	3.28837180831248	3.19984853018505	2.95025444202853	3.40897410816645	3.33190896509764	3.08918822167142	3.16017515796953	3.08826313928954	3.65759331152849	3.45193906661468	3.31269640679158	3.28717188879039	3.19497261939675	3.52555707294688	3.60939549689961	3.54916755715562	3.58947477321164	3.53818748531949	3.50587266039598	3.50544473212991	3.55442557174599	3.64321630879152	3.55765577250226	3.58590016850309	3.68284104478982
GBF1	2.96668151024912	2.90698238152317	2.96704674539417	2.94775791851348	2.99771783735344	2.86709037307226	2.93428349159047	2.99620527285495	2.96840288953073	2.98510435819112	2.89119171899305	2.97705918721967	2.99458478317977	2.99348059874901	2.944719120288	2.97130407379168	2.98821058746441	2.90051403080579	2.91545172438525	2.8845027093375	2.97684647000217	2.9814103163449	2.90270598805656	2.8502105212619	2.9369397725527	3.01805409437625	3.03588786400499	2.83297772612528	2.9150464227676	2.82542524428286	2.85217769794782	2.94388641236741	2.77819606476725	2.93173818501635
DDX23	3.08606201796026	3.0506961745328	3.06824655064466	3.08754530090173	3.04996062456448	3.02025298024274	3.05213097945383	3.05281531831979	3.03275733169112	3.06379444787733	3.10382123461464	3.06903671313172	3.07518027027812	3.06323683691902	3.07408511249803	3.07442219281125	3.04352722138781	3.10216809881068	3.12624411428315	3.1214382904997	3.12536035107182	3.07738275011907	3.110336682641	3.06773831589918	3.15788048012451	3.10016032108365	3.08777717273235	3.03981140819937	3.04214850555092	3.08478811267965	3.12191599150815	3.09748746380229	3.12115636111333	3.02194528152333
COX6B1	3.65014238820156	3.63322000541977	3.6167648198895	3.63727353456018	3.65113646857734	3.60341591089044	3.62035618699015	3.64321630879152	3.66082743047838	3.6299464766702	3.63146206561832	3.62695997125001	3.63217121872738	3.61079057117469	3.61583528938639	3.62223889292981	3.63470347419246	3.76440564491376	3.56817324533277	3.62132657092691	3.52361440532756	3.63322000541977	3.5276929281584	3.57307984513528	3.58009111141661	3.64597588247595	3.58728958263493	3.62132657092691	3.5150323423167	3.60631876036643	3.50191172901566	3.57261860365713	3.45383528995164	3.64907242298759
ATP6AP2	3.12273188387447	3.11565786290869	3.07234686044748	3.0764681876634	3.11398600055745	3.10255303553169	3.13284668074991	3.12300460053214	3.07061481644872	3.0880261562614	3.07738275011907	3.09811371878042	3.12634339688332	3.12068125030835	3.10370931410593	3.10436868822967	3.09517938149095	3.13934679666945	3.01413202785259	3.07219137388793	3.03787799176294	3.10216809881068	3.13071209806684	3.1067806842988	3.16097350071398	3.06186578832615	3.09970063477566	3.05494325959066	3.00282565632756	3.05610882371839	3.04138948461264	2.9981043607035	3.08307400471637	3.04432069965353
CNN3	3.32562420129899	3.25983204233672	3.2743243967232	3.31299326571133	3.29574589723233	3.27816733515672	3.14996608996051	3.28226632077581	3.28086065196306	3.1749400892297	3.18815354169004	3.33813951404619	3.32925268948443	3.29619288853041	3.33683207931843	3.37312693402669	3.37418412555884	2.73835736138458	2.74520284194049	2.62104341104341	3.06362167541888	3.04432069965353	2.8026236216615	3.11565786290869	2.7952619411809	2.74310810636368	3.03014450364208	2.89662092004299	3.03309884224379	2.91967801676295	3.2265816962864	2.65129344704438	2.97542701133513	3.03515496747362
TIA1	3.07442219281125	3.08692594166068	3.07856042505211	3.08269025722365	3.15420437580939	3.09900990392863	3.15517375136258	3.09466876093302	3.07789614668636	3.05892996627722	3.12423788130057	3.09429658232875	3.09440073245768	3.09017829871233	3.07905430255276	3.08245182388416	3.05587985427929	3.18551178324288	3.08036498177425	3.15567818400144	3.35436328943516	3.205649401833	3.07506904728739	3.10436868822967	3.22378708925958	3.2090322820971	2.95348955631783	3.1771502890381	3.34758559181407	3.23855599160474	3.10904811734092	3.15584261630424	3.24446737707044	3.13604374170783
RHEB	2.91796854273546	2.94122187504381	2.92979151131495	2.95544949194421	2.87900377986323	2.93643261483053	2.8705767035138	2.93953164230498	2.91511949952605	2.87430219103415	2.90327372536793	2.9332074969055	2.89496827543956	2.89876021013865	2.95868912282829	2.91722441274653	2.96236526968082	2.97079634327336	3.0332706700732	2.96135263549652	2.98643714933247	2.91292216929302	2.90708202153171	2.99726255253121	2.90879767601549	2.98312602186646	2.93566128667433	2.99850716625562	3.03037808299146	2.9981744566522	2.98532328177918	2.98649305639321	3.0092964526813	2.94822507151417
NPEPPS	3.31202481638533	3.26870739563166	3.26783776106675	3.30356142735857	3.31188880228314	3.31730967930724	3.26005806702116	3.26072631664839	3.30864418310588	3.32505720088326	3.32010743525612	3.29508742760739	3.29700573493514	3.29143202794842	3.29741230264164	3.31930047104669	3.29948874576331	2.92360961985043	2.95875781645139	3.13129303020101	3.04071572032538	3.16851610354447	3.20955662215999	3.07863284037559	3.04320479840286	3.05950848339589	2.96766371449984	3.04222491770834	3.15584261630424	3.01858859007194	3.1707602963747	3.0257905500753	3.01764370082699	3.01844166106955
BUB3	3.25677977728013	3.25336374195511	3.25090045364861	3.26026666296701	3.24725933066068	3.20946398769835	3.27907932090633	3.25733038637565	3.24681430662685	3.27220677552273	3.26162300075319	3.27402365333031	3.24705763106331	3.24525289196634	3.25539453390088	3.2294530242567	3.22979350388149	3.31528129062959	3.32882967627359	3.29793218295284	3.46863395861768	3.30188793516991	3.29714629101047	3.19143129855631	3.32692317862719	3.29143202794842	3.38417251951303	3.28850202554274	3.46364447255294	3.36174862401947	3.38682658434067	3.37696706405048	3.42639804673421	3.29985467044305
RUVBL2	3.32613604720908	3.35702691143979	3.37340218726613	3.32343437323097	3.36541611627954	3.23519387759445	3.34553300429572	3.3240840798435	3.33582366911103	3.36599973550272	3.36257809516231	3.33007329120168	3.35086723491318	3.36411430508127	3.32360072126457	3.31202481638533	3.33664968176177	3.37696706405048	3.34775888883969	3.33444778968272	3.34059523749579	3.32528154034338	3.32795206226646	3.36577131709878	3.32505720088326	3.42479486114814	3.46895847697467	3.40124154438939	3.38077850404705	3.34059523749579	3.37000559889377	3.29948874576331	3.36664362450703	3.40851657944072
MAPKAPK2	2.86676868636728	2.80887738261155	2.8902407732566	2.86204391575697	2.87511117174011	2.86929628054634	2.85380042291848	2.87148602445125	2.86088557904103	2.90923891022217	2.90872264774289	2.88772022254927	2.92521780692745	2.90784663257385	2.89982519953038	2.91573149202123	2.90950592379715	2.9845810146295	2.92435804096183	2.87211636608903	2.96150327890073	2.98450894899868	2.91916611184019	2.82508034708113	2.9178164572788	2.92529100931257	2.99998805196831	2.94949769090606	2.82713959643768	2.91019148224765	2.86676868636728	2.89187655904617	2.87445685205656	2.92794805412723
SCRN1	3.0717155795313	3.01636956546015	2.99910039264004	3.06635359562971	2.98732198848593	3.12445963662484	3.12828242813735	3.04276871814225	3.01874870655887	3.02630478653503	3.04500343749939	3.03499406834137	2.97857474385262	3.02830433798651	3.03204834678172	3.01653835752404	2.97481761978538	3.26091478302035	3.19922476036365	3.13019819329821	3.26425269151899	3.2281657864816	3.2029041808949	3.24135261001069	3.08985111042612	3.37934755489737	3.11163002506439	3.33571292029913	3.31060483399104	3.02389891293418	3.27869156438227	3.31807063944907	3.22291174909335	3.1803503927229
TALDO1	3.67181035632576	3.67879692815124	3.65875147391663	3.64907242298759	3.64409497150746	3.61216535460137	3.6135005897959	3.62848136884275	3.66844316842426	3.62915482664874	3.62848136884275	3.622940771532	3.64501522926942	3.65481640358924	3.63385486178953	3.66610849899834	3.66610849899834	3.57076926451162	3.55001178468299	3.63084672500897	3.48829110078276	3.59284467028849	3.50587266039598	3.64409497150746	3.39351192185972	3.46364447255294	3.52276737517733	3.67774769459785	3.47658183582744	3.80849123877988	3.622940771532	3.65113646857734	3.49244643853529	3.56590106450896
JUN	3.21196687221669	3.26372170330524	3.17022868468365	3.22497175339132	3.26425269151899	3.30933414359065	3.28676430220829	3.22884416392742	3.21521636456331	3.02398823109396	3.22990439308982	3.31890398580434	3.03744625446833	3.2937619841575	3.25125234531319	3.13466213193848	3.19133586063856	3.2621116727369	2.97874440285701	3.08793908000834	3.00892126879732	3.26465337326115	3.14961983838868	3.3063930205408	3.19029597156777	3.08569055997527	3.18112295625845	3.20385660843173	3.19698873117102	3.23554700606106	3.11095795467283	3.0517835914462	3.30779473477025	3.23026943250594
NQO1	3.39759988865239	3.54367301631605	3.49556951045606	3.31402484714491	3.29604877001559	3.29700573493514	3.36100879806565	3.4176374298032	3.43381698590307	3.27924360773081	3.32596024874065	3.33361479370914	3.31775201413583	3.28703173255647	3.41829505521707	3.36541611627954	3.47565803971079	3.03618185601154	3.45629499713182	3.49879755125716	2.82824862142579	3.20644427426511	3.16768787286153	3.47826907409397	2.82488891357136	3.12928669152317	3.48077013845063	3.47118557060136	2.93204405930652	3.43895078032804	3.49514894011952	3.45360800109849	3.18655534595102	3.57076926451162
SHC1	3.09356628450217	3.042381100858	3.09484278218475	3.09457868230191	3.10198237801791	3.08345332248999	3.10964669522503	3.09002379332621	3.09193410788331	3.10660945024151	3.12008034890272	3.1067806842988	3.12359292499762	3.12656337899686	3.10420346041366	3.0880261562614	3.09943150480649	3.2066142299526	3.32708043297384	3.21196687221669	3.24865179561591	3.18624459554052	3.15033058756758	3.18389100123301	3.15160666096751	3.12997386925871	3.39161952763256	3.28292807215459	3.17723607357142	3.15742578880428	3.23212364175696	3.14602109933589	3.25551467411138	3.23015335549252
GSTO1	3.39607148802837	3.41247806068706	3.46673831517918	3.40809267087238	3.43493241657245	3.39825832380257	3.45112397214505	3.41526867099167	3.42001337342631	3.43410778433531	3.43430794212292	3.39848196641581	3.4039684470187	3.4244065028567	3.39543258043755	3.39042480551406	3.37752445022028	3.34107821400251	3.5758531192661	3.55863173347028	3.44165209069446	3.41983155624225	3.52452890280541	3.49045063320321	3.46198400741754	3.45054496403683	3.54013771904704	3.57704203491828	3.54755864368033	3.50275952017495	3.56747015315763	3.56590106450896	3.44690683030847	3.55001178468299
SQSTM1	3.13624184176127	3.14018498186324	3.1214382904997	3.13643187825853	3.0880261562614	3.16250845775475	3.08746940422691	3.1020852646536	3.15592009534146	3.08245182388416	3.07905430255276	3.10331931327056	3.18403725653059	3.12044393284521	3.11495821959174	3.21972428838814	3.20269909512722	3.11495821959174	3.35421140006818	3.14250904695581	3.15822286629398	3.10747857871093	3.07546192437928	3.20069252602004	3.14820030922979	3.12122520818335	3.21605805050043	3.1943894043289	3.16596122549403	3.20632216469401	3.1104233032202	3.09860846115854	3.0162001758313	3.15532995574608
VBP1	3.39042480551406	3.40506429189657	3.38843675511386	3.42331322360879	3.34831932634061	3.40418113491921	3.37675925924837	3.40851657944072	3.38584261848107	3.36621150566684	3.38963378668385	3.41310117763124	3.33971008157259	3.34265886093818	3.37711908912187	3.36257809516231	3.36848456874643	3.18174162223173	3.47629632139931	3.45896466123533	3.49485604313462	3.36230896206611	3.42307244680255	3.47514777785053	3.74367565083796	3.36982779752422	3.47088207110838	3.34398715487642	3.46988714927068	3.44529429591364	3.50616856304857	3.42758426348922	3.54857676618754	3.44360779380443
JUNB	3.33048120376755	3.29092166151698	3.41092590528527	3.37050418921869	3.31101655697017	3.44380608057162	3.45360800109849	3.38682658434067	3.39759988865239	3.3428784991788	3.41689049521321	3.50275952017495	3.37069772071706	3.44016867040234	3.48231719537859	3.41126169157693	3.36155147982417	3.31824493041719	3.11095795467283	3.39080971426531	3.09250579861859	3.40205684703033	3.36100879806565	3.43410778433531	3.26146915426757	3.30177165437924	3.29559021491129	3.38873590453221	3.12951638195464	3.33219472128145	3.34595503466005	3.36503240597529	3.39954583854409	3.35775513078968
ITGA3	2.77896669465209	2.70074484778083	2.81937054002382	2.74025477187166	2.73859580222763	2.74510662319726	2.91667902488193	2.77286910764465	2.85569491395628	2.97248158625125	3.0789454063618	2.81058257117201	2.78712891408044	2.80840834430384	2.81000370478372	2.74830568839034	2.83475591121214	2.97286545200242	3.00098673307713	2.99042976120681	2.85327541303599	2.90902672554444	2.97796546768828	2.7941858384957	2.7748810392106	2.89231607661529	3.00955099076329	2.9968599675786	2.93119847219817	2.99782025666246	2.93338205712892	2.80720228178165	3.13943333370507	3.01066833076003
RRM1	3.18366101093154	3.1326781477746	3.15901633630975	3.0733100662451	3.16606242720035	3.05924648390935	3.18968670588008	3.10139001783338	3.0886969335646	3.11363759988763	3.12818583690429	3.12255145160815	3.16851610354447	3.13874497533547	3.13533109398475	3.12206205414053	3.1187626571212	3.21494945743153	3.22459861338349	3.20035466905987	3.22690982938303	3.17768341926373	3.11391388699854	3.28109559028038	3.15778516398977	3.13350137574538	3.17383129390815	3.22760541477157	3.25165764925939	3.46267913284876	3.33091630919065	3.23508801661999	3.10555101440363	3.13570083082772
SUPT5H	3.16145667086918	3.14680665679363	3.13803623595211	3.14915994505264	3.18923565887795	3.14538631547931	3.14892139702425	3.15862500702516	3.16803206644934	3.17539810581758	3.1594630964503	3.14311468487219	3.14101262196594	3.14810217147287	3.14666762628829	3.15204716590944	3.12828242813735	3.41689049521321	3.06126647749535	3.18936533434264	3.1497850938779	3.24976382393927	3.13523700777577	3.16138175823854	3.12152506635097	3.26005806702116	3.19709633880246	3.23844745542718	3.17890616604952	3.16477444702708	3.13110612648657	3.11398600055745	3.07963777959667	3.13853051884103
PYGB	3.18375350432889	3.22089641413389	3.16221395012971	3.13427970104908	3.18633750504089	3.24725933066068	3.21296064865062	3.17451842350672	3.21494945743153	3.22521638849278	3.23259726047784	3.12401756752163	3.19485965847536	3.19281717949875	3.1798110322099	3.16035418464917	3.18271150075899	3.2294530242567	3.35456895733237	3.24331072528472	3.35456895733237	3.21371279356344	3.17934323854584	3.33871589187702	3.12340898489112	3.13386143937502	3.15132610841669	3.16743344214869	3.44925569751389	3.09233037765871	3.26200929969657	3.31694528090791	3.12968951174163	3.41742014783976
QSOX1	3.13415075663683	3.0570019057823	3.13071209806684	3.08120569573952	3.1326781477746	3.07638368828183	2.98842007991845	3.12122520818335	3.11967466849292	3.19447876833742	3.04938959585463	3.07079307220888	3.18208950995614	3.0697840563485	3.12255145160815	3.21056540487654	3.15517375136258	3.07506904728739	2.94202666477285	3.06471168498647	2.95193034724167	3.09402949834048	3.08339609802788	2.97497727095557	3.00368525109523	2.97202259430769	3.04222491770834	3.01273310604428	2.99782025666246	3.03372378095041	2.90950592379715	2.9200675161488	3.0691122678182	2.93352144164202
SUPT4H1	3.12920460643289	3.13091692376034	3.12191599150815	3.14157660360857	3.03014450364208	3.11155376676537	3.06063006940199	3.13409681134063	3.12441844954119	3.09517938149095	3.0808541570541	3.14036802540131	3.14140369716399	3.0829731677314	3.14077347578573	3.15650787392075	3.15005759323185	2.92529100931257	3.17158512345648	3.06993883324329	3.29768133262205	3.04645307814918	3.00491215449413	3.13228325125461	3.15605906944956	3.07010178997706	3.0185155809905	2.96940940373578	3.12810869122911	2.9998885962177	3.14868007568129	3.08218758426317	3.08543767347684	3.09583541423066
RCN2	3.295261600529	3.27860372047753	3.28448403242063	3.29559021491129	3.27167765217476	3.27256444242399	3.30321420219234	3.30413010102785	3.2881349311378	3.23947311420141	3.26016022572229	3.28307288413934	3.27271859657363	3.27245576769608	3.29037902939735	3.26987755950302	3.29172223860892	3.24102683254092	3.34553300429572	3.37127538299037	3.52986660128542	3.2547544829982	3.24380152832681	3.35702691143979	3.43493241657245	3.40103616883485	3.35737871310625	3.36886099848342	3.56015291521214	3.43225687836032	3.4244065028567	3.35002545023827	3.45090305804699	3.43248435751223
CTSC	3.24411812892118	3.26398946687172	3.32925268948443	3.26697243298434	3.38141561709865	3.25043782175397	3.34059523749579	3.17780186850216	3.28237859554603	3.28850202554274	3.33392596390324	3.31650999408622	3.25102360504611	3.38244612650428	3.31018565795486	3.28881038534435	3.18504731234204	3.11819094735333	3.31437113851274	3.48863288419619	3.05126043936694	3.32060438711951	3.48338401432438	3.71526338310907	3.25388381617544	3.31470568138841	3.54410066061494	3.44609444239554	3.19033666247442	3.52232695919476	3.58078399770215	3.41627669270847	3.62848136884275	3.40418113491921
PPIF	2.95176750999611	3.03355689879866	3.16940731353894	3.04831251044965	2.99835132114637	3.0676606297819	3.07149665689558	3.17031733882811	3.14745878314135	3.10639197254016	3.22760541477157	3.02230434458453	3.29631043435031	3.08770384293912	3.12818583690429	3.20685021729247	3.23275955952452	3.18054905081494	3.23748407626257	3.18772728918938	3.15584261630424	3.0808541570541	3.19420352501426	3.16477444702708	3.05519147213602	3.06063006940199	3.46198400741754	3.10844096713086	3.1245008237085	3.3107236999618	3.31314327589472	3.16684624880842	3.07987406092074	3.21605805050043
AHSA1	3.23817505817947	3.26987755950302	3.28134474143989	3.24256967863446	3.22894681555236	3.18990893900622	3.23772821856	3.25114728334627	3.21223698074328	3.23829979699552	3.27465142391382	3.21457066291846	3.23384459152327	3.23726422030284	3.22378708925958	3.20980562209214	3.21244347327865	3.40788796712943	3.3720867897265	3.32547818719422	3.33201582449015	3.31571947773923	3.40354963307606	3.36038910765799	3.38203757566743	3.22056953912803	3.42192269480782	3.28420471198044	3.33201582449015	3.25064725084524	3.33304484424345	3.38507216299742	3.25032884922242	3.38507216299742
RPL41	3.9027565979301	3.9027565979301	3.9027565979301	3.89748639188141	3.8761154473709	3.89748639188141	3.9027565979301	3.9027565979301	3.89748639188141	3.87956468890873	3.89748639188141	3.89748639188141	3.89748639188141	3.89748639188141	3.89748639188141	3.89748639188141	3.89748639188141	3.87956468890873	3.92348102831719	3.92348102831719	3.9339285813336	3.89748639188141	3.88400151397414	3.9339285813336	3.9339285813336	3.9339285813336	3.92348102831719	3.92348102831719	3.9339285813336	3.9339285813336	3.9339285813336	3.9339285813336	3.92348102831719	3.92348102831719
PUM2	3.31664343554514	3.3391166500514	3.33794818360461	3.34073221398954	3.32091446898488	3.3416459484333	3.34337269321448	3.34758559181407	3.33007329120168	3.32795206226646	3.30719827810942	3.32742935506788	3.32230847517762	3.33457065584783	3.33219472128145	3.31437113851274	3.32430478048282	3.37566593039918	3.32658756210806	3.35436328943516	3.4876351652138	3.43160079748799	3.29541787892971	3.17604372488123	3.37767800571576	3.33304484424345	3.20214292483333	3.2776377348915	3.46041940620605	3.32826291274487	3.25349734219022	3.38900782640122	3.20025326286546	3.31711329644176
PRCP	3.40610363844986	3.35210845853502	3.27924360773081	3.33827087562519	3.31775201413583	3.35120965325385	3.37069772071706	3.34657028879821	3.34831932634061	3.33048120376755	3.31553605198145	3.37440765611086	3.3116278616038	3.32393476165421	3.349505827823	3.33378020207797	3.30811335952183	3.22259817557193	3.17604372488123	3.2997227368827	3.21095077475302	3.37785293015321	3.33794818360461	3.41398460196715	3.27197534993808	3.31101655697017	3.11656825815097	3.29481303135032	3.26732716503057	3.3445032071124	3.23248546630501	3.33201582449015	3.16654228323524	3.13518724887694
MYH11	3.02092388457567	3.43093351152265	3.17644220275452	3.10395995537621	3.21575941573991	3.53266848137819	3.17441415994301	3.1469099437613	3.25983204233672	2.95632392213555	2.8582741653776	2.90321331322327	3.23796699924377	3.19945624099613	3.07273577547252	2.98160999613537	3.14588744557103	3.16950937552708	2.8860958490323	3.34553300429572	2.80465346893373	2.85939854944417	2.87848706535405	2.99488560008948	3.03795987973875	3.03167051445142	2.79050569146677	2.962079898852	3.04572706653842	2.98118819010223	2.81350602131043	2.99750921316628	2.77136691253248	2.89358034040893
USP7	3.20619312375505	3.19892083610935	3.18481406212305	3.21126373065639	3.24446737707044	3.15684592176988	3.18946619402576	3.19004281466224	3.2090322820971	3.21720647180747	3.22013740151254	3.17220416845645	3.19143129855631	3.20511232309231	3.17734134288942	3.18671085537813	3.20741306247082	3.18208950995614	3.12559493645308	3.22507376533084	3.1479212955883	3.24543562535857	3.22303009033076	3.1187626571212	3.16153763352356	3.18655534595102	3.12800872920749	3.16376540854403	3.15734205199155	3.10621492735772	3.12567077685813	3.19610963987067	3.14101262196594	3.20765782776191
PPP1R11	3.39848196641581	3.44218444945231	3.40589981468774	3.45360800109849	3.36411430508127	3.37908848522195	3.42666115887582	3.39117847515243	3.42599524426352	3.42192269480782	3.42280392401062	3.42706814177827	3.39695470776583	3.40527002426147	3.41921764092221	3.4257421649765	3.42280392401062	3.43703018490247	3.28336529551092	3.32795206226646	3.3720867897265	3.37144729712017	3.3224515972118	3.37069772071706	3.40438451527982	3.34625897464318	3.4204389792849	3.35354927442168	3.22270402519294	3.33027366120348	3.38926774513896	3.36213987237282	3.29619288853041	3.46304975412254
GRSF1	2.97857474385262	2.97558925144276	2.96187702301235	2.98764613932374	2.93778335040605	2.97535695301225	2.95317035074281	2.9998885962177	2.95993488399138	2.95490222308331	2.97698865268539	3.00123607076049	2.94657940356917	2.93760244500354	2.99135364065627	2.97816419465995	2.98732198848593	2.89160528880503	2.92393029679293	3.00805908829796	2.97350002862092	2.97969797714944	2.96362838474944	2.88999391703901	2.93827693457987	2.93852452824301	2.93022705138981	2.95455357924606	3.02782077147087	2.91184369740367	2.92099898317016	2.98402355498038	2.93643261483053	2.87417683832528
NFKBIA	3.53925646815967	3.51587796341324	3.56336166465564	3.54953772951348	3.55001178468299	3.6299464766702	3.52135335065138	3.54013771904704	3.55239937166614	3.59964557007522	3.62458353625719	3.5567561165837	3.56692336907558	3.56747015315763	3.59682681432983	3.56408930831671	3.49208121087219	3.70353652342207	3.55863173347028	3.73215537095795	3.65875147391663	3.6253623356887	3.65113646857734	3.82361649598549	3.64907242298759	3.73215537095795	3.59752052445449	3.71768442717464	3.68877539377037	3.54410066061494	3.56069461729799	3.68126432604706	3.6135005897959	3.57536198298209
G3BP1	3.08525939956759	3.1250631334438	3.08974644992399	3.06323683691902	3.12375747010312	3.01684853545539	3.0950809287839	3.09203506580989	3.08938335502832	3.13129303020101	3.09916367720257	3.06411717668398	3.06387595447015	3.13100208382471	3.08635150280187	3.0553459875002	3.06942170501479	3.13793318025892	3.17462689077208	3.16174684937555	3.05243807955867	3.11829121356626	3.08501058235635	3.14658164190338	3.12214985464977	3.13704706840389	3.18977355707719	3.1210608338522	3.09583541423066	3.13293285898952	3.10370931410593	3.08938335502832	3.06221181407954	3.06186578832615
TSN	3.05571668877382	3.04475776779981	3.05331401629473	3.08469112031738	3.00192308048285	3.00413719788225	3.04996062456448	3.07061481644872	3.03523026473327	3.0536892439533	3.03167051445142	3.04966829201512	3.0258556911578	3.02446638303755	3.04191118037254	3.04441158936086	3.01838546988898	3.08152561417228	3.10592692855541	3.0578918780974	3.2040709635933	2.99859012249922	3.01735159140638	3.08588868710507	3.01728271914854	3.03182324800992	3.13696300675304	3.038128777715	3.28448403242063	3.15517375136258	3.16892951812404	3.11723684241416	3.13100208382471	3.16830827335641
LAMB1	2.94889922704521	2.90481280242584	2.96668151024912	2.91349870077381	2.83224130728305	2.98815271457449	2.84846094479494	2.85327541303599	2.97808134411797	2.82072839357955	2.81017949667885	2.87670261394969	2.90872264774289	2.84448618215526	2.89277745308451	2.81787641445891	2.91395771216078	3.21422313502373	3.25003206417299	3.08227599791733	3.29155808843354	2.6537280903877	3.25152523206387	3.12051408518743	3.0876207601535	3.04686750138507	2.93139248759435	3.19428500699531	3.35015710973187	3.25256536522736	3.24446737707044	3.08276252190814	3.02238093732074	3.18101206863072
TGFBI	3.07506904728739	3.14810217147287	3.13663557619884	3.03234636871882	3.16460620202898	3.295261600529	3.19004281466224	3.10983907716293	3.26915000966574	3.04789243255451	3.13685263804963	3.14680665679363	3.08407689070298	3.1286049241816	3.06021519733464	3.05118521332016	2.95340452900329	3.55392886594347	3.32151353073313	3.22237787638698	3.15605906944956	3.21126373065639	3.29741230264164	3.63322000541977	3.42783521441334	3.3063930205408	3.74734806481702	3.6299464766702	3.34640816923513	3.60853032350331	3.69960891827217	3.52401369504179	3.7676481915352	3.73604156895606
PFDN1	3.16654228323524	3.19855324207992	3.15389670615502	3.20732997707757	3.17879686395136	3.16467784220496	3.18602671137446	3.18366101093154	3.22591547660455	3.15120596061695	3.15389670615502	3.17745297952185	3.14926473211968	3.15560439298353	3.17200041630494	3.19046653779107	3.20158669607467	3.1714043476071	3.18713229063644	3.14240968955549	3.14311468487219	3.13756621584718	3.28448403242063	3.15671802795256	3.23703577636469	3.15532995574608	3.16240832080152	3.15901633630975	3.11131071700841	3.07847625498425	3.09250579861859	3.1358009822411	3.0709312658623	3.17906591739866
IGFBP4	3.1835340585806	3.17158512345648	3.26099787629666	3.10263991290138	3.15862500702516	3.28251461000638	3.24022476180829	3.21806917647999	3.25773881283428	3.22023773849838	3.19337798260874	3.1329840904442	3.28826574734126	3.26720889042057	3.17696551946409	3.11648436217531	3.05633144781159	3.42807426350859	3.48618385708503	3.33664968176177	3.58258519155691	3.31664343554514	3.30793117026175	3.3237557741784	3.26756692584317	3.32430478048282	3.13033742636132	3.29470501779715	3.48134653308851	3.23923732642053	3.26505482758965	3.35722446365809	3.47959759882902	3.36814983671929
IDH3B	3.22033552194621	3.19933963854356	3.20171471270316	3.1714043476071	3.18121652850816	3.1228348075864	3.20351386288437	3.19428500699531	3.198137356287	3.1457174235985	3.21162295684981	3.18815354169004	3.20464406983699	3.19558289695807	3.17745297952185	3.17754243311312	3.18091283518367	3.22135117388862	3.2893388097206	3.1681147409101	3.30579516028404	3.22917657376596	3.15592009534146	3.20967803714618	3.15331567855563	3.19420352501426	3.11591099940972	3.08355616960051	3.29406376686767	3.06932816577546	3.25812018231908	3.29493001229416	3.13367244844359	3.29303602793662
ELF3	3.24266755701608	3.2150782405296	3.15319488535497	3.26852064723452	3.25229376094815	3.34727221859312	3.19644909204889	3.20045996663722	3.24470798109465	3.30125102651425	3.24187359016569	3.36377297991059	3.25192531480443	3.16654228323524	3.29872134272954	3.26555267654614	3.21296064865062	3.39520007478779	2.95741546421254	3.26425269151899	3.00108429510567	3.42686088320182	3.18248490318982	3.2729657987092	3.27095529124775	3.23313277094226	2.929121982503	3.40068133954831	2.88689587751052	3.19945624099613	2.96043386350414	3.16870867538615	2.79967369773804	2.9026702775475
AAMP	3.18880879919723	3.16774717688548	3.20147168047043	3.13894628936778	3.17108626650134	3.11012389280593	3.16189492325279	3.17683834831082	3.16300484515838	3.1554255178446	3.15661839923245	3.14008788730261	3.17473573983021	3.18602671137446	3.16178935699515	3.17434615985282	3.17086196566344	3.14441960710655	3.17789445787819	3.15592009534146	3.18572399376742	3.21196687221669	3.15760995392392	3.16230037361619	3.15707768279204	3.19378702969801	3.17654772663048	3.12291890752108	3.29390833752629	3.10714682889025	3.14068802209424	3.06041615577875	3.08458720550266	3.07576054538169
TOMM70A	3.27995672765438	3.28282113707087	3.30529830928554	3.29700573493514	3.28915200568527	3.22796801926171	3.31314327589472	3.27528133960528	3.26931863195392	3.27957710236437	3.28546862115218	3.29185919418509	3.23659894146188	3.26637495738074	3.29062506104499	3.27478349901512	3.27496308802539	3.25361025815782	3.30811335952183	3.2776377348915	3.25551467411138	3.21565812354996	3.18663839530253	3.35354927442168	3.34354070978737	3.30125102651425	3.33304484424345	3.33645222285985	3.31775201413583	3.28647004910929	3.32795206226646	3.26264641515718	3.33971008157259	3.27985259339371
SRM	3.073395633875	3.13823041984062	3.18663839530253	3.14666762628829	3.14649047562924	3.0574793693263	3.12792002059727	3.15643688359762	3.19420352501426	3.21067680590631	3.220665109598	3.12077402637039	3.10630966440062	3.18188667052695	3.16781872374339	3.10395995537621	3.09801883245034	3.1406054308641	3.21077137824636	3.18199267589114	3.15431639776987	3.16977309228677	3.13998641539824	3.10420346041366	3.26884602998654	3.2723685735821	3.45054496403683	3.23691552954764	3.14972124915108	3.2498918704372	3.20916794499611	3.08128099473018	3.39402345791582	3.33627887226144
NCBP2	2.99162208424497	2.99383389871341	3.02522124572596	3.02025298024274	3.00861962077314	2.98711401951195	2.98352277871681	2.97926834083274	3.01892972577443	2.99376256044905	3.06186578832615	2.98312602186646	2.96734671707654	2.96401324143388	2.99880020120989	3.00325358743621	2.97315460587748	3.1245008237085	3.34027663458111	3.09310404200113	3.34045137574457	3.09854505744848	3.09644202144366	3.20704183577797	3.29062506104499	3.04526224392403	3.18624459554052	3.1326781477746	3.2683647569739	3.10323962454334	3.1915330868262	3.26162300075319	3.04545144175103	3.11372366387014
CBX1	3.25152523206387	3.23479084659605	3.22078339377426	3.20214292483333	3.14831664387807	3.16300484515838	3.18389100123301	3.20955662215999	3.19046653779107	3.11104474899145	3.14504064750181	3.22078339377426	3.19565393579728	3.15507236295828	3.20341543681002	3.21675022325959	3.18722767790851	3.19836870042307	3.3067475763664	3.32505720088326	3.41983155624225	3.20955662215999	3.19259574626208	3.39421692987793	3.35829404908609	3.21469284086246	3.15880946051082	3.24963218007632	3.5758531192661	3.37109643687423	3.40247239077124	3.31359998705792	3.32027795688505	3.35302477062521
UBE2N	3.27284264214449	3.27402365333031	3.26813088987759	3.28420471198044	3.2617528707288	3.26505482758965	3.27496308802539	3.29037902939735	3.2937619841575	3.27256444242399	3.24147925779363	3.28772791971166	3.28628936158076	3.2715101578353	3.30579516028404	3.29028565358301	3.29155808843354	3.17970216297336	3.30993036055661	3.23737544053935	3.22805639562022	3.22990439308982	3.2072313990471	3.14166099535819	3.37229242880382	3.18121652850816	3.29079698281889	3.23578003810715	3.17339432836386	3.26899327783637	3.2821043550234	3.30468507975855	3.3525044033974	3.26860190958583
APOD	2.73513496165886	2.93091466786639	2.88982156160696	2.72283821449941	2.8754742979787	3.01254751582813	2.82443520334291	2.83307504964403	2.73945199149608	2.84176747757619	2.79486155292159	2.89416191133776	2.85639267412921	2.82395307194067	2.80859744818791	2.799124689116	2.66618022904607	2.71535186074126	2.54870354488825	2.68740069829058	2.77551627123995	2.87048262895819	2.65522502549408	2.64859440257336	2.97590396188332	2.71915138764785	2.60472387231805	2.76105032557504	3.0293301308322	2.66077984266459	2.56134938238777	2.66849692078955	2.64502670536287	2.62736685297049
ARF5	3.39117847515243	3.37357140380343	3.35120965325385	3.37127538299037	3.36945241710864	3.31787105974098	3.40761287323181	3.40029432269608	3.39117847515243	3.38035423381898	3.35105107044001	3.38963378668385	3.38417251951303	3.39848196641581	3.37258502553504	3.3920214185587	3.40180247044865	3.32692317862719	3.33779029025641	3.23124208975968	3.22751647113892	3.33645222285985	3.24446737707044	3.2474836191077	3.27708993047156	3.29440441512861	3.18815354169004	3.33548576358113	3.24976382393927	3.22681854532067	3.26146915426757	3.3190523775293	3.33757792538238	3.35542541183565
RPA1	3.14905508752674	3.0957219595867	3.11241825793058	3.08635150280187	3.03937577223332	3.03410080219708	3.149537993725	3.14353349162578	3.07600246912721	3.04566172995092	3.15853968419486	3.10127930257497	3.15306955723526	3.10078611266182	3.11241825793058	3.12908090844587	3.12068125030835	3.05957463574844	3.33627887226144	3.14166099535819	3.40087727870992	3.11757900131963	3.10800249650848	3.25014023259011	3.23135221416013	3.06869876781449	3.19046653779107	3.17280607456418	3.2821043550234	3.34240012689263	3.28662939987496	3.24291087181285	3.28546862115218	3.25256536522736
ZFP36	3.50301768344585	3.52555707294688	3.55805332502904	3.54645324877408	3.54293164497072	3.63470347419246	3.62132657092691	3.58728958263493	3.57374195464967	3.50378560416166	3.52809749169319	3.6299464766702	3.52986660128542	3.58427860176202	3.63556761407604	3.59284467028849	3.55728033820459	3.6599448303602	3.21137800415225	3.52809749169319	3.20632216469401	3.57824956234214	3.41200006186305	3.60783411101112	3.33378020207797	3.35901682802883	3.42090707280484	3.52637170877048	3.15778516398977	3.41649544886512	3.34913723691599	3.37014088057956	3.33853075845725	3.47449236605841
PSMA3	3.39543258043755	3.39181763828661	3.42902655494296	3.37696706405048	3.36599973550272	3.29781070809788	3.36945241710864	3.37503113187729	3.36621150566684	3.35945509484753	3.35159545592963	3.34027663458111	3.37543625161141	3.3506960012305	3.37838703469843	3.37379124132121	3.32596024874065	3.43844165873618	3.5276929281584	3.43115177223679	3.42069481213382	3.35366382388018	3.5444991298488	3.5560641916866	3.50150104048011	3.33548576358113	3.52005007022762	3.43649937074892	3.4487011079663	3.40564127697886	3.46957913649248	3.50150104048011	3.53643291134313	3.53403873916472
CTNNB1	3.37657117367144	3.34875109359631	3.39421692987793	3.36327503402078	3.37883207509884	3.34240012689263	3.36327503402078	3.349505827823	3.36848456874643	3.30933414359065	3.34847144336621	3.32578606262314	3.32091446898488	3.34240012689263	3.37612906793708	3.32010743525612	3.32795206226646	3.31216967417969	3.24173584815838	3.36945241710864	3.42807426350859	3.3924290385369	3.36945241710864	3.36599973550272	3.34240012689263	3.30979576807742	3.38463174375093	3.40335256961802	3.43585482480183	3.33794818360461	3.40950265824515	3.36782709942263	3.27552098376989	3.26312168818988
UBL3	3.43032154427936	3.4257421649765	3.41670079701333	3.46988714927068	3.45896466123533	3.4876351652138	3.29406376686767	3.45027862397984	3.45225993692615	3.42090707280484	3.33219472128145	3.42834131247777	3.49879755125716	3.43844165873618	3.4876351652138	3.50662027969366	3.52986660128542	3.02308155911226	2.99880020120989	3.00663349091767	3.05331401629473	3.26162300075319	3.08667056279034	3.21494945743153	3.07979736697758	3.02941245666027	2.95215846534664	3.00784209700675	3.07149665689558	3.04230035230873	3.06264620819962	3.04128540784724	2.96804285086454	3.0577338196411
DUSP3	3.02941245666027	2.9765443149033	3.03698158228323	3.0393016854466	3.00226127706017	3.07535700635043	2.95522114051	3.01115981320401	3.02084265384868	2.9900551268645	2.96408289508769	2.99620527285495	3.05670158352778	2.98703363904973	3.01066833076003	3.06582187839129	3.13696300675304	2.89655720326833	3.05915585918425	2.97934993170257	2.91747548131954	2.88264770263822	2.94817204553153	2.99620527285495	2.88641875697696	2.8713954969627	3.05110066485171	2.86337792400253	2.81650058240768	2.84192432081419	3.0742542248217	3.00086356497442	2.8502105212619	2.97664596718337
FHL1	2.81131011691846	3.16153763352356	2.9674298909734	2.88341947466953	3.02852678760957	3.41333976553633	2.91998807324044	2.85866685628916	2.93827693457987	2.68855751450621	2.6348340418232	2.71347117040393	2.9705683799251	2.93056401352622	2.82080226903329	2.68889506605696	2.80189154626501	2.78853769276635	3.00021395882663	3.06942170501479	2.7894227213348	2.59601897939132	2.78414485789489	2.74586909285932	2.72420351052462	2.66575004150297	2.71624370975853	2.65664962838392	2.84978732450174	2.62855480501866	3.02046034758757	2.85463697746368	2.59480231737173	2.67974585644724
ZNHIT1	3.29885884191115	3.32629934794275	3.29092166151698	3.27907932090633	3.29456197216292	3.25995908030874	3.29329143479353	3.2896315824953	3.28390462129346	3.28405776452751	3.29172223860892	3.28336529551092	3.26975423919978	3.27995672765438	3.28352837496007	3.27451550005386	3.27860372047753	3.10714682889025	3.40379300562903	3.21862330411189	3.37696706405048	3.25323174167192	3.28352837496007	3.2958086593508	3.32782142031521	3.33713742438152	3.26398946687172	3.3716510652862	3.29587142146927	3.25377121264327	3.35884545435756	3.22250680139957	3.26708470515196	3.41948565195211
SAR1A	3.13448493788729	3.16596122549403	3.13904498289249	3.16654228323524	3.11478620886	3.15216155450785	3.08841443853873	3.14360599191798	3.15723702141024	3.15627742806411	3.12384066476019	3.13505293708597	3.12559493645308	3.12122520818335	3.15083784012399	3.1714043476071	3.17675519751418	3.0712407502989	3.16189492325279	3.15901633630975	3.11895815475427	3.09327160817497	3.12634339688332	3.07149665689558	3.15420437580939	3.06228925954413	3.24102683254092	3.07363513549016	3.05633144781159	3.17823511534405	3.1122344099093	3.21244347327865	3.20192618581173	3.09563758525933
TRIP12	3.40228667246725	3.40438451527982	3.3986546647659	3.41147246728466	3.41788277243758	3.41420640867651	3.42331322360879	3.38808750915718	3.38157692248175	3.41689049521321	3.41605698580586	3.41398460196715	3.43680070006687	3.38785507818848	3.38623167955587	3.44318517260151	3.40998530723915	3.33501891670168	3.23360990455566	3.3876290512982	3.39742274023458	3.37246162676863	3.30356142735857	3.38329343971008	3.24147925779363	3.40322680372093	3.31824493041719	3.35575668728281	3.45112397214505	3.31711329644176	3.37838703469843	3.27388711077136	3.30356142735857	3.26544384753819
KDM5B	3.05004324044705	3.06942170501479	3.06732613974041	3.09884848099258	3.043612429616	3.02255775332533	3.05352425535108	3.04518371313036	3.02844055367129	3.06315126743195	3.01089852301244	3.03757831503507	3.07495693368801	3.02032893450582	3.05033033390476	3.05202918732175	3.06509808775097	3.03757831503507	2.81324300533049	2.94429707361002	3.14517187285317	2.9998885962177	3.00014897495565	3.07506904728739	3.02703531532712	2.79090852753131	3.07856042505211	3.1104233032202	3.12199919068374	3.04276871814225	3.0629735649291	3.06338515525863	2.99191507423832	3.0107392215112
LAMP1	3.33683207931843	3.32727418277409	3.29541787892971	3.28559406944245	3.2880103619319	3.26302175487892	3.32300813757935	3.34322923739225	3.33190896509764	3.30356142735857	3.28097063706946	3.30015426730105	3.35867059830144	3.37566593039918	3.32313800210587	3.36327503402078	3.35401679641281	3.21675022325959	3.72087327051363	3.14725307171133	3.27724105020512	3.27924360773081	3.21661713148008	3.29793218295284	3.30546459952526	3.27001859413843	3.19366625436727	3.198137356287	3.19019405492386	3.25838518520364	3.20935509997372	3.21553300771276	3.29107663497677	3.22872633241308
GYG1	3.18734869060103	3.30811335952183	3.22627318352913	3.19428500699531	3.13435157211585	3.32992566378694	3.23430211127382	3.2187440146353	3.24568927387962	3.16881350063429	3.17666742544419	3.20035466905987	3.22259817557193	3.1931640696911	3.22089641413389	3.22614624653191	3.18414589536064	3.14109823197496	3.38723163254612	3.45027862397984	3.24339011178866	3.1715210632413	3.18261011409955	3.21585459875277	3.23726422030284	3.17329622316522	3.36191872677562	3.28008722456238	3.16704060920714	3.14122215783412	3.30604682169981	3.20258248150322	3.38859251301228	3.28501218540081
MCM3	3.12392917512063	3.09827591637601	3.1372151252155	3.04659431876911	3.13445146916813	2.96001056304431	3.13457748337697	3.15942204139896	3.14405866907831	3.09970063477566	3.14085941843927	3.15147151974791	3.14217776184631	3.12754763500941	3.13091692376034	3.07243089177041	3.12634339688332	3.30514487300493	3.25638561493717	3.27829678160184	3.42982486202789	3.19366625436727	3.08560095032059	3.14385479826367	3.32882967627359	3.18217747352036	3.23224819932846	3.23039768369846	3.38682658434067	3.43809341086165	3.31633850431466	3.35632884154716	3.33871589187702	3.35722446365809
VAMP2	2.9652991649781	2.95905777773106	2.97778211114233	2.98934063996151	3.00363568358579	2.96788636702214	2.95312364866311	2.99252255970885	2.96490469503242	3.0005429570639	2.9720900398182	2.99034494962686	2.97324070263711	2.95701954024085	2.98496980472773	2.9965374221727	2.99799455109124	2.90580816489763	2.9186193942665	2.87103701526513	2.97309239460549	2.87350003452625	2.89938443502357	2.92734014812644	2.8628205176388	2.86818351013714	2.89671260173602	2.84110061907955	2.92655116198287	2.92452402636735	2.83410529402488	2.91667902488193	2.90488254042542	2.94447374001755
RAE1	3.00386258514729	2.98782524726211	2.99215592320926	2.96503507331915	2.95161902988422	2.93152778829291	2.96923262560336	2.94897175256959	2.92027382963624	2.96548569932913	3.0470416545972	2.97088371465327	2.95785517076633	2.95161902988422	2.9457415503127	2.94681836702337	2.96726726640592	3.0302347646564	3.08569055997527	3.01217223509105	3.06330379868707	3.03189708654805	3.0142638557537	3.08175067913579	3.01505204356924	3.00491215449413	3.11247266782117	2.95161902988422	3.10565944692242	2.96150327890073	3.05033033390476	3.05841671575101	3.01974624179525	3.00116190019753
CLIC4	2.82479919075387	2.8428402371105	2.8533661695254	2.80639589609015	2.80739301238551	3.03975042989862	2.84810733747577	2.8395027136016	2.80711497183301	2.79847045745617	2.86852106783983	2.75838300091045	2.82594577029353	2.82730953455439	2.79099241681328	2.83484300130576	2.78563344245473	2.98934063996151	2.93945782024535	2.9194346724056	3.08746940422691	2.82162456606926	2.99034494962686	2.98680255103844	3.00298872313473	2.82366897442485	3.17831458914041	2.93677396916206	3.03821804455034	2.99790279119165	3.06903671313172	2.91722441274653	3.09713833741052	2.96979431379818
CLSTN1	3.35685286348085	3.34182611883414	3.35648903556173	3.35814288632048	3.34657028879821	3.28086065196306	3.38702020765121	3.37144729712017	3.37883207509884	3.36664362450703	3.40835148253435	3.3391166500514	3.34625897464318	3.37785293015321	3.33548576358113	3.30091884933935	3.3395548648359	3.5702249126952	3.40873808717292	3.53034647020594	3.51071615471075	3.47925561512169	3.36019551458271	3.37014088057956	3.39742274023458	3.51670715093219	3.37069772071706	3.47236715674862	3.46267913284876	3.4204389792849	3.37657117367144	3.37976799845553	3.33048120376755	3.44712232427033
SORD	3.22226617433282	3.20935509997372	3.17991526889193	3.10600924604035	3.17683834831082	3.14149681032276	3.1966632492782	3.1954848421882	3.17630758000656	3.24435903771834	3.18199267589114	3.16333838795332	3.23094158260827	3.2668416558865	3.17272839955577	3.19984853018505	3.18848816456625	3.23958544482744	3.13934679666945	3.219210291694	3.08948844220656	3.2306365334212	3.26667606188191	3.29201433450932	3.24380152832681	3.13957274636939	3.2256049298614	3.11131071700841	3.12375747010312	3.26351111147602	3.31452240609853	3.23614431558557	3.19685994427564	3.20935509997372
FSCN1	2.85432657944909	2.86030373600593	2.96514386726922	2.95193034724167	2.8958925544949	2.77375560775002	2.99957801568608	2.90132044640354	2.95985274702325	3.06758327876301	3.03158751699602	2.89323990496848	2.98510435819112	3.03133115267947	2.97943511408512	2.94963891265032	3.02799706906238	3.12162312313339	3.15194772674936	3.18614415924885	3.13803623595211	3.11215897229972	3.11095795467283	3.28486656956231	3.24135261001069	3.14868007568129	3.33627887226144	3.23796699924377	3.11314420135645	3.17573000118363	3.29903262725294	3.26388326250552	3.20118164785246	3.35354927442168
ID2	2.97146789679456	3.09440073245768	3.04030882968391	2.97720175566823	3.06675501193204	3.27666391016824	3.14425180326475	2.89604513431243	3.07847625498425	3.02146890590834	3.05677608337312	3.04991325365926	3.04404666481194	3.00892126879732	3.00546506599326	2.98066184758766	2.89187655904617	2.93244924165902	2.80014342381937	3.06970455665637	3.04352722138781	3.06103641219498	3.16178935699515	2.84419645239376	2.99026996019362	3.21196687221669	2.8677118287447	3.18281883026706	3.13696300675304	3.08588868710507	3.05587985427929	2.96569156586418	3.07273577547252	2.90708202153171
GOLGA4	3.20192618581173	3.16586593721209	3.23634341763141	3.15778516398977	3.29688439053846	3.18734869060103	3.25412890128049	3.18864638185286	3.18091283518367	3.24035175006359	3.16343440655971	3.18366101093154	3.18054905081494	3.21435734021403	3.17220416845645	3.18936533434264	3.17723607357142	3.17261638701934	2.98386968733991	3.09660698153784	2.89285323180084	3.17242709573811	3.18375350432889	3.0886969335646	2.98573006573398	3.11733527493008	3.11343349092133	3.13523700777577	3.0470416545972	3.00635920060111	3.01892972577443	3.05086450129883	3.00305956391571	2.96653042842897
UQCRQ	3.622940771532	3.64127043101235	3.63864034963278	3.62035618699015	3.62786396994297	3.59429567049667	3.6619550782947	3.64907242298759	3.63556761407604	3.65014238820156	3.62387878279848	3.63641082436591	3.63084672500897	3.61216535460137	3.60341591089044	3.59213693299509	3.65297268027169	3.48863288419619	3.62915482664874	3.59103839809071	3.51466509295889	3.58145184092672	3.62786396994297	3.54808330104934	3.60029922326148	3.5268933188431	3.62695997125001	3.55863173347028	3.52637170877048	3.52851121065751	3.51351769168927	3.48191178118488	3.48936180665178	3.63146206561832
[truncated: 11,867 more rows]
