# Supplementary material for: IFI35 and IFIT3 are potentially important biomarkers for early diagnosis and treatment of esophageal squamous cell carcinoma: based on WGCNA and machine learning analysis
Source: Front Genet. 2025 May 20;16:1583202. doi: 10.3389/fgene.2025.1583202 (PMC12129983; doi:10.3389/fgene.2025.1583202)
Supplement: Supplementary file 1 [file DataSheet1.zip › Raw Data/01pre.dat/GSE29001/GSE29001.txt]

Gene_symbol	GSM718595_con	GSM718596_con	GSM718597_treat	GSM718598_con	GSM718599_con	GSM718600_treat	GSM718601_treat	GSM718602_con	GSM718603_con	GSM718604_treat	GSM718605_treat	GSM718606_con	GSM718607_con	GSM718608_treat	GSM718609_treat	GSM718610_con	GSM718611_con	GSM718612_treat	GSM718613_treat	GSM718614_con	GSM718615_con	GSM718616_treat	GSM718617_con	GSM718618_con	GSM718619_treat	GSM718620_treat	GSM718621_con	GSM718622_con	GSM718623_treat	GSM718624_treat	GSM718625_con	GSM718626_con	GSM718627_treat	GSM718628_treat	GSM718629_con	GSM718630_con	GSM718631_treat	GSM718632_treat	GSM718633_con	GSM718634_con	GSM718635_treat	GSM718636_treat	GSM718637_con	GSM718638_con	GSM718639_treat
RFC2	5.32746012780675	5.67088692474939	7.09522463510988	6.63502304735809	6.31149843864709	6.94653088942169	6.82100657230265	7.32545504331914	6.30981481306189	7.76897196703831	7.91898432724786	7.02041725355869	5.92623297770679	6.06342576449289	5.76840386690356	5.02813904776014	5.90295235747519	5.67282975263551	6.37615135167815	6.27779380429672	4.63607505730826	5.62686835035157	5.05703422582449	4.91915746440961	4.91010303064676	6.41985689316586	7.21917645998078	6.26284536230009	6.39508121124721	6.66372537910751	6.47000559919899	5.74380671713862	6.33542408240253	6.88274858073374	6.06676383156075	6.50648335820157	6.14265519167395	6.37423663838083	7.14262792460636	6.91800484033249	8.01897880697862	8.18396306222781	5.48450043026764	5.73916205809333	5.79254480573332
HSPA6	7.1212256107045	7.26415644771227	6.76099927035315	7.47624501201472	7.81093818618281	6.79419630903495	6.71602590267201	6.95613882012641	6.83731986133953	6.8598668853073	7.65349715037546	7.22082616971641	7.36461309151651	7.42704195349656	7.48279668409563	5.19051443300933	7.42392830767421	7.26948956559503	7.66449633373776	7.46353555935971	6.51652074398584	8.02721472046024	6.94459396956598	6.15007049141484	4.93577387882896	6.27179553064629	6.64308098754182	7.57707180970342	7.17663973663335	6.66752397553815	7.60921268411794	7.79524808156919	10.4947491516774	10.5703079451275	8.25179722064746	8.90501598248626	8.1913693322183	8.15272541585051	7.11053491682759	7.59856111073765	7.69685914039299	8.51510255416455	7.5524504448405	6.90985176152328	7.66502687964681
PAX8	7.34618240192987	8.16480695243599	6.96189806134116	6.71849476001077	7.40596564057396	6.66999838238244	7.02876067483544	6.49773676068736	7.40694025530795	6.43501962598037	6.74498656867707	7.28332567716179	7.88363632607743	7.37621522563321	7.89412804846784	7.24485238382618	7.94737534241016	6.81002892308973	7.00184618955109	6.49386164634527	7.87213505074725	6.47237902763698	7.48967232180836	8.33493163992416	7.68756039054996	7.29611368584503	6.4369108614297	8.33724258730027	7.46908126036876	7.1343307098819	6.54102024343103	6.89116308512515	6.170027170691	6.20415686586657	7.01735850714536	7.98650463190077	6.57771944864309	6.47611440268654	7.68054455567085	8.07048137110599	6.64508137650362	6.3871611357642	7.36081705595818	8.74048860228176	7.88140452416822
GUCA1A	5.18192658392419	5.92998743156002	6.21395270110911	5.13063838720595	5.64789942022237	4.91981506442387	4.66963217272067	5.24865123644571	5.87534199039919	5.09682928479592	4.69682690572074	4.96599616085289	5.39945530507044	5.68174782816388	5.32680504669296	6.20853590244164	5.38276884642886	5.54223659006619	4.79025366050494	4.23928939622194	7.12702835558986	5.8472539172735	5.6540668781288	6.03354375245601	5.97224550418979	4.95205922658756	4.90458855174624	5.28654785195512	4.86740535809816	5.38064073137185	5.58370615338293	5.22459285946674	6.18371472806663	6.56811229519363	4.68956439304245	5.09606009473095	4.62338172879574	5.54105026790161	5.32940127590684	5.39667712251285	5.86064393778545	4.83383323711727	5.84771102286841	4.87247274980175	6.54838892789012
THRA	5.97393444844426	5.79145872371493	6.22603982800082	6.25587449953836	5.46716397716424	6.12081121009924	6.08717239274185	5.66938513637804	6.20037799754246	6.39671707908409	5.56455392185652	6.2757711761357	5.96166605204095	6.74806806348493	6.39272136471157	6.28611586825778	6.50709503996928	6.61484932548706	6.17579553523381	6.62888511469256	6.55603868020811	5.93106047628373	6.67972074085354	7.20537098350797	6.41149155762113	6.67356577392144	6.44489742923	6.91800484033249	5.8721824027171	6.32703831317141	6.49140789197172	6.42238248388544	5.83817349200512	5.85757833519831	6.23106118731957	6.23623068736961	5.78957364092538	6.23553830438393	6.11265513282811	5.65912247830722	5.75600148193289	5.6112078904081	6.2987364272126	5.65534264390783	5.99907965002687
PTPN21	4.37367745002373	5.25878521603429	5.09140099921701	5.51258370217034	6.8689082234204	5.06933963930465	3.86540726169247	5.58970890585601	6.40719046640566	4.64422389114817	4.56800580136045	5.67602394670498	6.84271474576464	5.57688037269442	6.5619346703422	5.20932795720146	6.90377656408778	5.10519351224114	5.21762603309889	4.30235585305492	5.90175543939705	5.12763593607541	4.44948938647868	5.65467163927279	5.77041965388939	4.93109781856624	4.59150877894332	6.79941199806658	5.37859403078866	5.91567057268779	5.40277797733575	5.91911983923072	5.38468011180619	6.13189567541323	6.14454549483477	6.92192835383511	5.53976244071887	5.37476278216843	5.47603371168015	6.5895495410157	6.01222324915441	6.30981481306189	5.27000094158322	6.4035500602125	5.32618617557273
CCL5	7.2822105347323	7.03978295030728	6.56238949898415	7.06207192323036	7.45874979902551	9.68007554021897	8.27287226385102	8.01503622935355	7.82398263061346	7.46908126036876	7.9407150123036	6.95243933497343	6.32531767374894	8.86904470534348	9.0973405217668	7.43685725318835	6.88333028772565	7.62316498267348	7.76897196703831	7.38282047429794	7.58287089465738	6.18310143758521	7.70936578498484	7.4840285006217	6.94879328504569	6.73262396937366	8.23362359081152	7.71853965272018	8.2995763869652	8.37199277252618	6.73442746206494	6.7386848414329	11.232279035773	8.86147606097417	8.53377132662238	7.67728797732362	7.02876067483544	7.27932392859266	8.09282612113973	7.30879117128841	8.59087498227067	7.82668347239669	7.48860506022008	6.97934116956559	10.9057828978633
CYP2E1	9.07021692825027	10.0280916018843	6.03929044370742	8.7316189090551	10.6040398309529	5.30892568245334	5.77490977816791	8.3262873036329	9.80674853883653	5.50785604663723	6.62106521339991	7.51620989876095	9.38236800230924	5.57484889549482	5.3864431363576	8.30981550116588	9.47934633114319	8.10634544494509	9.44142975855407	7.24379885562154	9.72470953465738	5.40991468948412	7.26470117190188	9.38236800230924	5.80664534694914	6.03476736879912	6.78495702670895	9.64715148741867	4.48856898530516	4.78868689022693	7.60817067678808	9.71907519446316	4.2654582561616	5.09452250396177	7.4816617503125	9.54345389045603	5.33848344717641	5.19402271820058	8.61967777318391	10.5610656547083	7.36278409779324	7.1852531206923	7.78933511831579	9.27886859053232	5.16469340104926
EPHB3	8.57990490150148	9.32625882249254	8.40164097055546	8.3239229513365	9.46827012042792	8.0611515829742	8.44792956315223	6.37361175154485	7.80260612298486	7.52650957242315	7.84731472312391	8.00524389183082	9.59409764993278	9.15837130038261	9.890544960001	7.94416250620415	9.0555094911797	8.00175439498253	8.20003464103859	8.1856803854263	9.45090528673186	9.08105941817696	8.4349376790013	9.88642720276627	8.14095416207717	8.45808202400734	6.99632215418922	9.32625882249254	8.03073990406394	8.42897421076717	8.09050411734977	8.83460608105696	6.79419630903495	6.91625451986772	9.11718855332421	9.40918146493163	10.2547517794122	9.50477235402444	7.4183543001025	8.42081525342067	7.58541180697637	7.15542274021687	8.21506871214288	9.75890388509488	9.24601848512223
ESRRA	7.9454247575371	8.47559935869035	8.10570189181413	7.90895230677016	7.55739682763919	6.77361114528386	6.77781508587716	6.6565321462841	6.99333167624324	7.12286553536316	7.15774571023734	8.55452383708559	8.19888375411143	8.57333856067976	8.20357684638817	7.60708763598309	7.5563810507979	8.02787967645233	8.08919187126175	8.143504714189	8.53977197859297	7.92341767641098	8.56086539976379	8.44684914508564	8.40842603638726	8.86328094273235	7.9238818479512	8.36173865753802	7.18013960859887	7.4945793375537	7.79524808156919	8.03946679105258	7.95525343664593	7.75518928865686	7.97371902244387	7.88081722310848	7.49689077082864	7.74584849796034	7.34086251454538	7.23557786291842	6.81103725987912	6.46677229405807	8.54256190099009	8.30934668864011	8.66512158460271
CYP2A6	7.40949004762257	8.31247049763544	6.77061668970013	7.11328667658024	7.37745076200901	6.76296851780747	6.75115837556357	6.4018292617819	7.61910636403565	6.24650894985129	6.7698596810822	7.66109065614379	7.95696904145188	7.00012362920549	7.22938301932115	7.05376300253187	7.84842371893026	7.64127804406477	8.3344434058431	7.1852531206923	8.99740256539915	6.55369934544563	7.49798553947374	8.42303926497532	8.04382592041683	7.16414157404763	6.3624186293883	8.8180404497448	7.13368052716326	6.79359896331311	7.23276026814489	7.62613813815434	6.04363486723948	5.91146422129817	7.26772838135074	7.8993299264459	5.83482890607276	5.73580997867149	6.97395777569945	7.58649479777635	6.3503198083857	5.94992141579152	7.57131986319645	8.59035563862613	7.95525343664593
GAS6	9.52756296057512	9.29155493779755	9.37396198744359	9.58187904615849	8.60609931244395	9.0490137620528	9.31218036245897	9.12606394133173	8.353073721245	7.88311702378669	7.02625928985672	9.85398265153336	9.12667011013099	9.82412016086155	9.57016992819172	8.66746809921768	9.44076909981652	10.2368426947321	9.94106799700468	9.86608046479938	9.60747580239857	9.74032583274205	10.3998293987179	9.49253197288481	8.90501598248626	8.9894912574953	9.50686889386688	9.23261478062572	9.16041706527382	8.97950421086066	9.21409162778391	9.02265572609079	9.13099921180652	8.32292927819325	9.61022638544198	9.01652822403079	9.27886859053232	9.21857666799995	9.03916748607391	8.71324187144659	8.25725039659813	7.99996312256809	10.3136107678496	9.68951103204823	9.4565967371751
MMP14	7.11373420668092	8.06347343762163	7.4512603477626	7.45923034507388	7.75077433888429	7.76386299872983	7.02816055151387	6.80143808766555	7.70383511834476	7.56630813126418	7.63901802355019	7.33976271616158	8.47490930211724	7.8843036427937	8.2081553430256	7.67376971573285	8.29097772215243	8.1976959211995	8.16087618370276	7.63033015699326	7.0991108860555	7.64352777924269	7.6792301302494	8.2710247301154	8.34230372621506	7.77402209994527	6.75679958739083	8.18527148931694	7.71263880702128	8.01838089032644	8.0326463026807	8.29214314359091	8.39765141700997	7.74646523809188	7.57707180970342	7.41790060060241	7.77915615057461	7.49193100248259	7.3467891542163	7.99051716208744	8.16597023680836	7.16914909873142	7.26536627646056	8.34285695030318	7.73113621668654
TRADD	8.16143897937089	8.36293230199241	8.03137511364376	8.33493163992416	8.56497116629142	6.92025283124398	6.7562322333332	8.26931924116608	8.22350885986664	7.98302088708919	8.10001179982567	8.40783607175039	8.63913445127958	8.36173865753802	8.55087885133254	8.47559935869035	8.54817113003458	8.24749698489697	8.4134728095568	8.00046513646836	9.00075569833773	7.95469240146377	9.15418831718479	9.46274944908894	8.69306330120565	7.50582829041399	8.09714745012955	8.81343765029893	8.3179758993082	8.52446406634865	8.05783644633686	9.03976073403217	7.7667466381513	7.65170097785521	8.69087951463292	8.80313732227562	7.20120060188466	7.46176043296002	8.57005402028781	8.43598827108061	7.78769551358335	7.93289524832534	8.04382592041683	8.43429274554617	8.50925014649382
PLD1	8.67591460241211	8.78368033825745	7.93417268838341	9.08865557332491	10.1537145145645	7.58446311980187	7.45259238914282	8.89055020497377	9.68213186630736	9.24349627363661	9.48310251011465	8.90443447378918	9.68951103204823	7.58883700576707	8.17575663820566	8.54328553118004	9.57016992819172	8.46704488045631	9.07928946927425	7.59116332436144	8.79481165263209	7.15601841652105	8.76204740141069	9.73761477924495	7.25086841179152	7.24485238382618	8.90387802103994	10.0148891476819	7.52233042065992	8.26828554692976	8.8609753563511	9.12729974446849	6.87878156555249	7.36461309151651	9.3705570889635	9.79192836907679	7.92999376396743	7.42270234800233	9.0490137620528	10.0707892003434	8.55087885133254	8.67301373685086	8.76265694669341	9.53210570744472	7.02756719289805
DTX2P1-UPK3BP1-PMS2P11	8.11870242944123	8.57185010074417	7.71263880702128	7.93097038708335	7.96179377428198	8.04813602633205	8.48841730418549	8.06928696992163	8.1110468729129	8.07316029502116	7.8952698459575	8.10701270827637	8.52446406634865	8.27051296222164	8.34929843908147	7.72627140542707	8.25366005329968	8.31336084024343	8.37344602499266	7.90895230677016	9.29441620224365	7.63832420269945	8.91343999916943	8.79188369666914	8.8254970019685	8.5465056866872	7.46810684595052	8.69146722162782	8.27751202614989	7.61185337717647	7.90678754677824	8.1393628977248	7.47739391173868	7.82970246126177	8.40501184560835	8.22726291977491	8.62115937656689	8.200721175883	8.33613074544551	7.87277067870554	7.97802259423457	8.05338185965388	7.66891543578169	8.47425285896415	8.55839692179082
BAD	6.46747941999072	6.53933671990926	6.70386374160849	6.8803378850893	7.23167876502789	7.14967286605849	7.5275738898494	6.94754266348703	6.90490272474924	6.90201841814986	7.1972439168946	7.20467620696294	7.78449169876208	6.71781615567474	6.77245892410279	6.2288306036347	7.35673815096288	6.88333028772565	6.78724632809367	6.62333680545461	5.49449135188175	7.38163742120897	5.8376041309801	7.64485110380477	4.24266887503611	5.86910491144044	6.13769941876323	7.75193638488722	5.59849746174133	5.73237638330344	6.63775758391423	7.28783069472581	6.3871611357642	6.60116170266043	6.69022012027448	7.67428047376422	6.81765248614974	7.04423338695374	6.85322132246469	6.73089665661776	6.18001935830563	6.45959055675397	5.89788268117144	7.40694025530795	3.24935628854015
PRPF8	10.2606614677406	10.1159500913937	10.403773253639	10.2903599915443	9.48735921096618	10.3502548977614	10.1773240164071	11.0469032314343	10.0345138533904	10.2406753039389	10.1380963598365	10.6901870769561	9.48255623355442	10.3864904432378	10.1038068148912	9.36044741383203	9.5738318333461	10.8473061484081	10.6370133001019	11.0424148016373	9.18919714484024	10.3116104988824	9.53917395274743	8.76457428128891	9.85624693278324	9.86847055251574	10.7795207978511	9.54752620287215	10.4148125963341	10.5541363905623	10.1545767686217	9.53210570744472	10.3927823696107	10.16391037583	9.72974557884068	9.49076531429722	9.74938599719846	9.90431404128504	10.9480060690981	10.2606614677406	10.3031966809026	10.4947491516774	10.2146301261829	9.36220553104898	9.0352680712866
CAPNS1	10.6000840940645	10.6392621203608	10.1372222188354	11.6160326452792	11.5788515358922	10.3971180220217	10.6581417150816	10.4257666096512	10.5819666982114	9.01916064849663	9.35603621625224	10.9865084711932	12.1703279662865	10.4731120922145	10.961864959549	9.64151673001454	11.7113955981699	11.5570212145379	12.1976163687089	10.8365188538488	9.65679176634921	9.87450013636546	9.98274680168859	11.713238427082	8.02339231878918	8.49870039594968	9.31415727143258	11.9657097037176	10.4693832278335	11.0012355135276	10.7667294817635	11.1635760010304	9.46602188355757	8.89704063589664	10.9297736071594	11.8170958033237	8.76008882075393	9.35970121526245	10.7326776436543	11.378913069081	8.88852294676682	9.53065962789344	10.572158498776	11.6779995887321	8.54389701426435
RPL35	12.3934967168238	12.5702047138062	12.7503718981751	12.6309779942648	11.131977302388	11.7183062720654	11.6326605017327	12.9281136030788	11.4168328438106	12.9493046488857	13.256881081921	12.5105595099045	11.6539236497118	12.5819545874857	12.4396270194249	10.7749875336232	13.0513374247985	13.4732939176192	13.2626422274753	13.016144657909	10.8569243341566	11.8559756401106	12.3387805896917	10.9974987293308	10.7806656658395	12.0204359177451	12.6309779942648	11.5335081076871	11.693858696302	11.8696655455622	13.4550627278063	13.0513374247985	13.0308003659584	12.8780141735875	13.0445095855607	12.6060665955315	13.0569751043193	13.5707522457523	12.7685814118477	11.3273326028876	12.2756375150027	12.1523609535974	12.6262901580949	11.6620632911958	11.3175251071513
EIF4G2	12.1574852006637	12.1615977129346	11.6502038106899	11.9743675432441	12.9625084876015	12.1523609535974	12.0857378252346	12.3995944899529	12.6758236357124	12.2050259934222	12.4432155884715	12.3567944249647	12.3000722179562	12.4432155884715	11.8231506544634	12.8020242358036	12.0714529086431	12.0740773859475	11.6101029587251	11.5714422005401	12.9391335210043	11.5714422005401	12.2485168060774	12.5437193913562	12.1763237718297	11.9795206166015	12.4064956616363	12.2333124725921	12.3000722179562	12.288552931455	12.2391645953251	11.8815307994713	11.950877471481	11.8414751359467	12.489481332844	12.4608092898858	11.8147337851177	11.9533359587311	12.4432155884715	12.6262901580949	12.3759292446755	12.372036746058	11.8675358491283	12.3791738016554	13.3543811418596
EIF3D	10.3447070290211	9.50686889386688	10.3484062325294	11.1609068974951	10.9347402568862	10.9068684332779	10.7818920837508	11.693858696302	10.8073760178307	11.0107754805739	10.9465218605768	10.9132184691782	10.7204212847971	10.925809902464	11.1443149506499	8.83647375242661	11.3187498985453	11.2777266313051	10.9145969121115	11.1192175489117	6.75490541978533	10.4302189332814	10.2983971124575	9.28803690958083	8.59135865776422	10.1372222188354	10.6956441406981	10.7255767714747	10.5860256551382	11.0593715025657	11.4221014099422	11.2746361549061	11.4297989095013	11.6761273515346	11.2205307589364	11.5541306196541	11.6221285079895	11.4976706113406	11.6539236497118	11.4883108457256	10.2881237926119	10.8162206747484	10.4148125963341	10.2617381652159	7.80529701319802
PARK7	13.5809449499805	13.1605392705122	13.9209794870113	13.5274782631132	11.6620632911958	14.0076976307676	14.0076976307676	13.5707522457523	12.489481332844	13.8599232115836	13.6597621070624	13.4229684225309	11.9431477970572	13.6874095703688	13.5495654863452	13.6597621070624	13.0645388513949	13.6597621070624	13.5612228829132	13.739934884357	12.7573861472575	13.6999615313597	13.0721392320388	11.8656229475757	13.4550627278063	13.5274782631132	13.2868414115583	12.3069078691818	13.1913625093529	13.256881081921	13.7540894092401	13.3455812737433	13.8431768513459	13.8801632048077	13.1529207302113	12.1976163687089	13.6597621070624	13.8263995788896	13.4732939176192	11.9948218517174	13.6874095703688	13.6874095703688	13.538265647763	12.703432257736	13.8431768513459
SRP14	12.4644205916363	12.6441259889162	12.7120271385441	12.8395913533846	12.0517845938085	12.6722244585726	12.7449708119158	12.2756375150027	12.1555411583601	12.5105595099045	12.683777877528	12.9321824850991	12.8780141735875	12.3965175841895	12.129451679249	12.0262539997133	12.7960394666428	12.5066065210878	12.3509405342398	12.2691016007991	12.2485168060774	12.5237725613426	13.1605392705122	12.8020242358036	12.2756375150027	12.5391469162025	12.7219765258743	12.7219765258743	12.3759292446755	12.4277831657619	12.4358263285433	12.5553992581722	12.4462776666895	12.3163975126163	12.8468365876927	13.0513374247985	12.0186015597898	12.449779997016	12.5863286467392	12.2857796755674	11.7280700405592	11.6956904598076	12.6213475566099	12.5978272421073	11.2093598075582
GDI2	11.5898437954525	11.3982750048025	11.4033543588565	11.5788515358922	11.229459480239	11.1013145460605	11.0982886332958	11.8794453811593	11.5825193061668	11.4427659419778	11.3613286651021	11.4478604570596	11.7239587599388	11.7891376295041	11.8497940230597	11.1556214047738	11.4185285289139	10.9519396144105	10.7600703393604	11.4899624624398	10.1197546265831	11.1405688259117	10.4568803328094	11.3716714089324	10.1046422986029	10.0032038900104	11.3366422518879	11.4033543588565	10.7591489615492	10.7265870006226	11.4248697418785	11.4496913851669	11.4221014099422	11.6259916295057	11.8656229475757	11.7907167623044	11.0214303188103	11.0530297944924	11.350798871735	11.5203915561643	11.0161421681556	11.166382716518	11.4337624233912	11.4962194410163	9.64941563530783
RPL11	12.0484783709959	12.2419064612854	12.4358263285433	12.4277831657619	10.0203106947221	11.1621948881661	11.0555537982497	13.9534543990758	13.4229684225309	13.7695190141706	13.8015534622708	11.7993135477613	11.4266554518316	11.9030831009976	12.1763237718297	11.0187458254407	11.4741538128684	11.2514318867936	11.0200299311034	12.3698191969726	10.0912741657778	11.6518739122283	10.5249714371103	9.98454648984127	8.99263834570475	8.69978748648546	12.2266221686213	11.243203889076	10.975885961158	11.4840553385388	11.9606403589613	11.7363363025886	12.3539175827808	12.520039469615	12.2103267506327	11.550898380109	11.6797591526188	11.9251272117391	13.538265647763	12.9691891398943	13.5056935523999	13.5809449499805	12.372036746058	11.2160886306918	10.2894987591483
ARF3	11.3489935815265	11.0070473036601	11.0806562590968	10.6889530416463	9.80187064810646	10.6815003606314	10.7349737888305	9.39905453969105	9.73547874179926	9.24077936331958	9.25774919769535	11.2888962780208	10.9772057472629	11.229459480239	11.2576824253132	9.65467750435842	11.0134600213445	11.1722254791825	11.2930717802126	11.6726302553959	11.950877471481	10.5652247921088	11.5203915561643	11.2368582599108	11.2593616205978	11.5077420509727	10.3763841750143	11.0593715025657	10.7349737888305	10.459694196539	11.1678686299835	11.0893278391501	10.354968075015	9.989474091391	10.7036742736299	10.4662413216606	10.5273596572507	10.6727047522099	10.2888162989093	9.83366979162503	9.10922636122724	9.15220588825193	11.5493156141271	11.4427659419778	10.8911113881333
RPL24	12.4799486153859	13.1319487316644	12.7343660929991	12.8468365876927	11.8450122766813	12.2209591072944	12.2266221686213	13.3044994318459	13.2494903821751	13.6354267503533	13.5169066653092	12.8717347222435	12.4129657470621	12.6931682545114	12.8111865658823	13.3312182051521	13.0093080484274	13.2626422274753	13.1030803537378	12.7503718981751	12.7343660929991	12.076272211434	13.4550627278063	13.0368054723653	11.8012451093402	12.1792553565913	13.3312182051521	12.716720953976	13.1679055232297	13.3044994318459	13.2224275874283	13.145976642995	13.2494903821751	13.1990507874186	13.1319487316644	12.3445741839574	13.1117707839004	13.0929806330456	13.5495654863452	13.145976642995	13.5169066653092	13.2418750020944	13.0569751043193	12.5133516855982	12.2391645953251
HNRNPC	11.6979091776629	11.2677941668895	12.2857796755674	11.7324128788554	10.612312642644	12.1916438777349	12.0204359177451	11.982602187618	11.1816464608219	12.023750694698	11.470901221021	11.7927399176805	10.6795175827512	12.0109307502711	11.7907167623044	11.722219366399	11.6640173890841	11.7499674283071	12.0262539997133	12.1976163687089	9.87769411097609	11.986610189358	12.1703279662865	10.882059003703	11.7363363025886	12.2857796755674	11.8978603753858	10.9542859018581	11.9968103518373	12.1139445922775	12.3069078691818	11.7872514291315	12.4172729570056	12.3445741839574	11.3445760541149	11.2899049811811	12.4840768494857	12.5741418135653	11.950877471481	10.961864959549	11.8471628885539	11.9275196092066	11.9082655639604	11.4015341645154	11.0121233496237
SEPT2	11.8231506544634	11.5437635745191	12.3509405342398	12.1266343614786	11.3954372990115	12.7797268165104	12.740017439954	12.3445741839574	11.9056510866813	12.6516337122531	12.5518337280441	11.9147568917004	11.3807672990308	11.9332146392158	11.9104220518246	12.3478314249458	11.7324128788554	12.5105595099045	12.4728873232807	12.0053778200157	12.110433785119	11.8282170444658	12.0053778200157	11.7037039198679	11.5471128094017	11.6851004820175	12.0547946539869	11.4799595589487	12.5038074816433	12.3231604130283	12.2050259934222	12.0857378252346	12.3667374589067	12.0889540276207	11.8912788621932	11.3475275467154	12.3934967168238	12.1703279662865	12.1022206049704	11.9376759447599	12.489481332844	12.6481912270738	12.0379683240727	11.5642448600049	11.8430488332179
RPS27A	12.0918590820547	12.8621311928705	12.5237725613426	12.5863286467392	11.0686358870296	10.8232599040452	10.5902229166227	13.016144657909	13.2137974434048	13.1838895954622	13.2418750020944	12.8621311928705	11.6979091776629	11.8794453811593	11.7674501475135	12.5602149347681	11.0376260063967	10.8944879795723	10.5661205967441	12.8621311928705	11.7073966969359	11.1226189685982	12.0714529086431	10.7417543664121	11.0506389317499	10.7974266781179	13.4125522589756	12.1817707203086	12.6565526300164	12.1400327889745	12.1703279662865	11.7907167623044	12.7077850091861	11.7324128788554	11.8301670945696	10.6581417150816	11.1070163127261	11.0161421681556	13.3390339020792	12.8076293027478	13.2764770960728	12.5038074816433	12.7281749632226	11.1910823825995	11.6979091776629
FAU	13.5274782631132	13.7540894092401	13.538265647763	13.5169066653092	12.4396270194249	13.37369381243	13.4958620929363	13.5274782631132	12.8566309145801	13.145976642995	13.2696455622431	13.7134637722681	12.9321824850991	13.4019572689951	13.6126116420504	13.2968153850366	13.5495654863452	13.8263995788896	13.739934884357	13.8431768513459	12.3965175841895	13.7540894092401	13.6999615313597	13.1913625093529	13.2626422274753	13.739934884357	13.5921591815541	13.1389892493383	14.028708605498	13.9400490693395	13.7134637722681	13.4019572689951	13.4732939176192	13.1679055232297	13.3226291767051	12.6758236357124	13.4408411144526	13.739934884357	13.3649000458723	12.5437193913562	12.9960723699756	12.9442137067872	13.739934884357	13.4125522589756	12.3478314249458
TARDBP	11.8374999601572	11.3290529660338	11.8497940230597	11.5437635745191	10.975885961158	12.0053778200157	12.0053778200157	11.3645210653762	10.6859196444954	11.3475275467154	11.1455663603077	11.3415751030945	10.7591489615492	11.8471628885539	11.6779995887321	12.1763237718297	11.373117951267	11.8328681123075	11.6326605017327	11.9147568917004	10.2617381652159	12.0262539997133	11.5590158290601	10.8285361310632	12.110433785119	11.9449498784173	11.4478604570596	10.7360981465608	11.6979091776629	11.5696864723547	11.9354980193614	11.4221014099422	11.6326605017327	11.4374499300398	11.5604289315951	11.1898249407321	12.3231604130283	12.1022206049704	11.41021191469	11.0279623439345	11.3016728186866	11.3630621241546	11.6400427833464	11.3935846933497	11.4066618214577
CFL1	13.6874095703688	13.6126116420504	13.6046239946122	13.3312182051521	13.0645388513949	13.739934884357	13.6874095703688	10.3812628933293	11.8696655455622	11.6121539782252	11.6477686099692	13.6874095703688	13.3390339020792	13.9209794870113	13.7882249967926	13.8801632048077	13.4857229206257	13.4637091389652	13.8431768513459	13.7540894092401	14.1367131986574	13.7266038028493	14.1550880779753	13.3829941734588	14.2039808699625	14.1550880779753	13.538265647763	13.4550627278063	14.1367131986574	13.9726974975475	13.6874095703688	13.739934884357	13.4229684225309	12.8020242358036	13.4958620929363	12.8468365876927	13.672464260789	12.9960723699756	12.4244591566065	11.3445760541149	10.8053827675979	10.9175340678356	13.6126116420504	13.7266038028493	14.1819212611017
RPL18	11.8893110528067	12.1079260753463	11.6021018563127	11.9224871293531	11.0922919954496	11.2608899339397	11.4544275018473	12.4462776666895	11.528527850587	11.3239463130175	11.6180400092416	12.0076354384857	11.5927040017523	11.7609349899096	11.9948218517174	10.2580856638225	11.5570212145379	11.9200110195405	11.7280700405592	12.2419064612854	10.3004204548157	11.2005846983237	12.0379683240727	11.8878324431572	9.8806031681501	11.1214018866685	11.6280325495931	11.5367990822771	11.4976706113406	11.7781908822851	11.5658290289709	11.4799595589487	11.2995689565535	10.7081004286529	12.1315997039647	11.2827602278188	11.5714422005401	11.7160929450895	12.0457440486082	11.069982289784	10.7169037914739	10.6859196444954	12.0430836595103	11.743682140751	10.086922139581
EIF3F	10.3275082583013	10.5623432775256	10.4045926369459	10.776025681945	10.1355511047598	9.82412016086155	9.85992338179192	12.0204359177451	10.9627896179706	11.2177530323288	11.4511193884152	10.8105006132087	10.2652306425687	10.5502860392537	10.4407343186824	10.3258061741693	10.3630497854691	10.3362190500802	9.7073227565568	10.8898988038072	9.19727641951152	9.32123414244464	9.41503946651284	9.03573279822442	8.52181775726669	8.76131084738753	11.1140319591721	10.4484709429858	10.09908069221	10.1437655033018	10.7806656658395	10.4407343186824	10.4326427145681	10.8639894331829	10.4589566724595	10.4779063429193	9.95869313732118	9.9444743709767	11.6602425374562	10.6837483403559	10.6157308810579	10.6454902480544	10.3927823696107	9.92574171081092	8.44450632248658
RPS5	11.203019255403	11.9577689844596	11.1543420786852	11.8497940230597	11.1053240647836	10.5972027267966	10.6969050073884	12.9228475172224	12.076272211434	11.9997403294383	12.3899115234423	12.2266221686213	11.6160326452792	12.0889540276207	11.7927399176805	9.96956598343678	11.6812453920697	11.1417967548566	10.6437342026803	12.3196858772258	10.6717831613717	11.0770311586265	11.2858574238023	11.0057700879657	9.08980296370085	10.3889793214625	12.2485168060774	11.517278859351	11.8301670945696	11.7694901358673	12.0603837530534	11.7480586585959	11.9275196092066	12.2560914310783	11.8170958033237	11.4613686255004	11.0922919954496	11.3935846933497	12.129451679249	11.3542008408708	11.2065980816438	11.2278756405838	11.8893110528067	11.1443149506499	9.41319890227817
RPL27	14.3138019604044	14.0454513965155	14.281858649279	14.1199329417371	13.4019572689951	14.1367131986574	14.028708605498	14.4414827884065	13.9726974975475	14.2569180599773	14.2039808699625	14.028708605498	13.8263995788896	14.2039808699625	13.8599232115836	14.2569180599773	13.7695190141706	13.9400490693395	13.7882249967926	14.2039808699625	13.8126636726684	14.1038902273724	13.9726974975475	13.4229684225309	13.0721392320388	13.4019572689951	14.0454513965155	13.8801632048077	13.8126636726684	14.1038902273724	14.1038902273724	13.9400490693395	14.1819212611017	13.9866983155466	13.7540894092401	13.1838895954622	13.9209794870113	14.1550880779753	14.1367131986574	13.4732939176192	14.2288719235002	14.1819212611017	14.1038902273724	13.6354267503533	14.1199329417371
RPL34	13.8126636726684	13.5056935523999	13.5809449499805	13.6354267503533	10.9311178365295	13.2764770960728	13.2764770960728	13.4637091389652	13.1529207302113	13.2968153850366	13.1838895954622	13.8801632048077	12.5347369777394	12.8668714466302	12.9625084876015	13.9866983155466	13.4229684225309	12.8566309145801	12.2560914310783	13.6046239946122	13.4019572689951	13.1529207302113	13.5612228829132	11.7563705606696	12.4462776666895	12.0457440486082	13.8263995788896	12.683777877528	13.7695190141706	12.9114897610426	13.739934884357	13.4857229206257	13.1264811783805	12.6309779942648	12.7797268165104	11.9298867158698	13.0929806330456	13.4637091389652	13.1264811783805	12.1555411583601	12.7745567542874	12.7120271385441	13.8431768513459	12.7852706961492	13.6046239946122
NARS	12.3626055311658	12.2913595081983	12.5782442854864	12.9902360042585	12.0603837530534	12.8288225615029	12.8076293027478	13.7882249967926	13.3649000458723	13.5921591815541	13.5274782631132	13.086936386707	11.9174529203831	12.8780141735875	12.7120271385441	12.8717347222435	12.0162220593437	12.6262901580949	12.7219765258743	12.5553992581722	12.0022178812779	12.0943911822821	13.1766185144086	12.1315997039647	12.740017439954	13.3455812737433	13.1838895954622	12.0603837530534	12.1523609535974	12.1976163687089	12.8780141735875	12.2103267506327	12.5347369777394	12.5066065210878	12.6481912270738	11.9898355616513	12.453043170136	12.3339559551502	13.5921591815541	13.1030803537378	13.7134637722681	13.7695190141706	12.5553992581722	11.6539236497118	12.6605324816551
STARD7	11.7927399176805	11.183763003094	12.2792400384544	11.9003624794893	10.5829613730337	11.986610189358	11.9200110195405	11.6121539782252	10.5784374882997	11.8089252314472	11.6851004820175	11.9431477970572	10.7818920837508	11.8656229475757	11.5898437954525	11.4152672889815	10.8748900888845	12.4935708600415	12.3069078691818	12.2792400384544	10.606955294887	12.3759292446755	10.9495537372858	10.3918969746711	12.2726905424285	11.9968103518373	11.4134966170705	10.8138247987948	11.9332146392158	11.8089252314472	11.9056510866813	11.4168328438106	11.9332146392158	11.7735659037467	11.1334732711017	10.1765559013208	12.4098351136348	12.4064956616363	11.3645210653762	10.3474312205659	11.6221285079895	11.3094328664571	11.7802902524432	10.7115112923728	11.3524773534357
RPL19	12.7281749632226	13.0368054723653	12.8717347222435	13.086936386707	11.4757793118423	12.6262901580949	12.5978272421073	13.9020269698449	13.0025053685896	13.739934884357	13.672464260789	12.8395913533846	12.0457440486082	12.4032108537828	12.6355857510621	13.016144657909	12.520039469615	12.883092093186	12.6605324816551	13.145976642995	11.423467055264	12.3698191969726	12.7745567542874	11.6056991916535	11.4676320351398	11.9251272117391	13.37369381243	12.082375391913	12.2135410619895	12.6605324816551	13.0025053685896	12.5483687779094	12.7573861472575	12.9493046488857	12.5105595099045	11.7735659037467	12.6565526300164	12.8395913533846	13.7882249967926	12.8668714466302	12.7077850091861	12.6931682545114	12.9493046488857	12.110433785119	11.1262043734137
SLC25A3	13.0025053685896	12.372036746058	13.5707522457523	13.3226291767051	12.7219765258743	12.3934967168238	12.5741418135653	13.6046239946122	13.3137494846361	13.2065084908454	12.9391335210043	13.2868414115583	13.1264811783805	13.2764770960728	13.0308003659584	13.3543811418596	13.2224275874283	13.1264811783805	12.9114897610426	13.2224275874283	12.076272211434	13.3044994318459	13.016144657909	12.6148926302245	12.2661131080497	12.372036746058	13.086936386707	12.8468365876927	12.6398543390842	12.8020242358036	13.3390339020792	13.0721392320388	13.3137494846361	13.4857229206257	12.9281136030788	13.1679055232297	13.1216541476911	13.2137974434048	13.256881081921	13.1319487316644	13.5707522457523	13.6126116420504	12.9841863887797	12.9062719561553	12.386297716499
RPL9	13.4732939176192	13.4857229206257	13.4637091389652	13.9020269698449	13.2065084908454	13.5707522457523	13.2626422274753	13.1679055232297	12.8171505572415	12.489481332844	12.5978272421073	13.6046239946122	13.3044994318459	13.4857229206257	13.4019572689951	13.4958620929363	13.1766185144086	13.2224275874283	12.9902360042585	13.5809449499805	12.8111865658823	13.5274782631132	13.0025053685896	12.520039469615	12.7745567542874	12.6758236357124	13.7695190141706	13.2868414115583	12.9228475172224	13.6874095703688	13.8126636726684	13.6046239946122	13.6354267503533	13.8126636726684	13.4311771878718	13.4550627278063	13.2868414115583	13.9726974975475	13.1766185144086	12.5904066327479	12.2295983871333	11.8301670945696	13.3543811418596	13.2764770960728	12.683777877528
RPL6	13.0093080484274	12.6931682545114	13.2494903821751	13.2224275874283	12.1425149952614	12.4728873232807	12.6060665955315	13.5495654863452	13.1605392705122	13.2137974434048	13.1319487316644	12.8337433272117	12.4756374355522	13.0244237624959	12.9114897610426	12.076272211434	12.4728873232807	12.5649623206871	12.3667374589067	13.1117707839004	10.4723196474545	12.6758236357124	12.697394593977	11.8607317793499	12.0262539997133	12.1315997039647	13.3390339020792	12.4321662022667	12.2103267506327	12.5602149347681	12.7852706961492	12.4608092898858	12.4840768494857	12.8395913533846	12.8228676386631	12.3626055311658	12.6886743336997	12.5782442854864	13.4857229206257	12.9493046488857	13.3455812737433	13.1030803537378	12.9960723699756	12.453043170136	10.7159953918311
CTDNEP1	8.06459231550175	8.62687156253408	8.16856126400566	7.87277067870554	7.60065436964412	7.03211985576708	7.10508771986582	7.85497377612055	8.16027853878149	7.68697865544952	7.51873402480639	7.71813775421604	8.43598827108061	8.30204871544774	8.81163751634872	8.39538349178815	8.18020528104137	8.32350880858954	8.80313732227562	8.42191101494702	8.06977827804557	7.85776204892692	7.45259238914282	8.45808202400734	8.87783165137246	8.81923223610419	7.51006144891077	8.33016858201642	8.2610186064238	8.27287226385102	8.25366005329968	8.02721472046024	8.35944409752593	8.15051301145177	8.53804838728881	8.34402813978387	8.1933693032559	7.88311702378669	8.3262873036329	8.29097772215243	7.63366317805437	7.56072225138714	8.06165660272536	8.35251314304006	8.89419807815449
RPL10A	11.7459200279924	12.1236258426679	11.6996793732347	12.0740773859475	10.3840161384925	10.8317927858235	11.117941772682	12.8228676386631	11.5471128094017	11.3489935815265	11.8414751359467	12.2518957411968	11.1816464608219	11.486901649647	11.2065980816438	10.3294373276194	11.291786341359	11.0025449431565	10.06613369229	12.7120271385441	10.3177882057711	11.5203915561643	10.5326428043528	9.71534137958466	9.1285836876514	9.42684645900737	12.2792400384544	10.9282404560276	10.5481301761373	10.9519396144105	11.9402276215105	11.4118426583149	11.6812453920697	12.023750694698	11.4676320351398	10.7692320002852	10.7395322320834	11.0070473036601	11.9275196092066	10.8016517916272	11.1167040272007	11.2563412755459	11.8857011953953	10.6482932052086	9.89410209319379
CBX3	11.9056510866813	11.0175472497913	12.5863286467392	11.743682140751	10.398094471333	12.9493046488857	12.5819545874857	12.1236258426679	11.4676320351398	12.8395913533846	12.5105595099045	12.2050259934222	9.8591531685548	12.3899115234423	11.8256267293729	12.5741418135653	10.7983146584699	12.3069078691818	12.3000722179562	11.722219366399	10.4928562922836	12.2029304372552	11.7585460716585	9.55646626383179	12.2333124725921	11.8170958033237	12.6441259889162	10.4335819034484	12.8717347222435	13.0445095855607	11.7756894048653	11.2149624638009	12.4206779037194	12.6441259889162	10.7983146584699	9.85552312700846	12.6309779942648	12.5347369777394	12.068731513084	10.5860256551382	13.1030803537378	12.9558241311704	11.5967150579326	10.0755568282678	12.6722244585726
PSMB2	10.1061746773733	10.7795207978511	11.199527366641	10.0297959235591	9.34819219573059	10.2832071442568	10.2094437630395	10.8934423419737	10.4837041827603	11.8256267293729	11.8744703910322	10.6626559046105	9.82965284280787	10.677357278238	10.9107203845021	10.1258765873026	10.4503438972201	9.90643490622405	9.96582732860102	10.959484161653	8.97178600025899	10.7903767069228	8.8043927939059	8.85582464789949	9.44619920227911	9.91584622266104	10.2841089972664	9.89978780562018	11.5304039441143	10.83794037535	10.7729873979988	10.406403804891	11.6245532175333	11.3204217512532	9.98190186047832	9.94889444158757	10.3116104988824	10.6081094433545	11.0441575003764	10.3609032752081	11.7342306857817	11.7907167623044	10.5237592193179	9.7073227565568	10.5023490175359
KHDRBS1	10.9732899467156	11.0731074536363	11.0267928030448	11.2746361549061	10.5338469332449	11.7652870252968	11.7927399176805	11.4840553385388	10.7427822671031	11.5317718945572	11.2677941668895	11.1678686299835	10.3390469209004	11.2930717802126	11.0968062892955	11.8430488332179	10.8639894331829	10.7315130853548	10.9282404560276	11.1652578260455	11.0936581418668	11.1390832723223	10.6405833992887	10.9428804396495	11.6559474355172	11.1028919002884	11.5266575835962	10.8972307872485	11.3094328664571	11.4284910036641	11.0731074536363	10.7749875336232	11.0303373062701	11.2079795425987	10.851877170181	10.4798058332578	11.4976706113406	11.2205307589364	11.3253741989558	10.8212610549658	11.2795440867565	11.4134966170705	11.0322439740669	10.7549145719655	11.3033482086227
RTCB	10.1604794824796	10.4759913037318	9.87067006951293	9.85992338179192	10.0668139523231	11.6339928270008	11.5367990822771	10.4466124686233	10.123391399197	10.5158334567727	10.34305688393	10.579785028062	10.5305377738211	10.6332510544144	10.3512344387118	9.12899400664774	9.9133855716657	10.2509554058625	9.8806031681501	10.1598091762502	9.77033958217229	10.5023490175359	8.972899127431	9.70275261301272	10.0966356539511	9.76606879398585	9.57307556592904	10.2414317211035	10.642638145747	10.606955294887	10.3927823696107	9.88988220403127	10.8639894331829	10.7295443033662	10.181779069303	10.4466124686233	10.1242719321322	10.2111276482161	9.84109021509319	10.3532065265669	10.1747473566085	10.2414317211035	10.0272714564921	9.88764381446915	9.34376220371215
ERH	13.1990507874186	12.8171505572415	13.5169066653092	13.1990507874186	11.4851157620463	13.9726974975475	13.5169066653092	12.5391469162025	11.4778945606092	12.8111865658823	12.5437193913562	12.9625084876015	11.9402276215105	13.4229684225309	13.1990507874186	12.703432257736	12.6398543390842	13.5495654863452	13.3455812737433	13.0513374247985	10.6098885243509	13.4019572689951	13.2696455622431	12.1671082880483	13.8801632048077	14.1819212611017	13.3649000458723	12.3196858772258	13.7266038028493	13.9866983155466	13.37369381243	13.1216541476911	13.5056935523999	13.3829941734588	12.9173608904606	12.082375391913	13.4311771878718	13.6354267503533	12.5782442854864	11.4661655675086	13.016144657909	13.1679055232297	13.2310558375069	12.4840768494857	12.068731513084
ABCF1	10.2414317211035	10.3630497854691	10.1483570756212	9.9436463546076	9.14626216956468	9.73625028615661	10.3062736609254	9.25416183823332	9.34717813267283	9.51151991026533	9.76310818824861	10.2530655147278	9.96956598343678	10.4220733153389	10.3918969746711	8.53926131011869	10.0032038900104	10.5741771032704	10.5502860392537	10.5959306904329	9.36854724490675	10.115155792888	9.87378916892991	9.92120439951929	9.53210570744472	9.84316497315719	10.0272714564921	10.0305599113507	10.3803102848858	10.3267676513553	9.9201871212143	9.80051682393101	10.7169037914739	10.6059961026707	9.81580143864946	9.85476634822176	10.0484654927146	10.0620972287342	9.36162210529963	9.35189565450004	9.16775137326103	9.52000990471098	10.2566796495352	10.0683471990033	8.99003004649214
DAD1	12.3478314249458	12.386297716499	12.7281749632226	12.2589944951703	10.5098371457295	12.453043170136	12.5163802598033	11.8089252314472	12.0740773859475	12.9062719561553	12.8395913533846	12.2135410619895	12.5936320213579	12.0517845938085	12.6060665955315	12.2726905424285	12.8076293027478	12.0457440486082	11.8351529301807	12.4206779037194	12.1523609535974	12.4321662022667	10.6727047522099	11.4722946991025	11.3690960767282	10.8532855773114	11.2701542631619	12.6016131568665	12.1817707203086	12.1346696457533	12.6309779942648	12.6649560449815	12.8780141735875	13.2868414115583	12.1371110934761	12.5741418135653	11.5806718623175	12.6565526300164	11.6056991916535	11.6875452191888	11.9474791332144	12.1944957522392	12.2518957411968	12.372036746058	11.7378778733837
YY1	10.5449032117603	10.9118616723234	10.9282404560276	11.0543446258704	11.3777917931032	11.4560415916488	11.3954372990115	11.366034591523	11.0743774723101	11.5927040017523	11.6199920568985	11.063224380995	10.7632307262617	11.4202397040165	10.989746502333	10.8053827675979	10.4937764466299	11.1390832723223	11.0543446258704	10.5652247921088	10.9865084711932	10.34305688393	11.3524773534357	11.1430841288356	11.8744703910322	12.0262539997133	11.2482621661172	10.9987906752187	11.6726302553959	11.713238427082	10.53686053077	10.7771929207859	10.4837041827603	10.4752073033416	10.6664605648766	10.155291478191	11.339524069131	10.8221804181811	11.3746331103279	11.0441575003764	11.6897527596754	11.5927040017523	10.7830117247023	10.6275384701518	11.4445830616492
JTB	11.8520062608473	11.235650739535	12.1346696457533	11.8656229475757	10.9191617455219	12.7573861472575	12.7797268165104	12.2166166156737	11.4997621391848	12.2103267506327	12.1888809833704	12.1817707203086	11.1236983717664	11.3149600964789	11.2995689565535	12.0793718452698	11.5642448600049	12.5391469162025	12.5306079319503	12.4935708600415	10.8483882308736	12.8228676386631	11.4596436789948	11.1293352012888	11.6259916295057	11.4478604570596	11.9200110195405	11.359688483752	11.9402276215105	11.9675500667785	12.1203552082406	11.4390772221885	12.5237725613426	12.4277831657619	11.6309892145007	11.1042553469939	12.5066065210878	12.6262901580949	11.8675358491283	10.722648720123	12.5391469162025	12.6148926302245	11.4015341645154	11.2133822206575	11.2040981078345
KAT7	9.33275302817786	9.69454979964131	9.01394957072264	8.61004592969769	8.70763603325677	9.29560516398899	9.12485002784595	8.20951828744326	8.24225181565291	8.22350885986664	8.47369794005969	8.9158811892492	9.16041706527382	8.4942102976013	8.0377414592093	10.2289364565518	9.01089863372936	8.44014718978013	8.87180958461889	9.35739145174776	10.0755568282678	9.14138385504918	8.26002424663633	8.4942102976013	9.29560516398899	9.41453325358284	9.28317570414169	8.91116622963803	8.80756377736443	8.96387404397974	9.66004976431072	8.92706176806791	8.54094370976292	8.37409060546872	8.36350810339236	8.32074419232453	8.4664519056783	8.50507920679917	8.93043172323062	8.52968299218079	8.24984666442022	8.1976959211995	9.70659823810112	9.21111368694685	10.1722273680781
ZNF146	11.550898380109	11.0412125468415	11.6559474355172	11.1884329039479	10.2687078352028	12.4277831657619	12.2050259934222	11.1693737722257	10.7011952673618	11.359688483752	11.198198974506	10.8317927858235	9.26099977823146	11.7113955981699	11.2982570501135	11.1053240647836	9.28602300441933	11.1514238313776	11.3613286651021	10.745281765906	11.4526558169122	11.3935846933497	11.1867093418742	9.42289609917002	12.7281749632226	11.2761724896482	12.1371110934761	9.75434358811476	12.703432257736	13.0093080484274	11.0200299311034	10.1399121170902	11.8057925292694	11.6682013520249	10.7868268222797	9.25939146678146	12.2726905424285	12.6103056301461	10.8878193279582	10.2111276482161	11.4676320351398	11.2406848508256	11.0906109901528	10.5959306904329	13.4229684225309
SART1	8.06294515703835	8.14095416207717	8.49191201978059	8.39246453289485	8.14941848253848	8.13769719319867	8.3486607508817	8.52807264375085	7.91308013095209	8.72977947171532	8.66913234460472	7.95696904145188	8.09952118038451	8.20419935748316	8.55953905046165	6.70847244330158	8.23982074907814	8.97458988449892	8.98320909147932	7.87323696183475	7.99343742071449	8.44014718978013	8.70516489160844	8.61797625473844	7.64800552144459	9.26955417460188	8.28274320576137	7.74836969738384	8.78889621249726	9.19304246889022	8.3857063229615	8.26467783239003	8.61398810837518	8.77051041132645	8.73394184016549	8.55139243843569	9.29325127565621	9.41653649153901	8.93122714567807	8.41236627622832	8.22461541754957	8.72415753330872	8.51691102507915	8.34178251155451	6.24254336329631
ILF2	8.69087951463292	7.3291562846106	9.92631828366044	8.50397571311068	8.08166344640293	10.2730586281162	10.5118441863391	9.65847799597987	9.18529899470608	9.80340702431925	9.57672082697829	8.59686151356132	9.1487550613128	7.97541359027905	8.22793225124034	6.48446237339058	9.2846045098196	8.73989634364759	8.30259801246133	9.07219230794713	5.66733413685039	10.0320854144062	7.76454331823877	7.40949004762257	7.90181251697921	8.0794483412144	8.34178251155451	8.57447492445353	9.00129882033091	9.3853434954499	9.60814251673591	9.10082697765258	10.4993498743683	11.1443149506499	8.85799494212831	9.71534137958466	10.0980886937461	10.2705729370058	8.86834193941318	9.31415727143258	9.73961708741502	9.86308864832856	7.647474467205	7.92538736841245	7.65349715037546
SPAG7	9.88461275504307	9.42365642130872	9.80487330799305	9.56953149918571	9.42365642130872	9.17483835870207	8.66578833324552	9.68213186630736	8.84981463586636	8.33189563915396	9.04741250362305	9.59350348724318	8.8316470823066	9.25630721385733	9.61466972031021	9.50977884626842	9.36791929996229	9.7508677707368	9.98694241809104	10.2146301261829	9.83609929819685	9.41114696946719	9.38096946694987	7.44723655318617	8.94297764336548	9.63971358779569	8.86506117731982	8.72011577754039	9.40616758679255	9.83038011660704	9.69819304199284	9.44619920227911	9.46342234462128	9.34207160740142	9.10390302357783	9.37857396952928	8.77268278191144	8.30647017224654	9.38334160527364	8.93179000670855	8.9259592502193	8.65369914847884	9.88382733173639	9.50232776787259	8.34526567203306
ZPR1	8.85304110773964	8.99846164830744	8.51128485735725	8.72552053580291	8.70715929585574	7.6042079009899	7.17490793864593	8.97458988449892	8.99003004649214	8.49925303121765	8.63335658349121	9.04440102589641	8.45099681349622	9.35661357901014	9.0490137620528	8.85733432510919	8.28933966938543	8.69860408568444	8.66746809921768	8.92390156478858	9.25361721141755	7.56135637570202	7.92710651128235	7.72299074395268	9.45404094114821	9.13853279869718	8.71604000982042	8.34693091082183	8.06760957060653	8.02892720469868	9.17567452949426	8.4485071364627	9.07471108741714	9.06428411568001	8.66335397527482	8.3552627594581	7.99051716208744	8.19384967492591	9.07606704079953	8.59188384232807	9.19928052309496	8.94198576089904	8.58971839005425	8.32350880858954	9.12606394133173
TAF10	10.6564108606729	11.481668645742	10.6227927322766	11.1405688259117	10.2749795316943	10.3856263170767	10.5522815739876	11.4083359212701	11.3746331103279	11.310790303771	11.1816464608219	11.2563412755459	11.1028919002884	10.5481301761373	10.8720478667428	9.68624722203948	11.0080956424828	10.9745256179519	11.2899049811811	11.2593616205978	10.8696900625637	9.93114023576381	11.1910823825995	11.2608899339397	10.8016517916272	10.8430310145585	10.4178117210882	10.955422994895	10.6925399436073	10.4248371804128	10.83794037535	10.8810444662133	10.9928736702725	10.5652247921088	10.8416107323931	10.723531145708	9.54345389045603	9.5141971108502	11.486901649647	10.8582358282067	11.183763003094	11.2746361549061	11.1140319591721	11.5092077423643	9.31600586822499
C1D	8.94198576089904	9.87979879577708	9.40483446654743	8.46283649071085	9.41319890227817	8.62735832258086	8.09772745608667	9.24209438617149	10.0410257846955	10.3582093687923	10.1840924822264	9.80563651644324	9.16276764557292	8.9758909160221	8.65641041509181	9.66778298549735	9.07862223303146	8.9000383260739	8.47648708444585	8.88348781446808	9.7169363239702	9.70947908935446	5.5690248615916	7.8664538037774	7.29835726855078	7.59729060475521	9.41114696946719	9.65010463396878	10.5392600130667	10.2400713594947	8.92451007303173	9.39160164375926	10.0103565624247	10.6707091448132	8.58628000588949	9.8607132864244	9.49253197288481	9.87769411097609	8.96000872736585	9.2284629888937	9.81661134337465	10.127493931401	8.19888375411143	8.04876709915229	10.0748239271482
NONO	11.2309564100833	10.3042114777973	11.1089722211178	11.4356013243247	10.5730749502683	12.5978272421073	12.5066065210878	10.2953890196765	9.84109021509319	10.9480060690981	10.8258753691452	10.8618098304067	10.4634598922111	11.7378778733837	11.4221014099422	10.677357278238	10.812493274151	12.0262539997133	11.9298867158698	11.4997621391848	9.34594980524407	10.9533151810442	11.2445876471875	10.6581417150816	11.5658290289709	12.2295983871333	11.2406848508256	10.3031966809026	11.6339928270008	11.2514318867936	11.2093598075582	10.9057828978633	11.8089252314472	11.8954364719949	10.9852654509925	10.5932462577485	11.9657097037176	11.481668645742	10.5338469332449	10.0625672574226	10.1703972546787	10.1409884896524	11.1499058387895	10.6616281805191	9.77263036132028
RHOA	12.5066065210878	11.9298867158698	12.2077694644193	12.2661131080497	12.8668714466302	11.9770637958156	11.9275196092066	12.1523609535974	12.8111865658823	11.8301670945696	11.8471628885539	12.1139445922775	13.145976642995	11.7970595591833	11.8520062608473	11.069982289784	12.9391335210043	11.0080956424828	10.9232950336536	12.0656483904222	10.7383512384431	11.5678486647037	10.808523118347	12.3037247727577	10.1137585175744	10.1860917775207	11.6326605017327	12.7573861472575	11.3777917931032	11.3716714089324	12.1022206049704	12.7281749632226	12.6516337122531	12.8668714466302	12.4277831657619	13.3044994318459	12.2691016007991	11.8857011953953	11.3894882003479	12.9021602741165	12.1888809833704	12.3303258386504	11.9449498784173	12.5066065210878	10.1790762740288
RNPS1	11.2221237079611	10.9507053251341	11.8414751359467	9.81139941097905	9.38334160527364	11.3954372990115	11.1556214047738	9.04440102589641	8.92533983884472	9.42482646644173	9.59605331188447	10.5412971504248	9.83287247099522	11.2189414550445	10.7523276211049	10.1502381587086	10.1604794824796	11.4390772221885	11.3381435292509	11.4778945606092	10.5932462577485	11.1192175489117	11.1192175489117	10.024901109745	11.0424148016373	10.83794037535	10.7295443033662	9.8517503372812	10.6859196444954	10.7058159518676	10.6322223918045	10.2705729370058	11.359688483752	10.9029856223943	10.3107796013116	9.43885185029863	11.3432830455841	11.3458044067221	9.10440888503956	8.63035477264871	9.32351159852805	9.424174140295	11.1569572359836	10.2305839860672	11.3120554968272
RPS24	12.5863286467392	12.9625084876015	12.9558241311704	12.8020242358036	11.6979091776629	12.4462776666895	12.489481332844	13.6999615313597	13.2764770960728	13.4550627278063	13.4732939176192	12.6688586807934	11.6897527596754	12.7573861472575	12.7077850091861	12.4172729570056	11.5203915561643	12.0971229466072	11.6280325495931	13.1679055232297	12.6605324816551	12.4608092898858	12.6213475566099	11.6400427833464	11.7499674283071	11.9675500667785	13.145976642995	11.9003624794893	12.1455958447183	11.9449498784173	12.3567944249647	11.9533359587311	12.1400327889745	11.4297989095013	12.3387805896917	11.131977302388	11.5825193061668	11.4613686255004	13.4311771878718	12.9625084876015	13.0308003659584	12.7852706961492	13.2137974434048	12.1976163687089	12.0286078981318
RPL30	13.8015534622708	13.8599232115836	13.9866983155466	13.8801632048077	13.0569751043193	13.672464260789	13.6999615313597	13.9866983155466	13.7540894092401	13.9726974975475	13.9020269698449	14.0076976307676	13.4311771878718	13.6046239946122	13.5274782631132	14.028708605498	13.4408411144526	13.7882249967926	13.8263995788896	13.9020269698449	13.7540894092401	13.8801632048077	13.6046239946122	12.791341658558	14.1038902273724	13.9209794870113	13.8801632048077	13.4019572689951	14.1550880779753	13.7882249967926	13.8801632048077	13.6220400603997	14.0076976307676	14.0076976307676	13.4019572689951	12.9763288676553	13.8126636726684	13.7695190141706	13.8599232115836	12.9902360042585	13.8801632048077	13.4637091389652	13.9400490693395	13.5495654863452	14.1550880779753
NPM1	12.8668714466302	12.7797268165104	12.740017439954	12.8566309145801	12.1888809833704	13.2065084908454	13.2696455622431	13.1264811783805	12.8395913533846	13.0368054723653	12.8337433272117	13.1990507874186	12.3567944249647	13.2868414115583	13.0445095855607	12.9493046488857	12.3567944249647	12.9442137067872	12.9021602741165	12.9114897610426	12.9960723699756	12.6148926302245	13.4229684225309	12.3965175841895	13.4857229206257	13.4637091389652	13.2065084908454	12.5038074816433	13.0093080484274	12.9228475172224	12.8337433272117	12.6016131568665	12.9960723699756	13.1117707839004	12.703432257736	11.9030831009976	13.0645388513949	12.7640040872301	13.0445095855607	12.3387805896917	12.8111865658823	12.6213475566099	13.0025053685896	12.4396270194249	12.1888809833704
HSP90AB1	10.0320854144062	8.96157674485317	10.9732899467156	10.3071708948816	9.39776037541114	10.7036742736299	10.1215076514948	10.7488844009715	9.69454979964131	11.229459480239	11.069982289784	10.4071480153185	9.74798941613239	10.057565156669	10.2414317211035	9.12606394133173	10.4798058332578	10.3873931901579	10.0085452282597	10.2053001087648	8.60887601414137	10.263620698932	8.26511216817347	8.27673049025562	8.53626539905323	8.65264677864031	9.26388427672451	9.07471108741714	9.53599971666097	10.4416927223201	10.6552205282022	10.0784263351722	11.5843190939025	12.2518957411968	10.2053001087648	10.4560288966745	10.9080314672245	10.9881656531727	10.6370133001019	10.3333620677843	10.2721009439548	10.0312806984364	9.79455868343162	9.15269865178885	9.60078600892394
IK	10.3156532152007	9.59144616060152	9.68481774657301	10.0416958266176	11.0214303188103	9.58063430537706	9.63164321028453	9.74032583274205	9.96224967163617	9.51358316077322	9.60078600892394	9.94192674230319	10.612312642644	9.69977482860491	9.5261354492997	9.62703818777315	10.2770826904171	8.8254970019685	8.93662251528838	9.92709655850649	9.7756700862805	9.89808401905304	8.87324433462366	10.1697003830464	8.54764743414633	9.1669381891208	9.95038343872891	10.5560278851824	9.27337227697749	9.78814937097189	9.9798644783224	10.3197253824836	10.0477943561552	10.2730586281162	10.5610656547083	11.0279623439345	9.99045690457531	9.83445436143271	9.7861559834452	10.3412777584879	9.3965416857367	9.59207044778296	10.3258061741693	10.6783522937487	8.83219397174126
SNX3	12.6355857510621	12.5602149347681	11.7260601498979	12.449779997016	12.6060665955315	12.2950098358525	12.2980025279105	12.5271041519149	12.9391335210043	12.1371110934761	12.2589944951703	12.5483687779094	12.6060665955315	11.6704464693652	12.1888809833704	12.6605324816551	12.7852706961492	11.2677941668895	11.2842339443438	12.0162220593437	12.7077850091861	11.743682140751	11.2252307296024	12.0162220593437	11.2677941668895	11.6682013520249	12.1849935194916	12.7120271385441	12.082375391913	11.9030831009976	12.1647021826153	12.4686597797842	12.0204359177451	12.1079260753463	12.4644205916363	12.740017439954	11.4526558169122	11.9124564831504	12.3965175841895	12.5518337280441	12.0053778200157	12.1817707203086	12.3000722179562	12.683777877528	11.6326605017327
CANX	11.4266554518316	11.5825193061668	11.1226189685982	11.2499819665102	11.1140319591721	11.528527850587	11.486901649647	11.2149624638009	11.0303373062701	11.4851157620463	11.0253201811355	11.4631686444194	11.1884329039479	11.310790303771	11.291786341359	11.9298867158698	11.1924162082472	11.0161421681556	10.9465218605768	11.5132228911886	12.0740773859475	11.3645210653762	11.3273326028876	10.8473061484081	10.5550380769887	10.6405833992887	11.1390832723223	11.0348932946992	11.5624178211305	11.1621948881661	11.4374499300398	11.0070473036601	11.7518512754761	12.0053778200157	11.3204217512532	11.1167040272007	12.1022206049704	11.6295504037339	11.0253201811355	10.677357278238	11.4778945606092	11.4526558169122	11.2746361549061	11.0481682642704	11.6518739122283
SART3	9.65010463396878	9.06295341413571	10.0392969398279	9.71766551152422	9.2806584222514	10.017035994418	9.86308864832856	9.88642720276627	8.91640428935134	10.0980886937461	9.68289263884361	9.74798941613239	8.57185010074417	10.3484062325294	9.79826162474995	10.2030544726218	9.05708197871166	10.4937764466299	10.2047018575199	10.1079396220683	9.96643777283279	9.50816669084722	10.4138790598727	8.11977440089492	10.7103736234249	10.4937764466299	9.96582732860102	8.51304483144608	9.3011638721316	9.26649009217754	10.3071708948816	9.42876715729585	9.89732467929351	10.0378004273237	9.457299503646	8.95937497650283	10.7958753170955	10.5672519419797	9.58765572442697	8.63385301916087	9.65847799597987	9.67940122505004	9.57849665272644	8.57665755609851	10.9465218605768
CNPPD1	8.92825561632569	9.7932560286276	8.31292759074661	9.1621803083038	9.2134433569801	7.74120531587046	8.10459777786775	8.94297764336548	9.68624722203948	8.87990832978602	8.7451905168421	8.67429066580415	9.70207576167465	8.06928696992163	8.68169304468991	9.61100891642322	9.88988220403127	9.05362977049583	9.22535637235101	8.95937497650283	10.0085452282597	8.41520243756019	8.97221529149621	9.93938367984779	8.75892027115657	8.629851800003	8.80039516420683	9.82965284280787	8.19181505429821	8.2636405482354	9.04269196058882	9.67197314193373	8.3239229513365	8.07622595911283	10.0515008732882	10.1334694106495	7.86126601832082	8.16413890853942	9.4483929048043	9.39361234772525	8.50244102068682	8.85632886203678	9.5830762236412	10.2888162989093	7.3456695261342
SMNDC1	11.1167040272007	11.0882583375627	11.4883108457256	11.4297989095013	11.4940424886393	11.4962194410163	11.3716714089324	11.8328681123075	11.4851157620463	11.1816464608219	11.3746331103279	11.0806562590968	10.8868072509687	11.2639291325169	11.1898249407321	12.3303258386504	11.0121233496237	10.6370133001019	10.7771929207859	11.0743774723101	11.8954364719949	11.6620632911958	10.5305377738211	10.5959306904329	11.8559756401106	11.2093598075582	11.5190155466394	10.7842945215533	11.310790303771	11.1089722211178	11.6460155644253	11.5769323942076	11.6620632911958	12.129451679249	10.9827321628066	10.9360244261274	10.924506336893	10.9605606870062	10.9732899467156	11.0469032314343	11.0175472497913	11.3524773534357	10.7417543664121	10.6227927322766	13.0645388513949
HNRNPM	8.74117854826595	8.69253145710413	10.4019301127772	9.57505443464352	9.20296925136327	10.4947491516774	10.3012387157641	9.15541008528798	8.4021612452664	9.36911060859844	9.25293455373828	9.40032779198765	9.20695545281482	10.2272162943834	9.84381853484823	8.16246658822824	9.01710853558643	9.50816669084722	9.14138385504918	9.13294205903409	8.16369129280373	9.65766172467848	9.04269196058882	9.01089863372936	8.41236627622832	8.97950421086066	9.4323350814577	8.65688962721795	9.81510643811012	9.91185862147908	9.49316668414436	9.15418831718479	10.4045926369459	10.6021051017956	9.57016992819172	9.58381927838352	10.2606614677406	9.99373263174798	8.8804033091434	8.71784360767668	9.09780957366345	9.19351307951762	8.86954023434806	8.85182757039769	7.63726341540759
HNRNPD	11.6897527596754	11.4221014099422	11.4920313370328	11.5132228911886	10.6381528092871	12.0547946539869	12.1849935194916	11.7674501475135	11.1277470653909	11.8397033746982	11.6682013520249	11.6897527596754	10.8663409177259	11.6121539782252	11.3458044067221	11.7629592819398	11.0039954371741	11.2608899339397	11.4118426583149	11.8559756401106	11.6726302553959	11.6378720486172	11.950877471481	10.7880530680638	12.0402307777699	11.8032312911023	11.9104220518246	10.7058159518676	11.4661655675086	11.6797591526188	11.7183062720654	11.2445876471875	11.4722946991025	11.2827602278188	11.4152672889815	10.437911011811	11.7802902524432	11.6620632911958	11.8170958033237	10.9107203845021	11.481668645742	11.3542008408708	11.7183062720654	11.0770311586265	12.023750694698
RPL14	12.6309779942648	12.6794591256059	12.1817707203086	12.489481332844	11.7828905587544	12.2913595081983	12.3698191969726	12.6213475566099	12.0053778200157	11.7342306857817	11.9675500667785	12.6262901580949	12.1425149952614	12.3759292446755	12.082375391913	12.5819545874857	12.3264312790383	12.7120271385441	12.4979019665896	12.6605324816551	12.6016131568665	11.8696655455622	13.1679055232297	12.4129657470621	12.8780141735875	12.5649623206871	12.8898164138304	12.2589944951703	12.3826896100528	11.8471628885539	12.5936320213579	12.3698191969726	12.2209591072944	11.9354980193614	12.683777877528	11.8656229475757	12.372036746058	12.3509405342398	12.5702047138062	11.8414751359467	11.4840553385388	11.1797084531668	12.791341658558	12.386297716499	11.743682140751
GUK1	9.84630000906215	9.64783457413667	9.43523430203131	9.52062157296883	10.1703972546787	7.92538736841245	8.03499219450038	9.22146437197635	9.63601394167838	8.49974383890807	9.40616758679255	9.47199896243881	9.73813723784117	9.46888834444914	10.1116753388044	6.49247630565532	10.3927823696107	8.83990435731172	8.87372039622002	10.312545660972	6.72954315605832	9.82497651084006	8.4822098859512	9.09903474197382	6.17464046294384	8.47490930211724	9.08174733771263	9.97044922083986	8.96387404397974	9.44568633435752	9.98694241809104	10.0834852640686	9.56444383289276	9.59605331188447	10.8365188538488	10.700240689626	8.34693091082183	8.86782243322068	9.60814251673591	9.85624693278324	8.9894912574953	8.93787193975165	9.46888834444914	9.97613703374051	7.06875913770662
KXD1	7.0939825475178	7.69035419666956	7.19794197310103	7.50409859149901	7.1068735577342	7.66667247047577	8.00046513646836	7.82163264346349	7.73225660505483	7.80619722982277	7.65708649259496	7.52496123135339	7.31838456069758	7.79816966362908	7.85330306029018	8.46344919348302	7.72488480334057	8.43549639007398	8.21899851605654	7.5898681698912	7.53783142926188	7.20635157762824	7.47458044262802	7.33567033913886	6.85113268739306	7.86126601832082	7.3291562846106	7.28843198852253	7.68333365444454	7.83024859638927	8.18777342573149	7.55692387256468	8.22849160771891	8.17740385950859	7.75462071592086	7.28278011566957	7.38282047429794	7.03676738639041	8.03198035780648	7.35282044757825	8.31957988498086	7.89243986487818	7.26144145872047	7.40180459933884	8.36173865753802
OAZ1	12.5702047138062	12.703432257736	12.6481912270738	11.984755182643	12.1484058443154	12.3478314249458	12.2391645953251	12.1888809833704	12.1266343614786	12.8020242358036	12.9021602741165	12.6309779942648	12.5105595099045	12.1792553565913	12.2166166156737	12.1163949016596	12.6148926302245	12.8337433272117	12.7503718981751	12.3791738016554	11.9147568917004	12.288552931455	12.2661131080497	12.7120271385441	11.5077420509727	12.1266343614786	12.5271041519149	12.4244591566065	12.6103056301461	12.5936320213579	12.2913595081983	12.3899115234423	12.6355857510621	12.7797268165104	12.3899115234423	12.4064956616363	12.4756374355522	12.5237725613426	12.3995944899529	12.2518957411968	12.4728873232807	12.4608092898858	12.5936320213579	12.6398543390842	11.7756894048653
ATP6V0B	9.59663385220114	9.9960569543565	10.0827986504933	9.76956318770971	9.65766172467848	9.29931378327447	9.10138329672732	9.30954301124816	9.62953167882819	9.96498915305058	10.0699737729333	9.70429241795292	10.107094440063	9.16085604812124	9.57146535225575	9.21226367151722	10.6021051017956	10.1145084943379	9.65679176634921	10.2953890196765	8.38261451478271	10.6031243815592	8.74745980397212	8.9107169457225	9.10845404174102	9.17680862075026	8.90577370468943	9.989474091391	9.00647036290196	9.28602300441933	10.4392579555093	10.3745347379244	11.2888962780208	11.0731074536363	10.1970016783997	10.1781446523558	9.4137186788936	10.086922139581	9.38878899355552	10.2067905201737	10.8790181603402	10.6739197969441	9.70584584376309	10.127493931401	9.07797530486998
KARS	12.4129657470621	12.1703279662865	12.791341658558	12.8171505572415	11.6682013520249	12.6060665955315	12.7219765258743	13.1319487316644	12.703432257736	13.2696455622431	13.145976642995	12.9763288676553	11.8397033746982	13.0025053685896	12.8954162956175	13.2310558375069	12.3667374589067	13.0025053685896	12.9281136030788	12.6355857510621	12.5863286467392	12.31285381208	12.8898164138304	11.9003624794893	12.8516758847655	12.7503718981751	12.9493046488857	12.0262539997133	12.9173608904606	12.9021602741165	12.7640040872301	12.3231604130283	12.9021602741165	13.016144657909	12.5782442854864	11.8520062608473	12.6758236357124	12.7281749632226	13.1838895954622	12.6060665955315	13.3226291767051	13.2868414115583	12.6148926302245	11.8170958033237	13.3226291767051
RPS6	13.2626422274753	13.086936386707	13.3226291767051	13.3829941734588	12.2631698187682	13.145976642995	13.1766185144086	13.4958620929363	12.883092093186	12.5863286467392	12.6565526300164	13.3044994318459	12.7960394666428	13.5707522457523	13.2494903821751	13.3829941734588	13.0244237624959	13.4857229206257	13.37369381243	13.4550627278063	11.9224871293531	12.5819545874857	13.6874095703688	12.489481332844	13.1117707839004	12.9960723699756	13.5612228829132	12.7745567542874	12.7685814118477	12.8621311928705	13.4732939176192	13.2224275874283	12.9691891398943	13.1838895954622	13.3455812737433	12.7120271385441	13.5495654863452	13.37369381243	13.3137494846361	12.6931682545114	12.6649560449815	12.6722244585726	13.4019572689951	12.9321824850991	11.7113955981699
RPS7	12.6565526300164	12.791341658558	12.4799486153859	12.6441259889162	11.8744703910322	12.7219765258743	12.703432257736	12.8171505572415	12.5066065210878	12.6722244585726	12.8668714466302	12.7120271385441	12.2756375150027	12.883092093186	12.6722244585726	13.2137974434048	12.5105595099045	12.8516758847655	12.6931682545114	12.8566309145801	13.2224275874283	12.5863286467392	13.2764770960728	12.6262901580949	13.4125522589756	13.0244237624959	13.1264811783805	12.3667374589067	12.8228676386631	12.703432257736	12.8395913533846	12.7573861472575	12.6441259889162	12.5553992581722	12.8780141735875	12.2333124725921	13.1264811783805	12.9062719561553	12.8020242358036	12.2391645953251	12.4129657470621	12.3339559551502	12.9228475172224	12.5936320213579	12.9321824850991
USP22	8.87720141725394	7.62448546791443	9.50816669084722	8.68905886259022	8.22294149945896	8.93350693597123	9.15911507069938	8.91015403377352	8.22992359594173	8.19240405749449	8.02170856138653	9.06167340639974	9.05161909383873	9.34463165403198	9.55646626383179	9.09033238570111	9.292695930664	9.76748564553305	9.59605331188447	9.72605603066713	8.38211940553848	9.18669244895008	8.04713218948146	8.38315762608368	9.98853916076527	9.65847799597987	8.38641000909319	8.42143308307175	8.73822531827712	8.81110259855026	9.2363505941938	8.9324346172225	9.16775137326103	9.35539160140086	8.48629336286917	9.51805072686993	9.59546697989647	9.80267204241287	8.6684637558266	8.55452383708559	8.63760178953406	8.94152911734094	8.74341780219187	9.02091518016711	8.54764743414633
C11orf58	11.0175472497913	10.8848104657469	11.1443149506499	11.0757413190739	10.7464065197785	11.3253741989558	11.4356013243247	11.5590158290601	11.517278859351	11.9402276215105	11.8878324431572	11.3935846933497	11.1262043734137	11.373117951267	11.1678686299835	11.3919435016726	10.8138247987948	10.2101346661229	9.92709655850649	10.6090065868	11.1167040272007	9.59059801281924	9.48089206428719	9.97357154485107	9.74678804199936	9.64591163822382	11.4411046736815	10.80944963515	11.2714275315018	11.5604289315951	11.1635760010304	11.239310638041	11.4940424886393	11.7945279060374	10.8618098304067	10.9951631171788	10.1878504697858	10.4371557483269	11.2608899339397	11.0303373062701	11.4976706113406	11.4411046736815	10.155291478191	9.87220601007348	10.9519396144105
TCEB2	9.8227559364287	11.2160886306918	10.1174322684973	10.0008646616148	9.02380894745573	9.85699751089123	9.73463853090532	10.2832071442568	9.80630866358325	10.1697003830464	10.5600854571571	10.2670789645205	9.55157519254288	9.32351159852805	9.60021447864847	8.14250928988188	10.0312806984364	9.68877391261974	9.61162211744686	10.1510272243842	8.63760178953406	9.57672082697829	10.474079171789	10.4440001050607	8.11915755962048	9.11900932211929	10.1126329844517	9.99848563823462	9.34765353861536	9.61984665534983	10.0834852640686	10.2289364565518	10.0980886937461	9.95714637407195	10.4079541955276	9.67197314193373	9.54044633825278	10.2305839860672	10.6183454039684	9.57849665272644	10.4407343186824	10.2894987591483	10.3540610284848	9.75647524975165	8.41520243756019
COX4I1	12.2980025279105	12.3594148630232	12.4321662022667	12.2419064612854	11.41021191469	11.8057925292694	11.6875452191888	12.2691016007991	11.6280325495931	12.0997735030957	12.1703279662865	12.2166166156737	11.575061871854	10.8911113881333	10.8790181603402	11.470901221021	11.5881478649337	11.7756894048653	11.6180400092416	12.6309779942648	11.9997403294383	12.3594148630232	12.1236258426679	11.5570212145379	11.0922919954496	11.0893278391501	12.3069078691818	11.6851004820175	11.739836067932	11.8430488332179	12.0430836595103	11.6831242384822	11.385432265496	11.2019627136592	11.6812453920697	11.1443149506499	10.770450113047	11.517278859351	12.2050259934222	11.4427659419778	11.5555688811667	11.6021018563127	12.4756374355522	11.9030831009976	11.1293352012888
TMED2	11.7518512754761	12.0322446372598	11.3175251071513	11.5190155466394	11.6021018563127	11.0566323569355	11.1262043734137	11.4462600405714	11.5244333921499	11.4462600405714	11.4427659419778	11.5927040017523	11.5949995632605	11.6996793732347	11.4596436789948	11.7756894048653	11.5111209173276	11.0200299311034	10.8629025537059	11.2795440867565	11.079395744569	11.3253741989558	11.2499819665102	11.6221285079895	12.0430836595103	11.9147568917004	11.6160326452792	11.5696864723547	11.3366422518879	11.069982289784	11.3613286651021	11.3290529660338	11.423467055264	11.4596436789948	11.9675500667785	11.7037039198679	11.4168328438106	11.1867093418742	11.503885783231	11.743682140751	11.235650739535	11.2899049811811	11.6160326452792	11.6460155644253	10.6166535326293
FNTA	11.6419995811153	11.1226189685982	11.7342306857817	11.5624178211305	10.9465218605768	12.0603837530534	12.2485168060774	11.6779995887321	11.5604289315951	12.0740773859475	12.2631698187682	11.722219366399	11.2714275315018	11.5555688811667	11.713238427082	10.9159187230806	11.2514318867936	11.8769692676531	11.7014157228221	11.7652870252968	11.233776994966	12.0204359177451	11.986610189358	11.0646917621935	11.4411046736815	12.2166166156737	11.8374999601572	11.0241041378766	11.5524792977738	11.6979091776629	11.3077775264857	11.2065980816438	11.771756996726	11.6640173890841	11.2899049811811	10.7265870006226	11.0806562590968	11.0555537982497	12.0076354384857	11.4284910036641	12.2050259934222	12.3759292446755	11.7298784981967	11.1968199307098	10.9801193736579
RPS25	13.4019572689951	13.1766185144086	13.4550627278063	13.4637091389652	12.5133516855982	12.1574852006637	11.9402276215105	13.4229684225309	13.0513374247985	12.5066065210878	12.5782442854864	13.2310558375069	12.883092093186	13.0721392320388	12.8668714466302	12.7449708119158	12.8898164138304	13.086936386707	12.9442137067872	13.3137494846361	11.8192437957004	12.8111865658823	13.2968153850366	12.5066065210878	12.5602149347681	13.0308003659584	13.6220400603997	13.0513374247985	12.2950098358525	12.3303258386504	13.2868414115583	13.0645388513949	13.1990507874186	13.2065084908454	13.2968153850366	12.8668714466302	12.8288225615029	13.0645388513949	13.0569751043193	12.6722244585726	12.6516337122531	12.5904066327479	13.4550627278063	13.0721392320388	11.4315801004671
RPL37	13.9209794870113	14.1819212611017	14.028708605498	14.0633940000345	13.2224275874283	13.9866983155466	14.0454513965155	14.0454513965155	13.9534543990758	14.028708605498	13.8801632048077	14.2569180599773	13.739934884357	13.8263995788896	13.9534543990758	14.2039808699625	14.028708605498	14.1199329417371	14.1038902273724	14.281858649279	14.1038902273724	14.2569180599773	14.2039808699625	13.6126116420504	14.2288719235002	14.0816505384766	14.2288719235002	13.739934884357	13.8015534622708	13.7134637722681	14.281858649279	14.1367131986574	14.2288719235002	14.1550880779753	13.7695190141706	12.9691891398943	13.9534543990758	14.1819212611017	14.0076976307676	13.8263995788896	14.028708605498	14.0454513965155	14.281858649279	13.9866983155466	14.3138019604044
HINT1	11.5967150579326	11.9724152828538	10.989746502333	11.3703502718635	10.4624592272558	11.2160886306918	11.1305949242868	11.8631795269782	11.41021191469	11.8231506544634	11.9449498784173	11.9577689844596	10.9118616723234	11.575061871854	11.4462600405714	11.8374999601572	11.0982886332958	10.090428635407	10.1282235544633	11.8450122766813	11.373117951267	12.0517845938085	9.7809341373126	9.88920943625603	9.42684645900737	9.18029236927804	11.8631795269782	11.1236983717664	11.366034591523	11.0555537982497	11.3703502718635	11.0577867593346	11.2543184005346	10.9107203845021	11.2514318867936	10.7729873979988	10.4138790598727	10.8898988038072	11.8656229475757	10.8629025537059	11.4940424886393	10.8685408168965	11.4221014099422	10.7948999446084	11.8192437957004
EEF2	12.0430836595103	11.8397033746982	11.8374999601572	13.3137494846361	11.8374999601572	12.6481912270738	12.5237725613426	12.7343660929991	11.6578632004319	11.8282170444658	11.9251272117391	12.9442137067872	12.3196858772258	12.4979019665896	12.0484783709959	10.5348776527196	12.3934967168238	12.6794591256059	12.4799486153859	13.1319487316644	10.2047018575199	12.2003339712369	13.4019572689951	12.0350169281597	11.1443149506499	12.5936320213579	13.4732939176192	12.1400327889745	12.4608092898858	13.3455812737433	12.6262901580949	12.4129657470621	12.603839876199	12.0857378252346	12.2231327044181	11.1499058387895	12.0109307502711	11.9449498784173	12.9281136030788	12.1849935194916	11.3524773534357	11.3703502718635	12.5391469162025	11.8978603753858	10.3136107678496
RPS10	13.1838895954622	13.2764770960728	13.3455812737433	13.2065084908454	12.1266343614786	13.1117707839004	13.0645388513949	13.7695190141706	12.9493046488857	13.7266038028493	13.7882249967926	13.4311771878718	12.5863286467392	13.086936386707	13.0513374247985	12.6649560449815	12.3163975126163	12.6688586807934	12.6722244585726	13.37369381243	12.9442137067872	12.9062719561553	13.1990507874186	12.2077694644193	12.2631698187682	12.2050259934222	13.4019572689951	12.5978272421073	13.0025053685896	12.9625084876015	12.9321824850991	12.7120271385441	13.5169066653092	13.5612228829132	12.8954162956175	12.0350169281597	13.0793729317299	12.8780141735875	13.4550627278063	12.0629045425729	13.4229684225309	13.0368054723653	13.0513374247985	12.2661131080497	13.0025053685896
ATP6V0E1	11.522386789875	11.9770637958156	10.9687502966498	10.955422994895	11.2065980816438	10.6969050073884	10.4264924479078	10.7581992898427	11.6339928270008	11.4778945606092	11.5733602379714	10.9912430617388	11.6518739122283	11.1101827419789	10.9814825418338	11.3777917931032	11.6897527596754	11.2420206634238	11.0806562590968	11.1722254791825	12.4321662022667	11.3524773534357	10.9963206979798	11.7993135477613	11.7539277151777	11.2608899339397	11.198198974506	11.8912788621932	11.1430841288356	11.0441575003764	11.3062950799557	11.7945279060374	11.5317718945572	11.5437635745191	11.9997403294383	12.0793718452698	10.8545658448734	10.883490211491	11.1722254791825	11.6996793732347	10.9191617455219	10.7806656658395	11.5642448600049	11.8675358491283	11.0387840462753
HNRNPK	12.110433785119	11.713238427082	12.3594148630232	12.3965175841895	11.8934937662497	12.8171505572415	12.7573861472575	12.3698191969726	12.0076354384857	12.3626055311658	12.3303258386504	12.076272211434	11.9898355616513	12.2950098358525	12.2366932818342	11.5769323942076	11.9770637958156	12.4644205916363	12.3539175827808	12.0286078981318	11.045750395534	12.3231604130283	12.3509405342398	11.784700900366	11.722219366399	12.1647021826153	12.4799486153859	11.5678486647037	12.4571383266975	12.449779997016	12.2366932818342	11.950877471481	12.2003339712369	12.3539175827808	12.1615977129346	12.1079260753463	12.8076293027478	12.8468365876927	12.2661131080497	12.1425149952614	12.3594148630232	12.453043170136	11.7073966969359	11.6682013520249	11.8656229475757
ANAPC5	10.5491642110483	10.398094471333	11.0518108269824	10.8473061484081	10.1860917775207	10.975885961158	11.0757413190739	11.083271905935	10.1674685499071	10.7011952673618	10.6332510544144	10.9827321628066	9.80340702431925	11.8769692676531	11.2079795425987	9.79678526446992	10.3062736609254	11.4356013243247	11.2514318867936	10.9814825418338	9.61466972031021	10.4864461939714	11.6682013520249	9.84316497315719	11.3239463130175	11.1910823825995	11.3062950799557	9.96498915305058	10.4120853581922	10.4012282121959	10.61738327942	10.0609128685361	10.4120853581922	10.3971180220217	10.7830117247023	9.92794293096358	11.8471628885539	10.9216260017255	10.9159187230806	10.0345138533904	11.170640012738	11.2133822206575	10.7287182500442	10.0361960981036	10.09908069221
HNRNPU	11.2236049988583	11.0922919954496	11.5949995632605	10.9687502966498	10.4712893431256	11.8934937662497	11.7518512754761	10.3710756134979	9.9018239603052	10.8972307872485	10.7204212847971	10.9068684332779	10.2315525129731	11.2093598075582	10.9784329818861	9.43744800297614	10.6454902480544	11.0893278391501	10.9712416345741	11.4722946991025	10.0625672574226	11.9551381097581	11.0267928030448	10.3381581435691	11.2133822206575	11.4544275018473	11.2160886306918	10.4178117210882	11.6851004820175	11.528527850587	11.1764354927431	10.6783522937487	11.3777917931032	11.5190155466394	10.870602744076	10.4993498743683	11.7459200279924	11.6682013520249	10.940337611282	10.1355511047598	10.4532128875886	10.5118441863391	11.3016728186866	10.7623101506581	10.2315525129731
EIF3A	10.8029187091625	10.7868268222797	10.9801193736579	10.8878193279582	10.9118616723234	11.0506389317499	10.8639894331829	10.9951631171788	10.989746502333	10.5560278851824	10.0927756579601	10.9465218605768	10.1686981845392	10.811281998097	10.519701311914	11.8012451093402	10.6446568565093	10.7091480353794	10.7326776436543	11.036521460987	10.6603126581919	11.0387840462753	10.6157308810579	9.45090528673186	10.3197253824836	10.1446200411094	11.1529351558492	10.4364197209226	10.7830117247023	10.7657663334764	10.955422994895	10.8605516743813	10.3682449144521	10.7880530680638	10.3864904432378	10.6256220025622	10.9201029796846	10.851877170181	11.0593715025657	10.7783888071674	9.96362763118197	10.2067905201737	10.6761868775029	10.4520769159427	10.1580253829198
MSN	12.2003339712369	11.4445830616492	12.1792553565913	11.2686648517934	9.18669244895008	12.5904066327479	12.3509405342398	11.5203915561643	10.6727047522099	11.5604289315951	11.2593616205978	10.7538410961922	10.1502381587086	12.8516758847655	12.9493046488857	10.8934423419737	11.0146777211307	11.9174529203831	11.666089664075	12.4571383266975	11.1693737722257	13.2696455622431	12.4728873232807	11.239310638041	13.016144657909	13.3226291767051	11.4315801004671	9.97778524310043	13.0513374247985	12.8395913533846	11.9187319699618	11.2858574238023	12.8111865658823	12.4396270194249	10.7315130853548	9.77410394128562	12.2857796755674	12.5271041519149	12.0793718452698	10.6183454039684	12.3000722179562	11.2827602278188	12.1203552082406	11.0555537982497	12.5741418135653
ACTN4	10.8317927858235	9.89732467929351	10.3803102848858	11.3348452217193	10.7488844009715	10.2816326008464	10.3831365937687	8.65194402773584	8.70463751543873	8.06347343762163	8.4021612452664	10.9745256179519	11.2133822206575	10.579785028062	11.2948389768147	8.96572703510727	10.7372026074715	11.4134966170705	12.1346696457533	11.5335081076871	10.5972027267966	11.0686358870296	11.6518739122283	12.1455958447183	10.2597602876172	10.4248371804128	9.72377527548966	10.9865084711932	10.3918969746711	11.3062950799557	10.9324431658886	10.4169385729512	9.5582318797776	8.61288199415668	10.5392600130667	10.1380963598365	10.2816326008464	9.60600790330508	9.87525049494879	9.92430553567494	8.63820358809755	8.59834766347382	10.3474312205659	11.2795440867565	10.2053001087648
APP	11.3823268533811	10.961864959549	11.1652578260455	10.9068684332779	9.74367184594392	11.7298784981967	11.4596436789948	9.7326244764107	10.1722273680781	10.8342715319666	10.7783888071674	10.8304427268984	9.77945231776471	12.2103267506327	12.2295983871333	10.9999767471391	10.745281765906	11.4033543588565	11.4962194410163	11.3273326028876	11.5949995632605	11.8328681123075	11.4613686255004	10.6098885243509	12.6688586807934	12.3000722179562	10.354968075015	9.71534137958466	12.0857378252346	12.1555411583601	11.099701476475	11.1089722211178	11.4083359212701	11.0295008259712	10.7581992898427	9.55322592209983	11.8978603753858	11.246299426246	10.3412777584879	9.9034330607491	11.7090685310248	11.1816464608219	11.7378778733837	10.8494633304439	12.5553992581722
PRKAR1A	11.170640012738	11.1514238313776	10.9928736702725	11.5843190939025	11.7363363025886	11.9082655639604	11.9675500667785	11.040053674936	11.6400427833464	11.6199920568985	11.3305379568971	11.3690960767282	11.4462600405714	11.0893278391501	10.6194554333887	10.9627896179706	10.9068684332779	9.76606879398585	9.69156152348473	10.6081094433545	10.9542859018581	11.4851157620463	10.2326311923757	10.5087148459938	10.4248371804128	10.4662413216606	11.5843190939025	11.1898249407321	11.3869323431719	11.8374999601572	10.8016517916272	11.0481682642704	11.1609068974951	11.3823268533811	11.1529351558492	11.3887635069528	10.2841089972664	10.6571668627372	11.0870018618784	11.550898380109	10.9080314672245	10.7523276211049	10.5426283406856	11.0107754805739	11.0686358870296
DSP	14.3653232719404	14.1550880779753	14.4414827884065	14.3138019604044	14.2569180599773	13.9534543990758	13.9534543990758	14.0816505384766	14.2569180599773	13.2418750020944	13.4019572689951	14.3653232719404	14.0816505384766	14.2569180599773	14.0816505384766	13.9534543990758	14.2569180599773	14.1038902273724	14.1367131986574	14.3653232719404	13.4732939176192	14.4414827884065	14.028708605498	13.7134637722681	13.5274782631132	14.4414827884065	14.4414827884065	14.1199329417371	14.3653232719404	14.4414827884065	14.2569180599773	14.2039808699625	13.7882249967926	14.1199329417371	14.1819212611017	14.281858649279	14.3653232719404	14.4414827884065	14.2039808699625	14.2569180599773	14.0633940000345	14.3138019604044	14.1550880779753	14.2569180599773	13.5056935523999
RAD21	9.16041706527382	8.88224162667522	10.5293486967022	9.79606208802683	10.3187795602783	10.5940523783629	10.4193206746931	10.3381581435691	10.4848891124639	10.8483882308736	10.9963206979798	9.75309084240045	9.76310818824861	10.5402195731055	10.1190398690168	9.89264698916307	9.0875389683583	10.1174322684973	9.93198936608409	9.50086825557052	7.09732705346974	10.3226867135702	9.67455715733227	9.58849697048347	10.628811692007	11.1884329039479	10.7315130853548	9.49535813178876	10.9495537372858	11.0607746488269	9.57505443464352	9.65241305550276	10.3522474874945	10.811281998097	9.20811791384572	9.60235192950563	10.7818920837508	10.34305688393	10.2944344802688	10.5205155952612	10.8460780968801	10.6878920668354	9.03635706170655	8.88280897244496	9.81222401759007
WDR1	9.71186034336077	10.0493436689613	8.885526917329	9.51681116231216	10.2919438909495	9.49810407039721	9.36162210529963	9.73625028615661	10.1563361304092	9.27761016095563	9.06901830669956	9.48382584033336	10.3381581435691	9.55505758663492	9.75647524975165	9.7756700862805	10.4885779301553	9.13679003542215	9.27288904614814	9.4314097634449	10.5512738434068	9.60021447864847	9.084465397842	10.1894989970699	9.29081341190655	8.99617785291064	9.08105941817696	10.4624592272558	9.56803216509842	9.48455345604055	9.38459103502121	9.9436463546076	10.2433949415036	10.1666409342201	10.5623432775256	10.9232950336536	9.3494656174825	9.61162211744686	9.63164321028453	10.5661205967441	9.73761477924495	9.97449716638431	9.54119988463487	10.3012387157641	9.77795407827644
NCL	13.3829941734588	12.6758236357124	13.8801632048077	12.9493046488857	10.6969050073884	13.5169066653092	13.3226291767051	12.31285381208	10.9360244261274	12.2209591072944	12.1484058443154	12.6758236357124	11.1924162082472	12.7640040872301	12.8566309145801	11.950877471481	11.6956904598076	13.0093080484274	12.9558241311704	13.4732939176192	10.9269718788156	13.016144657909	12.4321662022667	10.0590671135613	12.1523609535974	12.9558241311704	12.082375391913	11.2543184005346	12.4432155884715	12.7077850091861	13.1389892493383	12.2913595081983	13.5495654863452	13.5921591815541	12.3196858772258	11.693858696302	13.145976642995	13.5169066653092	12.2209591072944	11.3094328664571	12.3196858772258	12.3000722179562	13.1389892493383	12.4032108537828	11.0214303188103
AP2B1	8.01111247515425	7.12657731639007	7.93228047533696	7.46700095597288	6.42305462784844	9.04602451739905	9.19187465594262	8.10701270827637	7.96086268140481	7.90790309457424	8.17423443025291	7.95878796272017	7.75462071592086	8.41520243756019	8.22001271778989	6.35939629348024	7.47188950751941	7.79524808156919	7.66891543578169	8.14886892141038	7.58492607328591	7.96130660396707	7.60362266832745	6.59692218001635	7.14495504173753	6.71016574877303	7.07800468963367	7.75018342267074	8.13665799477447	7.77269102511293	8.08569971126165	7.99051716208744	8.65739215225151	8.23103547531907	6.65977094762798	7.43196226207184	8.03016214765598	7.66939540034875	8.04112223339428	8.12923710426689	7.64977049375345	7.34797896122463	7.67504267341041	8.20192359376991	7.91008118761506
AP2M1	10.6707091448132	10.1580253829198	11.6726302553959	10.8972307872485	10.2260241219343	11.5437635745191	11.4315801004671	9.5488545575969	9.42482646644173	10.9605606870062	11.166382716518	11.4757793118423	10.8187042955096	10.8629025537059	10.9676693060965	8.01897880697862	10.3177882057711	10.6392621203608	10.4662413216606	10.8868072509687	6.45769394679056	11.3348452217193	8.18085623603498	9.35841825052475	9.02848487757309	9.03220160868379	8.76265694669341	10.2030544726218	10.0186610375971	10.851877170181	10.4315318553197	10.3803102848858	11.0101257883836	10.9282404560276	9.59732144919995	10.3660874043497	10.8898988038072	11.2499819665102	9.64855791303848	9.79900993047075	10.358996250415	10.4816748193627	10.4090463620766	10.7011952673618	8.60345705185236
CLTC	11.099701476475	11.4374499300398	10.8162206747484	11.1569572359836	11.644017248959	11.4883108457256	11.4997621391848	11.6339928270008	11.7073966969359	11.7674501475135	11.742156037544	11.3163441760542	11.50138051708	11.5967150579326	11.5092077423643	11.5391534919973	11.2732271584061	11.2189414550445	11.2133822206575	10.6247063219586	11.243203889076	10.7938810433899	10.6761868775029	11.359688483752	11.1377272881571	11.3935846933497	11.2982570501135	11.3136038221638	11.5335081076871	11.3415751030945	10.8162206747484	11.1366086609288	11.2380576239555	11.0623725558828	11.4799595589487	11.2093598075582	11.045750395534	10.9495537372858	11.5092077423643	11.713238427082	11.1236983717664	11.2093598075582	11.0646917621935	11.0376260063967	11.063224380995
MLEC	9.1487550613128	9.28602300441933	10.8450177129493	10.0784263351722	8.88734473706995	11.1581090636508	11.2309564100833	9.53659641396225	9.1723731438153	10.0755568282678	9.8607132864244	10.4503438972201	9.4565967371751	11.1924162082472	10.4451326636047	8.71959137245685	9.58126233027117	10.6656209396892	9.9141595854889	9.56240253432679	7.53900400188911	9.34463165403198	10.925809902464	9.72528055332807	10.3071708948816	10.490584542185	10.5730749502683	9.60665220117975	10.8995420898343	10.7091480353794	10.3401610498819	9.82497651084006	10.7287182500442	11.0335837126015	10.1598091762502	9.95631346402697	11.0757413190739	11.0348932946992	9.82040889948513	9.05238758718116	10.4693832278335	10.5652247921088	9.59059801281924	9.2893943345098	9.66160523712554
LASP1	10.5672519419797	10.6416586779971	11.4445830616492	10.6648390271198	10.2617381652159	11.604060828	11.6779995887321	11.9275196092066	12.4358263285433	12.8171505572415	12.5306079319503	10.6381528092871	11.040053674936	11.3919435016726	11.3334585603005	11.522386789875	11.3968999217636	12.0889540276207	12.6016131568665	11.1924162082472	11.1390832723223	10.9324431658886	10.9370446461608	11.3823268533811	10.8878193279582	10.6717831613717	10.0980886937461	10.9732899467156	10.628811692007	10.9392149638432	11.5590158290601	11.8351529301807	12.5163802598033	11.9795206166015	11.2842339443438	11.8607317793499	12.2560914310783	12.2003339712369	12.0322446372598	11.8794453811593	12.8020242358036	12.1346696457533	10.7948999446084	11.063224380995	10.7081004286529
SF3B2	9.91799157243389	8.89191681949959	10.4193206746931	9.77181634801255	8.9894912574953	9.95944057237727	10.123391399197	10.924506336893	9.87769411097609	10.5063754625713	10.3324593180542	9.72309475110547	9.3797501755871	10.0062070866819	10.0392969398279	8.86043091690562	9.59732144919995	10.1399121170902	9.91185862147908	10.2406753039389	7.49891502420298	10.4071480153185	9.79054688218798	9.51283942316451	10.2894987591483	10.0069378972057	9.57216193325889	8.94297764336548	10.2894987591483	10.7645189189057	10.0675428714901	9.90711762332334	10.4680511190642	10.0297959235591	10.0017627887361	9.42289609917002	10.7081004286529	10.7011952673618	10.1985624780186	10.1790762740288	9.74276412336683	10.4429449210481	9.75647524975165	9.79678526446992	7.8820952308514
TMEM59	10.7011952673618	11.2982570501135	10.3856263170767	10.7612765765728	11.8559756401106	9.50977884626842	9.39905453969105	11.0968062892955	11.9298867158698	11.4390772221885	11.950877471481	10.628811692007	11.644017248959	10.1860917775207	10.447382152996	11.2482621661172	11.486901649647	9.39013797551522	9.99686155955328	10.6109917874361	12.4571383266975	10.4272288479408	9.20434453266418	11.203019255403	10.4977000289756	10.4857839188105	10.563375942422	11.5642448600049	10.424010007977	10.563375942422	10.5426283406856	11.5624178211305	10.4956541266934	10.5972027267966	10.5437737169593	11.4851157620463	9.75309084240045	9.99138321619188	11.0506389317499	11.9743675432441	11.6259916295057	11.5843190939025	11.040053674936	11.3580559935509	11.3415751030945
CSRP1	10.7938810433899	10.1970016783997	10.1930876395054	10.3042114777973	9.77649372997391	10.9347402568862	10.6935890797997	10.7523276211049	10.4364197209226	10.5044678956915	10.3177882057711	9.96447766629145	9.40032779198765	9.83119437524709	9.8227559364287	9.60168792593646	10.882059003703	9.94106799700468	9.9133855716657	11.3120554968272	11.0424148016373	11.4284910036641	10.4980858105098	11.2406848508256	8.96879695365132	8.82958678227525	10.9337073393835	10.1300572886458	9.75235146420322	9.80405424190663	11.0253201811355	11.481668645742	11.4390772221885	10.5571654406562	10.9159187230806	10.1317901380208	12.4396270194249	11.9630347890732	11.7585460716585	11.1028919002884	10.155291478191	10.3889793214625	11.9770637958156	10.4055257564873	9.51151991026533
CAP1	12.3037247727577	12.3387805896917	12.082375391913	12.5978272421073	12.8337433272117	11.9251272117391	11.7970595591833	12.288552931455	12.4728873232807	12.4321662022667	12.5483687779094	12.4840768494857	12.4799486153859	12.5237725613426	12.5391469162025	12.8171505572415	12.082375391913	11.5604289315951	11.7090685310248	12.0714529086431	12.8516758847655	12.2913595081983	12.7960394666428	13.0645388513949	12.8395913533846	12.7797268165104	12.5782442854864	12.7077850091861	13.0793729317299	13.1679055232297	11.9675500667785	12.3445741839574	12.2691016007991	11.8696655455622	12.3000722179562	12.2166166156737	12.1733514734254	12.1763237718297	12.703432257736	12.7685814118477	12.3934967168238	12.2451697689587	12.5602149347681	12.5483687779094	12.5271041519149
PTGES3	11.5244333921499	11.1053240647836	12.703432257736	12.3509405342398	12.0572870636473	12.4206779037194	12.7852706961492	13.2418750020944	13.0445095855607	13.5274782631132	13.4550627278063	11.8893110528067	11.6056991916535	12.1733514734254	11.8912788621932	11.6245532175333	11.366034591523	10.9732899467156	10.8342715319666	11.3823268533811	10.8618098304067	11.984755182643	10.8450177129493	10.2865928441805	10.8053827675979	11.2278756405838	12.4935708600415	11.3746331103279	12.4277831657619	12.8171505572415	11.742156037544	11.5949995632605	12.5306079319503	13.0445095855607	11.6400427833464	11.7113955981699	12.3626055311658	12.4206779037194	12.6649560449815	12.7573861472575	13.5612228829132	13.538265647763	11.4248697418785	10.940337611282	11.9402276215105
WARS	7.97429463945705	8.93002973075364	9.453266953102	8.92825561632569	9.45516774608193	8.60723692591092	8.38758567282985	8.32520369704289	8.54094370976292	9.5141971108502	9.85095627419498	8.38497455831462	8.79055425488764	10.0755568282678	11.2236049988583	8.30749867215737	10.3889793214625	9.68624722203948	9.94028197971709	8.70153043249799	10.1502381587086	8.14400791268933	7.82398263061346	9.01652822403079	11.4462600405714	11.3542008408708	8.00400001175712	8.99327031344076	10.7795207978511	11.1305949242868	8.41000874386812	8.3714334812353	11.4526558169122	9.73813723784117	9.9034330607491	9.53728809252658	8.83801694585224	8.41520243756019	8.55452383708559	8.90501598248626	9.39361234772525	9.06295341413571	7.85829471529416	8.77268278191144	12.110433785119
NDRG1	13.8263995788896	13.4637091389652	14.1367131986574	13.2764770960728	13.1389892493383	10.7216587893904	10.4723196474545	12.883092093186	13.1030803537378	11.743682140751	13.3390339020792	12.7573861472575	13.2494903821751	14.3653232719404	14.2039808699625	12.9173608904606	13.5612228829132	12.9960723699756	12.791341658558	13.3829941734588	12.6103056301461	14.3653232719404	12.5038074816433	13.145976642995	12.6398543390842	12.4840768494857	11.6996793732347	12.9442137067872	14.2569180599773	14.281858649279	13.5274782631132	13.392387119786	13.9534543990758	14.3138019604044	13.5707522457523	13.7540894092401	13.5056935523999	14.3138019604044	12.7281749632226	13.1838895954622	13.9209794870113	14.2569180599773	13.4857229206257	13.8599232115836	12.5237725613426
UBB	13.8599232115836	14.0076976307676	13.4857229206257	13.7882249967926	13.2968153850366	14.3653232719404	14.3653232719404	13.7266038028493	13.6874095703688	14.0454513965155	14.0633940000345	14.1199329417371	13.9209794870113	14.0816505384766	14.1038902273724	14.1550880779753	13.9400490693395	14.2039808699625	14.2039808699625	14.1199329417371	13.9866983155466	14.1550880779753	13.4125522589756	13.6485842095965	14.0633940000345	14.028708605498	13.8431768513459	13.4408411144526	14.1199329417371	13.9534543990758	14.0076976307676	13.8431768513459	14.4414827884065	14.1819212611017	13.7882249967926	13.5612228829132	14.1819212611017	14.0633940000345	13.672464260789	13.6597621070624	14.0076976307676	13.9400490693395	13.7134637722681	13.4732939176192	14.2569180599773
PFN1	10.9057828978633	10.4532128875886	11.8117654887463	9.9798644783224	7.75193638488722	9.3315800455172	8.52345488092003	6.61731924979104	6.66619706944049	5.75422351656213	6.08472899375096	9.31533028022294	10.2349890176334	10.1970016783997	11.2639291325169	8.16929470048471	9.13414803370548	8.70338505682607	7.97324276205723	11.4544275018473	7.74584849796034	11.0121233496237	7.358027882324	8.63035477264871	7.27485913757841	8.17907882689816	8.41070991713645	9.4330221148604	9.91653868177607	10.8149990269455	9.25148051661717	8.72355340945986	10.1317901380208	9.25939146678146	8.61744385634089	8.65909209798207	7.42557107067666	8.40730728718543	7.06674825225526	6.06485688981102	6.32531767374894	6.42469949422672	10.8450177129493	10.9216260017255	9.49397217647017
PTPRF	11.2995689565535	10.7011952673618	10.4885779301553	11.486901649647	10.5940523783629	10.7349737888305	10.7204212847971	10.4956541266934	10.0876835336743	10.314565846414	9.92274311080323	11.6021018563127	10.7974266781179	10.9542859018581	10.6463957540096	9.91185862147908	11.2054856580673	11.4613686255004	11.7037039198679	11.739836067932	8.30934668864011	11.7872514291315	11.3823268533811	10.3116104988824	10.454181890846	10.4416927223201	10.8720478667428	10.6166535326293	10.6183454039684	10.7558729214999	11.7202737147513	11.2593616205978	11.0012355135276	11.1140319591721	11.4940424886393	10.8365188538488	12.1944957522392	11.7073966969359	10.7983146584699	10.1224179470482	9.91584622266104	10.0477943561552	11.3381435292509	11.235650739535	8.37257229097653
YWHAZ	12.6605324816551	12.5483687779094	12.5306079319503	12.4728873232807	12.6213475566099	11.7629592819398	11.5861535252413	11.9698458339837	12.3264312790383	11.517278859351	11.6221285079895	12.2980025279105	12.6688586807934	12.6886743336997	12.8076293027478	12.6148926302245	12.5819545874857	12.4799486153859	12.4608092898858	12.2631698187682	13.0025053685896	12.4840768494857	12.4571383266975	12.7449708119158	13.3649000458723	13.1319487316644	11.8893110528067	12.5391469162025	12.7120271385441	12.6355857510621	12.3626055311658	12.4462776666895	11.9224871293531	12.1888809833704	12.7685814118477	12.5066065210878	11.6539236497118	11.9898355616513	12.1733514734254	12.453043170136	11.784700900366	11.9675500667785	12.520039469615	12.8954162956175	12.3995944899529
SOD1	12.6722244585726	12.7343660929991	12.5163802598033	12.9228475172224	11.0469032314343	13.0721392320388	13.1605392705122	13.1389892493383	12.6016131568665	12.8780141735875	12.9558241311704	13.0929806330456	11.9332146392158	12.129451679249	12.1671082880483	13.392387119786	12.8111865658823	12.4396270194249	12.5271041519149	12.9763288676553	12.0656483904222	13.1264811783805	12.9960723699756	12.1703279662865	13.2065084908454	13.4229684225309	12.9391335210043	11.7802902524432	12.9841863887797	12.9321824850991	13.0569751043193	12.6262901580949	13.086936386707	13.2137974434048	12.5904066327479	11.7499674283071	12.8668714466302	13.0445095855607	13.1319487316644	11.9630347890732	13.0025053685896	12.9114897610426	13.1838895954622	12.288552931455	12.6516337122531
HDLBP	10.0493436689613	10.4652085288715	10.1914228455935	10.7958753170955	10.6603126581919	10.6761868775029	10.7927825481695	10.2490568561668	10.324162293901	10.4371557483269	10.6859196444954	10.2678856490459	10.3346893764735	9.83038011660704	10.1372222188354	9.77181634801255	10.4429449210481	10.7632307262617	10.3226867135702	10.4937764466299	10.454181890846	9.96884094961322	9.2479869843432	10.2249912894443	9.64408993844253	9.87450013636546	10.0095306868976	10.5377564096015	10.5146836189855	10.5481301761373	10.6227927322766	10.606955294887	10.5273596572507	10.2816326008464	10.403773253639	10.6351957623343	9.84109021509319	9.79533439183367	10.4520769159427	10.6878920668354	9.69398990650497	10.0508350675936	10.9175340678356	10.7265870006226	7.73173021321975
MARCKSL1	10.02183815775	9.80674853883653	10.5127505350653	8.15808043516532	9.04741250362305	12.0793718452698	12.2631698187682	7.05722739018809	7.78979364646076	10.1580253829198	9.68481774657301	8.48951430129773	8.72182592713342	10.7417543664121	11.7183062720654	9.47877100380317	8.9033583793149	11.2686648517934	11.2380576239555	10.3803102848858	9.43605840064019	12.2589944951703	9.50752803200979	10.4798058332578	11.5788515358922	12.0547946539869	9.11836108578401	9.90576973769237	11.7563705606696	12.082375391913	8.82817181521438	9.28192372600597	11.5714422005401	11.2065980816438	8.23791766499324	9.10390302357783	12.3107447440604	12.0740773859475	7.23091653517525	7.4168317942913	9.14458434593715	9.06356482871793	9.80563651644324	9.46888834444914	11.1593712173765
GABARAP	12.1976163687089	11.7927399176805	11.9124564831504	11.8893110528067	11.7202737147513	11.8954364719949	11.7052860043666	12.0139224489883	11.7872514291315	11.9147568917004	11.9402276215105	11.6139168866315	12.4206779037194	11.045750395534	12.3478314249458	8.55514986971915	12.6758236357124	12.3899115234423	12.6148926302245	12.3899115234423	9.93114023576381	12.4756374355522	10.4956541266934	11.8209417331831	8.95208008975615	10.9772057472629	11.359688483752	12.3759292446755	11.550898380109	11.8497940230597	12.0971229466072	12.3826896100528	12.1888809833704	11.5415751106477	11.85415337402	12.697394593977	11.9030831009976	12.3965175841895	12.0656483904222	12.1671082880483	10.9676693060965	11.1028919002884	12.0572870636473	12.3539175827808	9.02265572609079
NUCB1	7.86814889168542	8.46283649071085	7.88824431356835	7.91059321100174	7.17069097920954	7.72852299456543	8.03559309840153	6.71309330331051	6.23850898915853	6.21274258821069	5.94219445805269	7.62031153912209	8.33724258730027	8.22726291977491	8.52518712752125	5.83708041719068	7.51783964603654	7.37675082950662	7.33367477728373	8.40501184560835	7.41790060060241	8.08919187126175	7.78631132393124	8.92232516792495	6.57401578894253	8.26786416303184	6.52175188874117	7.6298045092355	8.01548338188906	8.16027853878149	7.60249442884764	7.69843517923765	7.6722577671554	6.71906340573784	7.29521533768886	7.65124218736074	7.75948054325213	7.76570576468226	6.76750643161433	7.03676738639041	6.3680152199098	6.61893686265626	8.43193272248718	9.01515475066328	6.5277411055875
GLUL	12.068731513084	12.2950098358525	11.2593616205978	11.41021191469	12.740017439954	11.246299426246	11.2265685311469	10.6945908708939	11.1581090636508	11.7539277151777	12.1315997039647	11.7363363025886	12.3826896100528	10.9311178365295	10.4532128875886	11.7052860043666	11.8497940230597	12.0402307777699	12.1733514734254	11.2252307296024	12.683777877528	11.4015341645154	12.0076354384857	12.7281749632226	10.925809902464	10.9721112500333	12.068731513084	12.6398543390842	11.036521460987	11.0279623439345	11.235650739535	12.1733514734254	12.0629045425729	11.5203915561643	11.8089252314472	12.0572870636473	11.2888962780208	11.2093598075582	11.1483826848971	11.7518512754761	10.5772730555152	10.1430866883743	11.5825193061668	11.7239587599388	12.0714529086431
LDHA	13.4311771878718	13.3312182051521	13.7882249967926	13.4019572689951	13.3137494846361	12.9763288676553	12.8621311928705	13.672464260789	13.5274782631132	13.1605392705122	13.5056935523999	13.392387119786	13.392387119786	14.0454513965155	13.9866983155466	13.256881081921	13.3044994318459	12.9391335210043	12.6649560449815	13.4408411144526	13.0445095855607	13.3829941734588	12.703432257736	13.0569751043193	12.5237725613426	12.9321824850991	13.2626422274753	13.1030803537378	13.9020269698449	14.0454513965155	13.392387119786	13.3390339020792	13.8263995788896	13.9020269698449	13.0308003659584	13.1766185144086	13.1030803537378	13.6597621070624	13.739934884357	13.7540894092401	13.7882249967926	14.0633940000345	13.3137494846361	13.37369381243	13.0308003659584
SSR2	10.6021051017956	10.1703972546787	11.0376260063967	10.6166535326293	9.6870662276474	10.9582373210547	10.7632307262617	11.1089722211178	10.6134461133517	11.7945279060374	11.7539277151777	10.2770826904171	10.2030544726218	10.4111463473917	10.5305377738211	9.20930489029885	9.76310818824861	11.2930717802126	11.1816464608219	10.99405459905	9.80830532010731	11.4799595589487	9.67368731581421	9.69011039371481	9.55505758663492	9.52337257880691	10.3609032752081	10.1628853711582	10.955422994895	10.8403053286359	10.5989184587853	10.3283013654099	11.8724441154846	11.8209417331831	9.97357154485107	9.46888834444914	11.7694901358673	11.4544275018473	10.5074363030617	10.3233935423174	10.4731120922145	10.3493365891789	10.3889793214625	9.51681116231216	10.127493931401
P4HB	11.9925215095412	11.6897527596754	12.076272211434	11.9675500667785	12.3231604130283	11.1924162082472	11.0623725558828	11.7183062720654	12.0286078981318	11.4284910036641	11.1236983717664	11.6797591526188	12.7573861472575	11.7802902524432	12.1455958447183	8.39684091014994	12.7503718981751	12.4432155884715	12.6213475566099	11.8815307994713	9.03396400262652	11.8769692676531	9.89732467929351	12.5347369777394	9.42365642130872	12.1555411583601	10.2086763947705	12.5133516855982	9.7508677707368	10.3356171646388	11.9082655639604	12.2366932818342	12.1484058443154	11.9770637958156	12.3303258386504	12.8020242358036	11.7037039198679	11.7342306857817	11.6640173890841	12.5066065210878	11.0543446258704	11.5806718623175	11.7945279060374	12.5649623206871	7.64352777924269
SLC25A5	12.5782442854864	11.8978603753858	12.5483687779094	12.7852706961492	10.9772057472629	13.3543811418596	13.5495654863452	13.2310558375069	12.3339559551502	13.3044994318459	13.1605392705122	13.0093080484274	11.6339928270008	12.7343660929991	12.3667374589067	12.9281136030788	12.076272211434	12.6516337122531	12.7449708119158	13.0025053685896	11.4676320351398	12.5347369777394	11.5714422005401	10.2965084521171	12.1315997039647	11.5493156141271	12.7685814118477	11.8147337851177	12.1203552082406	12.0286078981318	13.1838895954622	12.0714529086431	12.8621311928705	13.2494903821751	12.2029304372552	11.7459200279924	12.5483687779094	12.9391335210043	12.5391469162025	11.6295504037339	12.2003339712369	12.2266221686213	12.1523609535974	11.3049748988491	12.5437193913562
PHB	9.1285836876514	8.36420909346521	9.73138143715284	9.00250531989425	7.74075052483749	9.27830300893094	9.32825285666927	9.45798772866192	8.41830551161873	9.92487167391303	9.98274680168859	9.40918146493163	8.58053337011184	9.3175525712108	8.98262662946196	7.67728797732362	8.3857063229615	8.66230200578156	8.78311311279374	9.26150573411115	5.80016799811205	8.57235305387638	7.91963545227859	6.32078328481336	7.18298437452902	8.21386929033921	9.02328441044864	8.11915755962048	8.23582013782582	8.62616722703842	9.18669244895008	8.53026680532748	10.8138247987948	11.3033482086227	8.63820358809755	8.72134939776847	9.07471108741714	9.31681189099893	9.15079762847077	8.21021376394382	9.21226367151722	9.36854724490675	8.5739249891884	7.68514786810576	7.86982407244384
S100A11	12.9960723699756	13.6354267503533	12.6441259889162	13.2418750020944	13.1264811783805	11.8301670945696	11.6180400092416	10.3004204548157	11.1226189685982	8.87230919252062	9.81045510630601	12.8668714466302	13.256881081921	11.0094760961934	12.7343660929991	10.2111276482161	12.8717347222435	11.1884329039479	11.7202737147513	13.0445095855607	11.6559474355172	12.8468365876927	13.1030803537378	13.1838895954622	9.51151991026533	11.6640173890841	11.604060828	13.3312182051521	12.6213475566099	12.7797268165104	12.7219765258743	12.7797268165104	11.6101029587251	10.3412777584879	13.0025053685896	13.1216541476911	10.0625672574226	11.4722946991025	12.1976163687089	10.9232950336536	9.31469321504867	9.53474976659807	13.2696455622431	13.5612228829132	10.2406753039389
CTSA	9.1924729740209	9.91502326650754	10.6031243815592	9.51073500775826	10.1038068148912	9.36652293528722	9.18214828903721	9.22208145483618	9.75434358811476	9.80915926578274	10.0155525328371	9.20508360700473	10.5359153714364	10.2678856490459	10.2480491718444	8.24749698489697	10.1215076514948	10.3689343120745	10.8898988038072	9.5379776644104	8.40270864900597	9.9219285725341	9.43370884173967	10.3156532152007	8.82173724689739	9.43370884173967	8.4335967591174	10.8483882308736	9.61576289420797	10.2293450497762	9.34717813267283	9.8652942598432	10.5468445830316	10.107094440063	10.0748239271482	11.0493096625102	10.606955294887	10.5580832326957	9.76450450266203	10.6514698397262	10.5468445830316	10.5940523783629	9.11836108578401	10.4864461939714	8.57185010074417
TOMM20	9.80630866358325	9.90026114047997	10.5932462577485	10.5684602702839	9.59468152424437	10.2461478726616	10.3019510015185	11.517278859351	10.8545658448734	10.7255767714747	10.8765883053958	10.2663063308458	9.66778298549735	9.9133855716657	9.8517503372812	10.0651600687172	9.75890388509488	9.56312021294202	9.24601848512223	10.0508350675936	8.52745019678054	11.036521460987	9.06500170681017	8.8597614186095	9.03094034187722	9.2074927064183	10.7417543664121	9.36582048519735	10.7983146584699	11.2639291325169	10.4184785121709	10.0186610375971	10.4848891124639	11.4337624233912	9.89410209319379	10.017035994418	10.7948999446084	10.8430310145585	10.8801149059292	10.263620698932	11.0607746488269	11.1621948881661	9.52901895976418	9.4450169851848	10.0017627887361
CD63	12.4728873232807	12.4032108537828	12.6722244585726	12.4432155884715	12.8516758847655	12.883092093186	12.6886743336997	10.812493274151	12.2518957411968	11.4048544395084	11.5570212145379	11.8397033746982	13.2137974434048	12.2485168060774	12.6309779942648	10.155291478191	13.1679055232297	12.6649560449815	12.2823456066958	12.6516337122531	11.0770311586265	12.7219765258743	11.3136038221638	12.883092093186	10.4816748193627	10.1242719321322	11.6917834826552	13.0244237624959	11.9298867158698	11.85415337402	12.6565526300164	12.9691891398943	13.1319487316644	12.791341658558	12.5978272421073	13.2137974434048	12.4321662022667	12.8516758847655	10.9107203845021	12.1647021826153	10.7717984887281	10.8532855773114	12.8337433272117	13.2224275874283	10.0162276498755
DNAJB1	10.9827321628066	11.0146777211307	9.78985065118876	10.6535343054485	11.2221237079611	10.459694196539	10.6351957623343	10.4451326636047	11.4976706113406	10.0046833369902	10.4264924479078	10.4326427145681	11.6812453920697	10.5829613730337	11.310790303771	9.2893943345098	11.2714275315018	10.4693832278335	10.1823878708881	10.2118111862508	10.5541363905623	9.78307436556656	9.91722977487968	11.8032312911023	8.9894912574953	8.95559632981928	9.30766897776607	11.41021191469	10.3630497854691	10.6935890797997	11.1543420786852	11.5733602379714	11.5335081076871	12.2485168060774	11.112860936002	11.9082655639604	9.20874006886423	9.49454085109988	10.4752073033416	11.6259916295057	9.63164321028453	10.0392969398279	10.6571668627372	11.481668645742	10.0400129669452
SPARC	9.5488545575969	8.5156807609309	11.3580559935509	10.2368426947321	8.92390156478858	11.3204217512532	10.642638145747	10.3346893764735	9.83366979162503	11.1277470653909	10.2929029059288	8.36955075840787	7.63299965006025	9.96362763118197	9.00377017766245	10.5468445830316	9.45250444419289	11.5092077423643	9.46685862724168	10.7612765765728	9.39550455168797	11.9030831009976	8.80493138632202	9.04671292203852	8.68215840012169	8.26467783239003	9.90114951316335	8.49779010660566	10.9928736702725	10.6381528092871	9.43996274098639	9.98535045954258	11.8631795269782	11.3919435016726	8.26306193632439	8.81110259855026	11.4066618214577	11.1785463734895	10.1765559013208	9.97044922083986	11.4661655675086	10.4680511190642	10.403773253639	8.75950633078775	10.7464065197785
UBE2D3	11.8815307994713	12.0997735030957	11.0593715025657	11.6259916295057	12.2050259934222	10.3208843571804	10.2848131543332	11.6245532175333	11.8631795269782	11.9056510866813	12.023750694698	11.6996793732347	12.1523609535974	11.604060828	12.0109307502711	11.6875452191888	11.986610189358	10.8304427268984	10.8582358282067	11.4631686444194	12.4032108537828	11.6339928270008	11.4048544395084	11.9124564831504	11.503885783231	11.3136038221638	11.7239587599388	12.2451697689587	11.5733602379714	11.4576947961755	11.6539236497118	12.1022206049704	11.4544275018473	11.3996648550305	11.9251272117391	12.1574852006637	11.2406848508256	11.4356013243247	11.5927040017523	12.0714529086431	11.7629592819398	11.9354980193614	11.5714422005401	12.0656483904222	11.3716714089324
XBP1	7.70578079862659	7.91308013095209	7.65569603555547	7.58125127028413	8.49141524067542	7.99658223522502	7.66939540034875	8.04221141262811	9.36296273458705	9.00200270230399	9.52901895976418	7.98228254790857	8.73583266880291	7.77002805997471	7.66502687964681	7.95469240146377	7.88890251639102	7.56293809601971	8.14941848253848	7.42105809576955	7.29835726855078	7.67158026630321	7.27997836500795	6.95963039109029	7.89412804846784	6.0764597144254	7.16170819054558	7.88717086202283	7.97802259423457	7.9504706021212	7.64509432996771	7.90356706306061	8.64207236487348	8.64321420871553	8.14041598276799	8.59188384232807	7.42211328337344	7.62265396317908	8.37199277252618	9.41988647698775	8.30820635253802	8.50145756521511	7.0096754755778	7.22188764846637	7.82867347880793
SPTBN1	8.3344434058431	7.67158026630321	8.43649358552117	8.49825934755787	8.200721175883	8.14145873212584	8.00175439498253	9.49865807360302	8.89704063589664	9.25490105806372	9.04823810157156	8.03722630275229	7.32794893225764	7.43896211493789	7.31386090006541	8.26669671864316	7.46176043296002	7.3834101195863	7.25086841179152	8.4168586689929	8.28501524696178	8.42143308307175	8.19945818996728	7.75018342267074	8.14997716325145	7.91583567520463	8.61618112780628	7.69685914039299	8.08817267772681	8.55190179262455	8.24626559747804	8.55722267710207	8.55329236445598	8.79431658642846	7.82285403843105	7.74120531587046	9.20811791384572	8.60405434944934	9.19928052309496	8.62481269718666	8.4242092488126	8.28220525742312	8.4349376790013	7.18245331281896	8.4937361724826
LAPTM4A	13.392387119786	12.8020242358036	13.3649000458723	13.0569751043193	12.716720953976	13.2626422274753	13.1990507874186	12.6688586807934	12.6481912270738	12.7852706961492	12.8566309145801	12.716720953976	12.8468365876927	13.4637091389652	13.1679055232297	12.4206779037194	12.8621311928705	12.3934967168238	12.8621311928705	12.9442137067872	12.5133516855982	13.3390339020792	12.1615977129346	12.5306079319503	12.1647021826153	12.7960394666428	13.0308003659584	13.1264811783805	13.1264811783805	13.5274782631132	13.2418750020944	13.1529207302113	13.6126116420504	13.4019572689951	13.1990507874186	12.8954162956175	13.3455812737433	13.6220400603997	12.6688586807934	13.016144657909	13.1117707839004	12.7449708119158	13.145976642995	12.6103056301461	12.2726905424285
RPL32	12.7573861472575	13.3829941734588	12.1236258426679	12.9391335210043	12.3339559551502	12.4935708600415	12.6481912270738	13.4550627278063	13.145976642995	12.791341658558	12.7797268165104	13.2065084908454	12.3667374589067	12.5741418135653	12.5782442854864	13.4550627278063	12.7573861472575	12.9228475172224	12.7120271385441	13.3455812737433	13.5056935523999	11.8012451093402	13.538265647763	12.5483687779094	12.6565526300164	12.716720953976	13.6126116420504	12.703432257736	13.0445095855607	12.5863286467392	13.145976642995	12.7640040872301	12.5978272421073	12.3418624049402	12.7573861472575	11.4741538128684	12.7219765258743	12.5437193913562	13.3312182051521	12.7797268165104	13.1264811783805	12.9493046488857	13.1913625093529	12.4064956616363	12.8621311928705
CD81	11.8769692676531	11.0241041378766	12.4244591566065	11.7363363025886	10.0707892003434	12.110433785119	12.0379683240727	11.0146777211307	10.0032038900104	11.742156037544	11.6797591526188	11.713238427082	10.9881656531727	12.3667374589067	12.5133516855982	9.24209438617149	11.350798871735	12.3387805896917	12.0022178812779	12.5819545874857	8.82234016522892	12.3445741839574	11.2965885831472	11.2189414550445	8.92825561632569	11.6160326452792	12.0262539997133	10.6859196444954	11.4613686255004	11.6812453920697	12.0022178812779	11.9030831009976	12.8954162956175	12.2419064612854	11.0481682642704	10.6392621203608	11.9174529203831	12.4571383266975	10.955422994895	10.4956541266934	11.5898437954525	11.4799595589487	12.3567944249647	11.2278756405838	10.2983971124575
UBE2L3	9.32485576172319	9.75730665707093	10.073216942668	9.70110597996646	9.44335071634652	9.86847055251574	9.92574171081092	10.1977006458797	10.2241887195755	10.3197253824836	10.496869366755	9.57849665272644	9.98274680168859	8.89121543469941	9.08925269490043	9.0197720956762	9.90431404128504	8.99327031344076	9.01916064849663	9.18457910298872	8.9424798634441	9.47318930214712	9.05088178246575	9.65533344131367	8.88164832911293	8.86147606097417	8.78645854720427	9.89186367860014	9.51551203115977	9.6639108091317	9.65925465186587	9.84248755105018	9.53340257022902	9.65533344131367	9.90892121455908	10.2289364565518	9.17184463882115	9.39839664702316	10.3560266722039	10.2315525129731	9.45516774608193	9.50752803200979	9.26099977823146	9.71534137958466	8.74745980397212
PTTG1IP	10.8972307872485	10.9057828978633	10.1860917775207	11.069982289784	11.4661655675086	11.9030831009976	11.6359716093912	11.5642448600049	11.239310638041	11.4478604570596	11.481668645742	10.7974266781179	10.8748900888845	10.8569243341566	11.0253201811355	11.1867093418742	10.8848104657469	11.1469857698135	11.4560415916488	11.0187458254407	11.7993135477613	11.8978603753858	10.8995420898343	11.2309564100833	11.3837887398689	11.4496913851669	11.2005846983237	11.0820247518759	11.0094760961934	11.2827602278188	11.2189414550445	11.2514318867936	11.2746361549061	10.8696900625637	10.297532026656	10.9721112500333	11.8857011953953	11.6180400092416	11.3894882003479	11.6620632911958	12.1455958447183	12.076272211434	10.9963206979798	10.9201029796846	11.5769323942076
GRN	11.8282170444658	11.743682140751	10.4816748193627	11.6280325495931	12.0857378252346	9.17567452949426	9.18590277369855	9.91040510169077	10.6636620744091	8.98586332739561	9.27023733166618	11.4676320351398	12.1022206049704	10.2580856638225	10.3324593180542	8.67781219065781	11.8057925292694	9.56176865610186	9.95457439185194	10.9951631171788	9.52464848779567	10.2730586281162	9.56240253432679	11.385432265496	7.10464247337956	8.59429401062341	10.3267676513553	12.0572870636473	10.1372222188354	10.7623101506581	10.9443174687444	11.3348452217193	10.3570903335026	9.59350348724318	12.1079260753463	12.3387805896917	10.0609128685361	10.2894987591483	10.4429449210481	11.2177530323288	9.06040708706866	9.5488545575969	11.5077420509727	12.2003339712369	8.56934867047861
HMGB1	13.1529207302113	12.7281749632226	12.8111865658823	13.0645388513949	12.683777877528	13.5809449499805	13.8126636726684	13.0793729317299	12.5904066327479	13.0308003659584	12.8717347222435	13.2626422274753	12.372036746058	13.4408411144526	13.1605392705122	13.4637091389652	12.883092093186	13.5612228829132	13.4732939176192	13.1766185144086	13.1216541476911	12.8171505572415	13.8126636726684	12.8621311928705	13.9400490693395	13.8801632048077	13.392387119786	12.5649623206871	13.5169066653092	13.0569751043193	13.2137974434048	12.9558241311704	13.2968153850366	13.2418750020944	13.1838895954622	12.1944957522392	13.8431768513459	13.2868414115583	13.1605392705122	12.520039469615	12.9281136030788	12.8337433272117	13.2868414115583	12.8566309145801	13.4637091389652
GLO1	11.4083359212701	11.1593712173765	11.784700900366	12.0714529086431	11.4962194410163	12.2419064612854	12.5518337280441	12.4064956616363	11.9577689844596	12.8566309145801	12.6794591256059	11.8192437957004	11.6245532175333	12.2691016007991	12.2451697689587	11.6477686099692	11.4596436789948	11.0094760961934	10.6446568565093	10.961864959549	9.46396821761419	11.1543420786852	10.9107203845021	11.2827602278188	11.0731074536363	11.7090685310248	11.9124564831504	11.4248697418785	12.0740773859475	12.129451679249	11.6378720486172	11.4511193884152	11.8170958033237	12.386297716499	12.0076354384857	11.6559474355172	12.3567944249647	12.023750694698	12.2077694644193	12.3899115234423	12.1733514734254	12.6565526300164	10.9145969121115	10.883490211491	11.4015341645154
SRSF11	11.6056991916535	10.406403804891	11.3837887398689	12.0322446372598	10.9068684332779	11.4976706113406	11.2795440867565	11.4248697418785	11.2005846983237	11.4496913851669	11.4033543588565	12.0286078981318	11.0012355135276	11.9354980193614	11.7629592819398	12.0889540276207	10.7025531073139	11.6897527596754	12.0109307502711	11.4613686255004	11.1910823825995	11.6917834826552	12.683777877528	11.3968999217636	12.7503718981751	12.6060665955315	12.5066065210878	10.9269718788156	11.5769323942076	11.7891376295041	11.6797591526188	11.6081376782472	10.9881656531727	10.6504375904829	11.8520062608473	10.8029187091625	12.0857378252346	11.7363363025886	11.6309892145007	10.9827321628066	11.9275196092066	11.550898380109	11.5986116630263	10.8016517916272	12.5904066327479
SF3B3	9.79606208802683	10.8016517916272	9.83366979162503	9.67868021865482	9.90711762332334	9.38236800230924	9.5440911277252	8.24684592944403	9.29560516398899	8.30820635253802	8.27623578040612	9.7501263688841	10.8295419021847	9.78145332974194	9.73463853090532	9.03750797189918	10.2749795316943	9.24209438617149	9.01089863372936	9.87288087876507	11.5986116630263	9.14681439632669	9.63819241862552	10.2872561259191	9.60513771558132	9.66853859434897	9.09510214748252	10.850569888907	9.46342234462128	9.37245672182841	9.61315611543508	9.96582732860102	9.03750797189918	8.97458988449892	10.1422296496616	10.3208843571804	8.94050588379015	8.65135081937897	8.75474796313768	9.66913407304335	9.62271975154941	10.1159500913937	10.4302189332814	11.203019255403	9.87702307026224
HSPA9	10.0141316733947	9.97449716638431	10.3774096068851	10.2663063308458	10.6370133001019	10.0477943561552	9.99045690457531	10.5512738434068	10.5127505350653	10.3831365937687	10.4532128875886	10.2588454011117	9.91271702087388	9.91502326650754	9.54119988463487	9.61231475951669	9.64050672669909	9.04539849513078	8.95559632981928	10.1038068148912	8.22726291977491	10.0256012549054	10.5205155952612	10.1658585742339	10.0651600687172	10.138946134224	10.9381884526778	10.4532128875886	10.2935853989811	10.3107796013116	10.0536401194201	9.7501263688841	10.2777962249403	10.4484709429858	9.96362763118197	9.76517462578118	10.1372222188354	9.85398265153336	10.5177925166266	10.5838227035527	10.1372222188354	10.263620698932	10.0196569474898	10.1061746773733	9.66853859434897
YWHAQ	12.9062719561553	12.9281136030788	13.0721392320388	12.6794591256059	12.6722244585726	12.8111865658823	12.6722244585726	12.5978272421073	12.7745567542874	13.4125522589756	13.1389892493383	13.0308003659584	12.3965175841895	12.7685814118477	12.683777877528	12.9442137067872	12.2950098358525	11.9795206166015	12.1400327889745	12.697394593977	13.0721392320388	13.1913625093529	12.6688586807934	12.2950098358525	13.2968153850366	13.37369381243	13.016144657909	12.5741418135653	13.0645388513949	13.2868414115583	12.791341658558	12.6565526300164	12.7449708119158	13.0569751043193	12.6309779942648	12.3899115234423	12.9391335210043	13.1389892493383	12.8954162956175	12.5483687779094	13.0793729317299	13.1319487316644	12.7573861472575	12.4358263285433	13.538265647763
DDX24	9.71766551152422	9.92358494341535	10.4641270157611	10.3197253824836	9.00075569833773	10.8304427268984	10.7749875336232	9.91584622266104	9.83038011660704	10.6463957540096	10.1922262522905	9.73393255775386	9.39013797551522	10.5522815739876	10.4100612116596	10.1328530772868	9.71186034336077	10.8460780968801	10.6109917874361	10.3899507816826	9.78461657677232	9.94285543990769	10.7326776436543	10.0980886937461	11.1621948881661	10.7855181939612	10.0778382751014	9.76956318770971	10.5672519419797	10.9159187230806	10.5023490175359	10.2030544726218	10.518784207153	10.1282235544633	10.2770826904171	9.26825299118344	9.95277037914024	9.64348198626398	10.4759913037318	9.84726681300566	10.2047018575199	10.1224179470482	10.2617381652159	9.45404094114821	10.3267676513553
PPP2R1A	7.51680629756707	7.65286385641076	7.42452811831581	7.51246805524599	8.63861870721385	6.95809720911382	6.90201841814986	7.0011619309281	7.29203179674495	6.62641912382661	6.1944713018226	7.00012362920549	8.61744385634089	7.56916226865542	7.60589965278173	6.32895039697978	8.35894698471031	6.87990603939325	7.73529820104483	7.5271148861648	7.67277674102517	7.2994366320129	7.25741187581739	8.38641000909319	5.86704268907683	7.01017621552074	6.30913071412081	8.24225181565291	7.68822113704266	7.89990038640639	7.24935806398474	8.15319737412322	6.78553831109124	6.62767774287285	8.34073247813313	9.72895784141439	7.19794197310103	6.72016190167047	7.08300002330532	7.93950812350784	6.10342701500064	7.01202976764284	7.6759951625584	9.04090800350625	6.57880915251669
GSN	12.0971229466072	12.0517845938085	10.8138247987948	11.117941772682	11.8192437957004	9.99944062711224	9.64591163822382	10.3390469209004	10.9999767471391	11.2189414550445	10.4012282121959	10.5902229166227	11.5678486647037	10.1464658563768	9.60814251673591	10.0211641066041	11.6704464693652	11.7363363025886	11.6779995887321	11.6812453920697	10.0536401194201	11.5132228911886	11.6779995887321	12.2135410619895	10.3447070290211	11.5111209173276	10.9080314672245	12.0971229466072	10.7729873979988	10.6859196444954	11.4134966170705	11.6956904598076	10.1870360341268	9.10329673323603	12.4032108537828	11.9630347890732	10.9068684332779	11.0506389317499	10.53686053077	11.1053240647836	9.61576289420797	9.46827012042792	12.288552931455	12.3567944249647	7.13079179359383
HK1	11.5437635745191	11.9925215095412	11.0820247518759	12.386297716499	11.4741538128684	11.1898249407321	11.4693138918896	11.1305949242868	11.2368582599108	10.989746502333	10.7383512384431	12.5553992581722	12.3626055311658	11.5806718623175	12.2726905424285	12.2980025279105	12.1236258426679	13.0308003659584	12.8954162956175	12.2391645953251	12.2857796755674	12.1266343614786	12.7640040872301	12.5819545874857	12.5437193913562	12.3509405342398	11.9147568917004	12.0350169281597	10.3136107678496	10.9042986382651	11.9003624794893	11.6359716093912	11.0348932946992	10.8450177129493	12.0350169281597	11.4997621391848	11.4337624233912	11.7674501475135	12.105417175648	11.7113955981699	10.1756171690907	9.93344383442624	12.3387805896917	12.2756375150027	10.8984970467888
KDELR2	11.385432265496	11.0080956424828	11.8696655455622	11.1764354927431	11.2654944590326	11.5132228911886	11.2842339443438	11.0039954371741	11.1089722211178	11.2995689565535	11.3458044067221	11.1652578260455	12.0714529086431	12.0430836595103	11.9698458339837	10.5118441863391	11.3919435016726	11.0656901792584	11.1101827419789	11.1153853627233	9.98767836710822	11.3149600964789	10.4937764466299	11.3869323431719	10.7983146584699	10.8765883053958	10.6351957623343	11.5733602379714	11.6221285079895	11.5352843601171	11.1910823825995	11.2872006537203	11.9147568917004	11.9056510866813	11.4015341645154	11.7585460716585	10.8258753691452	11.359688483752	10.8073760178307	11.41021191469	11.7363363025886	11.9449498784173	11.4266554518316	12.0262539997133	10.1159500913937
NPC2	11.1569572359836	11.6021018563127	11.4337624233912	11.045750395534	10.9827321628066	11.4693138918896	11.339524069131	11.7280700405592	11.6180400092416	11.117941772682	10.940337611282	10.6697914492573	11.3445760541149	11.7014157228221	12.1817707203086	10.8868072509687	11.3305379568971	11.4962194410163	11.281104162611	11.7014157228221	11.0175472497913	11.0820247518759	9.8806031681501	10.8995420898343	10.3167618459485	10.6341800355245	10.5035021656869	11.3982750048025	12.3387805896917	12.1079260753463	10.9772057472629	11.1455663603077	11.2714275315018	10.8473061484081	10.9963206979798	11.3968999217636	11.2842339443438	11.0914514928012	11.0671479516983	11.0200299311034	11.0094760961934	11.2514318867936	11.3290529660338	11.373117951267	10.180050026418
DYNLL1	13.2494903821751	13.6220400603997	13.1605392705122	13.3649000458723	13.3226291767051	12.3567944249647	12.5347369777394	13.5056935523999	14.028708605498	13.37369381243	13.5495654863452	13.1679055232297	13.672464260789	12.1849935194916	13.1389892493383	13.6999615313597	13.8599232115836	12.3826896100528	12.3478314249458	12.9960723699756	12.7797268165104	12.9625084876015	12.2391645953251	13.4637091389652	12.0204359177451	11.9724152828538	12.8780141735875	13.7266038028493	13.2418750020944	13.538265647763	13.2968153850366	13.6999615313597	12.4728873232807	12.7503718981751	13.3312182051521	13.9209794870113	11.3475275467154	12.1425149952614	13.9209794870113	13.7266038028493	13.9866983155466	14.1550880779753	13.37369381243	13.8015534622708	11.9003624794893
LITAF	10.3454425367465	9.68289263884361	11.3415751030945	9.34376220371215	9.10138329672732	11.2930717802126	10.9605606870062	9.26712712408013	9.07409522692424	9.79826162474995	9.95122038768067	9.42954711534298	9.49187991952037	9.81433068776239	9.57216193325889	10.0378004273237	8.17976879790884	9.93775622045544	9.91722977487968	10.1355511047598	10.0999396441185	10.8765883053958	8.92342094473522	9.4706690635641	9.03750797189918	9.36652293528722	9.2626119400452	9.58702698851471	10.6098885243509	10.3754962352189	9.15418831718479	9.58702698851471	11.1028919002884	10.7103736234249	9.99944062711224	10.1722273680781	12.1266343614786	11.3239463130175	9.15343499963098	9.14261144498228	9.69086036880965	9.33093091344968	9.30706097525417	9.2626119400452	10.3502548977614
PRKCSH	8.97458988449892	8.52580888075828	8.61004592969769	8.59385610015473	7.91189171970578	9.02671038714531	9.12729974446849	6.81711405701	7.65952235037837	7.42007119945882	7.2538031871454	9.15785511224588	8.61618112780628	9.87067006951293	9.58849697048347	8.13665799477447	7.98228254790857	8.32520369704289	8.21249908181417	8.53564181012567	9.3853434954499	8.4296555942721	9.62640787410162	9.22485604217283	9.35603621625224	8.7854808193757	8.13876352202264	8.73989634364759	9.3320629560298	8.78815828713316	8.43946024156189	7.74703163047838	7.91963545227859	7.7169902892383	7.03211985576708	7.27336616774525	7.4467159980104	7.29724441631612	7.23213460097832	7.84234156868617	7.31719144114582	7.18754963577369	8.29735897438727	9.52464848779567	9.67368731581421
GOT2	12.105417175648	11.6359716093912	12.2391645953251	11.8978603753858	11.069982289784	11.9577689844596	12.1574852006637	11.0646917621935	10.6564108606729	11.5152110709564	11.2005846983237	11.6295504037339	10.6523540500313	10.9712416345741	10.7499627583744	12.3387805896917	11.5949995632605	11.4297989095013	12.2913595081983	12.2661131080497	10.4807090603935	10.9745256179519	11.6620632911958	10.6312064698897	11.8954364719949	11.2309564100833	11.203019255403	10.8285361310632	11.0267928030448	10.9092259301107	11.4851157620463	10.9605606870062	10.6697914492573	10.4012282121959	11.1499058387895	10.4652085288715	10.0442928699023	10.3522474874945	11.6419995811153	10.5338469332449	11.4033543588565	11.4221014099422	11.9402276215105	11.2982570501135	11.4221014099422
ACADVL	11.2982570501135	10.9533151810442	9.88294511045641	11.6640173890841	10.8720478667428	9.70352497826704	10.0683471990033	10.7948999446084	11.063224380995	8.88852294676682	8.54212270873725	10.9282404560276	12.0547946539869	9.80975481695398	10.5522815739876	9.2846045098196	12.068731513084	11.6979091776629	11.0493096625102	11.2686648517934	9.76606879398585	10.2770826904171	11.6021018563127	11.6518739122283	9.63054738451666	10.6636620744091	9.98454648984127	11.5825193061668	9.56444383289276	9.70110597996646	11.5881478649337	11.6761273515346	10.7569187210545	10.4355763077007	12.3037247727577	12.4840768494857	11.5541306196541	10.3609032752081	11.1924162082472	11.7202737147513	9.07283009944312	9.88764381446915	11.2761724896482	11.742156037544	7.16800140581416
SKP1	12.0162220593437	12.129451679249	11.9003624794893	11.4920313370328	11.9657097037176	11.6245532175333	11.6620632911958	11.6378720486172	12.2166166156737	12.0053778200157	11.9925215095412	11.7499674283071	12.0076354384857	10.9392149638432	11.099701476475	11.9898355616513	11.8912788621932	10.1168931507834	10.1446200411094	11.4940424886393	12.7281749632226	12.110433785119	10.8212610549658	11.6160326452792	10.7464065197785	10.5035021656869	11.6518739122283	12.1888809833704	11.8414751359467	11.6477686099692	11.339524069131	11.6295504037339	11.470901221021	11.3305379568971	11.644017248959	11.9332146392158	11.2761724896482	11.2265685311469	11.6021018563127	12.0022178812779	11.5696864723547	11.4645938511334	11.8934937662497	11.8857011953953	12.5782442854864
MAPRE1	11.366034591523	11.3239463130175	11.5152110709564	11.0951812363639	10.628811692007	12.068731513084	12.2077694644193	10.8149990269455	10.5412971504248	11.2149624638009	11.0623725558828	11.0893278391501	10.9542859018581	11.9675500667785	12.3418624049402	11.6180400092416	11.4631686444194	11.6139168866315	11.5092077423643	11.3062950799557	11.0134600213445	11.6897527596754	10.155291478191	10.7427822671031	11.7872514291315	11.9402276215105	10.2047018575199	10.7383512384431	11.9724152828538	11.423467055264	11.4337624233912	11.1430841288356	12.2103267506327	12.2823456066958	11.4741538128684	11.1529351558492	11.8912788621932	11.986610189358	10.7081004286529	10.5571654406562	11.503885783231	11.4883108457256	11.6359716093912	11.366034591523	11.3334585603005
OS9	10.3989319258242	10.7880530680638	10.4079541955276	10.2047018575199	9.80630866358325	9.4203709367177	9.17964321538884	8.70597855427926	9.09274915599142	8.99617785291064	8.75950633078775	10.2816326008464	11.0376260063967	10.4100612116596	10.4148125963341	9.23883118335432	10.0452842937769	9.62058860206798	9.76606879398585	10.3051702819806	10.9712416345741	9.86919218679708	9.7051035935561	10.642638145747	9.6751974150515	9.57672082697829	9.35023089948687	10.6494632789907	9.58063430537706	9.75507131608684	9.52756296057512	9.98274680168859	9.48523927072789	9.03916748607391	9.88988220403127	10.1190398690168	9.32404883934727	8.91116622963803	9.29497131252999	9.61643866513358	8.62545559997541	8.77887957550972	10.7383512384431	10.6535343054485	10.382271627348
RPL7	13.5495654863452	13.4732939176192	14.1199329417371	13.8599232115836	13.1838895954622	13.2418750020944	13.2137974434048	14.2039808699625	14.0076976307676	14.3138019604044	14.2288719235002	13.7695190141706	12.9493046488857	13.538265647763	13.3044994318459	13.4311771878718	13.1117707839004	13.4958620929363	13.538265647763	13.6597621070624	12.703432257736	13.4637091389652	12.8780141735875	11.8834940958801	12.3934967168238	12.520039469615	14.0633940000345	13.1319487316644	13.5707522457523	13.8801632048077	13.6597621070624	13.3829941734588	13.8801632048077	14.1367131986574	13.4550627278063	13.0793729317299	13.8015534622708	13.6999615313597	14.1038902273724	13.6999615313597	14.1819212611017	14.1199329417371	13.5056935523999	12.7343660929991	12.9114897610426
ACTR1A	8.66698137121853	9.42482646644173	8.55190179262455	8.83868216562112	9.1641309198671	8.24282680875652	8.44248946027741	8.63214747161081	9.10263829558836	8.17849830075233	7.97802259423457	8.66638973082501	9.64715148741867	8.8266486521208	9.35661357901014	8.66512158460271	9.74938599719846	8.1177058270912	8.42594243954582	8.64207236487348	9.70207576167465	8.54030158821043	8.38057845128382	9.75948839815646	8.2931932521917	8.23688424143443	7.85018535857114	10.0211641066041	8.25822122505523	8.14756469965483	8.85377250318442	9.22332086630872	8.33383340820951	8.0935546493951	9.23217276257532	9.63380763787302	7.79413586302663	7.65623636725042	9.19304246889022	9.82351853048783	8.3190744813658	8.21077474017192	8.74810239702887	9.73694633372866	8.21612548635662
CAPRIN1	8.58788353393306	6.58757432172898	9.11041061348393	8.94198576089904	9.20434453266418	9.76012981900222	9.4422568461225	9.30310898297943	9.26509519041385	9.47005948314992	9.11483097832365	8.62481269718666	8.78099174852472	9.07862223303146	8.65856916801548	8.42368895098431	9.20874006886423	8.51806328015964	7.90956973702604	8.45572603677406	6.94082965787955	8.99117325168401	7.72362146857182	8.4314021137783	7.9407150123036	7.63962500206431	8.85377250318442	8.66746809921768	8.97458988449892	9.10567928665217	9.09780957366345	9.18338639384063	9.30553687889626	10.2617381652159	8.79245395068872	9.28317570414169	8.86720214882518	8.95305633447593	9.07108394977206	9.54695791268035	9.01770301748562	9.53210570744472	8.19240405749449	8.3262873036329	7.08891255609013
PPP1CC	12.6886743336997	11.8607317793499	13.6220400603997	12.6722244585726	12.1916438777349	13.3455812737433	13.3649000458723	12.6481912270738	12.068731513084	12.703432257736	12.6262901580949	13.3137494846361	12.2103267506327	13.0368054723653	12.4728873232807	13.2626422274753	12.386297716499	12.4686597797842	12.4686597797842	13.2626422274753	11.7459200279924	13.1990507874186	12.1022206049704	12.0109307502711	13.0244237624959	13.0793729317299	13.0569751043193	11.6979091776629	12.4358263285433	12.3196858772258	12.7745567542874	12.2050259934222	12.791341658558	13.3390339020792	11.9104220518246	12.1484058443154	12.4686597797842	12.9763288676553	12.5133516855982	11.5624178211305	12.9173608904606	12.3418624049402	12.3478314249458	11.7756894048653	12.520039469615
ACTR2	10.6656209396892	10.4230800177027	10.8545658448734	10.6351957623343	11.1635760010304	10.2697146232598	10.3710756134979	9.37245672182841	10.3305061068865	10.0312806984364	10.0847144292583	10.4169385729512	11.1785463734895	10.6636620744091	10.3754962352189	10.6416586779971	10.8801149059292	9.87288087876507	9.65766172467848	9.82636582516043	11.1417967548566	10.3422069192071	10.612312642644	11.4997621391848	11.7052860043666	11.0743774723101	10.2208281639583	10.961864959549	11.1797084531668	10.9963206979798	10.5784374882997	10.9852654509925	10.7855181939612	11.1430841288356	10.9347402568862	11.2654944590326	10.9132184691782	10.9865084711932	9.95869313732118	10.9132184691782	10.2384098459129	9.97613703374051	10.6275384701518	11.3968999217636	10.5972027267966
PTP4A1	11.2189414550445	11.1529351558492	10.3422069192071	10.1190398690168	10.3502548977614	9.92631828366044	9.20434453266418	9.11483097832365	10.5950307333115	9.18214828903721	8.71735541996056	9.99204879094681	10.3502548977614	9.58381927838352	9.92977480919566	9.6607429930838	9.63526248321767	9.36582048519735	8.8043927939059	8.83403016752657	10.4440001050607	9.88764381446915	9.4330221148604	9.66628810337009	9.72133759632265	10.2670789645205	9.75434358811476	10.7194035710236	10.8329848948075	11.078093643917	10.16391037583	10.5377564096015	10.1300572886458	10.4551615489937	9.84173619706444	10.0464170991096	9.29019085993713	9.58765572442697	8.97517469873553	10.0651600687172	9.66853859434897	10.2606614677406	10.6010647155399	10.4893988232304	10.808523118347
NACA	12.3418624049402	12.3934967168238	12.2756375150027	12.7640040872301	12.2451697689587	11.3690960767282	11.5806718623175	13.37369381243	12.9558241311704	12.8228676386631	12.9321824850991	12.3418624049402	11.9997403294383	11.9003624794893	12.0186015597898	12.7573861472575	12.1346696457533	11.9402276215105	12.0943911822821	12.4432155884715	10.9311178365295	11.8893110528067	12.453043170136	11.8954364719949	11.0175472497913	11.3489935815265	12.9841863887797	12.3594148630232	12.2166166156737	12.5904066327479	12.3995944899529	12.372036746058	11.9968103518373	12.0971229466072	12.2485168060774	12.2857796755674	12.082375391913	12.0484783709959	13.1990507874186	12.8516758847655	12.3698191969726	12.5391469162025	12.8171505572415	12.3037247727577	11.0070473036601
GPX1	11.4693138918896	11.9147568917004	12.1647021826153	11.4661655675086	11.1013145460605	11.5367990822771	11.6897527596754	11.1214018866685	11.6539236497118	11.1635760010304	11.41021191469	11.5203915561643	11.8147337851177	10.642638145747	10.9772057472629	9.07108394977206	12.4840768494857	12.3698191969726	12.9321824850991	12.1315997039647	10.0691896305066	10.8304427268984	9.89490481876122	10.7383512384431	10.0912741657778	9.83776090235503	10.8556171848989	11.6797591526188	11.1305949242868	10.774037887472	12.0379683240727	12.3387805896917	12.6103056301461	12.8337433272117	12.0402307777699	12.4172729570056	11.5881478649337	11.713238427082	11.1101827419789	11.2065980816438	11.0846008182838	10.1251304583916	11.984755182643	12.1792553565913	9.55964490995229
PGK1	11.5077420509727	11.3175251071513	10.6454902480544	11.1635760010304	12.2295983871333	11.0424148016373	11.2948389768147	10.8353516251317	11.5437635745191	11.0253201811355	11.2265685311469	11.4134966170705	12.129451679249	12.0857378252346	11.6101029587251	10.4028671678384	11.7378778733837	9.97449716638431	10.0103565624247	10.7938810433899	9.683560726867	11.3807672990308	8.26467783239003	11.1556214047738	10.0272714564921	9.53977776421453	10.5305377738211	11.7378778733837	10.99405459905	11.0770311586265	10.7880530680638	11.7802902524432	11.4411046736815	12.0379683240727	11.3120554968272	12.0517845938085	10.4264924479078	11.0187458254407	10.3042114777973	11.7037039198679	10.8162206747484	11.4478604570596	10.4201529441152	11.5658290289709	9.35739145174776
SUMO3	11.4356013243247	11.6259916295057	11.7907167623044	11.6761273515346	10.5205155952612	12.4979019665896	12.5553992581722	11.5881478649337	11.1514238313776	11.9925215095412	11.8231506544634	11.8256267293729	11.2054856580673	12.0656483904222	12.0793718452698	12.6886743336997	11.1938488767536	11.4496913851669	11.2205307589364	11.9675500667785	12.4644205916363	11.6682013520249	9.90576973769237	10.0560141045581	12.3231604130283	11.7945279060374	11.0806562590968	11.0387840462753	12.0139224489883	11.8934937662497	11.9224871293531	11.7260601498979	12.0109307502711	11.9474791332144	10.9801193736579	11.0846008182838	11.5861535252413	11.771756996726	10.7349737888305	10.6697914492573	11.9997403294383	12.0139224489883	11.3560909582872	11.2221237079611	12.8020242358036
RPS27	13.739934884357	13.8801632048077	13.7266038028493	13.6220400603997	12.1976163687089	13.8599232115836	13.8431768513459	14.3138019604044	14.0816505384766	14.2288719235002	14.1819212611017	13.8126636726684	13.1913625093529	13.2418750020944	13.3312182051521	13.7882249967926	13.4019572689951	13.3829941734588	13.3137494846361	13.8263995788896	13.4229684225309	13.9209794870113	13.3455812737433	12.5038074816433	12.4571383266975	12.5602149347681	14.028708605498	13.0645388513949	13.6485842095965	13.4550627278063	13.6046239946122	13.4229684225309	13.6999615313597	13.6046239946122	13.2310558375069	12.2451697689587	13.37369381243	13.8599232115836	14.0454513965155	13.5274782631132	14.1199329417371	14.028708605498	13.672464260789	13.2494903821751	13.5921591815541
TPP1	9.47199896243881	9.8591531685548	9.6138990037344	9.36162210529963	9.09681686529267	8.97694016569284	8.90834408698518	8.9569301589793	9.31152825770664	9.19789174600924	9.16041706527382	9.26579536767607	9.48807315808412	10.0853024384965	10.017035994418	9.52197263853244	9.30435643267844	9.69011039371481	10.0320854144062	9.75730665707093	11.183763003094	9.13917066817498	9.71251275173726	9.64050672669909	10.1430866883743	9.88197805671083	8.84981463586636	9.59605331188447	9.9608869000754	9.68795667613972	9.23217276257532	9.04384995248603	9.99301405319951	9.00129882033091	8.51691102507915	8.65475766658551	8.99384962060341	9.1924729740209	9.13550718718123	9.29155493779755	9.26825299118344	9.02671038714531	9.82144863704318	9.95277037914024	10.1621531060684
GNB1	10.6648390271198	10.4731120922145	11.0161421681556	11.0646917621935	10.6544115889065	11.7260601498979	11.8744703910322	10.4230800177027	10.3187795602783	10.8651617743105	10.642638145747	11.1852931960416	11.2514318867936	11.6245532175333	11.5642448600049	10.70458145748	10.940337611282	10.6616281805191	10.7070373482732	11.1377272881571	10.8440760810583	11.1089722211178	10.314565846414	10.6514698397262	10.6795175827512	10.4028671678384	9.86225431750379	10.5359153714364	10.7295443033662	10.7395322320834	10.9951631171788	10.8629025537059	11.4661655675086	11.2746361549061	10.3177882057711	10.808523118347	11.0846008182838	11.0080956424828	10.3689343120745	10.451258320075	10.7159953918311	10.5359153714364	10.7216587893904	10.6925399436073	10.6901870769561
NUMA1	8.52913452688145	8.50925014649382	8.37666422686416	8.67538265678126	9.02164258881375	7.26591287161494	6.77361114528386	7.56756921196961	7.70311342144378	8.13876352202264	8.26250405460239	8.02281644731148	9.16775137326103	8.31247049763544	8.52292253230169	8.07316029502116	8.83647375242661	8.74700608424384	8.9158811892492	8.87990832978602	6.95544588391481	7.69163011099062	8.8597614186095	9.04741250362305	8.74286159470499	8.91116622963803	7.84842371893026	9.00968976773514	6.85662151130829	6.50190097122213	8.2439746928331	8.21450107400661	7.65349715037546	7.74703163047838	8.61398810837518	8.77472387285479	8.57773257045941	7.89307485994019	8.11870242944123	8.33250222406033	7.34512869450148	7.42854362579167	8.61444424450939	9.18156349559652	5.94081703568459
FTH1	11.4478604570596	11.6295504037339	12.5391469162025	11.8631795269782	12.8171505572415	12.2661131080497	12.3567944249647	11.2054856580673	12.3163975126163	11.7183062720654	11.4997621391848	11.8656229475757	13.1319487316644	12.5038074816433	12.4064956616363	11.3630621241546	12.6931682545114	12.4321662022667	12.1944957522392	11.9275196092066	12.3339559551502	13.145976642995	11.3334585603005	13.4857229206257	9.87702307026224	9.97044922083986	11.2514318867936	13.1990507874186	12.3965175841895	12.5271041519149	11.2899049811811	13.2494903821751	12.8076293027478	12.0714529086431	11.7073966969359	13.2065084908454	11.8497940230597	12.0139224489883	10.5449032117603	12.4462776666895	12.1484058443154	12.3163975126163	12.0889540276207	12.8717347222435	11.8450122766813
RAN	11.4284910036641	10.6626559046105	12.3196858772258	11.235650739535	9.76956318770971	11.1827707498712	11.2112359946844	11.6979091776629	10.9732899467156	11.4631686444194	11.486901649647	11.1114581468577	10.0400129669452	11.5317718945572	11.3305379568971	10.5784374882997	10.1317901380208	9.99045690457531	10.0721919275522	11.4560415916488	9.95122038768067	11.3334585603005	10.8105006132087	8.45760242267763	10.579785028062	10.3370119985481	11.4248697418785	10.074041614983	10.9029856223943	11.1898249407321	11.3175251071513	10.6416586779971	11.2177530323288	11.85415337402	10.722648720123	10.3927823696107	10.5772730555152	11.0424148016373	11.378913069081	10.628811692007	12.1236258426679	12.0204359177451	10.955422994895	10.2832071442568	11.045750395534
CAPN1	8.95375841832774	9.39905453969105	8.38211940553848	8.63509722590775	8.64000731543572	6.48273133332691	6.96615712639242	6.71849476001077	7.88945710102044	3.70777263810383	6.5841635843291	8.29151408737683	9.56803216509842	7.96179377428198	8.68670051586384	7.97675155385921	9.30553687889626	7.76506240226233	8.43832112218393	8.58971839005425	8.63288417684802	8.04603276176748	7.92538736841245	9.20039627673514	7.95588702907328	8.24578069162197	7.69394039252133	9.40261888172154	7.30660786875331	8.56620152854208	8.52631513009776	8.61797625473844	6.72016190167047	4.08444658291942	9.293762118745	9.22782196561482	7.28961370755231	6.96128861890403	7.1972439168946	8.2739019899153	6.9252427422342	6.41724091507389	8.7328795464405	9.61782321825653	7.26085450366299
CALU	7.5823408537306	7.61694170866996	8.74341780219187	7.51873402480639	7.75018342267074	8.35424660592914	8.09714745012955	7.81093818618281	8.1667044260724	8.85249644653197	8.59087498227067	7.46353555935971	7.67376971573285	8.53262592143439	8.26411380812124	7.66721374806394	7.58446311980187	7.80090870986072	7.76570576468226	7.2739232895348	6.97139933371576	8.47861594805902	6.69764847514359	7.11936155587714	7.30118453859484	7.43896211493789	7.13193565432476	7.10806531085898	8.5812077141587	8.37409060546872	7.53952358379994	7.89990038640639	10.0069378972057	10.2557079643447	8.05512219412132	8.44620659592355	9.22535637235101	8.75240343381431	7.75462071592086	8.11004903901236	8.50089781989868	8.54447431168865	6.93900128653615	7.42982395371726	8.11915755962048
NFE2L1	11.083271905935	10.1773240164071	11.5317718945572	10.4532128875886	9.5282850202893	11.503885783231	11.4778945606092	10.2566796495352	9.59732144919995	10.9443174687444	10.7406066070155	10.0464170991096	10.1604794824796	11.6280325495931	11.7480586585959	8.69146722162782	10.437911011811	11.8744703910322	11.8209417331831	11.1262043734137	9.56658634875414	11.6578632004319	11.036521460987	10.180050026418	10.0582356902471	11.4411046736815	9.84023054743921	9.53210570744472	10.6351957623343	11.0107754805739	10.5703079451275	10.3177882057711	11.8893110528067	11.7073966969359	10.0980886937461	10.2281823811301	11.9795206166015	12.2823456066958	9.82497651084006	9.66460289205395	10.4100612116596	10.8403053286359	11.385432265496	10.4984715920439	9.98381586046208
ARL6IP5	11.5570212145379	11.423467055264	10.3950866325341	12.3626055311658	11.2499819665102	11.6851004820175	11.3239463130175	12.4206779037194	12.2029304372552	11.4248697418785	11.1293352012888	12.5347369777394	11.7160929450895	11.069982289784	10.9029856223943	12.3069078691818	11.4152672889815	10.3774096068851	10.812493274151	12.1523609535974	11.4661655675086	9.95457439185194	12.1888809833704	11.6245532175333	9.74185257348461	9.15079762847077	12.4728873232807	11.5788515358922	11.9551381097581	11.2529179399954	12.1400327889745	11.9630347890732	11.3690960767282	10.4429449210481	11.9298867158698	10.9697902638501	11.9402276215105	11.2858574238023	12.3196858772258	11.2368582599108	12.4396270194249	12.1574852006637	12.2231327044181	11.1621948881661	11.0712146307944
DPYSL2	10.1747473566085	9.12141682241778	10.0853024384965	10.1446200411094	9.35401464331645	11.9551381097581	11.8954364719949	9.77731721592714	9.5488545575969	10.6482932052086	9.76905920028817	9.2752658957691	7.74646523809188	10.9092259301107	10.6205645534756	10.3333620677843	8.91753587579409	11.170640012738	10.4731120922145	10.5146836189855	10.7025531073139	11.5843190939025	9.65241305550276	9.13917066817498	9.37669286260345	8.92097508494685	9.65925465186587	8.38378844032101	10.1961820220124	9.9359640664605	9.7861559834452	9.91799157243389	11.1816464608219	11.2948389768147	9.38459103502121	8.51193263696816	11.8089252314472	11.5555688811667	9.54825190646388	9.25084619430678	9.76450450266203	9.36652293528722	10.9347402568862	9.39086231341674	10.6381528092871
RPLP1	13.9726974975475	13.9534543990758	14.3653232719404	14.1819212611017	13.8126636726684	14.1550880779753	14.1819212611017	14.281858649279	13.8263995788896	14.0076976307676	14.1550880779753	14.281858649279	13.9020269698449	14.0633940000345	13.672464260789	12.8111865658823	14.0816505384766	14.4414827884065	14.2569180599773	14.1550880779753	12.6060665955315	14.0816505384766	13.8263995788896	13.3312182051521	13.2137974434048	13.5056935523999	14.1199329417371	13.9726974975475	13.6126116420504	13.3226291767051	14.2288719235002	14.028708605498	14.3138019604044	14.3653232719404	14.028708605498	13.8126636726684	14.1550880779753	14.281858649279	14.1550880779753	13.5612228829132	13.7266038028493	13.6485842095965	14.1199329417371	13.8263995788896	11.9997403294383
CTNNA1	11.4778945606092	11.5317718945572	10.6750653329384	11.6139168866315	11.7945279060374	10.8736534364869	10.9232950336536	11.3062950799557	11.5590158290601	11.0295008259712	10.9568420333828	11.378913069081	11.9770637958156	11.0012355135276	11.1529351558492	12.0139224489883	12.1400327889745	11.0968062892955	11.1167040272007	11.3175251071513	12.3594148630232	11.359688483752	11.3560909582872	12.0484783709959	10.6437342026803	10.5914222727262	10.9928736702725	11.9104220518246	10.7337946476861	10.6869189733275	11.4560415916488	11.9174529203831	11.0757413190739	10.8392265843123	11.7342306857817	12.068731513084	11.486901649647	11.550898380109	11.4462600405714	11.9898355616513	10.7036742736299	10.9080314672245	11.5437635745191	11.9251272117391	11.0656901792584
CTSD	8.5890808870832	8.35652821264722	9.31681189099893	8.36487500396754	7.83709999630408	7.85145175626025	7.2533610139005	6.9788587137756	7.11053491682759	7.44232366551751	7.57438880191799	8.55087885133254	9.3705570889635	9.29871588242432	9.70584584376309	7.8433244769562	9.19304246889022	9.3948108883132	9.95277037914024	8.99263834570475	8.28874928600368	8.55514986971915	6.8780593914347	8.49666448243563	8.28996869598446	8.28035435637843	7.29835726855078	8.79986361295582	8.07622595911283	8.64969490770548	8.95150132631764	9.00129882033091	10.4090463620766	9.15220588825193	8.0377414592093	8.65135081937897	8.61849240991917	8.52745019678054	7.26648636912791	7.86930534355847	8.23858761579613	7.88311702378669	7.85018535857114	8.65688962721795	7.41439607733288
FAM120A	11.7907167623044	11.3016728186866	11.3807672990308	11.7073966969359	11.1593712173765	11.6979091776629	11.7802902524432	11.5986116630263	11.4221014099422	12.0793718452698	12.110433785119	11.8012451093402	11.310790303771	12.0402307777699	11.8724441154846	12.4064956616363	11.2930717802126	11.9104220518246	11.9147568917004	11.4356013243247	12.2166166156737	11.4427659419778	12.5391469162025	11.8397033746982	13.145976642995	12.5038074816433	12.2029304372552	11.2265685311469	11.9997403294383	11.7828905587544	11.4496913851669	11.281104162611	11.0279623439345	11.0175472497913	11.8744703910322	10.8605516743813	11.8794453811593	11.4741538128684	11.9743675432441	11.4596436789948	11.7674501475135	11.8057925292694	11.6797591526188	11.545325550561	12.716720953976
MAT2A	11.9997403294383	10.9175340678356	11.170640012738	10.6795175827512	9.82636582516043	10.3012387157641	10.3187795602783	11.85415337402	10.5249714371103	10.8532855773114	10.3736174612089	10.8629025537059	9.39550455168797	10.808523118347	10.4589566724595	10.7717984887281	10.1887824786315	11.0322439740669	11.170640012738	11.9030831009976	10.9159187230806	11.1236983717664	11.5861535252413	9.73625028615661	10.7657663334764	10.3689343120745	11.8089252314472	10.1473148178264	10.2086763947705	10.2953890196765	11.4799595589487	10.811281998097	11.1214018866685	11.0743774723101	11.3049748988491	10.3401610498819	11.7342306857817	11.423467055264	11.5203915561643	10.2118111862508	10.4848891124639	10.7081004286529	11.7037039198679	10.6157308810579	10.5118441863391
LAMC1	9.38601065730056	9.292695930664	9.90790567691168	9.37913923717505	8.49487414218059	11.099701476475	11.0951812363639	9.20164276500436	8.84693909287885	10.0224292987852	9.81365437345513	8.95375841832774	7.444204656386	10.2730586281162	10.2260241219343	10.3099770120293	9.07354053185952	9.34594980524407	8.99003004649214	9.81580143864946	10.2181847968019	10.3671836223748	9.8287196472696	9.47517264163789	9.25028541509872	8.38378844032101	9.65010463396878	8.6771608833163	11.0253201811355	10.7842945215533	9.35143348542355	9.46213275066323	10.2944344802688	9.7861559834452	9.69454979964131	8.87533155513507	10.819843735318	10.4956541266934	9.39776037541114	8.78747641739863	10.0464170991096	10.1628853711582	10.437911011811	9.00005925717005	11.2189414550445
PTMA	12.023750694698	11.5570212145379	12.0918590820547	12.2231327044181	10.9582373210547	13.0368054723653	12.8954162956175	11.9925215095412	11.50138051708	12.5391469162025	12.453043170136	12.372036746058	10.9480060690981	12.2661131080497	11.7828905587544	11.7652870252968	11.528527850587	12.2913595081983	12.3339559551502	12.3069078691818	11.3136038221638	11.6956904598076	13.256881081921	11.1417967548566	12.2103267506327	12.3339559551502	13.0513374247985	11.378913069081	12.0603837530534	12.3163975126163	12.2631698187682	11.8878324431572	12.3163975126163	11.9533359587311	12.023750694698	11.0080956424828	12.7449708119158	12.4686597797842	12.4935708600415	11.6640173890841	11.9082655639604	11.784700900366	12.2980025279105	11.4118426583149	11.4631686444194
BZW1	11.0094760961934	11.3221493599756	10.6275384701518	11.1910823825995	12.5066065210878	10.7464065197785	10.6697914492573	11.0712146307944	11.5986116630263	11.3968999217636	11.7202737147513	10.9542859018581	11.85415337402	11.0506389317499	11.4390772221885	11.5493156141271	11.5696864723547	10.1914228455935	10.2023044874354	10.2824326700515	11.8744703910322	10.5959306904329	10.5449032117603	12.0402307777699	10.3315075456824	10.6648390271198	10.7337946476861	11.9698458339837	10.8365188538488	10.8898988038072	10.8582358282067	11.8430488332179	11.0607746488269	11.1737228505171	11.6280325495931	12.0997735030957	10.5922632101731	10.9772057472629	11.0412125468415	11.9551381097581	11.2133822206575	11.7363363025886	11.1693737722257	11.950877471481	11.3305379568971
ATF4	11.3273326028876	10.7645189189057	10.924506336893	11.5352843601171	11.3366422518879	10.8685408168965	10.8162206747484	12.6262901580949	12.449779997016	12.6931682545114	12.2560914310783	11.1390832723223	11.8057925292694	11.6101029587251	11.9354980193614	10.4138790598727	11.6326605017327	11.9724152828538	12.0430836595103	11.7970595591833	10.7795207978511	11.6326605017327	11.6726302553959	11.3807672990308	11.0518108269824	12.0484783709959	10.8618098304067	11.235650739535	10.6981826608855	11.4676320351398	11.7073966969359	11.8978603753858	11.8696655455622	12.0740773859475	11.2888962780208	11.1347512477193	12.740017439954	12.6794591256059	12.8621311928705	12.5133516855982	12.0186015597898	12.0350169281597	12.1944957522392	11.8351529301807	9.74276412336683
GNAS	11.2677941668895	11.367675602158	11.7037039198679	12.0162220593437	12.1400327889745	12.4244591566065	12.7503718981751	11.19552467908	11.2608899339397	11.1514238313776	11.1377272881571	11.7907167623044	12.0572870636473	12.5649623206871	12.6688586807934	11.0424148016373	12.2333124725921	12.3478314249458	12.1671082880483	11.6797591526188	10.6463957540096	11.2149624638009	12.6441259889162	12.6886743336997	12.076272211434	12.31285381208	12.1139445922775	11.8978603753858	12.1615977129346	12.0943911822821	11.9724152828538	11.8954364719949	11.7324128788554	11.8089252314472	11.5391534919973	11.8794453811593	12.5038074816433	12.3826896100528	11.5898437954525	11.3954372990115	11.486901649647	11.9606403589613	12.0262539997133	11.9056510866813	9.6855161424701
RPS15A	12.8516758847655	13.3137494846361	12.9902360042585	13.1913625093529	12.3037247727577	12.9228475172224	12.8516758847655	13.9209794870113	13.5921591815541	13.9020269698449	13.9534543990758	13.3543811418596	11.8192437957004	13.1319487316644	12.9021602741165	13.2224275874283	12.2103267506327	12.5978272421073	12.5133516855982	13.0793729317299	12.9281136030788	12.4277831657619	12.5978272421073	11.5825193061668	11.4693138918896	11.350798871735	13.7882249967926	12.2560914310783	12.9391335210043	12.6565526300164	12.9173608904606	12.4244591566065	13.0721392320388	13.0025053685896	12.4571383266975	11.2761724896482	12.7573861472575	12.8228676386631	13.8126636726684	12.8898164138304	13.9400490693395	13.8263995788896	13.1216541476911	12.0379683240727	12.7960394666428
ANXA5	10.9347402568862	10.0320854144062	11.3120554968272	11.522386789875	10.6205645534756	12.0076354384857	11.986610189358	10.691304062759	10.0560141045581	10.8403053286359	10.612312642644	10.870602744076	10.024901109745	11.6956904598076	11.6002601920356	11.390212893743	10.4848891124639	10.192656945898	10.1409884896524	11.6199920568985	9.88764381446915	12.5066065210878	9.8525555699843	9.5141971108502	10.8868072509687	11.1293352012888	11.6309892145007	9.69156152348473	12.9114897610426	12.2266221686213	11.0968062892955	10.5512738434068	12.1555411583601	11.7802902524432	10.522462969747	10.0297959235591	12.5347369777394	11.604060828	10.3493365891789	10.4230800177027	10.1266540786018	9.88117495993444	10.9392149638432	10.013414732396	11.199527366641
STMN1	10.4090463620766	10.2305839860672	10.7326776436543	10.013414732396	7.79183142317668	12.3264312790383	12.6262901580949	10.6859196444954	8.78035741899436	11.8878324431572	11.2888962780208	11.0607746488269	8.29663827342621	10.776025681945	10.3187795602783	10.5137389552146	8.07822267062476	10.6648390271198	10.2742415871363	10.9928736702725	9.08688801685327	10.975885961158	10.6134461133517	7.91189171970578	11.2236049988583	10.8868072509687	10.4520769159427	8.66698137121853	11.0348932946992	10.7337946476861	10.5109067728194	9.28546323262809	10.4779063429193	10.6636620744091	7.87495148057265	7.16414157404763	10.8041353342153	10.8532855773114	9.18280564057946	7.57180669451483	10.5044678956915	10.5502860392537	10.4371557483269	8.56780662134678	11.4048544395084
LRP1	6.3624186293883	5.71482446087317	7.37561436889291	6.32403678563839	5.54727018059683	5.75539953740522	5.72271936439708	6.16461232836549	5.92933796325345	5.32131818618352	5.11425422931362	6.30616706121155	4.81996275832903	7.10180638059616	7.10464247337956	5.55090782609284	7.29271120592956	6.61346629718109	6.19924135163461	6.93201020837397	5.28879376049304	8.35201383407297	6.37858359493235	6.13189567541323	5.57361311348746	5.8472539172735	5.61731581157229	6.08073872862936	6.50190097122213	7.36081705595818	7.1086707155465	6.68248568368791	7.31610000148524	6.77061668970013	7.58446311980187	6.58035392825972	6.36311046026976	7.48807980405928	5.91146422129817	5.52664081359426	6.14197228130998	7.03276183444539	6.85606388749364	7.02699879331745	6.26762276865641
PSMB7	10.0280916018843	10.3889793214625	10.745281765906	11.0481682642704	10.3532065265669	10.6674382765017	10.8618098304067	11.1192175489117	10.5763682779581	11.9104220518246	12.1792553565913	10.8532855773114	10.579785028062	10.9605606870062	11.0241041378766	9.66853859434897	10.7530309431905	10.4111463473917	10.2538949571034	10.6869189733275	9.88540164028703	10.6925399436073	9.04384995248603	10.0148891476819	10.3004204548157	10.5807070008427	10.1790762740288	10.1940717102139	10.4028671678384	10.7115112923728	11.069982289784	10.4680511190642	11.1053240647836	11.2714275315018	9.94889444158757	10.1030959899611	10.1502381587086	10.7417543664121	11.131977302388	10.6739197969441	11.3542008408708	11.2872006537203	10.3062736609254	9.98116472075279	9.20560682537979
PEA15	9.89346820448214	10.4520769159427	9.25084619430678	9.87769411097609	10.4012282121959	9.29019085993713	9.31600586822499	9.38878899355552	10.9107203845021	9.60747580239857	9.75647524975165	9.25084619430678	11.0577867593346	7.93160505766674	9.38601065730056	9.23820155253377	10.9732899467156	9.2226859111267	9.65241305550276	9.16276764557292	10.2799594511153	9.94957035414573	9.47579235756212	10.8556171848989	9.62880105905859	9.9436463546076	8.91956637271317	10.8342715319666	9.26150573411115	9.20560682537979	9.83707571639917	10.2433949415036	10.2297536430007	9.21857666799995	10.1773240164071	10.8105006132087	9.15418831718479	9.75161031815589	10.02183815775	10.7806656658395	10.0827986504933	10.1528251302521	10.628811692007	11.3716714089324	9.42813860513145
ECH1	9.20039627673514	9.46146067653077	8.41070991713645	9.36104704444796	9.15541008528798	8.96572703510727	9.80975481695398	8.98381680418048	8.55452383708559	7.95980919538589	8.11271443861846	9.23329523982776	9.87702307026224	8.86571968109401	9.21800616339284	7.76739025923422	9.82412016086155	10.2500669696015	11.0253201811355	9.54752620287215	8.13438912045955	8.52292253230169	9.00843552075543	9.4137186788936	7.34797896122463	7.59511191237757	8.99617785291064	9.84798162820434	8.91814233897217	9.42748442680158	9.7580492620255	9.83287247099522	8.67491293775569	9.19863397988085	9.58063430537706	10.4516676180088	8.63035477264871	8.91232518534675	8.72977947171532	9.1924729740209	8.63288417684802	9.10390302357783	9.08174733771263	9.63668680033733	6.9513572809655
ODC1	11.3777917931032	10.2742415871363	12.5133516855982	11.1693737722257	9.24663588087297	13.3044994318459	13.7882249967926	10.9454109199072	10.3881072706635	13.4857229206257	12.9228475172224	11.3120554968272	10.5167173090487	13.8015534622708	14.4414827884065	10.3474312205659	10.2101346661229	13.3226291767051	12.8076293027478	11.1968199307098	9.55322592209983	12.6355857510621	9.28602300441933	9.7051035935561	9.83366979162503	9.29931378327447	10.1970016783997	9.97844503958217	13.2968153850366	12.9173608904606	10.9881656531727	10.4272288479408	12.4608092898858	12.4244591566065	10.4977000289756	10.3937427244622	12.2103267506327	12.8566309145801	9.92487167391303	9.88117495993444	10.7091480353794	10.7146841279954	10.8174451886993	9.57940322630603	11.0922919954496
IQGAP1	10.7581992898427	10.5177925166266	11.0577867593346	11.3175251071513	11.8057925292694	10.2841089972664	10.3362190500802	11.7298784981967	11.7298784981967	10.6370133001019	10.5712729641307	10.8187042955096	11.3777917931032	10.9974987293308	11.243203889076	10.2788671080338	11.2982570501135	10.447382152996	10.2749795316943	10.5426283406856	10.4201529441152	10.7915616278711	10.2461478726616	11.1070163127261	9.49738860327484	9.52538482130512	10.7600703393604	11.1797084531668	10.4355763077007	10.3881072706635	11.0441575003764	11.166382716518	10.8073760178307	10.9827321628066	11.4066618214577	11.6897527596754	10.8105006132087	10.6059961026707	11.1693737722257	11.8696655455622	10.7692320002852	11.1543420786852	10.3532065265669	11.045750395534	9.91584622266104
XRCC6	10.9745256179519	10.811281998097	10.8618098304067	10.9347402568862	10.3071708948816	11.2761724896482	10.9443174687444	11.367675602158	11.0493096625102	11.3273326028876	11.6602425374562	10.955422994895	10.6474003721089	11.0175472497913	10.789136271887	8.92292113536558	10.9057828978633	10.7295443033662	10.4560288966745	10.6686597563545	7.54499698660711	10.3019510015185	10.1159500913937	9.98116472075279	9.35401464331645	10.0778382751014	10.4503438972201	10.61738327942	10.6523540500313	10.8618098304067	10.8073760178307	10.677357278238	11.2761724896482	11.233776994966	11.50138051708	11.2368582599108	10.99405459905	10.3412777584879	11.6460155644253	11.2079795425987	11.1140319591721	11.2445876471875	10.9007610525723	10.8777542878529	8.45317228393936
ACO2	7.40643097854381	5.22611994933858	8.12154894453446	7.98302088708919	7.70823738545657	7.36409961848863	7.75518928865686	7.71899097947934	6.87673137310418	7.5823408537306	7.67319500314313	7.88824431356835	8.5885464178147	7.83770150781411	7.71853965272018	5.94219445805269	8.0935546493951	7.56630813126418	7.47859874049112	7.68278577986738	2.3065294694305	7.44894359693817	6.41555480385271	7.23029120377935	4.71415842719456	6.4994815886579	7.74165183392056	7.77464714939954	7.89467357923639	7.79183142317668	7.62448546791443	7.29888368260629	7.24040669153289	7.71813775421604	7.31775641544744	8.44508796186863	7.20999540479038	7.12490007914731	7.34195841186802	7.28961370755231	5.91400729958633	6.81310606063174	7.58010849407311	8.2656593597489	3.74620097952503
DAZAP2	11.6682013520249	11.7183062720654	11.7828905587544	11.5733602379714	11.423467055264	11.8414751359467	11.9332146392158	11.8520062608473	11.112860936002	11.7652870252968	11.7993135477613	11.8170958033237	11.6295504037339	11.9606403589613	11.7280700405592	11.7970595591833	11.4015341645154	12.0162220593437	11.9675500667785	11.8857011953953	12.3264312790383	12.0889540276207	11.3366422518879	11.6339928270008	10.989746502333	10.4589566724595	11.517278859351	11.5266575835962	11.722219366399	11.6640173890841	11.6704464693652	11.784700900366	11.7563705606696	11.5967150579326	11.2054856580673	11.4411046736815	11.5570212145379	11.6245532175333	11.366034591523	11.2149624638009	11.6081376782472	11.3968999217636	11.5367990822771	11.470901221021	12.9021602741165
SPARCL1	11.0555537982497	9.7580492620255	8.79864032625841	10.8353516251317	10.6761868775029	10.5610656547083	9.25490105806372	11.7652870252968	10.9019812339911	10.1860917775207	9.49454085109988	9.84456518989548	8.26786416303184	9.13355266289347	7.89180963325241	11.486901649647	10.7265870006226	8.73919553310476	8.9033583793149	11.8934937662497	10.7612765765728	11.8724441154846	10.5137389552146	11.040053674936	8.08919187126175	8.26002424663633	12.1022206049704	8.99792861910195	11.0469032314343	10.2557079643447	9.88920943625603	11.0731074536363	11.604060828	11.1678686299835	9.36978804303604	9.93938367984779	11.7113955981699	12.1400327889745	12.1203552082406	12.0547946539869	10.6482932052086	10.0973451288313	12.4608092898858	10.3899507816826	9.56176865610186
MCL1	11.2563412755459	11.6160326452792	10.3167618459485	10.5643078076537	11.575061871854	9.8806031681501	9.453266953102	10.6237472756143	10.9347402568862	9.79455868343162	10.1985624780186	10.1528251302521	11.078093643917	10.1621531060684	10.2461478726616	10.0764341965167	11.0623725558828	10.850569888907	11.0094760961934	10.5118441863391	11.036521460987	10.7680357749459	10.6935890797997	11.4661655675086	10.808523118347	10.7806656658395	10.6581417150816	11.0295008259712	11.4118426583149	10.9428804396495	11.2380576239555	11.1750322228519	10.8878193279582	10.9417054061942	11.1028919002884	10.9381884526778	11.3996648550305	11.0518108269824	10.1950495093511	11.0506389317499	10.2234166635733	10.3422069192071	11.1114581468577	11.3690960767282	10.8959924294111
ACTB	13.2224275874283	12.740017439954	13.2418750020944	12.9625084876015	12.1817707203086	13.0025053685896	12.8111865658823	12.8954162956175	12.9021602741165	12.4244591566065	12.4129657470621	12.1647021826153	13.2065084908454	12.8621311928705	13.2696455622431	13.1529207302113	13.37369381243	13.4311771878718	13.4857229206257	13.2494903821751	13.2696455622431	13.2418750020944	13.392387119786	13.6046239946122	13.2494903821751	13.086936386707	12.6516337122531	12.9321824850991	13.1990507874186	12.8111865658823	13.2065084908454	13.4550627278063	13.3829941734588	13.1913625093529	13.6126116420504	13.4637091389652	13.9020269698449	13.6874095703688	12.9321824850991	13.0368054723653	12.5741418135653	12.9281136030788	13.3226291767051	13.5056935523999	12.8954162956175
SARS	9.21655475848777	9.39294616990579	8.95150132631764	9.65241305550276	9.52901895976418	8.20131734052307	8.3043646842795	10.4159641314999	10.7538410961922	9.45090528673186	9.70275261301272	9.48523927072789	9.97698228079676	9.18029236927804	9.80487330799305	8.61214950113365	9.57672082697829	8.23917721921609	8.41940483687665	9.04602451739905	9.39776037541114	8.95150132631764	8.08817267772681	8.76265694669341	8.52679903134515	8.65641041509181	9.20695545281482	9.72528055332807	9.59966637275447	9.68007554021897	9.48929916141363	9.73393255775386	8.96157674485317	8.93411239806289	9.30172853630977	9.50086825557052	8.67491293775569	8.52120903099723	10.8651617743105	11.1898249407321	10.406403804891	10.3187795602783	8.75240343381431	9.17908880467277	8.52913452688145
TMBIM6	12.2366932818342	12.1574852006637	12.1371110934761	12.023750694698	12.6262901580949	11.1678686299835	11.3136038221638	11.486901649647	11.7585460716585	11.6897527596754	11.7872514291315	11.6956904598076	12.1163949016596	11.7735659037467	11.9795206166015	11.7280700405592	12.5553992581722	11.4478604570596	11.5604289315951	12.2295983871333	11.9082655639604	12.2295983871333	11.7518512754761	12.1022206049704	11.3869323431719	11.5733602379714	11.6797591526188	12.2050259934222	11.4631686444194	11.4851157620463	11.9968103518373	11.9948218517174	11.6309892145007	11.7539277151777	12.0186015597898	12.6103056301461	11.9147568917004	11.6021018563127	11.545325550561	12.1733514734254	11.3968999217636	11.7459200279924	12.1236258426679	12.4644205916363	11.2795440867565
LMAN2	7.99213032032307	7.96603971662977	7.6928560278672	8.42255475547592	9.00440051265662	7.38282047429794	7.46500551641609	8.93085650928341	8.54516487854659	7.73638764101074	7.23793116212235	8.48040961974438	8.82046350813321	7.69451666678801	7.82970246126177	7.12286553536316	8.59967278699343	7.11618695209034	7.30719086433559	7.94590391639582	7.28455076659537	7.83194368478728	7.55476539431136	8.01954358416529	6.96019610852289	7.95878796272017	7.90238581865247	8.48337925377761	6.94459396956598	7.69163011099062	8.310961826441	8.43193272248718	7.97861741474813	8.45151251152234	8.57185010074417	8.93662251528838	7.64509432996771	7.71489210972641	8.47158679882477	8.63571489881732	8.43299753047454	9.02785992191256	8.05160123278261	8.80756377736443	5.30818866868625
HSPD1	12.8717347222435	12.2756375150027	12.8621311928705	12.697394593977	11.5927040017523	13.392387119786	13.3455812737433	13.086936386707	11.9224871293531	13.086936386707	12.9841863887797	12.7852706961492	11.0025449431565	12.9062719561553	12.4172729570056	12.6688586807934	11.8032312911023	12.5518337280441	12.4396270194249	12.6213475566099	11.4202397040165	12.716720953976	12.6649560449815	10.4864461939714	13.37369381243	13.3044994318459	12.8954162956175	11.4778945606092	12.6886743336997	12.5649623206871	13.0645388513949	12.4172729570056	13.1679055232297	13.2310558375069	12.4462776666895	11.3777917931032	13.4958620929363	13.5612228829132	12.8468365876927	11.6309892145007	12.8076293027478	12.7573861472575	12.6565526300164	11.4478604570596	13.2494903821751
ZYX	6.84556571736017	7.30537663912965	7.18892782290242	6.37306730042132	6.808738077305	6.06100115354169	6.02577853560682	5.58121956259128	6.00488647681795	5.60611199066688	5.50602499546477	6.62283121725622	6.61941962576005	6.68090443481364	7.15833751756126	5.67429069124094	6.57098083811586	6.11265513282811	6.39778248065907	6.66619706944049	6.07204822643909	6.77061668970013	6.42238248388544	7.34195841186802	6.63063731299323	6.59827390837296	5.79023860301583	7.54681276955479	6.43629615479325	6.47656778121021	6.33229128226669	6.06270559814234	6.73735966695314	6.79487355337863	6.54905569040815	6.30037566280659	5.9818201078924	6.11162478892982	5.67544396909059	6.08648878623751	5.75483807022611	5.78778786082258	7.09732705346974	7.51454685649115	8.12702061910225
RPL12	13.4229684225309	13.2065084908454	13.8431768513459	13.7266038028493	12.4571383266975	13.6354267503533	13.7266038028493	13.1838895954622	12.5518337280441	12.9960723699756	13.3455812737433	13.6597621070624	13.0645388513949	13.739934884357	13.4857229206257	12.8954162956175	13.4125522589756	13.8431768513459	13.672464260789	13.9534543990758	11.7674501475135	13.3455812737433	13.739934884357	12.6688586807934	12.6605324816551	13.3649000458723	13.6485842095965	13.0368054723653	13.5274782631132	13.1766185144086	13.8431768513459	13.4125522589756	13.5274782631132	13.4732939176192	13.2868414115583	12.6213475566099	13.8263995788896	13.7882249967926	13.4125522589756	12.3509405342398	12.6758236357124	12.2077694644193	13.7540894092401	13.3829941734588	12.2560914310783
CIRBP	12.1888809833704	11.7014157228221	12.1022206049704	12.4644205916363	11.550898380109	12.3995944899529	12.4172729570056	11.4920313370328	10.7818920837508	10.9311178365295	10.7146841279954	12.4571383266975	12.6213475566099	11.3542008408708	11.481668645742	11.9200110195405	12.6794591256059	12.9558241311704	12.8395913533846	12.716720953976	11.5825193061668	12.3478314249458	12.3567944249647	11.8282170444658	11.6682013520249	12.0350169281597	12.6060665955315	12.1671082880483	11.7298784981967	11.7202737147513	12.6481912270738	12.4098351136348	11.7629592819398	11.6797591526188	12.4608092898858	12.6148926302245	12.105417175648	12.2366932818342	11.6741960246369	11.2593616205978	10.6360404792223	10.6795175827512	12.3965175841895	12.5518337280441	10.2530655147278
CCT7	10.9533151810442	10.1126329844517	11.4266554518316	11.6378720486172	10.2030544726218	11.8430488332179	12.0656483904222	11.6726302553959	10.4184785121709	11.7927399176805	11.7014157228221	11.8032312911023	10.6901870769561	11.3163441760542	10.8959924294111	7.71218138122913	11.3366422518879	11.6602425374562	11.3163441760542	11.9925215095412	5.6255697820492	11.1053240647836	9.28724068840267	9.65380796860336	8.80563562119381	10.1648711288362	10.959484161653	10.1518164408897	10.61738327942	11.0094760961934	11.8656229475757	11.0846008182838	12.6886743336997	12.8288225615029	11.2368582599108	10.6859196444954	11.7378778733837	12.2209591072944	11.3630621241546	10.9568420333828	11.2701542631619	11.1377272881571	10.7645189189057	10.4568803328094	6.80397619319506
PAFAH1B1	10.9381884526778	11.0161421681556	10.8593017952554	9.93938367984779	10.4459520829491	9.63526248321767	9.70814415421274	9.77410394128562	9.95038343872891	9.06779668230347	9.20930489029885	10.1205445064551	10.8629025537059	10.4302189332814	11.2368582599108	10.6494632789907	10.9533151810442	10.2816326008464	9.93938367984779	10.4568803328094	10.6544115889065	11.0175472497913	9.19129702700109	10.9533151810442	10.0609128685361	10.1658585742339	9.6138990037344	10.5158334567727	10.2326311923757	10.6322223918045	10.4345525330587	10.5449032117603	11.0518108269824	10.700240689626	10.3881072706635	10.7600703393604	9.96956598343678	9.99686155955328	9.50548725337885	10.1079396220683	9.59144616060152	9.69606355621261	10.2047018575199	10.3582093687923	10.4429449210481
PSME1	11.0121233496237	11.3348452217193	11.0279623439345	11.0936581418668	10.1098974807806	11.0906109901528	11.1469857698135	11.6359716093912	10.70458145748	11.2514318867936	11.3136038221638	10.9042986382651	10.5392600130667	11.2482621661172	11.4920313370328	9.96643777283279	11.2576824253132	11.50138051708	11.4496913851669	11.6578632004319	10.4702109790185	10.8483882308736	10.1205445064551	10.5530995217634	10.0508350675936	10.9865084711932	11.1543420786852	10.4864461939714	11.3319741692028	11.3253741989558	11.3445760541149	11.063224380995	12.3478314249458	11.950877471481	11.079395744569	11.0187458254407	11.9431477970572	12.4098351136348	11.4544275018473	10.9533151810442	11.3033482086227	10.7680357749459	11.2445876471875	10.6109917874361	10.0958975281988
ATP5O	11.5927040017523	12.082375391913	10.99405459905	12.0053778200157	11.0094760961934	11.4284910036641	11.7160929450895	11.8430488332179	11.5335081076871	10.4956541266934	10.8569243341566	11.9770637958156	10.9417054061942	10.7180065375199	10.4702109790185	11.1042553469939	10.7927825481695	9.9444743709767	9.76905920028817	11.8675358491283	11.1593712173765	10.9057828978633	11.2054856580673	11.0922919954496	11.229459480239	10.8639894331829	11.8450122766813	11.2499819665102	10.8073760178307	10.4893988232304	11.3273326028876	11.0906109901528	10.0755568282678	10.1046422986029	11.4511193884152	10.799312182399	9.66778298549735	9.90514470239231	11.8744703910322	11.0577867593346	11.4266554518316	11.3837887398689	12.0022178812779	11.2777266313051	10.7855181939612
RPS15	12.8111865658823	13.4125522589756	12.8780141735875	13.2626422274753	12.4728873232807	12.5702047138062	12.9763288676553	13.8263995788896	13.1264811783805	13.3226291767051	13.4125522589756	13.2696455622431	12.3339559551502	12.453043170136	12.4840768494857	10.6098885243509	12.5518337280441	12.6565526300164	12.4756374355522	13.2868414115583	11.3690960767282	12.5038074816433	13.0244237624959	12.2756375150027	10.9057828978633	12.1763237718297	13.4637091389652	12.6688586807934	13.5921591815541	13.1117707839004	13.1117707839004	12.6355857510621	12.5518337280441	11.9997403294383	12.740017439954	11.8675358491283	12.6016131568665	12.3107447440604	13.2494903821751	12.6441259889162	13.3044994318459	13.4408411144526	13.3649000458723	12.8668714466302	11.1455663603077
PSMD8	9.46274944908894	9.41114696946719	8.5156807609309	9.25703233625022	9.26439519538611	8.97117367166362	9.25222988583699	9.5141971108502	9.44695625885523	9.25939146678146	9.63380763787302	9.96299072425183	9.75948839815646	8.90744105300422	8.99563575431489	7.38878823627738	9.73872170071344	8.4134728095568	9.33275302817786	9.35401464331645	3.79415367679453	8.85733432510919	7.61348625982029	8.82104960889515	7.49090510413613	7.97271686552363	9.08865557332491	9.82787043903327	9.1242970766818	9.29991231573475	9.27465443014078	9.63303978802671	9.40261888172154	9.51805072686993	9.32973937610739	9.92977480919566	8.22849160771891	7.91189171970578	9.53728809252658	9.78461657677232	8.96387404397974	8.96217565713771	9.19727641951152	9.71392134557071	7.97476378766411
LAMP2	11.6121539782252	11.7674501475135	10.1061746773733	11.4462600405714	11.9224871293531	11.3136038221638	11.1581090636508	11.4066618214577	12.31285381208	11.5570212145379	11.2624593223828	11.3273326028876	11.6831242384822	11.079395744569	11.1852931960416	11.8631795269782	11.575061871854	10.7169037914739	11.0335837126015	10.9337073393835	11.6956904598076	10.7948999446084	9.92885409092068	10.9951631171788	9.97778524310043	9.85552312700846	11.235650739535	11.8012451093402	11.078093643917	11.4118426583149	11.2593616205978	11.4741538128684	10.9772057472629	10.9582373210547	11.4496913851669	11.7052860043666	10.9852654509925	11.4048544395084	11.5967150579326	11.9224871293531	10.799312182399	10.8416107323931	11.0094760961934	11.3746331103279	10.8460780968801
TPI1	11.6851004820175	11.9431477970572	12.3107447440604	11.8170958033237	12.1792553565913	11.0187458254407	10.9843921179082	11.0303373062701	11.5624178211305	11.0646917621935	11.233776994966	11.9251272117391	12.2451697689587	12.8898164138304	12.8516758847655	10.9068684332779	12.0286078981318	11.4645938511334	11.3746331103279	11.9968103518373	11.8147337851177	12.1079260753463	10.2626288287553	11.4544275018473	11.2746361549061	11.2499819665102	11.2093598075582	11.9770637958156	11.6295504037339	11.6221285079895	11.5190155466394	11.7342306857817	12.4032108537828	12.5649623206871	11.4185285289139	11.9948218517174	11.3703502718635	11.8450122766813	11.3777917931032	11.771756996726	11.7052860043666	12.1315997039647	11.8032312911023	12.3995944899529	11.4152672889815
RPL29	12.6103056301461	12.8717347222435	12.4571383266975	12.791341658558	12.4935708600415	11.6897527596754	11.8794453811593	13.2626422274753	12.4129657470621	11.9533359587311	12.3667374589067	12.7343660929991	11.982602187618	11.8744703910322	11.8301670945696	10.789136271887	12.4608092898858	12.076272211434	11.6259916295057	13.0645388513949	10.7326776436543	11.0253201811355	12.3000722179562	11.6002601920356	10.0017627887361	11.5437635745191	13.3543811418596	12.0204359177451	11.5541306196541	12.0517845938085	12.7281749632226	12.489481332844	12.2333124725921	12.1484058443154	12.4840768494857	11.8231506544634	11.9743675432441	11.8893110528067	13.1389892493383	12.105417175648	11.9948218517174	11.5590158290601	13.0793729317299	12.2266221686213	10.0186610375971
GSTP1	11.6021018563127	12.0547946539869	11.8912788621932	11.8724441154846	10.83794037535	9.70882419932751	9.89346820448214	12.0350169281597	11.8580546302833	11.3062950799557	11.771756996726	11.4851157620463	12.0286078981318	11.0080956424828	12.1139445922775	9.7932560286276	12.0517845938085	11.1764354927431	11.0214303188103	11.9724152828538	10.0111128099471	12.0430836595103	11.0982886332958	11.5111209173276	8.17907882689816	9.78903508293287	11.1469857698135	12.0053778200157	11.1089722211178	11.8231506544634	12.0918590820547	11.8328681123075	11.6359716093912	11.6726302553959	12.1555411583601	12.0076354384857	10.2127736960597	10.9007610525723	11.9147568917004	11.470901221021	9.99686155955328	10.34305688393	11.8954364719949	11.8724441154846	9.77945231776471
HYOU1	10.4723196474545	10.9974987293308	9.91869043702592	10.2241887195755	9.79533439183367	9.11179838236024	8.85632886203678	9.01460672480903	9.41269082193084	8.1393628977248	8.52066015179389	9.85699751089123	10.4292556408404	9.69086036880965	10.3004204548157	9.28879954820626	10.1020928305599	9.75890388509488	10.0748239271482	10.2181847968019	8.90443447378918	9.51493506839424	10.7880530680638	11.0121233496237	10.0046833369902	10.4680511190642	8.9758909160221	10.4055257564873	9.28602300441933	8.49779010660566	9.79748159220339	9.64591163822382	9.65159092442414	9.1723731438153	9.86608046479938	10.0640355932723	8.65307196011448	8.65641041509181	10.0764341965167	10.308214785045	8.36487500396754	8.34132629973707	10.522462969747	10.924506336893	8.95014349650009
SNRPD2	10.811281998097	11.693858696302	10.5914222727262	11.232279035773	9.39839664702316	12.2391645953251	12.6565526300164	11.9376759447599	10.5610656547083	11.8815307994713	12.2103267506327	11.7378778733837	10.0008646616148	11.0200299311034	11.4962194410163	10.1878504697858	10.9676693060965	11.3033482086227	11.3016728186866	11.5190155466394	9.08105941817696	10.8041353342153	11.0936581418668	9.55964490995229	9.89129974266495	9.47125995645446	11.4544275018473	10.4429449210481	11.6280325495931	11.4496913851669	11.0566323569355	10.9784329818861	10.7903767069228	10.3454425367465	10.727586271815	9.51874401575786	9.96025693877645	10.579785028062	11.575061871854	10.1038068148912	10.883490211491	11.0303373062701	11.2777266313051	10.1537145145645	10.1781446523558
PLOD1	6.68896593000286	5.31322560859569	8.52913452688145	7.04585367744448	5.91400729958633	7.68697865544952	7.81417541864946	7.45311646012279	6.82100657230265	7.52114969842794	7.52421145377841	6.72569162204725	6.31102224109615	8.34447533576084	8.24175772468951	4.68006147363512	5.8595059830981	6.8761833181092	6.31149843864709	6.81245336225982	6.21975013343148	7.02756719289805	6.9585759949406	3.83597107556191	7.25574660620523	8.97883165015957	7.05775801478932	3.38805726356206	8.02411903650419	8.01111247515425	6.58527669241806	6.12565449572269	8.70715929585574	8.84145603019309	6.31640502698201	5.95601299911853	8.79864032625841	8.17423443025291	6.96019610852289	6.6322765723884	7.62377646243185	7.76173053833965	6.45882908231087	6.06854467530517	7.78769551358335
ZNF207	11.3049748988491	11.4462600405714	11.1609068974951	11.2677941668895	11.984755182643	11.6309892145007	11.4152672889815	11.6741960246369	11.8231506544634	12.0076354384857	11.7891376295041	11.3221493599756	11.229459480239	11.083271905935	11.0743774723101	11.6797591526188	11.6002601920356	10.7287182500442	10.8810444662133	11.0387840462753	12.1555411583601	10.7600703393604	11.0175472497913	11.4284910036641	10.5412971504248	10.5672519419797	11.486901649647	11.6400427833464	11.0646917621935	10.9465218605768	11.2654944590326	11.3560909582872	11.0134600213445	11.2309564100833	11.0303373062701	11.486901649647	11.1621948881661	11.3187498985453	11.7073966969359	12.0053778200157	11.6280325495931	11.9968103518373	11.1226189685982	11.4083359212701	11.9948218517174
PSMD2	11.9174529203831	12.0889540276207	12.2050259934222	11.5825193061668	11.9533359587311	12.8516758847655	12.9228475172224	10.9201029796846	10.9852654509925	12.6688586807934	12.7852706961492	12.0971229466072	11.5132228911886	11.8934937662497	11.8117654887463	10.6000840940645	11.9332146392158	11.982602187618	11.9770637958156	11.9003624794893	11.2714275315018	12.2631698187682	11.0107754805739	11.5788515358922	11.8414751359467	11.7828905587544	11.9003624794893	11.6831242384822	12.2518957411968	12.1671082880483	11.5326400011221	11.3580559935509	12.2823456066958	12.1976163687089	11.9630347890732	11.6359716093912	12.5936320213579	12.7503718981751	11.5861535252413	11.6339928270008	11.8580546302833	11.6326605017327	11.9200110195405	11.7970595591833	11.1737228505171
SCD	8.71251798802842	9.64652403011178	9.96025693877645	8.22173543884889	9.68951103204823	8.73989634364759	8.53142009381874	7.30118453859484	9.39776037541114	8.95937497650283	8.98262662946196	9.15079762847077	10.0508350675936	9.44283898901037	9.44886538586434	7.88717086202283	9.80340702431925	8.5885464178147	8.22726291977491	6.4994815886579	8.31336084024343	8.83460608105696	8.28375913550236	9.34594980524407	8.83460608105696	9.53420048811373	6.96570175745376	9.9219285725341	8.97694016569284	9.58001262765909	9.5062398502429	9.65010463396878	7.77002805997471	8.81163751634872	9.15079762847077	9.88706380759964	9.09349125922074	9.90576973769237	7.94853794629733	9.5261354492997	8.46966574906199	9.23768016261866	8.96817646347604	10.8232599040452	9.39839664702316
RAP1B	12.4098351136348	11.7907167623044	12.6886743336997	11.7480586585959	11.4778945606092	12.3196858772258	12.8668714466302	11.8374999601572	11.1430841288356	11.4693138918896	11.6378720486172	11.771756996726	11.4778945606092	12.5066065210878	12.0286078981318	11.6917834826552	11.4645938511334	11.9657097037176	11.6726302553959	12.5483687779094	11.4066618214577	12.3069078691818	11.3204217512532	11.0412125468415	10.8663409177259	10.8605516743813	12.0517845938085	11.0671479516983	12.8621311928705	12.0430836595103	12.2135410619895	11.7609349899096	11.9124564831504	12.3667374589067	11.6502038106899	11.2858574238023	12.7852706961492	12.2135410619895	11.1529351558492	10.5127505350653	11.9795206166015	12.2823456066958	12.4799486153859	11.6339928270008	12.0379683240727
RPS21	13.1605392705122	13.3455812737433	13.1319487316644	13.0093080484274	11.8471628885539	13.1529207302113	13.1389892493383	12.5904066327479	11.9332146392158	12.7219765258743	12.8780141735875	13.2494903821751	12.4358263285433	13.4550627278063	13.2764770960728	12.9062719561553	12.7640040872301	13.5707522457523	13.2418750020944	13.2137974434048	12.0076354384857	12.7685814118477	13.2494903821751	11.9449498784173	12.6262901580949	12.8780141735875	13.5707522457523	12.5306079319503	13.0929806330456	12.8566309145801	13.2310558375069	12.8566309145801	13.8126636726684	13.8431768513459	12.883092093186	11.6460155644253	13.4125522589756	13.3044994318459	12.9173608904606	11.19552467908	12.5602149347681	12.0517845938085	13.2494903821751	12.4756374355522	12.2266221686213
MAP4	10.0162276498755	10.1409884896524	9.70352497826704	9.62058860206798	9.40918146493163	9.73314591262693	9.7501263688841	8.59385610015473	8.84198580395442	8.06227483824204	7.92767259705919	9.91722977487968	9.6041087321803	10.5661205967441	10.6227927322766	10.1483570756212	9.89490481876122	9.74747167681869	9.52464848779567	10.0896404616651	10.9428804396495	10.1494995061719	10.2953890196765	10.1870360341268	10.811281998097	10.3560266722039	9.71766551152422	9.5582318797776	10.0141316733947	9.61315611543508	9.83523983539767	9.61710756596927	9.48382584033336	9.12085865081526	10.0085452282597	9.61522981319348	8.94152911734094	9.26712712408013	9.53659641396225	9.37463916111313	9.08329832651038	8.65581461222279	10.6552205282022	10.3208843571804	11.203019255403
BCAP31	11.0806562590968	10.2414317211035	11.6917834826552	11.3982750048025	10.7855181939612	13.0645388513949	13.2868414115583	11.0543446258704	10.628811692007	11.8471628885539	11.9997403294383	11.235650739535	11.5986116630263	11.366034591523	11.3432830455841	9.60600790330508	11.5132228911886	11.8117654887463	11.6378720486172	11.2654944590326	10.2039136764813	11.982602187618	9.92487167391303	10.9360244261274	10.6021051017956	10.9347402568862	9.63668680033733	11.3049748988491	9.76688565102014	10.3961793045781	11.5843190939025	11.50138051708	11.9200110195405	12.0943911822821	11.4976706113406	11.3120554968272	10.850569888907	11.1305949242868	11.1405688259117	10.8924897431403	12.3303258386504	12.5936320213579	10.8790181603402	11.2858574238023	9.38236800230924
CTSB	11.2079795425987	11.6309892145007	12.1888809833704	11.3954372990115	11.7756894048653	10.2326311923757	9.68007554021897	10.722648720123	11.3475275467154	11.2677941668895	10.8392265843123	11.3982750048025	11.8559756401106	11.0743774723101	11.4445830616492	10.4503438972201	11.6101029587251	11.5190155466394	11.8032312911023	11.2639291325169	12.1455958447183	12.8780141735875	11.4676320351398	11.6502038106899	11.6917834826552	11.4976706113406	11.079395744569	11.7183062720654	12.3264312790383	12.3000722179562	11.1827707498712	11.3445760541149	13.0244237624959	13.1766185144086	11.8231506544634	11.7891376295041	11.3033482086227	10.8995420898343	11.4374499300398	11.5986116630263	11.2899049811811	11.1867093418742	11.1593712173765	11.4266554518316	11.5604289315951
EPRS	10.5215133006674	10.3522474874945	10.3908749102476	10.642638145747	10.090428635407	10.4589566724595	10.3736174612089	10.8232599040452	10.4768490005264	10.5385229537803	10.3051702819806	10.8593017952554	9.90431404128504	10.0590671135613	9.80915926578274	10.4874400834369	9.69528917021836	9.35329928177568	9.36162210529963	10.2272162943834	10.4652085288715	10.5074363030617	11.0757413190739	10.1317901380208	11.4596436789948	10.8651617743105	10.80944963515	9.9018239603052	10.6837483403559	10.7476382143293	10.107094440063	9.66246675717525	10.0241483733139	9.97274679166236	10.0840083121895	9.45025685881425	9.78675100906953	9.88461275504307	11.2899049811811	10.7569187210545	10.7558729214999	11.0134600213445	10.5684602702839	10.0691896305066	10.2799594511153
PRDX6	11.7052860043666	12.0740773859475	11.4134966170705	12.1671082880483	12.1733514734254	11.7539277151777	11.6726302553959	11.8815307994713	12.5553992581722	11.7480586585959	11.7239587599388	11.8815307994713	12.2913595081983	10.3727092297731	10.4568803328094	11.6081376782472	12.1671082880483	11.243203889076	11.0227893258413	11.7037039198679	12.5483687779094	12.3418624049402	11.4411046736815	12.0286078981318	11.4248697418785	11.1070163127261	11.7781908822851	12.4935708600415	12.0379683240727	11.8209417331831	11.7280700405592	11.8231506544634	11.6518739122283	11.6400427833464	12.2823456066958	12.4799486153859	11.6160326452792	11.6477686099692	12.3478314249458	12.3826896100528	11.3163441760542	10.9772057472629	11.9898355616513	12.076272211434	11.666089664075
PPP1CA	8.86571968109401	9.07541021768247	8.39765141700997	8.5739249891884	9.13853279869718	7.92767259705919	7.61027146869771	8.12028023603727	8.22849160771891	8.17485630006924	7.662314185495	8.60887601414137	9.66853859434897	8.64443946184018	9.28192372600597	7.65708649259496	9.35401464331645	8.58416042350674	9.17964321538884	8.36680807587549	8.06459231550175	8.08113800565837	7.41747776163689	8.55722267710207	8.01738330406003	8.06459231550175	7.6064498913906	9.26196700462092	8.57131423741594	8.81503759803195	8.57447492445353	9.02380894745573	8.51875714448606	8.84693909287885	9.13623026535578	10.1215076514948	8.39538349178815	8.53439535553104	8.33822278919026	8.80625317912825	7.87213505074725	7.7706699564126	8.28601537043552	9.81882382423862	6.78495702670895
SARAF	11.8209417331831	11.7298784981967	12.0793718452698	11.986610189358	12.1371110934761	11.9147568917004	11.7260601498979	12.3626055311658	12.6794591256059	12.3509405342398	12.1400327889745	12.1371110934761	11.8744703910322	11.7202737147513	11.6477686099692	12.3264312790383	11.9795206166015	11.8209417331831	11.6682013520249	11.6996793732347	12.3759292446755	12.7077850091861	10.7427822671031	11.4496913851669	11.2608899339397	10.9080314672245	12.0204359177451	12.2691016007991	11.235650739535	11.5949995632605	11.8471628885539	11.9724152828538	12.386297716499	12.0793718452698	11.9724152828538	12.1763237718297	11.3187498985453	11.1443149506499	12.0714529086431	12.2333124725921	12.4756374355522	12.2756375150027	11.2079795425987	11.6221285079895	12.8076293027478
AHCYL1	10.0529740299655	9.89883269912767	9.68007554021897	10.4335819034484	10.3177882057711	9.91653868177607	9.88847429790228	10.017035994418	10.0038761493868	9.31094313699535	9.13158010409223	10.2023044874354	10.1116753388044	8.98320909147932	8.92021174203323	9.25703233625022	9.88294511045641	9.51283942316451	9.49865807360302	9.93499593778181	8.94753423084184	9.99373263174798	10.6494632789907	10.1860917775207	9.8227559364287	10.2788671080338	10.5560278851824	10.1116753388044	9.83366979162503	9.94192674230319	10.1334694106495	9.90576973769237	9.11416069327863	9.1285836876514	10.1570318715085	10.2170386495478	10.3630497854691	10.297532026656	10.6275384701518	10.8416107323931	10.0668139523231	10.5932462577485	10.107094440063	10.1053883797032	8.25822122505523
IST1	11.3968999217636	11.4511193884152	11.4676320351398	11.2445876471875	11.693858696302	10.940337611282	11.2205307589364	11.6704464693652	11.199527366641	11.5658290289709	11.4066618214577	11.2777266313051	11.6620632911958	11.6378720486172	11.7459200279924	11.0161421681556	11.8397033746982	12.2485168060774	12.5649623206871	11.1514238313776	11.4645938511334	11.3703502718635	11.9657097037176	12.2631698187682	10.8898988038072	11.2112359946844	10.6454902480544	11.2654944590326	11.0656901792584	10.8342715319666	12.110433785119	12.0053778200157	11.0686358870296	11.1028919002884	11.367675602158	11.4940424886393	11.4544275018473	11.85415337402	11.3524773534357	10.9843921179082	12.0547946539869	12.0714529086431	11.3919435016726	11.2827602278188	11.1867093418742
GNB2	9.27070434945349	8.74645398289237	9.17483835870207	8.85377250318442	10.1464658563768	7.80017338210212	7.37452216059	8.87324433462366	9.13158010409223	9.19476174075335	9.05362977049583	8.67177258328886	10.4937764466299	8.07264280217063	9.29019085993713	7.52275934195937	10.1914228455935	8.72292242844038	9.04955544729631	9.57672082697829	6.86841527766685	8.63956751200926	6.27719834676297	8.76204740141069	6.76099927035315	7.44487740505859	7.17142614615458	10.0103565624247	8.39877362342969	8.4128966558819	8.98820816274681	9.87378916892991	9.64207518968573	9.36162210529963	9.77875154058157	10.745281765906	8.44301479331642	8.50799622937774	8.60282467358711	10.2086763947705	7.84965412742939	7.89863185509006	8.71784360767668	10.2670789645205	7.60863914785108
H2AFZ	12.2391645953251	11.7970595591833	12.6262901580949	11.9056510866813	10.0025337708213	12.791341658558	12.6605324816551	12.1615977129346	11.1042553469939	13.1529207302113	13.1216541476911	12.3303258386504	10.1181845134447	12.1763237718297	11.5788515358922	11.8893110528067	10.955422994895	11.7518512754761	11.5806718623175	12.4244591566065	11.072153462781	12.6565526300164	10.9852654509925	9.86308864832856	11.7239587599388	11.3239463130175	12.2451697689587	10.8016517916272	11.9606403589613	12.2691016007991	12.372036746058	11.8893110528067	12.6722244585726	12.9228475172224	10.6332510544144	10.4759913037318	11.5493156141271	12.2077694644193	11.4722946991025	10.2749795316943	12.4244591566065	12.0656483904222	11.2149624638009	9.66004976431072	12.3594148630232
NCOR1	8.81216944082132	8.51510255416455	8.30204871544774	8.92657424954552	9.26579536767607	8.60405434944934	8.86453232502587	9.47877100380317	9.40261888172154	8.67356326287769	8.47921739118965	9.17908880467277	9.20039627673514	8.77715047995559	8.89350136468618	9.48997703491892	9.19054364580512	9.23710004817554	9.05668091068926	8.94949321670054	9.27576847739816	8.36173865753802	8.5739249891884	9.31415727143258	9.01589447465785	9.33340760400353	9.13210018300192	9.11666912942005	8.95014349650009	9.14196682486555	9.11718855332421	8.86646647619167	8.37520622215732	8.4314021137783	9.13355266289347	9.08812637721328	8.53377132662238	8.55782484869778	9.40693960776727	9.43673338579245	8.74117854826595	8.70516489160844	8.93122714567807	9.01271094797605	8.51460182510043
FLNA	8.63696340666572	7.64582053773835	8.96157674485317	7.55073618448622	7.41508860109977	10.1168931507834	9.87525049494879	6.75679958739083	6.76916454472878	6.4972253098234	6.86233154469984	7.17917842628413	6.59316382152685	8.52120903099723	8.40501184560835	7.45375083096288	7.92889053020995	7.53839526839915	6.98681907740866	8.33882243812587	8.62265174310116	9.09635787140552	7.86982407244384	8.66913234460472	6.79941199806658	7.2538031871454	8.0326463026807	6.8844119340691	8.01217628877915	8.59834766347382	7.5480037080362	8.07085500687775	8.49266417042362	8.54256190099009	7.96240687505457	7.89690912365661	8.5739249891884	8.27287226385102	7.09070416357595	7.76342165607593	6.99632215418922	7.21460420637001	9.80915926578274	8.02892720469868	8.30481863059942
CNOT1	10.1174322684973	10.3333620677843	10.2953890196765	10.0675428714901	10.8605516743813	9.33976925312049	9.65766172467848	10.3401610498819	10.8685408168965	9.96025693877645	10.2094437630395	10.4798058332578	11.2278756405838	10.3004204548157	10.1840924822264	9.20234376152567	11.0241041378766	9.95038343872891	10.0046833369902	10.2342299064904	10.0840083121895	9.70035553469396	9.58001262765909	10.83794037535	8.9920049224021	9.48255623355442	9.72470953465738	11.0577867593346	9.45457733531667	9.38806310250417	10.1840924822264	10.8569243341566	9.54752620287215	9.91722977487968	10.3650011434052	11.246299426246	9.36911060859844	9.45798772866192	10.3660874043497	11.099701476475	10.5158334567727	10.6564108606729	10.090428635407	10.7136442186422	9.28724068840267
DHCR24	11.423467055264	11.3049748988491	12.2913595081983	12.5437193913562	11.5769323942076	10.4111463473917	10.4580953484325	12.7852706961492	11.9174529203831	11.7260601498979	11.4631686444194	12.3037247727577	11.8656229475757	11.3381435292509	11.5352843601171	9.64469393137951	12.2857796755674	11.3645210653762	11.8089252314472	12.4064956616363	9.50899854624528	10.7927825481695	12.1763237718297	12.0997735030957	10.0625672574226	11.9898355616513	12.5819545874857	11.7499674283071	11.1277470653909	11.3204217512532	12.5978272421073	11.8656229475757	10.0896404616651	9.98454648984127	12.3509405342398	11.8089252314472	11.3381435292509	12.2485168060774	12.5904066327479	12.1792553565913	12.129451679249	12.4571383266975	12.3163975126163	11.9551381097581	9.86999241199154
RAB11A	12.1944957522392	12.5782442854864	11.5967150579326	12.3418624049402	13.016144657909	10.7406066070155	11.199527366641	12.1163949016596	12.8516758847655	11.8057925292694	12.1555411583601	12.0656483904222	12.7449708119158	11.503885783231	11.6875452191888	11.9997403294383	12.6262901580949	11.3149600964789	11.7324128788554	11.9449498784173	13.2868414115583	10.8162206747484	11.9533359587311	12.9691891398943	11.4374499300398	11.6831242384822	11.5317718945572	12.7343660929991	10.4159641314999	10.8995420898343	11.8696655455622	12.4840768494857	10.8029187091625	10.8212610549658	12.6213475566099	12.8288225615029	10.6859196444954	10.9652790915477	12.8111865658823	12.9391335210043	11.8520062608473	12.1615977129346	12.1916438777349	12.6649560449815	11.0936581418668
PSAP	12.0517845938085	12.3231604130283	11.7499674283071	11.8282170444658	11.8656229475757	12.1976163687089	12.1315997039647	10.9360244261274	11.131977302388	11.8893110528067	11.6518739122283	11.8769692676531	12.1139445922775	12.5391469162025	12.4098351136348	11.8878324431572	12.1916438777349	12.2792400384544	12.3965175841895	12.1425149952614	12.7685814118477	11.7828905587544	11.8414751359467	12.2333124725921	12.0793718452698	11.9997403294383	11.1968199307098	11.9675500667785	12.2661131080497	12.0740773859475	12.0162220593437	12.1139445922775	12.5553992581722	12.1139445922775	12.1523609535974	12.0402307777699	12.4172729570056	12.1792553565913	11.183763003094	11.2278756405838	11.8089252314472	11.4337624233912	12.2266221686213	12.3231604130283	12.1315997039647
RNF114	10.0755568282678	9.9018239603052	10.6535343054485	10.3908749102476	9.11483097832365	10.7337946476861	10.5890269708477	10.3630497854691	10.1030959899611	10.959484161653	10.8244521581748	10.2384098459129	9.64408993844253	10.7842945215533	10.3305061068865	10.8593017952554	9.94889444158757	11.0731074536363	11.4851157620463	10.1494995061719	9.87067006951293	10.09908069221	10.2881237926119	10.2770826904171	10.8857896766036	10.424010007977	9.7932560286276	9.46396821761419	10.3071708948816	10.4045926369459	10.2588454011117	10.0755568282678	11.3334585603005	11.2133822206575	10.0520998087877	9.47318930214712	11.5733602379714	11.4152672889815	10.2697146232598	9.74185257348461	11.1250297640025	10.8995420898343	9.66246675717525	9.61576289420797	10.9666126332085
STRAP	11.1556214047738	10.8162206747484	11.3033482086227	11.1417967548566	10.9029856223943	11.3120554968272	11.3823268533811	11.5861535252413	11.666089664075	11.5391534919973	11.3049748988491	11.1053240647836	10.7395322320834	11.6741960246369	11.390212893743	11.7735659037467	10.9019812339911	10.3233935423174	10.369544834338	10.8342715319666	11.281104162611	11.0646917621935	10.7488844009715	10.3012387157641	11.604060828	11.235650739535	11.3823268533811	10.6482932052086	11.2899049811811	11.1277470653909	10.8984970467888	10.6664605648766	11.9431477970572	12.3387805896917	10.8063330925721	10.9568420333828	11.517278859351	11.4899624624398	11.3273326028876	11.1204835935826	11.9056510866813	11.9657097037176	11.2888962780208	10.7287182500442	11.693858696302
S100A10	13.7882249967926	13.9726974975475	13.7540894092401	13.7695190141706	13.9534543990758	11.85415337402	11.9551381097581	13.6874095703688	13.4857229206257	12.2792400384544	12.6016131568665	13.4550627278063	13.3226291767051	13.2626422274753	12.9321824850991	13.5707522457523	13.4311771878718	13.2868414115583	13.3312182051521	13.5495654863452	13.8431768513459	13.9534543990758	13.7266038028493	14.0633940000345	12.5347369777394	12.5306079319503	13.1679055232297	13.5612228829132	13.9209794870113	13.6999615313597	13.672464260789	13.6874095703688	13.2626422274753	13.0721392320388	14.0633940000345	13.6220400603997	12.9841863887797	13.6046239946122	13.6220400603997	13.672464260789	13.8431768513459	13.8599232115836	13.9209794870113	13.7134637722681	13.8599232115836
CCT8	11.079395744569	10.745281765906	11.183763003094	11.7781908822851	10.3004204548157	11.6326605017327	11.6797591526188	11.7539277151777	10.8138247987948	11.5806718623175	11.8675358491283	11.8934937662497	10.5284416751404	11.8397033746982	11.5077420509727	11.982602187618	10.0352971235918	10.4120853581922	10.5293486967022	11.8374999601572	10.8063330925721	11.2445876471875	11.8282170444658	10.4494580501664	12.9021602741165	12.5702047138062	12.0943911822821	11.1293352012888	12.1574852006637	11.6875452191888	11.481668645742	10.5412971504248	11.4976706113406	11.3334585603005	11.6180400092416	9.48873794832048	11.4741538128684	10.8857896766036	11.8834940958801	10.770450113047	11.9147568917004	11.7260601498979	11.3746331103279	10.3390469209004	12.2980025279105
PSMB1	12.3231604130283	12.3303258386504	12.3037247727577	12.1817707203086	11.6339928270008	12.5819545874857	12.6355857510621	12.6309779942648	12.1236258426679	12.8076293027478	12.8621311928705	12.2913595081983	11.7674501475135	12.3163975126163	12.3037247727577	11.9533359587311	12.2209591072944	12.4756374355522	12.3995944899529	12.2485168060774	11.85415337402	11.7629592819398	12.0971229466072	11.693858696302	12.3163975126163	12.2419064612854	12.3509405342398	11.7652870252968	11.9898355616513	11.9997403294383	12.288552931455	12.0656483904222	12.5936320213579	12.6886743336997	12.3567944249647	11.8631795269782	12.5518337280441	12.6441259889162	12.5936320213579	12.0262539997133	12.2103267506327	12.3594148630232	12.2756375150027	11.7802902524432	11.9724152828538
CCT4	11.9533359587311	11.2420206634238	12.5518337280441	12.3069078691818	11.385432265496	13.016144657909	13.1117707839004	12.6441259889162	11.5696864723547	12.6060665955315	12.6148926302245	12.6516337122531	11.7945279060374	12.3594148630232	12.2077694644193	12.1703279662865	12.1315997039647	12.2518957411968	11.604060828	12.2857796755674	9.71251275173726	12.2266221686213	9.81510643811012	10.3346893764735	10.7855181939612	10.4693832278335	12.2166166156737	11.470901221021	12.2485168060774	12.3826896100528	12.3509405342398	12.0603837530534	13.2310558375069	13.37369381243	12.0997735030957	11.6280325495931	12.8516758847655	12.883092093186	11.8231506544634	11.5335081076871	12.386297716499	12.4129657470621	11.6101029587251	10.9428804396495	11.1305949242868
EPAS1	10.9417054061942	10.34305688393	10.3881072706635	11.3221493599756	10.7265870006226	9.49253197288481	9.26649009217754	11.232279035773	10.4580953484325	11.0712146307944	11.3837887398689	11.8430488332179	10.4641270157611	11.0646917621935	11.2445876471875	11.2593616205978	11.0025449431565	11.2529179399954	11.385432265496	10.5860256551382	9.57079610688485	10.6945908708939	9.87142281247844	10.1648711288362	9.33031447144361	9.39294616990579	10.799312182399	10.3233935423174	10.5014870947138	10.8285361310632	11.2714275315018	11.183763003094	11.1250297640025	10.8004511399714	10.5752153079371	10.4212526627309	10.2965084521171	10.8765883053958	10.3099770120293	10.5063754625713	9.84248755105018	9.37913923717505	10.1145084943379	9.77795407827644	9.90431404128504
DNAJA1	10.1242719321322	10.0927756579601	10.691304062759	10.09908069221	10.263620698932	11.3094328664571	11.4118426583149	10.8295419021847	10.518784207153	11.1827707498712	11.232279035773	10.0840083121895	10.2530655147278	11.4083359212701	11.1968199307098	10.7081004286529	9.84316497315719	10.0887022777079	10.0625672574226	10.0224292987852	9.74419678259734	10.7295443033662	9.39967837628935	9.5738318333461	10.3294373276194	10.3187795602783	9.77731721592714	10.1224179470482	10.5541363905623	10.5014870947138	10.3422069192071	10.2136863407466	11.5949995632605	11.8675358491283	10.4917971438037	10.6750653329384	10.7383512384431	11.0607746488269	10.0352971235918	10.2953890196765	11.8893110528067	12.1400327889745	10.0668139523231	9.7508677707368	12.1163949016596
PSMD4	9.19351307951762	9.7051035935561	10.0499705979449	9.7508677707368	9.65467750435842	10.5458557463434	10.776025681945	9.18860027346207	9.27465443014078	9.79253034316798	9.72831795283133	9.63971358779569	9.99301405319951	9.06500170681017	9.43076301739909	8.61849240991917	10.0803414959146	9.91869043702592	10.0609128685361	9.69528917021836	8.34073247813313	10.3908749102476	9.1641309198671	9.81301408483972	8.76743107425437	9.16519284761034	9.20560682537979	10.2039136764813	9.91185862147908	10.2547517794122	9.64652403011178	9.93344383442624	10.8898988038072	10.7868268222797	10.1366258911471	10.3412777584879	9.75890388509488	10.4055257564873	9.39013797551522	9.60168792593646	9.39600834266331	9.44419545900423	9.93775622045544	9.90643490622405	7.75880671985359
UQCRC2	11.0530297944924	10.6783522937487	11.8934937662497	11.4266554518316	10.7194035710236	11.3175251071513	11.1114581468577	12.0286078981318	11.2205307589364	10.9697902638501	11.0322439740669	11.5437635745191	10.99405459905	11.1070163127261	10.8556171848989	10.6815003606314	10.8440760810583	10.7818920837508	10.8889443640914	11.083271905935	10.1300572886458	10.4055257564873	10.4874400834369	10.0552397736892	9.70584584376309	9.73463853090532	11.4033543588565	11.0518108269824	10.4702109790185	10.6603126581919	11.1750322228519	10.7983146584699	11.4962194410163	12.1022206049704	11.1070163127261	11.1214018866685	10.940337611282	10.7476382143293	11.4940424886393	11.199527366641	11.6199920568985	11.5825193061668	10.8995420898343	10.3998293987179	10.3390469209004
CKB	7.71058221561249	7.86126601832082	9.41926149976651	6.46002211890077	7.64800552144459	6.89673843337483	7.3939953852126	4.33993012544483	6.83407910402522	6.58166252646272	5.99963799588472	6.08185132358639	7.14858229374427	8.01274849794082	8.56721421422383	7.31052864659824	7.94013211652194	9.1924729740209	8.76265694669341	6.48310305789933	7.25040977107852	7.58492607328591	7.31386090006541	8.18716479178535	5.42544176962128	6.5271458106668	7.19051821508757	7.61541359445134	7.10231409148903	7.12286553536316	6.77530996270773	8.02227389624954	8.40611859090859	8.2710247301154	6.51463625671823	7.64409912046148	7.33759736183676	8.45384287779941	6.02234612798033	7.45761018257329	6.03989579813431	7.39967100229478	8.92097508494685	7.20076896032506	7.15241600812544
RHOC	7.86019829298429	7.1658350635756	8.93304508772024	7.95933528176008	7.70167621270344	9.63745244056962	9.69977482860491	8.68343626093814	7.4840285006217	9.04090800350625	9.14196682486555	7.85145175626025	8.18085623603498	8.44248946027741	9.01089863372936	6.16518961770544	7.98929540699107	7.72013585422978	7.75648417847904	8.6055610839544	6.44680039138295	8.04112223339428	7.0873805161149	8.45572603677406	6.95488484528209	7.08617261839603	8.09050411734977	7.86982407244384	7.87051923244566	8.9107169457225	8.21686017113144	8.47210263803915	9.41503946651284	9.01394957072264	7.58334156122624	8.24749698489697	8.88592410458909	9.07021692825027	7.6722577671554	7.87378983528317	9.41185895459692	9.55157519254288	7.85330306029018	7.46176043296002	7.12702835558986
PGAM1	12.9625084876015	13.0244237624959	12.8395913533846	12.8337433272117	13.1605392705122	12.6309779942648	12.7745567542874	12.6886743336997	13.0308003659584	12.449779997016	12.4644205916363	13.1264811783805	13.0793729317299	13.3390339020792	13.2224275874283	12.9558241311704	13.0308003659584	12.8288225615029	12.2950098358525	12.683777877528	13.1990507874186	12.7449708119158	12.3594148630232	13.0025053685896	13.0513374247985	13.0569751043193	12.6886743336997	13.1216541476911	12.791341658558	12.8516758847655	12.9960723699756	12.9960723699756	12.7852706961492	12.8621311928705	13.1030803537378	12.9321824850991	11.9898355616513	12.4608092898858	12.6262901580949	13.0093080484274	12.4064956616363	12.6103056301461	12.7640040872301	13.0244237624959	12.7077850091861
STAT1	8.19650353268272	9.33724180211523	9.34717813267283	9.13414803370548	9.26196700462092	9.47579235756212	9.36791929996229	9.7809341373126	10.454181890846	11.2982570501135	11.3716714089324	9.14990569415741	8.835245336054	10.1437655033018	10.5458557463434	9.87220601007348	9.32123414244464	9.71475821380675	10.0008646616148	9.37396198744359	10.6256220025622	8.8804033091434	9.59663385220114	9.89808401905304	11.350798871735	11.4511193884152	10.7011952673618	9.61710756596927	11.7585460716585	11.8656229475757	9.03339900278296	8.72552053580291	10.4459520829491	10.1570318715085	9.60814251673591	9.50477235402444	10.6674382765017	10.2580856638225	11.0094760961934	10.9118616723234	11.3305379568971	10.6264810780361	8.77169656167366	8.66335397527482	11.6121539782252
SSR1	11.7756894048653	11.8032312911023	11.131977302388	11.1678686299835	10.6050765192675	10.0582356902471	9.98767836710822	10.6109917874361	10.7488844009715	10.7243453721307	10.8285361310632	11.0555537982497	10.6275384701518	11.2160886306918	11.0469032314343	11.0279623439345	10.628811692007	10.5109067728194	10.3918969746711	11.1750322228519	10.7123563488513	11.390212893743	11.0893278391501	10.5377564096015	11.713238427082	11.8878324431572	11.112860936002	10.722648720123	11.7459200279924	11.8744703910322	11.1377272881571	10.691304062759	11.2654944590326	11.3094328664571	10.8934423419737	10.3532065265669	10.5610656547083	10.5623432775256	11.0530297944924	10.7427822671031	11.2368582599108	11.099701476475	11.3524773534357	10.8736534364869	11.481668645742
TRA2B	11.4134966170705	11.1153853627233	11.6602425374562	11.517278859351	10.9627896179706	12.4358263285433	12.3231604130283	12.0402307777699	11.470901221021	12.5978272421073	12.1647021826153	11.9997403294383	10.9605606870062	11.9657097037176	11.6245532175333	11.6259916295057	11.3253741989558	11.8497940230597	11.8147337851177	11.7539277151777	10.9928736702725	11.50138051708	11.9251272117391	10.9732899467156	11.0770311586265	11.5806718623175	11.9082655639604	10.9360244261274	11.9743675432441	11.950877471481	11.784700900366	11.4337624233912	11.7907167623044	12.0350169281597	11.3935846933497	10.9007610525723	12.7120271385441	12.1817707203086	11.7927399176805	11.0936581418668	12.1916438777349	12.2485168060774	11.4560415916488	10.9381884526778	12.0430836595103
FKBP4	8.5003218534188	9.07797530486998	8.77632144583874	8.65641041509181	8.99003004649214	8.68570043440277	8.77781086529527	8.54447431168865	8.33545446678102	8.65688962721795	8.7639357611427	9.18395334623016	9.37112238137622	9.01589447465785	9.00735927546649	8.64615933758027	9.54634717449232	8.83031936008664	8.68103799517483	8.82713197183875	9.31823411867997	7.82867347880793	8.85829858684285	8.97643751317574	9.20164276500436	8.9000383260739	8.38497455831462	8.885526917329	8.58726185730673	8.54516487854659	9.25939146678146	9.07108394977206	10.5580832326957	10.9605606870062	9.00968976773514	9.29815017917518	9.52197263853244	9.53132943594127	8.79986361295582	8.70217712988124	8.97178600025899	9.24406630225815	8.3714334812353	9.23261478062572	9.77486090966245
HDGF	11.3094328664571	10.8004511399714	12.110433785119	11.6620632911958	10.7530309431905	12.0740773859475	12.0572870636473	10.7395322320834	10.3793289338675	11.6378720486172	11.3432830455841	11.6682013520249	10.9495537372858	11.6502038106899	11.4337624233912	11.3746331103279	11.1852931960416	11.8032312911023	11.7609349899096	11.7674501475135	10.9360244261274	11.9968103518373	11.9104220518246	10.5922632101731	12.1849935194916	12.2792400384544	11.5658290289709	11.0530297944924	12.7449708119158	12.5553992581722	11.6578632004319	11.3253741989558	12.2391645953251	11.9003624794893	11.2686648517934	10.8353516251317	12.1455958447183	12.3478314249458	10.8972307872485	10.5273596572507	11.2761724896482	11.4390772221885	11.5244333921499	11.3560909582872	11.6199920568985
PALLD	11.1867093418742	10.9042986382651	11.1764354927431	10.9311178365295	11.9082655639604	11.0846008182838	10.812493274151	11.2842339443438	11.4693138918896	12.2077694644193	12.0572870636473	10.1446200411094	10.8889443640914	11.6339928270008	11.0376260063967	11.7324128788554	11.4284910036641	10.9697902638501	10.324162293901	10.1502381587086	10.8629025537059	11.5898437954525	11.3935846933497	11.8256267293729	11.233776994966	10.642638145747	11.6979091776629	11.4374499300398	12.1555411583601	12.0076354384857	11.2948389768147	11.5590158290601	11.366034591523	10.8569243341566	11.5266575835962	11.3630621241546	12.0740773859475	11.8934937662497	12.3567944249647	12.6016131568665	12.1817707203086	11.9174529203831	11.5092077423643	11.0577867593346	11.4544275018473
MGEA5	9.2605131068607	8.80252290228207	8.61967777318391	9.57672082697829	9.97613703374051	9.57307556592904	9.59732144919995	8.90744105300422	9.20695545281482	8.61157347261413	8.50925014649382	9.24713083365091	9.68067483043662	9.26509519041385	9.19863397988085	9.55964490995229	9.76905920028817	9.64535583601112	9.77101702923345	9.02265572609079	9.68067483043662	9.63018454908757	9.72974557884068	10.4551615489937	10.4178117210882	10.0392969398279	9.55901440340249	9.7809341373126	9.45516774608193	9.24209438617149	9.68131418437175	9.91584622266104	8.86147606097417	9.06040708706866	9.56953149918571	9.91869043702592	9.48176634957956	9.24468629530566	9.03094034187722	9.45025685881425	8.06689790759598	7.89690912365661	9.59816438400215	9.67868021865482	8.95082612725947
M6PR	5.38468011180619	2.94544471840972	7.36231892451624	8.71374987950212	7.57767109493948	9.2363505941938	9.13483732124831	8.5890808870832	7.62265396317908	9.05618731490875	8.36955075840787	7.99947306385297	6.26110640588085	8.9442240572863	8.61967777318391	8.5728423363341	8.05783644633686	8.88224162667522	8.69860408568444	6.25833506624049	3.08801501759699	6.97499722950013	6.89617825452571	4.93657918153584	9.11483097832365	7.68822113704266	8.30481863059942	7.68756039054996	8.49141524067542	8.83647375242661	9.33412257202141	8.52745019678054	10.7591489615492	11.0518108269824	8.20951828744326	8.13122496968201	9.74123271178888	9.7169363239702	8.66396560940084	8.17907882689816	9.04823810157156	9.17964321538884	7.1439437437832	6.97983061529782	3.63531879878258
SEP15	9.24538739317173	9.21800616339284	10.2452576302195	9.64292304172869	10.0464170991096	9.76839639139451	9.77033958217229	11.0607746488269	11.4134966170705	11.0348932946992	10.7974266781179	9.9798644783224	9.86458352896835	9.80115316618278	9.97778524310043	10.263620698932	9.38236800230924	10.2146301261829	9.91040510169077	9.45599809640474	10.0980886937461	10.1190398690168	8.71735541996056	9.12547556964628	9.6041087321803	9.43076301739909	10.4606202070587	10.1038068148912	10.1588856205357	10.5063754625713	9.44775397746157	9.57146535225575	9.8806031681501	11.0267928030448	9.43076301739909	9.98454648984127	9.48255623355442	10.0162276498755	10.5035021656869	11.0121233496237	12.0262539997133	11.984755182643	9.10390302357783	8.98691530442205	10.5392600130667
AHCY	8.90220379269719	9.176199532368	9.76012981900222	9.65847799597987	10.5502860392537	10.0069378972057	10.312545660972	10.1266540786018	9.47517264163789	10.0515008732882	9.59468152424437	9.86308864832856	10.1849441799417	9.32485576172319	8.69146722162782	6.98610789087494	10.5703079451275	9.25557799876187	9.20625100526688	9.68213186630736	7.19960662253071	8.50687293442716	8.63288417684802	10.6616281805191	8.70433118394724	9.07928946927425	8.90953104180692	10.9533151810442	8.50687293442716	8.77781086529527	9.77263036132028	10.314565846414	10.2935853989811	10.6081094433545	9.7051035935561	10.924506336893	9.72605603066713	10.1079396220683	10.2368426947321	10.3889793214625	9.59966637275447	9.64941563530783	8.96572703510727	10.0062070866819	8.37666422686416
HLA-E	11.5391534919973	11.0348932946992	11.6460155644253	11.6897527596754	11.3305379568971	10.9843921179082	10.9080314672245	10.7667294817635	10.4712893431256	10.7115112923728	10.5338469332449	11.2995689565535	11.5437635745191	12.4686597797842	12.740017439954	10.5571654406562	11.5367990822771	11.9577689844596	12.3231604130283	12.3567944249647	11.8769692676531	11.7781908822851	10.9721112500333	11.9675500667785	11.2189414550445	11.8147337851177	10.437911011811	11.1852931960416	12.0162220593437	12.3626055311658	11.8231506544634	11.6121539782252	12.3069078691818	11.4411046736815	11.4033543588565	11.5471128094017	10.7667294817635	11.083271905935	11.4015341645154	11.6602425374562	11.1499058387895	10.8629025537059	11.4152672889815	11.6259916295057	10.6000840940645
RPLP2	7.67277674102517	9.31415727143258	7.24141307166769	6.82720224785148	8.20547538779465	5.83708041719068	5.95848887376216	7.28540605114202	7.65124218736074	7.10737210412651	7.60362266832745	7.34459981451478	6.90815899157754	7.08836994057044	6.74274886996318	8.38114853385465	6.67394116858874	6.39557108173225	6.8951223353336	6.00541472936906	9.07992098108702	6.31827465680925	7.95347127543693	7.66721374806394	8.55190179262455	6.67243715293349	9.36220553104898	7.84003666595551	6.94392423721673	7.01499560485701	6.58166252646272	6.50826661247935	6.29612683577046	7.04207265935426	7.79585346670847	6.69022012027448	6.23106118731957	5.97224550418979	7.34797896122463	6.87254484768048	6.70124584070911	6.71309330331051	7.56630813126418	7.37902751463236	7.62377646243185
TACC1	10.5118441863391	9.41503946651284	9.02164258881375	10.2965084521171	10.8187042955096	10.519701311914	10.5402195731055	10.3899507816826	10.2111276482161	10.4193206746931	10.1366258911471	10.2227011079865	10.6824988438165	8.59733660058765	8.67981235525462	10.3401610498819	10.5752153079371	9.61162211744686	9.95788253983806	10.5752153079371	10.1904587775099	10.3560266722039	9.40538182891506	11.1609068974951	8.79655501458197	8.7334047434372	9.82497651084006	10.7349737888305	8.52120903099723	8.15051301145177	9.74678804199936	10.2799594511153	9.97916033992826	9.58765572442697	9.99455453178271	10.6405833992887	9.20234376152567	9.64207518968573	9.92885409092068	10.6090065868	10.4230800177027	10.1738618559914	10.940337611282	10.5177925166266	8.94949321670054
PPM1G	7.6759951625584	6.75848740001756	9.01652822403079	8.31292759074661	8.86571968109401	8.42081525342067	8.70039715955714	8.88656605353842	8.7451905168421	9.27649026724044	8.93926790524151	7.74775459332403	8.72815278334663	7.32202603266833	7.58395390848928	6.47611440268654	8.73037964787705	8.81985893280222	8.53377132662238	8.36838709791848	2.81325250252791	7.52496123135339	4.95613832562236	9.3175525712108	3.54196339608997	7.43196226207184	7.51680629756707	7.93514849083687	7.51409820266624	7.45812857875604	8.59317449782214	8.48686376774419	9.61231475951669	10.0973451288313	8.37841840811162	9.65679176634921	8.93787193975165	9.23768016261866	9.14261144498228	9.32123414244464	8.86396326256492	9.32264515569412	7.14163915685483	8.50507920679917	6.11331323181387
KTN1	11.6761273515346	11.4576947961755	11.7609349899096	11.7756894048653	11.8256267293729	12.288552931455	11.6259916295057	12.1346696457533	12.3445741839574	11.8834940958801	11.5524792977738	11.6559474355172	10.7569187210545	12.3418624049402	11.9275196092066	11.4799595589487	10.8416107323931	11.3777917931032	11.1785463734895	11.4976706113406	11.7629592819398	11.6996793732347	12.372036746058	10.6674382765017	11.8631795269782	12.2366932818342	12.6605324816551	11.281104162611	12.9558241311704	12.9960723699756	11.3415751030945	11.3807672990308	11.4631686444194	11.5825193061668	11.117941772682	10.8593017952554	11.5152110709564	11.4297989095013	12.3594148630232	11.8117654887463	11.6875452191888	11.7280700405592	11.8374999601572	11.0303373062701	12.5649623206871
TAGLN2	11.9332146392158	11.486901649647	11.3869323431719	10.8651617743105	9.01589447465785	11.2205307589364	11.2019627136592	10.0352971235918	10.3889793214625	10.7306847306663	10.9132184691782	11.2576824253132	10.0599185821505	10.9019812339911	11.7970595591833	9.13020107306346	10.9721112500333	11.4741538128684	11.5949995632605	11.9657097037176	6.39445360606465	11.9925215095412	10.5772730555152	9.22726252000829	8.77586319170557	10.9324431658886	10.2910329400657	10.181779069303	12.0286078981318	11.5898437954525	11.7907167623044	11.0175472497913	11.6897527596754	11.183763003094	11.3253741989558	9.73463853090532	11.6726302553959	11.6400427833464	11.0295008259712	10.7146841279954	10.8416107323931	10.4652085288715	11.8815307994713	11.4496913851669	9.33412257202141
SRPR	9.07471108741714	8.80876392868073	9.19928052309496	9.28124541968436	9.20164276500436	8.52181775726669	8.60941658257677	7.51359858116194	7.92889053020995	7.17541241762677	6.96686782859011	9.21800616339284	9.34717813267283	9.24601848512223	9.33031447144361	8.33064177250341	9.08231528871463	8.43299753047454	8.54094370976292	9.49810407039721	8.9569301589793	8.353073721245	8.59785812220845	9.23383045042284	9.34207160740142	9.69454979964131	8.15971871757702	8.66457419680675	7.66846849953115	7.88311702378669	8.83578220550013	8.34579821223263	8.66396560940084	8.68273030951776	8.47091048066047	8.4822098859512	7.3693358845355	7.97541359027905	7.90623473038065	8.14206992771612	7.9294505709673	8.26039399136653	9.11535731194853	9.44142975855407	8.57447492445353
PHC2	8.48040961974438	8.64916025886681	9.30706097525417	8.75240343381431	7.77969688187885	9.57767560304998	9.9536052661322	9.29325127565621	8.38991428882675	9.46146067653077	8.98320909147932	8.68410166210453	9.01770301748562	9.31024398970929	9.71766551152422	8.08774454909855	8.79539272497248	8.74221135697798	9.43744800297614	10.1528251302521	8.42368895098431	9.82412016086155	8.52913452688145	8.94753423084184	5.54488785352302	9.47934633114319	8.78368033825745	8.51626311337715	9.53858171886168	9.03976073403217	8.82388727571789	8.85425939908955	10.3333620677843	9.35189565450004	8.59035563862613	8.40897635152146	10.7680357749459	10.3840161384925	9.01089863372936	8.04337170039355	8.83338731878336	9.22381576985813	9.25490105806372	8.8266486521208	8.61288199415668
BTG1	10.5694536635058	10.2888162989093	10.7591489615492	10.7159953918311	10.7729873979988	11.1028919002884	11.112860936002	11.5471128094017	11.1764354927431	12.5649623206871	12.4321662022667	10.4459520829491	10.5412971504248	11.0870018618784	11.7694901358673	11.4576947961755	10.9987906752187	11.4576947961755	11.3703502718635	10.8244521581748	9.30954301124816	11.4722946991025	10.1860917775207	10.5807070008427	7.61081423810426	6.99059973470032	11.1514238313776	10.7091480353794	11.1816464608219	12.0603837530534	10.8221804181811	10.8984970467888	12.4244591566065	12.4064956616363	10.1950495093511	10.3783650282148	12.2391645953251	11.7802902524432	11.2177530323288	11.5077420509727	11.6851004820175	11.6741960246369	10.4798058332578	10.6216531745099	10.9381884526778
KDELR1	6.59968778089196	8.11505175338275	6.82779017833507	7.41508860109977	8.03819218412374	7.58070497162744	7.35673815096288	7.15402232138781	8.13876352202264	7.27232823032408	7.34745922313753	7.25792608746311	8.1110468729129	7.93462210817724	7.94980855555138	7.23386592279894	8.37783910675556	7.47739391173868	7.33567033913886	6.18451314281377	7.54067954681406	6.89897345031733	7.25040977107852	8.01217628877915	6.96128861890403	7.58593113987181	6.84980833550393	8.06689790759598	7.63901802355019	7.78281722842546	7.21977162818807	7.78449169876208	7.45058453493888	7.70218012615391	7.05824082846386	8.14309263156804	7.23091653517525	7.84896111251297	6.98862922580873	7.68638913738872	7.06560418431171	7.3851439855383	6.70787952961649	8.01155686293411	6.52175188874117
LGALS3BP	10.2788671080338	9.70275261301272	11.2040981078345	10.1570318715085	8.66578833324552	10.2872561259191	10.3998293987179	10.0378004273237	9.03693110467261	10.2208281639583	10.123391399197	10.0544183217223	9.4675765158169	11.4631686444194	11.4613686255004	8.54764743414633	9.38878899355552	11.0757413190739	10.8639894331829	10.3267676513553	6.58307933286275	10.4019301127772	9.53474976659807	9.61916633039491	9.48735921096618	11.4576947961755	9.26509519041385	9.22782196561482	10.490584542185	10.7360981465608	9.93669235879685	9.31533028022294	11.2019627136592	10.9232950336536	8.54764743414633	8.71324187144659	10.3217209902404	10.7306847306663	9.90576973769237	9.04203445408897	8.72620123884009	7.78631132393124	9.79533439183367	9.6041087321803	9.13623026535578
SLC3A2	7.79524808156919	7.47289783546446	10.057565156669	7.93574426039327	6.95012001108836	7.67660252002731	7.74775459332403	8.10399763211514	7.444204656386	7.99165548153808	7.58541180697637	7.77915615057461	7.86533625705917	9.02218341034898	8.96653227380962	7.34965318740764	8.0377414592093	8.72740991192877	7.94478959837112	7.94912115072922	3.82314828051212	8.70107452157456	8.03198035780648	7.13745623088445	8.0588582639565	7.79027072168626	7.07220195216633	7.37286975914673	7.98107004079794	8.12154894453446	7.98543525953543	7.87897566313465	9.04440102589641	9.39430284260047	7.40893338346291	7.36278409779324	8.45990739352057	8.26467783239003	7.68877715646031	7.6928560278672	8.3179758993082	8.79812184761823	7.48514666114869	8.7371014017097	7.33976271616158
COX6A1	12.5518337280441	13.0793729317299	12.8668714466302	12.8228676386631	11.4221014099422	12.0656483904222	12.1079260753463	12.6649560449815	12.8668714466302	13.0569751043193	13.4958620929363	13.0569751043193	12.3509405342398	12.3069078691818	12.5237725613426	11.6121539782252	12.3418624049402	12.3418624049402	12.5038074816433	12.8954162956175	11.3366422518879	12.6722244585726	12.5237725613426	12.3478314249458	10.9641686512022	12.3196858772258	12.8288225615029	12.6516337122531	12.5066065210878	12.3899115234423	12.5038074816433	12.5437193913562	12.2589944951703	12.076272211434	12.4358263285433	12.2691016007991	11.1737228505171	11.8397033746982	13.2968153850366	12.4432155884715	12.8954162956175	12.5553992581722	12.8621311928705	12.5553992581722	11.2593616205978
RPS23	13.2764770960728	13.5274782631132	13.672464260789	14.1038902273724	12.3000722179562	14.028708605498	13.9209794870113	14.1367131986574	13.1389892493383	13.4958620929363	13.6999615313597	13.8431768513459	12.8111865658823	13.2137974434048	13.2626422274753	14.3138019604044	12.9625084876015	13.0368054723653	12.6309779942648	14.1819212611017	13.5612228829132	13.8263995788896	13.2065084908454	12.1647021826153	12.9960723699756	12.8020242358036	14.3653232719404	12.9281136030788	13.7540894092401	13.6597621070624	13.5707522457523	13.4732939176192	13.9209794870113	13.8263995788896	12.9391335210043	12.110433785119	12.9173608904606	13.5274782631132	13.9726974975475	12.5702047138062	12.9321824850991	12.5133516855982	13.6874095703688	12.6213475566099	13.9209794870113
RAB14	10.3370119985481	10.4326427145681	9.64292304172869	10.4893988232304	10.3217209902404	9.52268376577773	9.52756296057512	9.92487167391303	9.94708927479038	9.83609929819685	10.0328897808966	9.97044922083986	10.3465853821016	9.69156152348473	9.65241305550276	9.58187904615849	9.65241305550276	9.19928052309496	8.94626444960963	9.75890388509488	8.99563575431489	9.30706097525417	9.40032779198765	9.66913407304335	9.28124541968436	9.72470953465738	9.93114023576381	9.49253197288481	8.75782172724023	9.11666912942005	9.99686155955328	9.93857068390748	8.60234623980256	8.68570043440277	9.76748564553305	9.81365437345513	8.86506117731982	9.10138329672732	10.2444833084089	10.1510272243842	9.85992338179192	9.99523016518244	10.0103565624247	10.447382152996	9.32123414244464
TMED10	12.0547946539869	11.8414751359467	11.9030831009976	12.0430836595103	11.7480586585959	11.7499674283071	11.5244333921499	11.2514318867936	11.6081376782472	10.7464065197785	10.8736534364869	11.4118426583149	11.9251272117391	12.1888809833704	12.3594148630232	11.3645210653762	11.3524773534357	11.1236983717664	10.8924897431403	11.5927040017523	11.3016728186866	11.6875452191888	10.8483882308736	11.2054856580673	11.3094328664571	11.367675602158	10.9533151810442	11.7202737147513	12.4129657470621	12.5702047138062	11.1366086609288	11.1737228505171	11.5304039441143	11.7298784981967	11.6831242384822	12.0286078981318	11.6812453920697	11.4315801004671	10.924506336893	11.503885783231	11.2654944590326	11.4066618214577	11.6996793732347	12.1022206049704	11.367675602158
VCL	10.6869189733275	10.3848806843095	11.0241041378766	10.7558729214999	11.0481682642704	11.5733602379714	11.350798871735	10.3889793214625	10.4315318553197	9.98454648984127	9.65159092442414	10.5003764684385	10.7025531073139	10.882059003703	10.8365188538488	10.9381884526778	10.9337073393835	10.6312064698897	10.8696900625637	10.2841089972664	11.2309564100833	10.723531145708	11.9698458339837	11.2930717802126	10.9428804396495	11.3033482086227	11.5244333921499	10.8672867286387	11.4526558169122	10.7771929207859	10.7295443033662	10.9641686512022	10.8285361310632	11.0348932946992	10.9843921179082	10.959484161653	11.2221237079611	11.0982886332958	10.7830117247023	10.8353516251317	9.63819241862552	9.90258385132757	11.3149600964789	10.5044678956915	10.8696900625637
DCTN2	8.81454458695651	9.73314591262693	8.62265174310116	8.81747239861203	9.68213186630736	7.66337652310546	7.76947529263356	9.70352497826704	10.1137585175744	9.13741909584433	9.36911060859844	8.61797625473844	9.63745244056962	8.2081553430256	8.56934867047861	9.09635787140552	9.29696847969117	8.52913452688145	8.60234623980256	8.64563614688466	10.2848131543332	8.57870651983896	8.50629012969108	9.453266953102	7.72684808200867	7.52394730136728	8.91640428935134	9.8607132864244	8.45151251152234	8.74983412716238	8.75539501923281	9.15541008528798	7.90956973702604	8.03016214765598	9.27164076961464	9.48255623355442	7.74468243245892	8.11714815097694	10.0345138533904	10.3881072706635	9.20361631942004	9.59663385220114	8.7860058264521	9.68289263884361	9.22782196561482
RPS4X	13.8801632048077	13.6597621070624	13.6485842095965	14.028708605498	13.6485842095965	14.2288719235002	14.2569180599773	14.0076976307676	13.8801632048077	14.1550880779753	14.1367131986574	13.9400490693395	13.5169066653092	13.9400490693395	13.8015534622708	13.7695190141706	13.6597621070624	14.028708605498	14.0076976307676	13.9726974975475	13.3829941734588	14.0076976307676	13.8015534622708	12.9625084876015	13.6597621070624	13.7134637722681	14.1819212611017	13.8431768513459	13.672464260789	13.739934884357	13.9534543990758	13.8015534622708	13.8599232115836	13.9534543990758	13.7134637722681	13.392387119786	14.281858649279	14.1367131986574	13.9534543990758	13.7134637722681	14.0454513965155	13.9534543990758	13.9866983155466	13.5169066653092	13.0093080484274
DEK	11.4613686255004	10.8212610549658	12.4686597797842	12.1315997039647	11.0424148016373	13.0569751043193	12.9558241311704	12.8780141735875	11.8032312911023	13.2224275874283	12.9960723699756	12.4064956616363	10.7383512384431	12.3107447440604	11.7539277151777	12.7685814118477	10.9145969121115	12.1976163687089	12.0457440486082	11.9795206166015	11.0893278391501	11.8414751359467	10.4616579101897	9.97449716638431	11.9724152828538	11.8301670945696	12.6688586807934	10.4045926369459	12.6441259889162	12.7281749632226	11.986610189358	11.470901221021	12.703432257736	13.1605392705122	11.2309564100833	10.7795207978511	12.9114897610426	12.6309779942648	12.0186015597898	11.6831242384822	13.2137974434048	13.1766185144086	11.1417967548566	9.3175525712108	13.1264811783805
CALR	9.76517462578118	9.51073500775826	10.0008646616148	9.50899854624528	9.75161031815589	9.75161031815589	9.66989054374651	8.27623578040612	9.1705187441293	8.77944389624564	8.63385301916087	9.52538482130512	10.0103565624247	10.4616579101897	10.4315318553197	8.14997716325145	9.55397841546899	8.93926790524151	9.22146437197635	9.74604675064047	10.2200077717345	9.3487321044174	9.86999241199154	10.3671836223748	10.3031966809026	10.3226867135702	9.27465443014078	9.81222401759007	10.0297959235591	9.65010463396878	9.04671292203852	9.06779668230347	10.1604794824796	9.82412016086155	9.35329928177568	8.98262662946196	7.97861741474813	8.33189563915396	9.02671038714531	9.22726252000829	8.96760181218425	8.57990490150148	9.94192674230319	10.1722273680781	9.38878899355552
RPL8	12.6688586807934	11.9224871293531	13.6999615313597	13.6874095703688	12.3069078691818	13.0445095855607	13.1319487316644	13.4019572689951	11.8815307994713	12.4728873232807	12.4358263285433	13.538265647763	13.1766185144086	13.6999615313597	13.6999615313597	10.531456914539	13.3226291767051	13.6126116420504	13.4229684225309	13.8801632048077	9.61710756596927	13.5495654863452	12.7343660929991	12.0918590820547	10.3710756134979	12.1236258426679	13.1990507874186	12.9173608904606	13.5495654863452	13.7540894092401	13.5612228829132	13.2418750020944	14.1038902273724	14.2569180599773	12.9902360042585	12.9228475172224	13.0308003659584	13.2764770960728	12.7960394666428	11.6139168866315	12.1615977129346	12.0322446372598	12.9021602741165	12.9391335210043	9.62703818777315
RERE	8.26992593533821	8.72082581882571	7.80619722982277	8.13055352239879	9.07166770443866	7.89690912365661	8.10278226630327	7.58492607328591	7.46176043296002	7.20467620696294	6.89617825452571	7.74016591045825	9.17117462704962	7.49017413982543	7.87495148057265	8.71784360767668	8.97051580282285	8.50192108994777	8.95150132631764	8.54702142398152	9.50308419372242	8.19181505429821	9.00304458587035	9.93114023576381	8.64854418808224	8.67356326287769	8.26250405460239	8.9852329767097	8.14041598276799	7.6267257969831	8.53505276254498	9.03466570658195	7.76570576468226	7.56135637570202	8.06928696992163	9.04319581926499	9.2289620050368	8.64748045632039	7.28640786256704	7.96290455634956	7.19794197310103	7.5978322094714	8.97694016569284	8.89651325941493	7.88890251639102
HSBP1	10.8696900625637	11.7585460716585	10.3570903335026	11.1236983717664	10.5950307333115	10.5838227035527	10.6370133001019	11.5733602379714	11.233776994966	10.9007610525723	11.040053674936	11.1581090636508	10.9454109199072	10.1345858282163	10.2359583469055	10.4220733153389	10.9852654509925	10.4520769159427	10.6581417150816	10.8748900888845	11.9298867158698	10.4503438972201	10.403773253639	10.7372026074715	10.2208281639583	9.78229155123052	10.9519396144105	10.8696900625637	10.3671836223748	10.6405833992887	10.7549145719655	10.7103736234249	9.69316448845482	9.74678804199936	11.2827602278188	10.7915616278711	8.81747239861203	9.02556813957636	11.2149624638009	11.0424148016373	10.6848466144829	10.4864461939714	10.9216260017255	10.9852654509925	10.9987906752187
HMGN1	11.4462600405714	10.7591489615492	11.1417967548566	11.112860936002	10.7692320002852	12.3594148630232	12.3594148630232	12.068731513084	11.6477686099692	11.4544275018473	11.3703502718635	10.9392149638432	10.3362190500802	11.8724441154846	11.5949995632605	12.0350169281597	10.5560278851824	11.5788515358922	11.1334732711017	10.9007610525723	11.0161421681556	11.0671479516983	11.7073966969359	11.0757413190739	12.6016131568665	12.4432155884715	13.0645388513949	12.2980025279105	12.7745567542874	12.8337433272117	11.5415751106477	11.233776994966	11.5898437954525	12.2003339712369	11.5733602379714	11.0593715025657	12.7745567542874	12.0186015597898	11.7499674283071	11.7090685310248	12.4321662022667	12.3965175841895	11.1678686299835	10.5950307333115	12.2333124725921
SEC31A	10.7058159518676	11.1543420786852	10.0794181859155	11.1652578260455	11.7239587599388	10.9745256179519	10.9912430617388	11.8170958033237	11.950877471481	11.2445876471875	11.4883108457256	10.6969050073884	11.112860936002	10.6981826608855	10.6783522937487	10.5044678956915	10.7581992898427	10.0794181859155	10.4230800177027	10.3493365891789	11.3120554968272	10.5610656547083	11.8397033746982	12.0889540276207	10.9533151810442	11.2639291325169	11.3887635069528	11.3542008408708	11.4445830616492	11.2858574238023	10.5950307333115	11.0039954371741	10.7581992898427	10.3062736609254	11.291786341359	11.1884329039479	11.1214018866685	10.1456264669538	12.0430836595103	12.1400327889745	11.3869323431719	11.3954372990115	11.2278756405838	10.9987906752187	10.8777542878529
GLUD1	9.97613703374051	9.74678804199936	10.3736174612089	10.2094437630395	10.5807070008427	9.56658634875414	9.4450169851848	10.4662413216606	10.6514698397262	10.115155792888	9.77410394128562	10.0755568282678	10.0499705979449	10.0126872011916	9.86458352896835	10.2023044874354	10.1197546265831	10.3650011434052	10.8016517916272	9.84109021509319	9.14385186868601	9.59732144919995	9.40483446654743	9.75507131608684	8.96653227380962	8.91881754455328	10.0794181859155	10.1317901380208	9.82040889948513	9.79900993047075	9.95788253983806	10.1317901380208	9.57767560304998	9.51874401575786	9.7580492620255	10.2519636365889	8.92292113536558	9.09842093053937	10.722648720123	10.8685408168965	9.38746962039612	9.29441620224365	10.1545767686217	10.1116753388044	9.6138990037344
MLF2	10.883490211491	10.4148125963341	11.2529179399954	10.2101346661229	8.99740256539915	10.4071480153185	10.3599373740116	8.2938099419531	8.3043646842795	8.15501789982802	8.02227389624954	9.81139941097905	10.1914228455935	11.0387840462753	11.0906109901528	8.61967777318391	9.76229147334985	10.1648711288362	10.1174322684973	11.2761724896482	9.52062157296883	11.3919435016726	10.1747473566085	9.98694241809104	10.7692320002852	11.6259916295057	9.19351307951762	9.49132464298311	10.0755568282678	10.0683471990033	9.86847055251574	9.76956318770971	11.0893278391501	10.3217209902404	9.95869313732118	9.69316448845482	10.8187042955096	10.6031243815592	8.49870039594968	8.21949491252547	8.38161529720459	8.60661092543801	11.2701542631619	10.8720478667428	9.27708237943734
ARPC1A	9.29224276850019	8.70338505682607	9.62574115509907	9.47649874668994	10.6134461133517	8.91814233897217	8.83460608105696	9.7051035935561	10.0755568282678	10.2368426947321	10.0764341965167	9.25630721385733	11.079395744569	9.65467750435842	9.87378916892991	7.82163264346349	10.2530655147278	8.87656400095916	9.31990795259101	8.70715929585574	8.51051550257751	9.67580057570529	7.75880671985359	10.5902229166227	8.65521432871591	8.27051296222164	8.50507920679917	10.2807863049154	9.57307556592904	10.0017627887361	9.43523430203131	10.6969050073884	9.7132318290224	10.6656209396892	10.2136863407466	11.350798871735	9.55322592209983	9.83707571639917	8.75674287278312	10.9582373210547	9.72309475110547	10.0196569474898	8.89350136468618	10.09908069221	8.03325899330171
CCND2	9.80405424190663	9.61576289420797	11.2677941668895	9.58573750001953	8.37344602499266	9.56176865610186	9.52337257880691	8.50507920679917	8.01315761958893	6.83731986133953	6.46747941999072	8.76806693717129	7.9407150123036	11.6917834826552	11.4741538128684	9.35841825052475	8.82817181521438	11.1347512477193	10.1697003830464	9.67580057570529	9.41453325358284	8.10001179982567	10.0038761493868	8.64681326802076	9.09903474197382	8.59686151356132	8.93662251528838	8.11714815097694	7.78705933309076	6.97499722950013	9.8637629346124	9.50977884626842	10.2127736960597	10.5098371457295	10.0942482794205	9.4330221148604	8.69253145710413	9.41777562027257	7.99283556199395	8.28446648222025	7.31331737076218	7.18345858344717	10.1930876395054	9.24663588087297	9.84173619706444
ATP6V0C	10.233485369821	10.3745347379244	10.5712729641307	9.74123271178888	10.3540610284848	9.29631991941569	9.14735437928918	8.16549183928689	9.21857666799995	8.64000731543572	8.71120895804531	10.1977006458797	11.1204835935826	10.138946134224	10.1197546265831	8.80204274390258	10.4335819034484	9.84316497315719	9.99944062711224	10.1224179470482	9.58702698851471	10.2260241219343	7.74888590930767	10.3937427244622	9.3494656174825	9.71766551152422	8.93085650928341	10.5730749502683	9.21538385159662	9.42168867665818	9.90258385132757	10.02183815775	10.3889793214625	9.43944193227941	9.4330221148604	10.0887022777079	8.72011577754039	9.11304363516768	8.85425939908955	9.66160523712554	8.8266486521208	8.73871663727718	10.474079171789	11.3777917931032	9.15730406439357
IMMT	9.21463380613584	9.19600347330985	9.31873758890913	9.21655475848777	8.95270009958149	8.96217565713771	9.24663588087297	10.3840161384925	10.3249812674669	10.7395322320834	10.6761868775029	9.93938367984779	8.76806693717129	8.64969490770548	8.39765141700997	9.39839664702316	8.93043172323062	8.9545363816982	9.05088178246575	9.36296273458705	8.62808186852734	8.82104960889515	8.86328094273235	8.388216002672	8.43429274554617	8.62545559997541	9.91869043702592	9.0695099897115	9.56240253432679	9.22208145483618	9.37669286260345	8.91686618852717	9.50477235402444	10.2855407202316	9.27830300893094	9.02848487757309	9.35796203757877	8.92292113536558	10.1215076514948	10.1088935696336	9.97844503958217	10.2519636365889	8.68273030951776	8.39765141700997	9.64469393137951
SSRP1	9.05425958889426	8.02721472046024	9.90258385132757	9.11900932211929	7.92767259705919	9.29081341190655	9.41114696946719	9.06295341413571	7.96240687505457	9.49535813178876	9.38096946694987	9.04671292203852	6.65067767494565	9.7051035935561	8.86954023434806	7.06207192323036	8.26878326256247	9.21409162778391	8.77944389624564	9.15343499963098	8.03137511364376	8.88592410458909	9.20508360700473	6.03734931866912	8.79864032625841	9.20508360700473	9.04319581926499	7.79757606971373	8.47559935869035	8.91881754455328	9.3853434954499	8.35595455198987	9.97778524310043	10.1088935696336	8.40842603638726	8.04603276176748	9.25084619430678	8.96458181475439	8.92953109878157	8.50731963761999	8.77887957550972	9.09403472290482	8.45317228393936	7.42392830767421	6.83673749770134
SDCBP	11.7280700405592	11.2858574238023	11.503885783231	11.7342306857817	12.520039469615	11.9354980193614	11.9533359587311	11.7735659037467	11.9200110195405	12.1944957522392	12.4396270194249	11.6761273515346	12.4098351136348	12.1139445922775	11.6199920568985	12.2913595081983	11.7298784981967	11.5861535252413	11.7674501475135	11.5604289315951	12.1944957522392	12.4172729570056	10.9542859018581	11.7113955981699	11.6021018563127	10.8285361310632	11.0441575003764	11.6682013520249	12.5518337280441	12.4756374355522	11.6812453920697	12.2166166156737	12.4935708600415	12.6481912270738	11.0506389317499	11.8912788621932	11.235650739535	11.3524773534357	11.2221237079611	11.8878324431572	11.713238427082	11.2205307589364	11.7694901358673	11.7652870252968	12.2661131080497
FUS	9.51940182321267	8.14636458136276	11.2608899339397	9.20695545281482	7.81979636868825	10.7538410961922	10.5763682779581	7.60973630687294	6.84721192785577	8.78489533776019	8.78228602427573	8.96653227380962	8.23471451507536	10.437911011811	9.97357154485107	6.76041357291493	8.61157347261413	10.4984715920439	10.168133749617	9.87769411097609	7.10130464227503	10.358996250415	9.15269865178885	8.21134551763105	7.62801188460427	9.67455715733227	8.24984666442022	8.43245877204585	9.22595001964432	9.65533344131367	9.92274311080323	9.13210018300192	11.1305949242868	10.7383512384431	9.16041706527382	8.46966574906199	11.2236049988583	10.8639894331829	7.74468243245892	7.31564188306616	8.34579821223263	8.35201383407297	8.67111285524886	9.05498277500666	7.29724441631612
CLTA	10.7510809836984	11.1797084531668	10.3998293987179	10.5623432775256	10.8392265843123	10.1464658563768	10.1197546265831	11.373117951267	11.3919435016726	10.6416586779971	10.7983146584699	10.2626288287553	11.1417967548566	9.63239301528885	9.99523016518244	10.1300572886458	10.7795207978511	10.6837483403559	10.7058159518676	10.3012387157641	10.7623101506581	10.3267676513553	9.64050672669909	10.7771929207859	10.447382152996	10.6392621203608	9.80267204241287	11.0493096625102	9.06428411568001	8.91640428935134	10.4816748193627	11.246299426246	10.0999396441185	9.64715148741867	10.6869189733275	11.0543446258704	9.52000990471098	10.0416958266176	11.3968999217636	11.4337624233912	10.745281765906	11.045750395534	10.4641270157611	11.183763003094	10.8672867286387
SEPHS2	10.5591336370958	10.8403053286359	11.2112359946844	11.3580559935509	9.91040510169077	12.5271041519149	12.5483687779094	11.7014157228221	11.771756996726	12.1139445922775	11.6996793732347	11.2842339443438	10.2749795316943	11.1514238313776	11.2624593223828	11.2445876471875	10.4670939485679	10.8450177129493	11.423467055264	11.4015341645154	9.11179838236024	10.8053827675979	10.4580953484325	9.75730665707093	10.073216942668	10.7623101506581	10.7830117247023	9.78814937097189	10.7717984887281	11.4390772221885	10.8720478667428	10.7938810433899	12.110433785119	12.1916438777349	10.3051702819806	9.78461657677232	11.8769692676531	12.0053778200157	11.7609349899096	10.6322223918045	12.2029304372552	11.8430488332179	10.7581992898427	10.3710756134979	9.7073227565568
RPL31	11.7945279060374	12.3965175841895	11.7480586585959	12.4244591566065	11.3273326028876	11.722219366399	11.7183062720654	12.7503718981751	12.4462776666895	12.3163975126163	12.4728873232807	12.453043170136	11.6502038106899	12.1455958447183	11.9657097037176	12.6931682545114	11.7342306857817	12.0322446372598	11.7160929450895	12.4277831657619	12.3509405342398	11.385432265496	12.5518337280441	11.5317718945572	11.390212893743	11.6339928270008	12.8076293027478	11.8351529301807	12.2691016007991	11.8675358491283	12.2266221686213	12.0971229466072	11.6602425374562	11.3458044067221	12.0286078981318	11.0906109901528	12.1703279662865	12.110433785119	12.8337433272117	12.0204359177451	12.0629045425729	11.8328681123075	12.5518337280441	11.7378778733837	11.8282170444658
UBA1	8.90623955191187	9.56109716167194	8.83108859395971	8.89549983683754	9.2363505941938	7.77915615057461	8.5739249891884	7.94298674853831	8.12794136517429	7.33635848226164	7.24551309316227	8.96760181218425	9.7861559834452	8.52181775726669	8.01897880697862	8.16027853878149	8.35830696386602	7.56243441856538	7.5275738898494	8.80150928633381	9.20811791384572	8.67781219065781	8.01621000457028	9.57767560304998	9.57571483927014	8.17097801609903	8.55611820660227	8.67491293775569	8.79812184761823	8.64504283422948	8.28329017462451	8.07690277690331	7.55904700065524	7.0824972374561	8.077496533752	8.43649358552117	7.88604209140203	7.00012362920549	8.4335967591174	8.33383340820951	7.79413586302663	8.10818585130211	9.30639550605788	9.95714637407195	8.78996815418126
ABLIM1	12.5649623206871	12.4244591566065	11.5624178211305	12.5936320213579	13.2626422274753	9.19600347330985	9.84549986795996	12.3826896100528	12.7960394666428	10.8149990269455	11.4526558169122	12.4098351136348	13.4637091389652	11.9251272117391	12.4644205916363	12.8395913533846	13.1913625093529	12.4206779037194	12.5904066327479	12.1849935194916	12.5391469162025	10.6824988438165	12.288552931455	13.3455812737433	10.8959924294111	10.4484709429858	11.50138051708	13.145976642995	9.64535583601112	10.3950866325341	12.5347369777394	12.9902360042585	9.67645841856739	9.88642720276627	12.9841863887797	13.4732939176192	10.8285361310632	11.6056991916535	12.4728873232807	13.2224275874283	9.1899442151456	9.66530341448891	12.5702047138062	13.2968153850366	9.94028197971709
ALDOA	11.6741960246369	12.0139224489883	12.4172729570056	12.5347369777394	12.5306079319503	11.1737228505171	11.0214303188103	12.1647021826153	12.3539175827808	11.4840553385388	11.8397033746982	12.5237725613426	12.9062719561553	12.1555411583601	12.5978272421073	11.0175472497913	12.7797268165104	12.0286078981318	11.6245532175333	12.2589944951703	12.0517845938085	12.1371110934761	10.4264924479078	12.4206779037194	8.3552627594581	9.9798644783224	11.3542008408708	12.6931682545114	11.8374999601572	11.8607317793499	12.4728873232807	12.8171505572415	12.683777877528	13.1389892493383	12.3339559551502	12.6565526300164	11.8351529301807	12.2333124725921	12.2560914310783	12.791341658558	12.0286078981318	12.9391335210043	12.2135410619895	12.5391469162025	11.359688483752
PPIB	11.6539236497118	11.7160929450895	12.8566309145801	11.3919435016726	10.1282235544633	10.6686597563545	10.5643078076537	10.99405459905	10.358996250415	11.0376260063967	11.2112359946844	11.2677941668895	11.2995689565535	11.0951812363639	11.550898380109	9.74419678259734	10.83794037535	11.239310638041	11.0025449431565	11.9551381097581	9.47517264163789	11.5493156141271	11.3690960767282	11.2899049811811	10.0810640825711	11.1250297640025	11.0566323569355	10.8593017952554	10.8959924294111	10.6504375904829	11.5967150579326	11.0161421681556	12.5863286467392	12.7960394666428	11.6640173890841	11.1556214047738	10.6474003721089	11.2278756405838	11.3475275467154	10.9159187230806	10.7360981465608	10.8810444662133	11.9174529203831	11.3415751030945	8.70931727884546
SERP1	10.1046422986029	10.4193206746931	11.0025449431565	10.4019301127772	10.9057828978633	10.7717984887281	10.8720478667428	10.5412971504248	10.9542859018581	11.5335081076871	11.9030831009976	10.4371557483269	10.774037887472	10.0699737729333	10.4055257564873	10.9370446461608	10.2127736960597	10.0256012549054	10.2297536430007	9.3965416857367	8.92533983884472	10.6360404792223	8.88224162667522	10.3793289338675	9.46538008798082	9.76956318770971	10.1722273680781	10.4326427145681	10.6247063219586	10.3512344387118	10.1940717102139	10.3881072706635	10.7938810433899	11.2842339443438	10.8450177129493	11.0070473036601	10.6664605648766	10.5109067728194	10.1494995061719	10.8450177129493	10.677357278238	10.6869189733275	10.0590671135613	10.3754962352189	10.2297536430007
TSPAN3	10.6783522937487	10.7692320002852	11.0295008259712	10.3950866325341	11.1114581468577	10.6059961026707	10.7958753170955	9.39600834266331	10.1088935696336	10.0297959235591	10.2234166635733	9.88706380759964	10.7306847306663	10.2953890196765	9.70429241795292	10.2208281639583	10.6370133001019	10.1224179470482	10.4825237091303	9.75309084240045	11.0080956424828	9.90969563359178	9.41319890227817	10.4503438972201	10.1502381587086	9.45798772866192	9.87378916892991	10.4264924479078	9.37175049346409	9.52538482130512	10.0477943561552	10.5752153079371	10.1528251302521	10.5348776527196	10.9533151810442	11.112860936002	10.4090463620766	10.5273596572507	9.41114696946719	10.2461478726616	8.65018335567032	8.60609931244395	10.3346893764735	10.4345525330587	10.7146841279954
ACTA2	11.0200299311034	8.83647375242661	8.98204665351949	8.13543029799947	10.1345858282163	9.50686889386688	9.33492905242084	9.07409522692424	10.1628853711582	9.53474976659807	8.91116622963803	7.00401055197339	7.69798081370269	7.86019829298429	6.73089665661776	10.4193206746931	11.5624178211305	9.5282850202893	8.8316470823066	8.11870242944123	10.3719807386907	11.4511193884152	9.65080851226571	11.5437635745191	7.04897262927765	6.3680152199098	10.6648390271198	9.09510214748252	9.41846119024938	8.13122496968201	9.37786135509799	11.522386789875	11.5437635745191	10.4759913037318	10.8403053286359	10.6717831613717	11.6897527596754	11.9698458339837	10.9392149638432	11.3968999217636	9.23938496572748	9.7501263688841	12.0629045425729	9.95869313732118	7.52394730136728
PPT1	9.90026114047997	10.3258061741693	11.3239463130175	10.808523118347	9.66853859434897	11.1593712173765	11.233776994966	11.8954364719949	10.7476382143293	12.5483687779094	12.0603837530534	10.9999767471391	9.01394957072264	10.8651617743105	10.382271627348	10.2376855110115	9.82965284280787	11.131977302388	11.1924162082472	10.8353516251317	9.35841825052475	11.1884329039479	10.5932462577485	8.60234623980256	10.1098974807806	10.4230800177027	11.0951812363639	9.86919218679708	11.6502038106899	11.5714422005401	10.5392600130667	10.1870360341268	11.4560415916488	11.5733602379714	9.52401404436692	8.8492808969212	11.9577689844596	12.0162220593437	11.4297989095013	10.5807070008427	12.5163802598033	12.3264312790383	10.6454902480544	8.8786151243081	10.5950307333115
TAX1BP1	10.6050765192675	11.3094328664571	9.72377527548966	11.3489935815265	13.0445095855607	10.7427822671031	10.6591784599437	11.2677941668895	12.3995944899529	11.5696864723547	11.8328681123075	11.0757413190739	12.2726905424285	10.4248371804128	10.7488844009715	11.0922919954496	12.0943911822821	10.8984970467888	11.0770311586265	10.0032038900104	12.3163975126163	9.93198936608409	11.373117951267	12.7640040872301	10.70458145748	10.4885779301553	10.9605606870062	12.5518337280441	11.2608899339397	11.6199920568985	10.7194035710236	12.0109307502711	9.95944057237727	9.41057925643929	11.8256267293729	12.2792400384544	10.9999767471391	11.0335837126015	11.6578632004319	12.9062719561553	11.8794453811593	12.1425149952614	11.4066618214577	12.1346696457533	10.7868268222797
MDH1	11.0348932946992	11.0936581418668	11.6779995887321	11.742156037544	10.8810444662133	11.3415751030945	11.4374499300398	11.9332146392158	11.2677941668895	11.9200110195405	11.9657097037176	11.5806718623175	11.3253741989558	10.5879757387738	10.5703079451275	12.1916438777349	10.9417054061942	10.7830117247023	10.799312182399	11.19552467908	9.65533344131367	11.3062950799557	10.0707892003434	10.0896404616651	10.5730749502683	9.78461657677232	11.4560415916488	10.8004511399714	11.0012355135276	11.3381435292509	11.3475275467154	11.423467055264	11.4899624624398	11.8631795269782	11.0870018618784	11.4015341645154	11.3887635069528	11.5825193061668	11.5570212145379	11.4722946991025	11.6245532175333	11.6726302553959	11.203019255403	10.6664605648766	10.4848891124639
PDHA1	9.74604675064047	9.5650586313414	10.6312064698897	10.3864904432378	9.23329523982776	10.3660874043497	10.382271627348	10.4302189332814	9.71251275173726	9.50752803200979	9.30435643267844	10.1922262522905	9.50477235402444	8.78368033825745	8.86147606097417	9.3415486496816	9.31415727143258	9.453266953102	9.17413283177238	9.86919218679708	9.19351307951762	9.06779668230347	10.2111276482161	9.09205846993896	10.5763682779581	10.5838227035527	9.86919218679708	9.63462733425748	9.41707965415701	9.63091021994575	10.2566796495352	9.62140512135442	9.03220160868379	9.16980381001567	9.57767560304998	9.49132464298311	9.35908499496066	9.78384407451987	10.2406753039389	9.70035553469396	9.4330221148604	9.48255623355442	9.69606355621261	9.38931566657976	8.72182592713342
ANXA6	6.60615362156673	5.3030857350226	6.2248203553529	6.35774662336164	6.61105600227458	7.99996312256809	7.5823408537306	7.04710758658634	6.12035088783174	7.07157810974864	5.67876052558199	6.71602590267201	4.30235585305492	5.81525112825113	6.107334825067	6.10507591725148	7.26591287161494	6.73491386276774	3.0258181290968	6.32605395887462	3.28059061251942	6.75803159545583	5.47046455854803	5.62686835035157	4.80336040792008	4.28169084463583	6.89617825452571	4.20580267549197	6.8803378850893	6.46498685540996	6.36680264209589	7.82163264346349	8.19589150579764	6.93144543435922	3.82442051737867	3.97705204069786	7.72067097035618	7.51938926558178	7.73173021321975	8.06977827804557	7.63775531790558	7.06271604011519	6.8698311725793	5.75483807022611	4.52655908498802
CD59	11.2514318867936	11.9174529203831	10.5980331551261	11.0856000153023	12.3509405342398	10.2349890176334	10.1970016783997	10.8258753691452	12.4935708600415	11.1593712173765	11.4576947961755	10.2191741839334	12.3303258386504	10.5989184587853	11.235650739535	10.4326427145681	12.3339559551502	10.2461478726616	10.5940523783629	10.6237472756143	12.2451697689587	12.1703279662865	10.1190398690168	11.9577689844596	9.53977776421453	9.23433295643265	9.73314591262693	12.1163949016596	11.3381435292509	11.3094328664571	11.1797084531668	12.3069078691818	11.1167040272007	10.9987906752187	11.6996793732347	12.4032108537828	10.5684602702839	10.2832071442568	11.2040981078345	12.6886743336997	10.6109917874361	10.6370133001019	11.3366422518879	12.2560914310783	10.0118906810271
SERPING1	8.26250405460239	7.4411452376363	7.89800835466842	7.61541359445134	8.17689526720027	7.72121058566961	7.03754002259232	8.64443946184018	8.22726291977491	9.18156349559652	7.75462071592086	6.18752288349569	5.5023832544525	8.04337170039355	8.76989660766104	5.00728873895345	7.28746523440266	7.97541359027905	8.23982074907814	8.40783607175039	6.96128861890403	8.93858867655336	7.31275498168121	8.34230372621506	8.68959054791678	8.40699254364661	7.81093818618281	6.78968514759669	8.67981235525462	8.67781219065781	7.17917842628413	8.38378844032101	10.9687502966498	9.59409764993278	7.54732780934452	7.49193100248259	8.65688962721795	9.02785992191256	7.73225660505483	8.3486607508817	9.22595001964432	8.5885464178147	8.60661092543801	7.85441603626336	8.22461541754957
PSME3	9.18214828903721	9.57505443464352	9.23883118335432	8.82497408834656	8.70217712988124	8.84693909287885	8.95014349650009	8.45871972843784	8.81408552778054	8.57610456733281	8.99563575431489	9.22068874751644	9.03916748607391	9.453266953102	9.62140512135442	8.71120895804531	8.71014401211957	8.43598827108061	8.4314021137783	9.28012008764545	9.06500170681017	8.93043172323062	7.98650463190077	8.55251676096458	8.63760178953406	8.53262592143439	8.36064206273368	8.86720214882518	8.71324187144659	8.64681326802076	8.68516710604609	8.3344434058431	8.83697080102124	8.45808202400734	8.4942102976013	8.65307196011448	7.70106807592798	8.54872846550516	8.84269161413122	9.03573279822442	8.59733660058765	8.65264677864031	9.11588745853419	9.22208145483618	8.97761367106794
HIF1A	12.3995944899529	12.288552931455	12.9960723699756	13.2696455622431	13.2868414115583	13.4857229206257	13.5707522457523	13.4732939176192	13.7266038028493	13.7134637722681	13.2764770960728	13.0025053685896	13.0445095855607	13.6597621070624	13.6354267503533	13.4019572689951	13.2137974434048	13.3312182051521	12.7685814118477	12.1346696457533	12.6931682545114	12.2857796755674	13.0093080484274	13.1529207302113	13.6126116420504	13.8599232115836	12.7281749632226	12.9021602741165	13.5809449499805	13.8263995788896	13.1990507874186	13.1319487316644	13.672464260789	13.6874095703688	13.5056935523999	13.3226291767051	13.4732939176192	13.2494903821751	13.4637091389652	13.5056935523999	14.0816505384766	14.0076976307676	12.4321662022667	12.8468365876927	13.7540894092401
TRIM28	8.26204242453694	8.57333856067976	8.49073461489004	8.8895418830334	8.35894698471031	8.6970910733259	8.95759026021437	7.92125677488235	6.18451314281377	7.58817495559585	7.54010953305514	8.57923875536787	8.18463654426803	8.85182757039769	9.19928052309496	6.52429730417659	7.56916226865542	7.99594052308571	7.84387226016642	9.65925465186587	6.3624186293883	8.2816011858171	8.20877654817834	6.89535861273078	8.22849160771891	9.35796203757877	8.1251337954291	8.27451660146092	9.38931566657976	9.14925439506145	8.16788755546359	5.990582278039	8.2710247301154	8.47979561783779	7.2994366320129	7.45058453493888	8.95305633447593	8.93304508772024	8.01042699559653	6.93201020837397	7.2538031871454	7.67863750051279	8.46344919348302	8.46770486020658	6.78724632809367
SNX17	10.0038761493868	7.76342165607593	10.0966356539511	10.1483570756212	10.127493931401	9.31823411867997	9.75372988361031	9.94028197971709	9.18029236927804	10.1215076514948	9.93499593778181	10.2234166635733	10.9370446461608	9.478014739222	9.51358316077322	6.45882908231087	11.099701476475	10.6341800355245	10.090428635407	9.71766551152422	3.50115991362794	9.45867182119792	7.72543762145341	8.58681065259232	5.230568374094	6.56927279485605	7.63775531790558	9.77410394128562	8.99327031344076	9.05310884400591	10.6183454039684	10.4798058332578	11.246299426246	11.4544275018473	10.7136442186422	11.6160326452792	10.6848466144829	10.8911113881333	9.51210985358795	10.2832071442568	9.47517264163789	9.62703818777315	8.24984666442022	10.3856263170767	4.98634375748558
IPO7	11.2205307589364	10.2919438909495	11.1593712173765	10.925809902464	10.024901109745	11.3187498985453	11.3149600964789	10.9676693060965	10.1995522013328	10.7406066070155	10.6454902480544	11.166382716518	9.69398990650497	11.6620632911958	11.1621948881661	11.4118426583149	10.115155792888	11.0121233496237	10.5481301761373	10.9697902638501	10.7103736234249	9.77875154058157	11.5624178211305	9.60168792593646	11.4661655675086	11.0846008182838	11.5152110709564	9.81139941097905	11.1499058387895	10.9912430617388	11.0348932946992	10.4184785121709	11.045750395534	11.0543446258704	10.4532128875886	9.53132943594127	10.451258320075	10.6405833992887	11.0469032314343	9.72054949880933	10.5838227035527	10.4407343186824	10.8639894331829	9.88197805671083	11.5541306196541
ACTR3	12.9321824850991	12.9173608904606	12.8516758847655	13.0929806330456	13.3649000458723	12.9391335210043	12.9021602741165	13.0093080484274	13.3044994318459	12.9625084876015	12.8516758847655	13.1216541476911	13.0929806330456	13.1117707839004	13.0569751043193	12.9625084876015	13.086936386707	13.1389892493383	13.0645388513949	12.703432257736	13.3543811418596	13.0793729317299	13.1838895954622	13.3649000458723	13.3829941734588	13.5169066653092	12.8468365876927	13.086936386707	13.3543811418596	13.2968153850366	13.0513374247985	13.0793729317299	12.9173608904606	13.0929806330456	13.1913625093529	13.0308003659584	13.2968153850366	13.1990507874186	13.0513374247985	13.2868414115583	13.0929806330456	12.9173608904606	12.9114897610426	13.1605392705122	12.6441259889162
CKAP4	12.6060665955315	12.1888809833704	12.3826896100528	12.520039469615	12.6309779942648	13.0308003659584	13.0025053685896	10.9297736071594	11.3690960767282	11.0893278391501	10.883490211491	12.449779997016	12.4032108537828	12.6103056301461	12.520039469615	12.7120271385441	12.4571383266975	11.0712146307944	10.2200077717345	12.7852706961492	12.3899115234423	12.1849935194916	12.3965175841895	12.4358263285433	12.4799486153859	12.1079260753463	11.6602425374562	12.3539175827808	12.2077694644193	12.3418624049402	12.5702047138062	12.110433785119	12.603839876199	12.0109307502711	12.2560914310783	11.4722946991025	12.1236258426679	11.9606403589613	11.3163441760542	11.7927399176805	10.6183454039684	10.6081094433545	12.4840768494857	12.5819545874857	13.4732939176192
AARS	9.57571483927014	10.0426060492719	10.6010647155399	9.54825190646388	9.53728809252658	10.2163830612232	10.4568803328094	9.4314097634449	9.2134433569801	10.0002341370203	9.62880105905859	9.73314591262693	10.1870360341268	10.7915616278711	10.6981826608855	9.19789174600924	10.0675428714901	10.4302189332814	10.2965084521171	10.2678856490459	9.82636582516043	10.024901109745	10.0499705979449	9.85552312700846	10.3908749102476	9.78741357623678	8.84043739133153	9.60747580239857	9.72054949880933	10.1674685499071	9.85095627419498	9.82713805071223	11.1101827419789	11.3432830455841	9.48523927072789	9.70275261301272	10.0536401194201	10.1258765873026	9.44568633435752	9.54634717449232	10.2241887195755	10.1878504697858	9.56735646325923	9.69762101729903	9.56312021294202
SSR4	11.481668645742	12.1139445922775	11.0469032314343	11.5658290289709	10.3908749102476	11.7280700405592	12.1425149952614	11.3290529660338	10.8258753691452	10.1446200411094	10.1914228455935	11.4202397040165	11.784700900366	10.7510809836984	10.9428804396495	8.85799494212831	11.6851004820175	11.7280700405592	11.9948218517174	11.4374499300398	9.89883269912767	10.53686053077	10.1995522013328	10.6504375904829	9.80915926578274	9.94192674230319	10.5158334567727	11.3273326028876	9.9327273795635	9.75309084240045	11.2406848508256	11.2732271584061	11.4374499300398	11.1042553469939	11.4962194410163	11.4596436789948	8.74117854826595	10.1666409342201	10.8041353342153	10.4532128875886	9.55018236566819	9.67580057570529	11.4374499300398	11.4221014099422	8.48841730418549
CD9	13.5056935523999	13.3044994318459	13.5274782631132	13.392387119786	13.3543811418596	13.086936386707	13.145976642995	13.1990507874186	13.2310558375069	13.3829941734588	13.3137494846361	13.3390339020792	13.3312182051521	13.7540894092401	13.5921591815541	12.1792553565913	13.0929806330456	13.3390339020792	13.5707522457523	13.5056935523999	11.743682140751	13.4550627278063	11.7970595591833	12.1817707203086	10.9118616723234	10.6544115889065	13.4550627278063	13.4229684225309	12.8076293027478	12.8468365876927	13.256881081921	13.0929806330456	13.0093080484274	13.3543811418596	13.5169066653092	13.7266038028493	13.9726974975475	13.672464260789	12.8395913533846	13.1529207302113	13.5921591815541	13.672464260789	13.1529207302113	13.1679055232297	10.8736534364869
PRDX2	10.4178117210882	10.9732899467156	9.9444743709767	9.88197805671083	9.95869313732118	10.2260241219343	10.2480491718444	8.87656400095916	8.98204665351949	9.20361631942004	9.49810407039721	10.2910329400657	10.1205445064551	10.1098974807806	9.53210570744472	8.3376817603504	9.74798941613239	9.47579235756212	9.50977884626842	10.3474312205659	8.63509722590775	9.43027548526446	10.7058159518676	9.81365437345513	9.1621803083038	10.3324593180542	10.1518164408897	10.1107148266281	8.89121543469941	8.72689049170112	9.72054949880933	9.61315611543508	10.5326428043528	10.2807863049154	10.2799594511153	9.58994560976416	9.69086036880965	8.85632886203678	9.58126233027117	9.03396400262652	8.62069376102074	8.62545559997541	10.3116104988824	10.2705729370058	9.23820155253377
HADHB	12.6262901580949	12.4728873232807	12.4644205916363	12.5741418135653	13.3390339020792	11.7459200279924	11.6704464693652	12.2295983871333	12.7573861472575	11.8450122766813	11.9124564831504	12.3759292446755	12.7797268165104	11.8607317793499	11.366034591523	12.8468365876927	12.6103056301461	12.2333124725921	12.2589944951703	12.2029304372552	13.0645388513949	12.4728873232807	12.2950098358525	12.5741418135653	12.4396270194249	12.3965175841895	12.8111865658823	12.9960723699756	12.3069078691818	12.3037247727577	12.3791738016554	12.883092093186	12.31285381208	12.2980025279105	12.4396270194249	12.791341658558	12.1555411583601	12.1574852006637	11.9997403294383	12.6794591256059	12.3339559551502	12.1703279662865	12.3826896100528	12.7219765258743	12.8566309145801
TXNIP	11.0686358870296	10.6247063219586	9.61782321825653	11.784700900366	12.0714529086431	11.0134600213445	11.3630621241546	11.3746331103279	11.4356013243247	10.1870360341268	10.5137389552146	10.9080314672245	11.8769692676531	9.63462733425748	9.91869043702592	10.1168931507834	11.8301670945696	11.3613286651021	11.8815307994713	11.7629592819398	10.2881237926119	11.3954372990115	10.7295443033662	11.8117654887463	10.7842945215533	11.3163441760542	11.170640012738	11.4840553385388	11.232279035773	10.8440760810583	9.96224967163617	10.9480060690981	11.2827602278188	10.0312806984364	10.9132184691782	11.8117654887463	10.8959924294111	11.1293352012888	10.6815003606314	11.1764354927431	11.0424148016373	10.7326776436543	12.3509405342398	12.1163949016596	10.5703079451275
RPN1	11.3935846933497	11.2827602278188	12.2980025279105	10.6405833992887	10.4956541266934	11.6578632004319	11.604060828	9.42954711534298	9.13853279869718	10.9337073393835	10.8959924294111	10.9107203845021	10.3783650282148	11.5190155466394	11.3016728186866	9.53420048811373	10.4874400834369	11.5927040017523	11.8170958033237	11.2040981078345	10.4857839188105	11.7202737147513	11.0241041378766	10.6664605648766	10.7938810433899	11.4940424886393	10.2359583469055	10.2208281639583	10.7818920837508	10.4484709429858	10.7442027128003	10.0392969398279	11.693858696302	11.5061566607595	10.9428804396495	10.3831365937687	11.7298784981967	11.9200110195405	9.90643490622405	9.58249836904399	10.5623432775256	10.5600854571571	11.3716714089324	10.955422994895	10.4459520829491
ANXA1	14.4414827884065	14.4414827884065	13.6126116420504	14.4414827884065	14.3138019604044	8.70931727884546	7.82867347880793	14.2569180599773	14.6107957625774	14.281858649279	14.6107957625774	14.4414827884065	14.4414827884065	13.4958620929363	14.3138019604044	14.2288719235002	14.3653232719404	13.4408411144526	13.8126636726684	14.0816505384766	14.0454513965155	11.8374999601572	14.4414827884065	14.4414827884065	11.3221493599756	12.2103267506327	13.5056935523999	14.4414827884065	12.8288225615029	13.0721392320388	14.3653232719404	14.6107957625774	12.2166166156737	12.0430836595103	14.4414827884065	14.4414827884065	12.2003339712369	12.129451679249	14.4414827884065	14.3653232719404	14.3138019604044	14.6107957625774	14.4414827884065	14.4414827884065	11.41021191469
PAICS	9.0875389683583	8.83403016752657	10.851877170181	10.4193206746931	9.02091518016711	10.8212610549658	10.6564108606729	10.700240689626	8.84500132835898	10.4712893431256	10.3447070290211	10.2305839860672	8.17849830075233	10.6474003721089	10.2315525129731	10.3599373740116	8.30014384318956	9.90114951316335	9.15541008528798	10.2200077717345	6.83062391127621	9.59207044778296	9.38806310250417	7.51409820266624	9.79054688218798	9.73393255775386	10.6216531745099	8.01548338188906	10.297532026656	10.7146841279954	10.1961820220124	9.0850369454012	11.3560909582872	11.7781908822851	8.86994703381194	8.49870039594968	10.4520769159427	10.6416586779971	10.2342299064904	8.78035741899436	10.2153864310307	10.5087148459938	9.12547556964628	7.70997004160632	10.168133749617
JUP	12.6931682545114	12.4321662022667	12.0997735030957	11.6797591526188	12.105417175648	9.62703818777315	9.61162211744686	8.5683517364258	9.38394433767841	8.45317228393936	9.26955417460188	12.0053778200157	12.1615977129346	12.076272211434	12.4129657470621	9.72974557884068	11.6309892145007	11.3524773534357	11.8857011953953	11.8912788621932	11.1499058387895	11.6477686099692	11.5949995632605	11.8857011953953	9.02903784746939	11.2858574238023	11.7802902524432	12.0547946539869	12.0076354384857	11.7518512754761	11.1390832723223	11.4152672889815	9.17752954667004	9.07797530486998	11.8857011953953	11.4883108457256	9.84865474132782	10.0675428714901	10.0442928699023	10.1528251302521	8.61288199415668	9.18084729672871	12.0484783709959	12.6481912270738	9.69316448845482
EIF1AX	10.6993473483908	10.6134461133517	11.0481682642704	10.9666126332085	10.8105006132087	11.7756894048653	11.644017248959	11.1262043734137	11.1499058387895	11.6477686099692	11.5132228911886	11.0770311586265	9.97916033992826	10.2865928441805	10.0256012549054	11.1852931960416	10.1870360341268	9.69241603797203	9.63971358779569	10.7417543664121	10.5284416751404	10.2824326700515	11.1898249407321	10.1580253829198	12.0022178812779	11.8397033746982	11.739836067932	10.6031243815592	10.9080314672245	10.8450177129493	10.4885779301553	10.3071708948816	10.0921213845163	10.0609128685361	10.6109917874361	10.1840924822264	10.1399121170902	10.1894989970699	11.4356013243247	10.8174451886993	11.373117951267	11.1764354927431	10.6869189733275	10.4169385729512	10.883490211491
YWHAH	7.73290789434184	7.4721343492621	7.93782474903285	7.36131292662897	7.43090778322287	8.07085500687775	7.74584849796034	7.36515091868013	7.4168317942913	7.42637271632432	7.72488480334057	6.87426148774395	7.26300779663425	7.59387642174504	7.26144145872047	7.16914909873142	7.33196208145586	6.89831443438683	7.02930724310342	7.37840244636003	6.05647751619808	8.05939735352286	6.91400224870021	7.30931337704019	6.49386164634527	7.3243025254313	7.19794197310103	6.85485100631872	8.52913452688145	8.59686151356132	7.56630813126418	7.41565837763909	8.36734447365584	8.88224162667522	7.00914978131945	8.19699628056547	8.03668362034802	8.54817113003458	7.08919353650848	7.27336616774525	7.4816617503125	7.38673689372211	7.27932392859266	7.51783964603654	7.2040589919728
DSTN	12.3264312790383	12.2050259934222	12.0076354384857	12.1849935194916	12.7120271385441	10.9912430617388	11.078093643917	12.8020242358036	12.7797268165104	12.4840768494857	12.5347369777394	12.0857378252346	12.2029304372552	12.1976163687089	12.1523609535974	12.0517845938085	12.2029304372552	11.4015341645154	11.5152110709564	11.7052860043666	11.5367990822771	12.0139224489883	11.5806718623175	12.5702047138062	10.5772730555152	10.6945908708939	12.4686597797842	12.4206779037194	12.31285381208	12.6060665955315	11.7694901358673	12.3196858772258	11.3445760541149	11.4851157620463	12.4728873232807	12.5306079319503	11.7781908822851	12.0857378252346	12.8171505572415	12.8111865658823	12.683777877528	12.6441259889162	12.5163802598033	12.0430836595103	10.8285361310632
TAF7	10.4917971438037	10.959484161653	9.989474091391	10.4484709429858	11.3062950799557	10.6523540500313	10.8317927858235	11.6831242384822	11.982602187618	11.9795206166015	11.8934937662497	10.6360404792223	10.8016517916272	10.0426060492719	10.263620698932	10.4568803328094	10.5426283406856	10.2652306425687	10.1887824786315	9.97916033992826	10.4848891124639	10.3438802585435	9.52685583298824	11.1262043734137	9.37325268557804	9.50416527169921	10.8663409177259	10.9652790915477	10.5772730555152	10.9784329818861	10.1053883797032	10.490584542185	10.2163830612232	10.5902229166227	10.5712729641307	10.99405459905	10.535396512078	10.563375942422	11.3366422518879	11.5825193061668	11.7735659037467	12.0629045425729	9.9436463546076	10.4148125963341	10.7623101506581
EIF5B	9.56374740487929	9.16775137326103	9.20434453266418	9.54752620287215	8.95759026021437	9.1669381891208	9.08618495480736	10.0077889895366	9.84381853484823	10.0370988075842	10.1251304583916	9.58447144102582	8.88789233649273	10.0095306868976	9.52337257880691	9.56240253432679	8.77586319170557	9.44076909981652	9.43885185029863	8.99617785291064	8.83578220550013	8.68905886259022	11.1816464608219	9.71036694553674	10.9029856223943	10.8810444662133	10.24253394835	8.87230919252062	10.2678856490459	10.2788671080338	9.69977482860491	9.26099977823146	9.32885647567962	9.00735927546649	9.94544095334998	8.8553421930843	10.1020928305599	9.55322592209983	10.7729873979988	10.1940717102139	10.1483570756212	10.1570318715085	9.73314591262693	9.12085865081526	9.58447144102582
CD99	12.1455958447183	12.3567944249647	11.8282170444658	12.4396270194249	12.6481912270738	11.6180400092416	11.5304039441143	11.4496913851669	11.9003624794893	12.2295983871333	12.0457440486082	12.1849935194916	12.8516758847655	10.8392265843123	11.0161421681556	10.4993498743683	12.9114897610426	12.5602149347681	12.1266343614786	12.0547946539869	11.0200299311034	11.6160326452792	12.1266343614786	13.0308003659584	10.7255767714747	11.6875452191888	11.6741960246369	12.5936320213579	11.4722946991025	11.3837887398689	12.2980025279105	12.7685814118477	11.6726302553959	10.6264810780361	12.6649560449815	12.6794591256059	11.6021018563127	12.0350169281597	11.4560415916488	12.0656483904222	10.7326776436543	10.7842945215533	12.4935708600415	12.6758236357124	9.73393255775386
LDHB	12.2485168060774	11.5111209173276	13.37369381243	12.6649560449815	11.3935846933497	13.6874095703688	13.8599232115836	12.8717347222435	11.7756894048653	13.256881081921	13.1766185144086	12.9391335210043	11.3919435016726	13.4125522589756	13.0721392320388	12.9114897610426	11.8724441154846	12.6398543390842	12.5237725613426	12.6649560449815	10.3381581435691	12.5133516855982	11.2654944590326	10.776025681945	11.9003624794893	11.5352843601171	12.8668714466302	11.3175251071513	12.8171505572415	12.5782442854864	12.9021602741165	12.3000722179562	13.9400490693395	14.0816505384766	11.7891376295041	11.2842339443438	13.1679055232297	13.145976642995	12.2333124725921	11.4645938511334	11.0348932946992	10.3630497854691	12.4686597797842	11.1797084531668	11.7629592819398
HNRNPH1	11.3703502718635	11.2899049811811	10.7818920837508	10.8765883053958	10.474079171789	10.9465218605768	10.6031243815592	10.3682449144521	10.3989319258242	10.8063330925721	10.2030544726218	11.4297989095013	10.2227011079865	11.7480586585959	11.4152672889815	11.0146777211307	10.3840161384925	11.3049748988491	10.9627896179706	11.2065980816438	11.0968062892955	11.079395744569	11.9724152828538	9.89732467929351	10.1674685499071	10.9697902638501	11.8934937662497	10.700240689626	11.6359716093912	11.4445830616492	11.2982570501135	10.9507053251341	10.9865084711932	10.9428804396495	10.9507053251341	10.5591336370958	11.4613686255004	10.8416107323931	10.8696900625637	10.1422296496616	10.5560278851824	10.4752073033416	11.3319741692028	10.4212526627309	10.870602744076
BLCAP	12.9114897610426	11.8012451093402	13.5921591815541	12.6688586807934	10.9175340678356	12.4172729570056	12.3826896100528	13.0569751043193	11.503885783231	12.3264312790383	12.3539175827808	12.1574852006637	11.6779995887321	13.1766185144086	13.145976642995	12.0402307777699	12.0997735030957	13.538265647763	13.5169066653092	13.1913625093529	9.1669381891208	12.9228475172224	12.3995944899529	11.1543420786852	13.4311771878718	12.9493046488857	12.4129657470621	11.112860936002	12.1139445922775	11.9298867158698	13.1216541476911	12.1888809833704	13.1117707839004	13.145976642995	12.2792400384544	11.9003624794893	13.6126116420504	13.9020269698449	12.3303258386504	11.2899049811811	13.3137494846361	13.7134637722681	12.7120271385441	12.0997735030957	10.4752073033416
RPLP0	13.2418750020944	13.1216541476911	13.4732939176192	13.37369381243	13.4229684225309	13.2868414115583	13.6046239946122	13.6597621070624	13.3390339020792	13.392387119786	13.3829941734588	13.5274782631132	13.2868414115583	13.4732939176192	13.4229684225309	13.2696455622431	13.4637091389652	13.4125522589756	13.2696455622431	13.6126116420504	12.2980025279105	13.2764770960728	12.8395913533846	12.6398543390842	12.6060665955315	12.4277831657619	13.6354267503533	13.1605392705122	13.3137494846361	13.1264811783805	13.538265647763	13.3137494846361	13.4125522589756	13.6126116420504	13.3649000458723	13.3543811418596	13.5707522457523	13.3455812737433	13.4019572689951	13.2137974434048	13.392387119786	13.3390339020792	13.2626422274753	13.1216541476911	12.2366932818342
ADD3	10.1894989970699	9.9141595854889	10.7103736234249	10.4798058332578	11.7539277151777	11.2888962780208	11.3703502718635	10.3937427244622	11.2406848508256	11.2624593223828	11.2499819665102	10.5741771032704	10.6381528092871	9.98116472075279	9.31354286939362	10.6312064698897	10.8868072509687	11.8834940958801	12.1817707203086	10.1328530772868	9.96025693877645	10.9827321628066	10.6956441406981	10.8959924294111	10.9881656531727	10.5959306904329	10.955422994895	11.1334732711017	10.9827321628066	10.8629025537059	10.2227011079865	10.6739197969441	9.74276412336683	9.98853916076527	10.4355763077007	11.1924162082472	11.3149600964789	10.8972307872485	10.7091480353794	11.7363363025886	9.44419545900423	9.31533028022294	9.91799157243389	10.1409884896524	9.12258292547236
HADH	10.3502548977614	10.0896404616651	10.1088935696336	10.5763682779581	8.69650397757183	10.6889530416463	10.940337611282	11.2563412755459	9.85398265153336	11.1898249407321	10.8187042955096	11.1262043734137	8.34132629973707	9.29815017917518	8.82173724689739	11.0303373062701	9.43370884173967	9.38931566657976	9.48455345604055	10.8672867286387	10.3062736609254	10.2305839860672	10.4551615489937	8.08057911149986	9.79976517210958	9.34280822970802	10.9175340678356	8.68463481040374	9.69977482860491	9.47719114196834	10.9042986382651	10.3493365891789	8.90271126159148	8.91438681152905	9.58849697048347	8.49013434015511	10.0002341370203	9.97778524310043	10.4019301127772	9.14802213964472	10.8138247987948	10.7427822671031	10.1098974807806	8.66913234460472	11.0593715025657
PFKP	10.1940717102139	9.93411369203649	10.83794037535	10.4837041827603	10.7842945215533	9.59605331188447	9.93198936608409	9.92358494341535	10.3258061741693	9.1941225001781	9.28012008764545	10.2894987591483	11.5769323942076	11.4297989095013	11.9200110195405	9.17752954667004	11.0922919954496	10.3793289338675	9.82636582516043	9.99045690457531	9.06901830669956	10.8605516743813	9.25939146678146	11.045750395534	9.18214828903721	9.10922636122724	8.3757707979968	11.1867093418742	10.2712204395503	10.5530995217634	10.4159641314999	11.1114581468577	10.6981826608855	11.2529179399954	10.6059961026707	11.2445876471875	10.0305599113507	10.4670939485679	9.9327273795635	11.131977302388	9.01652822403079	10.0625672574226	9.98190186047832	11.112860936002	9.06167340639974
ANP32A	9.19727641951152	8.36064206273368	11.0080956424828	10.519701311914	9.30310898297943	11.2278756405838	11.5624178211305	10.0819696424325	9.59207044778296	9.81139941097905	9.42560420197266	10.3937427244622	9.70584584376309	9.73194930159302	9.48176634957956	10.3226867135702	9.63971358779569	10.3474312205659	9.96643777283279	9.97449716638431	8.78815828713316	8.80313732227562	9.70429241795292	9.27070434945349	8.80204274390258	8.02069679222004	10.4230800177027	9.69909286974933	9.61522981319348	9.72974557884068	10.3438802585435	9.92274311080323	10.7729873979988	10.7204212847971	9.64535583601112	9.9141595854889	10.0203106947221	10.3689343120745	9.74519503816535	9.65301811405914	9.62953167882819	9.81222401759007	9.29081341190655	9.24468629530566	9.23938496572748
RAD23A	9.53917395274743	8.68834255164094	9.17357584566699	9.28395529653576	8.52005865163694	10.0632108394259	9.97916033992826	8.5739249891884	8.3701131842568	9.35189565450004	9.37609112902526	9.60317494070499	8.218474295596	10.3283013654099	10.3889793214625	7.27932392859266	8.47210263803915	9.64941563530783	8.83031936008664	9.92120439951929	6.9252427422342	9.2134433569801	10.1686981845392	8.88852294676682	8.37666422686416	9.90790567691168	9.11483097832365	8.51386897454009	10.0560141045581	10.0272714564921	8.94686277155941	8.82046350813321	10.1545767686217	9.66853859434897	9.02091518016711	7.96603971662977	8.47268588726168	8.62934104539284	9.41653649153901	8.58312674010971	8.55667002743138	8.57814308605737	9.53659641396225	9.03339900278296	8.48455292984878
GNAI2	8.85684038874553	9.1705187441293	8.94050588379015	8.53682941558912	9.12141682241778	9.27226617537339	8.81622423543947	7.78162641134383	7.57640575788843	8.14696582819585	7.63299965006025	8.95626091155271	9.10024343941195	8.82234016522892	9.09033238570111	7.37745076200901	8.90623955191187	8.37344602499266	8.15272541585051	9.60021447864847	6.69022012027448	8.73037964787705	8.33383340820951	10.0477943561552	7.17974140048092	8.42897421076717	8.71251798802842	9.13210018300192	8.19384967492591	9.03693110467261	8.5924917429853	8.98745358170102	9.38459103502121	8.37079686579924	8.44981346638018	9.26196700462092	9.01025363112353	8.44684914508564	8.24225181565291	8.34337452523632	8.06583814716463	7.42760999581113	9.1690498561819	9.37609112902526	7.96781233598614
DUSP1	13.1264811783805	12.5978272421073	10.8029187091625	12.2266221686213	12.9763288676553	8.50297069807378	8.00524389183082	12.2451697689587	12.5347369777394	9.83287247099522	10.3570903335026	12.1888809833704	12.716720953976	10.2557079643447	11.199527366641	11.9376759447599	12.5347369777394	12.0022178812779	11.7183062720654	12.4979019665896	11.2177530323288	11.6221285079895	12.2003339712369	12.6794591256059	7.90472656832321	9.82144863704318	12.5978272421073	12.7640040872301	10.071639134601	10.0508350675936	12.8516758847655	12.8668714466302	11.8559756401106	11.7629592819398	12.9960723699756	12.6931682545114	11.8430488332179	11.7970595591833	11.8580546302833	12.3667374589067	9.29696847969117	9.34207160740142	12.6605324816551	12.716720953976	8.95502529458451
TGM2	6.92240465396046	6.29514462758702	6.55033464214751	5.86236289790718	6.61169803392365	6.15493785035255	6.04201589551252	5.89086316364037	6.34444429420809	5.98251998111896	6.25417009851183	5.78895529502067	6.3014412252772	6.12501114123276	5.98848814293068	6.51205271189949	6.96870806710394	6.54034065583908	6.97606109861294	6.33596777003152	6.37981183783169	6.99333167624324	6.42818160293018	7.79524808156919	6.45882908231087	6.50363977133834	5.98920472976739	6.27240778415334	6.70614997981165	6.53869412913841	6.25139793227181	6.60672295192446	8.97395743057345	7.80619722982277	6.74225267429604	6.99059973470032	5.88540263448686	6.75803159545583	6.29214332564533	6.57040828147278	5.99597425980974	6.21395270110911	6.9513572809655	7.0991108860555	6.71602590267201
RPS18	13.5169066653092	13.672464260789	13.4408411144526	14.0454513965155	13.5274782631132	13.2968153850366	13.4637091389652	13.9726974975475	13.5707522457523	13.4408411144526	13.6126116420504	13.8263995788896	13.7695190141706	13.5809449499805	13.4732939176192	12.3791738016554	13.6999615313597	13.7266038028493	13.6597621070624	13.8126636726684	11.9354980193614	13.4732939176192	13.672464260789	13.1990507874186	12.2209591072944	13.4857229206257	13.9534543990758	13.6597621070624	13.6597621070624	13.6220400603997	13.8015534622708	13.672464260789	13.6046239946122	13.672464260789	13.4229684225309	13.3137494846361	13.4229684225309	13.7266038028493	13.6874095703688	13.3829941734588	13.4732939176192	13.3455812737433	13.8599232115836	13.5274782631132	11.6400427833464
PLD3	6.49078724484479	3.97069112199737	7.91469426483105	7.1302836311467	6.76750643161433	8.22849160771891	8.30259801246133	6.91675022224172	6.42038476042998	7.51563449014691	7.38453239087511	6.81557673171681	7.85018535857114	6.6311903054481	7.72067097035618	4.50002998971444	7.3515389592718	7.90790309457424	8.2995763869652	7.80425993577161	3.488953057931	7.43241243600684	6.39508121124721	7.16955916098053	5.31087973933508	6.8051819755066	5.83289554051527	6.63775758391423	7.80190691537136	7.21040724646332	7.3561828725097	7.10004939413918	8.50731963761999	7.5641353717844	6.80001911532992	7.21396310880854	8.26828554692976	7.43136735959519	6.62046800016991	6.81711405701	7.11618695209034	7.26825878965905	6.39557108173225	6.85371657423129	6.75039420141742
PSMF1	8.93179000670855	9.01652822403079	9.81510643811012	9.55901440340249	8.2610186064238	9.99301405319951	9.77486090966245	10.1598091762502	9.80915926578274	10.4693832278335	10.1773240164071	9.70584584376309	8.51193263696816	9.40989074319666	9.19727641951152	10.382271627348	8.63113540567435	9.47461663801405	9.70584584376309	8.80692308806213	9.24077936331958	8.82598603098045	9.14458434593715	7.66337652310546	8.73657525340114	8.80373987153304	10.0582356902471	8.46060311761194	9.73694633372866	10.2919438909495	9.2479869843432	8.58788353393306	8.86453232502587	8.35944409752593	8.83990435731172	8.01738330406003	9.41680807284801	9.26579536767607	10.4837041827603	9.29560516398899	10.5860256551382	10.3512344387118	9.66989054374651	8.44792956315223	10.6454902480544
HNRNPA0	9.66708813909582	9.22535637235101	9.87378916892991	10.0289790103138	8.81110259855026	10.5652247921088	10.3560266722039	10.4670939485679	10.0232764650783	10.0378004273237	9.80674853883653	9.70659823810112	9.58849697048347	9.28395529653576	9.81301408483972	9.86750646800327	10.0155525328371	10.7549145719655	10.0434553565526	10.6935890797997	9.00647036290196	10.6878920668354	9.85624693278324	9.47199896243881	9.21000392404465	9.28724068840267	9.87220601007348	9.66530341448891	9.40032779198765	9.79253034316798	10.7255767714747	9.94285543990769	10.490584542185	10.5087148459938	10.2326311923757	9.85624693278324	11.198198974506	10.9974987293308	10.0426060492719	9.68067483043662	9.85317608792634	9.99138321619188	10.2461478726616	9.65241305550276	9.72831795283133
GOLGB1	10.2557079643447	10.7657663334764	9.9133855716657	10.0264479006496	10.5293486967022	9.25557799876187	9.37325268557804	10.2078251529425	10.6437342026803	10.8898988038072	11.0424148016373	10.4302189332814	10.850569888907	10.398094471333	10.7136442186422	10.4345525330587	10.7036742736299	10.0442928699023	10.6945908708939	10.2807863049154	10.2067905201737	10.1372222188354	9.31024398970929	10.6010647155399	9.11588745853419	8.97643751317574	9.95122038768067	10.5237592193179	10.0320854144062	10.2305839860672	10.1038068148912	10.4230800177027	9.79455868343162	9.59468152424437	9.82572818015597	10.4693832278335	10.6081094433545	10.2368426947321	10.0103565624247	11.0161421681556	10.1840924822264	10.2227011079865	10.2663063308458	10.5600854571571	10.0305599113507
MYL9	7.30660786875331	4.65836459927554	6.04270726012468	4.83228484456693	6.23301466019425	5.3656238693494	3.1628712083601	5.74584266432034	5.085058556692	4.93181030714207	5.3447261149979	2.36572639382201	1.70128745387878	2.90341242072695	1.69741816217816	7.22938301932115	8.4822098859512	6.24254336329631	5.60161794815353	3.42119867661956	4.20072893134783	8.12741154218037	6.83062391127621	8.4664519056783	2.32167506290082	3.28059061251942	7.62613813815434	3.53363772403659	6.50826661247935	5.11505172024508	6.30564098595712	8.14886892141038	8.05823745670544	7.647474467205	7.54010953305514	6.96128861890403	8.4683728372421	9.31600586822499	6.89715403742128	7.13819999806564	2.58757426485994	6.03869756789026	8.8609753563511	6.52539832438984	2.33879644737446
CTTN	11.5266575835962	11.575061871854	10.7795207978511	11.2529179399954	11.2714275315018	12.7077850091861	12.6441259889162	10.1510272243842	10.531456914539	12.2980025279105	12.1022206049704	11.550898380109	11.4168328438106	11.5437635745191	11.4676320351398	11.5244333921499	11.6602425374562	11.7993135477613	11.7652870252968	11.3187498985453	10.8889443640914	10.5348776527196	12.0656483904222	11.4560415916488	11.1192175489117	11.0607746488269	11.0518108269824	11.6121539782252	12.1400327889745	12.0322446372598	11.4631686444194	11.5678486647037	10.3803102848858	10.1430866883743	11.722219366399	11.3062950799557	13.3390339020792	12.7745567542874	10.7749875336232	10.7406066070155	9.50752803200979	9.50977884626842	11.6460155644253	11.7993135477613	11.6741960246369
STOM	9.6607429930838	9.88847429790228	9.8607132864244	9.25774919769535	9.20695545281482	8.62021473861726	8.72134939776847	9.84173619706444	9.23768016261866	10.2047018575199	10.0477943561552	9.00790472824422	7.68578759512916	10.0345138533904	9.62058860206798	9.7169363239702	8.40386855720241	8.77340722952292	9.8287196472696	9.83119437524709	9.59663385220114	10.6795175827512	9.41582577222299	8.46704488045631	11.5769323942076	11.3690960767282	10.474079171789	8.44185235291502	10.0416958266176	9.83287247099522	8.68959054791678	8.53093114976027	9.97196839242874	9.34038458854672	8.61051825521821	7.88652106036735	9.69909286974933	9.66530341448891	10.1107148266281	9.51874401575786	10.398094471333	9.39223479671324	10.1266540786018	8.32729241810643	11.6851004820175
RCN1	10.0707892003434	9.86147496549245	10.490584542185	9.93114023576381	8.82958678227525	12.0350169281597	11.5132228911886	10.8004511399714	9.67815594588298	11.950877471481	11.6741960246369	9.7051035935561	8.63335658349121	10.314565846414	9.53917395274743	10.9092259301107	9.10082697765258	10.6194554333887	10.2170386495478	10.3156532152007	9.36356964811245	11.7052860043666	9.67733446308432	8.29735897438727	11.045750395534	10.8440760810583	10.0912741657778	8.5728423363341	9.93499593778181	9.59816438400215	10.2965084521171	9.46274944908894	11.5861535252413	11.3542008408708	9.78307436556656	9.08865557332491	11.693858696302	11.5570212145379	10.9118616723234	9.3494656174825	11.6578632004319	11.1042553469939	10.2078251529425	8.08266475590601	9.95869313732118
CYC1	10.5610656547083	9.84248755105018	12.2631698187682	11.2543184005346	9.00968976773514	9.75235146420322	10.2200077717345	10.424010007977	8.9944927496462	10.1985624780186	10.5610656547083	11.199527366641	10.2305839860672	10.7169037914739	10.5215133006674	7.42392830767421	10.490584542185	11.5524792977738	11.0080956424828	11.4266554518316	6.42522543612465	11.3204217512532	9.03220160868379	8.21208390032005	9.65925465186587	9.99138321619188	10.0155525328371	9.76517462578118	10.1061746773733	10.5249714371103	11.1816464608219	10.3763841750143	11.8794453811593	12.6688586807934	10.2480491718444	10.1738618559914	10.0616272000458	10.8801149059292	10.0847144292583	8.98691530442205	9.31873758890913	9.70035553469396	9.96956598343678	9.70035553469396	7.39676121400771
PSMC2	11.9402276215105	11.7802902524432	12.0971229466072	12.0857378252346	10.9928736702725	12.7640040872301	12.9902360042585	11.7891376295041	11.6518739122283	12.3539175827808	12.3418624049402	12.2950098358525	11.6682013520249	12.372036746058	12.3231604130283	12.2231327044181	11.4851157620463	12.1455958447183	12.3037247727577	12.105417175648	11.5590158290601	12.4129657470621	11.9275196092066	11.5352843601171	12.4321662022667	12.4129657470621	12.0857378252346	11.3149600964789	12.6262901580949	12.2333124725921	11.9770637958156	11.8117654887463	12.3107447440604	12.3626055311658	11.5949995632605	11.0506389317499	12.3445741839574	12.3791738016554	12.1944957522392	11.6419995811153	12.0350169281597	11.8012451093402	12.082375391913	11.5986116630263	12.4571383266975
MMP2	10.0691896305066	8.39877362342969	10.522462969747	8.32350880858954	8.3344434058431	9.98853916076527	9.00843552075543	7.30012900641284	7.87897566313465	8.86834193941318	8.28375913550236	7.76173053833965	8.36064206273368	10.1580253829198	10.0103565624247	8.10118786306452	7.74383070499781	10.4355763077007	9.41582577222299	10.3682449144521	9.14562778744007	10.8790181603402	9.27023733166618	9.22535637235101	8.00992952933645	7.76386299872983	8.31500676919588	7.8450228249486	10.8162206747484	9.989474091391	7.86126601832082	8.4937361724826	10.3177882057711	9.14681439632669	8.17786776611711	7.57029370618053	9.02380894745573	8.96817646347604	7.60589965278173	7.71218138122913	9.16519284761034	8.76575711814442	10.9676693060965	8.97643751317574	9.63745244056962
SF3B1	10.5784374882997	10.1598091762502	10.9360244261274	11.3239463130175	11.2133822206575	10.8353516251317	10.8672867286387	11.4356013243247	11.1114581468577	11.4066618214577	11.4920313370328	11.0856000153023	10.7136442186422	10.989746502333	10.83794037535	11.4015341645154	10.3899507816826	10.6474003721089	10.8569243341566	10.8569243341566	10.173022787113	10.80944963515	11.6797591526188	11.2445876471875	11.2445876471875	11.0922919954496	11.8147337851177	10.6381528092871	10.9721112500333	11.235650739535	10.6360404792223	10.5402195731055	10.7011952673618	10.7530309431905	11.072153462781	10.6564108606729	11.6101029587251	11.3290529660338	11.5590158290601	11.3475275467154	10.9912430617388	10.8304427268984	10.8016517916272	10.6504375904829	10.312545660972
SMARCC1	9.6855161424701	9.87628450087242	9.41653649153901	9.71475821380675	9.23820155253377	9.78985065118876	9.98116472075279	9.22595001964432	9.46538008798082	9.23820155253377	9.24272842774732	9.60513771558132	9.4517071920193	8.9734268212938	8.90688874140725	9.98116472075279	9.5582318797776	9.3082734886091	9.30706097525417	9.88294511045641	9.40616758679255	8.70882162600679	9.73813723784117	9.26509519041385	10.2241887195755	9.85398265153336	9.98190186047832	9.63303978802671	9.55090535246232	9.4011698284187	9.85847714269148	9.49810407039721	9.23329523982776	9.35268273455511	9.59966637275447	9.31873758890913	9.87220601007348	9.67455715733227	9.71835086336561	9.25557799876187	9.01203956259615	8.82817181521438	10.2368426947321	9.83523983539767	9.34523126877711
NHP2L1	10.4937764466299	9.35970121526245	10.6474003721089	11.0671479516983	7.7225759138667	10.7488844009715	10.6134461133517	9.64348198626398	8.21949491252547	9.48735921096618	9.84109021509319	11.0187458254407	9.48022936687222	10.086922139581	10.4272288479408	10.3540610284848	10.1006663034905	10.9347402568862	10.5044678956915	11.1417967548566	8.18689557827065	10.6656209396892	8.29424908723267	7.94176877253186	9.82351853048783	9.06111013139733	9.92487167391303	9.0875389683583	9.79123438215763	10.0616272000458	11.2608899339397	11.0593715025657	11.1938488767536	11.2543184005346	9.69683228710142	9.68416213552062	9.4966899933894	9.9536052661322	9.36652293528722	8.63913445127958	9.1381298285284	9.66246675717525	10.2217759133984	9.68481774657301	8.98691530442205
TM9SF2	11.5352843601171	11.4248697418785	11.359688483752	11.4560415916488	12.1944957522392	10.9542859018581	10.2111276482161	10.8473061484081	11.8607317793499	10.7538410961922	11.0530297944924	11.6400427833464	12.0484783709959	11.9577689844596	11.8631795269782	11.784700900366	11.743682140751	10.3116104988824	10.8053827675979	10.5643078076537	12.5936320213579	12.1615977129346	9.94708927479038	10.8029187091625	10.2588454011117	10.0017627887361	11.1764354927431	11.950877471481	11.9354980193614	12.2166166156737	11.0012355135276	11.6460155644253	10.4079541955276	10.5063754625713	11.1737228505171	12.0109307502711	10.0211641066041	10.7806656658395	11.2514318867936	12.3478314249458	11.7183062720654	11.6875452191888	11.2872006537203	11.8815307994713	11.6779995887321
SYNGR2	10.7523276211049	9.83938273759786	10.1473148178264	10.138946134224	9.42560420197266	10.9495537372858	10.4798058332578	9.42231815759825	9.1487550613128	9.84316497315719	9.96299072425183	10.2289364565518	10.1545767686217	9.51493506839424	10.0178941154114	8.38378844032101	9.73314591262693	10.424010007977	10.173022787113	10.8232599040452	8.62192917344116	10.8272036697323	8.77715047995559	9.37547606190744	8.77472387285479	8.69762355119585	9.47199896243881	9.30172853630977	9.71475821380675	10.3689343120745	9.64469393137951	9.36044741383203	10.3754962352189	9.85476634822176	9.68213186630736	9.93198936608409	8.92232516792495	10.0069378972057	9.48022936687222	9.77263036132028	8.91015403377352	8.87230919252062	9.90790567691168	9.81510643811012	8.22173543884889
PIP4K2B	7.33805011642368	6.65977094762798	7.04310335932246	7.30931337704019	7.06953100680631	7.56959872412851	7.59157901437264	7.26018366791072	7.19106897785869	7.38215011957826	7.25235545341011	7.23681870284421	7.17917842628413	7.40731649310881	7.65677309163159	7.3325290887256	6.97660693335328	7.24788129916579	7.43861288376986	7.16227813326364	7.56695888599946	7.05207433055931	7.39576182027606	7.54499698660711	6.74806806348493	7.13745623088445	7.32961706943309	6.88611114977211	7.55845643985309	7.28961370755231	7.30837444333857	7.17541241762677	6.68090443481364	7.0873805161149	6.94807730849606	7.05256167930711	7.67115990880982	7.36081705595818	7.40643097854381	7.23834432038854	6.95354112256709	6.82477124662708	7.38834047368365	7.40836711359241	7.51246805524599
BCLAF1	10.850569888907	10.3560266722039	10.5869564709458	10.9324431658886	10.691304062759	11.2677941668895	11.170640012738	11.2746361549061	10.8162206747484	10.9324431658886	10.6109917874361	11.2265685311469	10.0887022777079	10.8329848948075	10.1922262522905	11.1262043734137	10.017035994418	10.4012282121959	10.3710756134979	10.799312182399	10.2929029059288	10.6405833992887	11.170640012738	10.1145084943379	11.2982570501135	11.4757793118423	11.4693138918896	10.2315525129731	10.9542859018581	11.1347512477193	11.2054856580673	10.6050765192675	10.5684602702839	10.8801149059292	10.7204212847971	10.3630497854691	11.2278756405838	11.291786341359	11.1910823825995	10.6237472756143	10.6494632789907	10.7549145719655	10.5146836189855	10.2101346661229	11.0481682642704
SON	9.75948839815646	9.80915926578274	9.23329523982776	10.2289364565518	10.4230800177027	10.3099770120293	10.2777962249403	10.4947491516774	10.3062736609254	10.0361960981036	9.9141595854889	10.1904587775099	9.80267204241287	10.2606614677406	9.76517462578118	10.8545658448734	9.77731721592714	9.25361721141755	9.21463380613584	9.83287247099522	10.7938810433899	9.96025693877645	10.9007610525723	10.1456264669538	11.486901649647	11.522386789875	10.8582358282067	10.0203106947221	10.4662413216606	10.5098371457295	9.96165859115108	9.80187064810646	9.96025693877645	9.71835086336561	10.2888162989093	9.88847429790228	10.364051792879	9.6561176499249	10.6381528092871	10.518784207153	11.2221237079611	11.2236049988583	9.96732492443593	9.8607132864244	10.7243453721307
PXN	7.37795318133835	7.90238581865247	8.37344602499266	6.59022595615018	6.61346629718109	7.04374475033684	6.99399059505663	6.31277923065349	7.07925997493555	6.74619761843782	6.87555991815611	6.9513572809655	7.76805248211083	8.36794583317014	8.49732882050845	6.04270726012468	7.61694170866996	8.05465484255639	8.08215200303653	7.0977546888004	6.25951022900828	7.61382480920018	7.13368052716326	7.76293135483573	6.22032211246987	6.42115371357398	6.32531767374894	7.61485291871853	7.44837108150546	7.67376971573285	7.0991108860555	7.62563487610411	8.05113893306278	8.28446648222025	7.79183142317668	8.22294149945896	8.11505175338275	7.60197129430809	6.66311595702402	7.22602307624757	7.1669427004252	7.35963067400654	7.69577747620288	8.08421637472781	6.81310606063174
KPNA2	12.0204359177451	11.8057925292694	12.2823456066958	11.5806718623175	11.604060828	12.6516337122531	12.791341658558	11.7945279060374	11.4496913851669	12.4396270194249	12.2823456066958	11.8794453811593	11.1556214047738	12.3995944899529	11.8878324431572	11.8032312911023	11.0253201811355	12.0186015597898	11.9968103518373	11.6081376782472	12.082375391913	12.0053778200157	12.110433785119	11.9630347890732	12.7449708119158	12.8621311928705	12.110433785119	11.5493156141271	12.1792553565913	12.4244591566065	11.7539277151777	11.6851004820175	12.1916438777349	12.4462776666895	11.9124564831504	11.4631686444194	11.6245532175333	11.7945279060374	11.6797591526188	11.3645210653762	12.2980025279105	12.1022206049704	11.5471128094017	11.4883108457256	12.8288225615029
ATP6V1B2	9.92487167391303	9.78675100906953	10.3927823696107	9.57767560304998	9.59207044778296	9.15541008528798	9.31990795259101	9.50232776787259	9.34207160740142	9.21998094774251	9.51551203115977	9.46342234462128	10.312545660972	9.16519284761034	9.76310818824861	8.70597855427926	9.52685583298824	9.15730406439357	9.13158010409223	9.79533439183367	9.2226859111267	10.1098974807806	9.4314097634449	9.7932560286276	9.31681189099893	9.14925439506145	9.12141682241778	9.73062105964585	9.0850369454012	8.86720214882518	9.63239301528885	9.73625028615661	10.2519636365889	10.4798058332578	9.48255623355442	9.94544095334998	8.71492483564461	8.81985893280222	9.30553687889626	9.99523016518244	9.21800616339284	9.16827684991871	9.11114365389241	9.7051035935561	9.00304458587035
TUBA1B	13.0368054723653	12.9021602741165	13.3137494846361	12.8516758847655	12.5863286467392	13.4550627278063	13.5921591815541	12.9841863887797	12.3567944249647	13.1264811783805	12.7745567542874	13.0793729317299	13.0244237624959	13.3829941734588	13.4958620929363	11.7907167623044	13.2310558375069	13.2696455622431	13.1117707839004	12.9391335210043	11.5696864723547	13.0929806330456	12.7797268165104	12.8668714466302	12.2231327044181	12.5271041519149	12.7077850091861	12.7852706961492	13.4958620929363	13.2310558375069	13.0093080484274	12.8228676386631	13.4311771878718	13.6354267503533	13.37369381243	13.2626422274753	13.5612228829132	13.3829941734588	13.1679055232297	12.9558241311704	12.7573861472575	12.8668714466302	12.9558241311704	13.0929806330456	11.9174529203831
RBBP7	11.8675358491283	11.6180400092416	12.3626055311658	11.7014157228221	11.0566323569355	12.8337433272117	12.8717347222435	11.3982750048025	11.040053674936	11.6704464693652	11.3524773534357	11.7160929450895	10.9928736702725	11.5927040017523	11.0134600213445	12.3899115234423	11.1867093418742	11.4757793118423	11.4661655675086	11.9332146392158	12.386297716499	11.8934937662497	11.6081376782472	10.850569888907	13.5056935523999	13.0093080484274	11.8117654887463	11.0566323569355	11.517278859351	11.5061566607595	11.6620632911958	11.0424148016373	11.0671479516983	11.036521460987	11.4645938511334	10.8618098304067	11.9354980193614	11.8032312911023	11.3458044067221	10.9495537372858	11.7499674283071	11.4152672889815	11.9124564831504	11.5077420509727	13.3390339020792
SDHA	10.138946134224	10.1366258911471	11.3077775264857	10.4148125963341	10.8801149059292	10.1061746773733	10.2644041168372	10.1494995061719	9.24209438617149	10.1282235544633	10.071639134601	9.79533439183367	10.9347402568862	10.0272714564921	9.82572818015597	9.26885396112421	11.1405688259117	11.0743774723101	10.0111128099471	10.074041614983	10.3745347379244	10.1614136248057	10.2530655147278	10.4466124686233	10.3856263170767	10.0148891476819	9.78814937097189	10.9216260017255	9.4594366626187	9.81661134337465	10.354968075015	10.2094437630395	10.2841089972664	9.98694241809104	9.87702307026224	10.6603126581919	11.470901221021	10.7372026074715	9.52464848779567	9.97916033992826	9.67128097012031	9.82144863704318	9.86999241199154	11.1070163127261	10.5869564709458
RPS29	13.9866983155466	14.1199329417371	14.1819212611017	13.9209794870113	12.8111865658823	14.0816505384766	14.1038902273724	13.6485842095965	13.5495654863452	13.3543811418596	13.392387119786	14.1367131986574	13.8431768513459	13.9726974975475	13.9726974975475	14.281858649279	13.8431768513459	14.2288719235002	14.1199329417371	14.0633940000345	14.2288719235002	13.9726974975475	13.1216541476911	12.6516337122531	13.5612228829132	13.2310558375069	14.1038902273724	13.8015534622708	14.0076976307676	13.8431768513459	14.1199329417371	14.0454513965155	14.1550880779753	14.0633940000345	13.8263995788896	12.8717347222435	14.0076976307676	14.0454513965155	13.6485842095965	12.5271041519149	13.6597621070624	13.3137494846361	13.9534543990758	13.6126116420504	14.3653232719404
DAP	4.96599616085289	5.17110598026704	7.75592436875105	6.9788587137756	6.37686200321961	7.98302088708919	8.15701520234179	7.96603971662977	7.50640962314838	7.36353249042362	6.53869412913841	7.51058680350689	7.90238581865247	7.37286975914673	6.70912656372879	4.26222226420828	7.49944897146581	8.05939735352286	7.94416250620415	6.26110640588085	4.93353813242678	7.26591287161494	5.67876052558199	5.78197114467308	5.61239613497711	5.85873403344959	6.85904747628378	6.70443702903819	6.25257393687832	6.54295880049449	7.25924753054316	6.20089584320171	7.88027554949548	8.69524284085777	7.16414157404763	7.94799871943299	7.28055078380492	7.6577011756167	7.11122090445037	7.38572040485742	8.10499569432431	8.38378844032101	5.39871741267591	4.61363241993819	3.61109180579529
ARF4	12.3196858772258	12.1315997039647	11.8724441154846	11.9724152828538	12.2950098358525	12.0286078981318	11.9743675432441	11.4997621391848	11.9795206166015	11.3807672990308	11.5881478649337	11.8696655455622	12.5553992581722	11.6726302553959	11.7239587599388	12.5133516855982	12.1647021826153	11.3221493599756	11.4526558169122	11.8351529301807	13.0368054723653	11.9898355616513	11.0348932946992	12.288552931455	11.5733602379714	11.366034591523	11.6831242384822	12.2295983871333	11.8769692676531	11.5244333921499	11.9275196092066	12.1455958447183	12.3826896100528	12.2135410619895	12.1455958447183	12.3509405342398	11.7609349899096	11.6518739122283	11.6875452191888	12.1346696457533	11.5590158290601	11.5861535252413	12.0139224489883	12.3339559551502	12.4462776666895
COPB2	9.6639108091317	10.7464065197785	9.79054688218798	10.0827986504933	11.522386789875	11.3542008408708	10.9721112500333	11.4118426583149	13.0368054723653	12.3037247727577	12.2451697689587	10.6000840940645	10.722648720123	10.0764341965167	9.8525555699843	10.4212526627309	10.4459520829491	10.024901109745	10.1878504697858	9.59886655464112	9.78985065118876	9.31533028022294	9.4323350814577	10.9269718788156	9.85780506966938	11.0906109901528	11.4266554518316	10.9132184691782	10.9881656531727	11.4315801004671	9.3487321044174	10.6381528092871	10.5530995217634	10.8605516743813	10.700240689626	10.4787724342607	10.8868072509687	10.7180065375199	12.0204359177451	12.7960394666428	12.1976163687089	11.9376759447599	9.19054364580512	10.2470615236796	9.97130144636699
USP9X	11.3253741989558	11.3777917931032	9.90643490622405	11.6559474355172	11.6875452191888	10.9963206979798	10.9865084711932	11.6559474355172	11.6259916295057	10.8053827675979	10.3582093687923	11.6779995887321	11.3935846933497	10.6454902480544	10.8672867286387	11.9630347890732	11.2380576239555	10.3961793045781	10.6205645534756	11.4284910036641	12.0857378252346	10.9712416345741	11.6295504037339	11.666089664075	12.5518337280441	12.2135410619895	11.6339928270008	11.3869323431719	11.0806562590968	11.170640012738	11.2761724896482	11.310790303771	10.2652306425687	9.66160523712554	11.0322439740669	10.8473061484081	11.3077775264857	11.2079795425987	11.7160929450895	11.5843190939025	11.6539236497118	11.2995689565535	11.575061871854	11.291786341359	11.3613286651021
PFKL	8.38114853385465	8.61618112780628	8.2439746928331	8.31336084024343	8.84269161413122	8.06061689644242	8.28501524696178	7.60197129430809	7.80861906557316	7.70936578498484	7.61139629918492	8.44684914508564	9.41503946651284	8.72740991192877	8.92390156478858	8.01446445912455	9.09145285485985	8.24875478988909	8.17370274077315	8.85911691953194	9.14681439632669	8.24819295665972	8.33671626149953	8.58527018184646	8.50993076393232	8.44735375022301	7.13639440479731	8.80493138632202	7.85270561474149	8.32924451391724	8.3043646842795	8.80625317912825	7.93950812350784	7.95980919538589	8.4314021137783	9.04090800350625	8.01378961419433	7.99165548153808	7.66390356073995	8.68410166210453	7.99457789265673	8.58971839005425	8.5320208439312	9.48089206428719	8.88224162667522
LGALS1	8.21949491252547	8.41236627622832	10.4616579101897	7.23091653517525	6.16817743607893	11.1556214047738	10.9582373210547	7.07522741014587	7.41262579572135	8.87656400095916	8.55087885133254	5.11174220079711	6.68031306380488	11.0227893258413	11.4356013243247	3.14151754656487	8.62481269718666	9.43605840064019	8.22992359594173	9.58249836904399	4.11233709551024	10.1697003830464	7.54241895104543	8.99617785291064	3.17485076209872	6.72691761227865	7.41439607733288	7.33567033913886	12.5105595099045	12.5391469162025	7.55904700065524	8.98451717195667	12.1703279662865	11.5986116630263	8.20239991364581	8.28501524696178	11.0493096625102	11.0870018618784	7.68118917081054	7.71162832050839	9.17117462704962	8.72977947171532	10.2530655147278	7.96603971662977	8.59967278699343
GPX4	10.8174451886993	10.6183454039684	11.2543184005346	11.166382716518	9.70814415421274	11.1693737722257	11.3982750048025	11.0731074536363	9.80755263511976	10.6581417150816	11.117941772682	10.959484161653	10.5591336370958	10.0289790103138	10.4993498743683	8.08659591614147	10.3682449144521	11.6160326452792	10.7692320002852	11.6280325495931	8.21899851605654	11.0743774723101	9.9960569543565	9.82040889948513	7.11279221176091	9.00440051265662	11.0731074536363	10.5879757387738	11.3630621241546	11.5733602379714	10.8532855773114	10.6494632789907	11.3954372990115	11.1293352012888	10.3447070290211	10.1930876395054	10.6166535326293	10.9454109199072	10.7903767069228	9.74604675064047	10.2580856638225	9.72974557884068	11.0656901792584	10.6648390271198	9.03396400262652
THBS1	5.89319190981923	6.04042253640103	7.03508507037115	5.72655869000526	6.75039420141742	5.29768726759416	5.16469340104926	6.3451741919787	7.49833750246868	6.63883145418679	6.43868617298112	5.61239613497711	5.64319852188376	5.70493815407456	5.41688330896438	7.17974140048092	6.15185346032322	6.79868603129635	6.52175188874117	5.50085737024041	5.30688451089085	8.17370274077315	5.14594749300801	5.94526697003125	4.7284609211925	5.37476278216843	6.28216889948812	5.64183690768306	7.26470117190188	6.59134429438251	5.83817349200512	6.32651394292461	9.58447144102582	8.90577370468943	7.25086841179152	7.55073618448622	7.49139719551968	7.63033015699326	6.73983036054765	6.89617825452571	7.20363690113198	6.80819887698899	5.69253956295761	6.15609300846111	6.31474060280487
CSE1L	11.3887635069528	11.2842339443438	11.85415337402	11.339524069131	9.97130144636699	11.8231506544634	11.8607317793499	11.9082655639604	11.0623725558828	11.9082655639604	11.8301670945696	11.4445830616492	10.0632108394259	12.0350169281597	11.5111209173276	11.8794453811593	10.6837483403559	11.6400427833464	11.3630621241546	11.2445876471875	11.4297989095013	10.8878193279582	11.4478604570596	9.52538482130512	12.3339559551502	11.7993135477613	11.5391534919973	10.0272714564921	11.486901649647	11.3777917931032	11.6160326452792	10.8748900888845	12.1139445922775	12.2231327044181	10.811281998097	10.0764341965167	11.481668645742	11.6640173890841	11.5986116630263	10.5848126785703	12.3387805896917	12.4244591566065	11.1153853627233	10.4589566724595	12.1455958447183
TUFM	11.1226189685982	10.5972027267966	11.8231506544634	11.5861535252413	9.8525555699843	10.9370446461608	10.8272036697323	10.5860256551382	9.31681189099893	10.2127736960597	10.5838227035527	11.8520062608473	10.2712204395503	11.3445760541149	11.1417967548566	8.55722267710207	10.5848126785703	11.3432830455841	11.3716714089324	11.6359716093912	6.19158282593892	10.5491642110483	10.8053827675979	9.02903784746939	8.54951036672154	10.2617381652159	11.1214018866685	10.2678856490459	10.4184785121709	10.3370119985481	11.2265685311469	10.5784374882997	11.9795206166015	11.8256267293729	11.2133822206575	9.99204879094681	11.4962194410163	11.350798871735	10.7372026074715	9.75890388509488	11.0441575003764	10.8696900625637	11.2514318867936	10.6405833992887	8.51691102507915
PSMA7	9.28192372600597	8.16196070322096	11.036521460987	9.83776090235503	8.95937497650283	9.8227559364287	10.3249812674669	10.1345858282163	8.81985893280222	10.2588454011117	10.3618818233424	9.82497651084006	9.13917066817498	10.5437737169593	10.4928562922836	9.08105941817696	10.0211641066041	10.6581417150816	10.5146836189855	10.0203106947221	6.11976335186485	10.0426060492719	9.15079762847077	9.69316448845482	8.90688874140725	9.45599809640474	9.84549986795996	9.4483929048043	10.0942482794205	10.0764341965167	10.1747473566085	9.80405424190663	11.713238427082	11.8170958033237	10.3512344387118	10.0942482794205	10.700240689626	11.0279623439345	10.3763841750143	9.64408993844253	10.5127505350653	10.8857896766036	9.25630721385733	9.34765353861536	8.17423443025291
POLD2	8.37409060546872	8.38057845128382	8.59385610015473	8.37461535538228	7.80017338210212	8.83031936008664	8.96572703510727	8.14696582819585	7.35864556816713	8.39925980682049	8.32187727625316	8.74167541203744	8.45808202400734	8.61568072937365	8.38641000909319	7.48106926470815	8.01042699559653	7.99823992472061	7.37232530186955	8.63820358809755	3.57850722859782	7.81364177881356	7.65520383350586	6.79608476657309	8.348271292195	7.82922615639485	8.63956751200926	7.63962500206431	8.56889229527612	8.80756377736443	8.31556933792886	7.89003210524041	8.30981550116588	8.35652821264722	8.40897635152146	8.04221141262811	8.12282123051912	8.21899851605654	8.43701752989338	7.92341767641098	8.33189563915396	8.58527018184646	8.20192359376991	8.36064206273368	7.74888590930767
CPE	8.63113540567435	7.74703163047838	5.28186128945897	8.92882077453984	9.05362977049583	8.78747641739863	8.85425939908955	8.64321420871553	8.37409060546872	8.42255475547592	8.40320369940374	8.69917007146382	6.74386502798733	5.75085290102363	5.46604121325696	9.4483929048043	6.49324150046494	5.86311778616798	5.06314506137903	8.23362359081152	9.15837130038261	9.52538482130512	8.18396306222781	6.94009776160209	7.83024859638927	8.14145873212584	8.9409472125399	5.86120268344316	7.56072225138714	6.62953269808668	7.61081423810426	8.35753504399342	7.51783964603654	7.68877715646031	8.00868833339494	8.15113461969105	8.81561120762644	8.97051580282285	8.51875714448606	8.95626091155271	8.06523673009268	8.2636405482354	8.86506117731982	6.39392721144672	6.89116308512515
PGD	9.15785511224588	7.69621026694071	8.46523939887674	10.691304062759	10.5426283406856	7.00012362920549	7.00524771104379	9.69316448845482	10.4551615489937	8.25564936872083	8.82173724689739	10.6405833992887	11.7927399176805	7.04264054471856	7.21460420637001	7.95754407568408	10.9080314672245	8.77472387285479	8.44620659592355	8.70107452157456	7.83770150781411	9.38878899355552	6.8815874565481	9.59546697989647	1.67973520524208	6.57149142904138	7.29203179674495	10.1781446523558	7.5320043410845	9.00647036290196	10.7025531073139	11.1816464608219	8.17786776611711	8.88164832911293	10.2349890176334	11.6378720486172	7.43685725318835	7.38621263750684	10.5392600130667	11.6101029587251	9.81731710913849	10.3682449144521	8.05683701971303	9.8517503372812	5.20665422689436
COX8A	13.086936386707	13.2696455622431	13.145976642995	12.8780141735875	11.5642448600049	12.5483687779094	12.520039469615	12.489481332844	12.3069078691818	12.6605324816551	12.791341658558	12.8171505572415	13.2418750020944	12.3478314249458	12.883092093186	11.9474791332144	13.6126116420504	13.4229684225309	13.2968153850366	13.3044994318459	10.8984970467888	12.8566309145801	11.4722946991025	12.5649623206871	11.2205307589364	11.8978603753858	12.2661131080497	12.9902360042585	11.1621948881661	10.9542859018581	13.3312182051521	13.256881081921	13.1838895954622	12.8954162956175	12.8171505572415	12.9558241311704	11.4048544395084	12.520039469615	12.3934967168238	11.8934937662497	11.8397033746982	11.9082655639604	13.0093080484274	12.9960723699756	9.94192674230319
PGRMC1	10.4885779301553	10.572158498776	9.94192674230319	10.9582373210547	10.1995522013328	12.1647021826153	12.0139224489883	10.9118616723234	10.8244521581748	11.4337624233912	11.2093598075582	10.9360244261274	10.0771532348224	10.4230800177027	10.1317901380208	11.4645938511334	9.90114951316335	10.7058159518676	10.9118616723234	10.4407343186824	10.437911011811	10.4977000289756	10.2935853989811	9.68289263884361	11.9431477970572	11.7459200279924	10.9007610525723	9.97916033992826	10.9232950336536	11.0757413190739	10.4779063429193	10.2127736960597	10.7948999446084	10.6878920668354	10.4248371804128	9.91113463359991	11.359688483752	11.50138051708	10.5023490175359	10.3950866325341	11.0303373062701	10.8342715319666	10.382271627348	9.84381853484823	11.0348932946992
EIF5A	9.35661357901014	9.22068874751644	9.3276348947536	9.92430553567494	9.27649026724044	9.44961618157819	8.72857234631637	8.9545363816982	8.95759026021437	8.72498559586588	8.19384967492591	10.3522474874945	10.0378004273237	10.3019510015185	11.0518108269824	9.0352680712866	10.3950866325341	10.5763682779581	10.6956441406981	10.0155525328371	9.42482646644173	9.2846045098196	10.2944344802688	9.83776090235503	9.94106799700468	10.3736174612089	9.06500170681017	9.55322592209983	9.87220601007348	10.4055257564873	10.2061294943661	9.92794293096358	10.0148891476819	9.88461275504307	10.2433949415036	10.0778382751014	9.09958660074691	9.42482646644173	9.4422568461225	8.75047380339976	8.54212270873725	8.57545548033022	9.15980523496285	9.99944062711224	9.04319581926499
ITGB5	9.53977776421453	10.1464658563768	9.86147496549245	9.63907839591807	9.61100891642322	9.42106625755222	9.37175049346409	9.10082697765258	9.39294616990579	9.47199896243881	9.17801151523827	10.0046833369902	10.2368426947321	10.4520769159427	10.7569187210545	10.8004511399714	10.3305061068865	10.0755568282678	8.97395743057345	10.0827986504933	11.0376260063967	10.1686981845392	9.24538739317173	10.0416958266176	8.7639357611427	7.97802259423457	9.13623026535578	9.69086036880965	10.4956541266934	10.0668139523231	9.59966637275447	9.5419665302178	10.071639134601	9.85699751089123	9.39430284260047	9.37786135509799	9.40403947166784	9.30766897776607	9.01394957072264	9.00535267547885	9.67815594588298	9.27830300893094	9.97044922083986	9.92885409092068	11.3016728186866
MGAT1	8.91686618852717	8.84317343650105	8.31397888409598	8.99950716076613	9.95457439185194	8.99563575431489	9.07108394977206	9.02091518016711	9.44419545900423	8.91814233897217	8.54094370976292	8.90834408698518	10.1006663034905	8.98637793859804	8.84611573385287	8.49487414218059	10.5377564096015	8.57545548033022	8.47314770234306	9.33541421797993	9.25222988583699	9.31094313699535	8.93122714567807	10.4100612116596	8.35359180509393	7.28746523440266	8.33324233582054	10.4193206746931	9.09274915599142	9.51805072686993	9.03693110467261	9.72213096077169	9.89186367860014	9.77945231776471	9.77795407827644	10.5098371457295	8.46193757927714	8.60125471615546	8.74286159470499	9.83866084856977	8.60405434944934	8.75674287278312	9.61576289420797	10.1088935696336	4.708585957869
ACLY	10.2509554058625	10.3071708948816	10.7915616278711	10.0077889895366	8.88280897244496	11.4390772221885	11.239310638041	9.28250075701955	9.29224276850019	10.0778382751014	9.74276412336683	10.1456264669538	9.11114365389241	10.6581417150816	10.9542859018581	10.8663409177259	9.42684645900737	10.8618098304067	10.3090146082047	10.3136107678496	10.5167173090487	10.9454109199072	10.324162293901	8.98451717195667	11.0441575003764	11.131977302388	10.4212526627309	8.94949321670054	11.1693737722257	10.6925399436073	10.2697146232598	9.81365437345513	10.8959924294111	11.0566323569355	9.95944057237727	9.26099977823146	10.975885961158	11.2005846983237	9.39550455168797	8.88592410458909	9.5261354492997	9.79826162474995	9.58447144102582	9.59059801281924	12.5602149347681
SRSF7	9.99944062711224	8.79055425488764	10.4484709429858	10.6183454039684	9.3408610737789	10.7948999446084	10.8790181603402	11.5898437954525	10.3283013654099	11.0577867593346	11.0806562590968	10.4864461939714	8.8586022315574	11.0820247518759	10.4326427145681	10.0536401194201	9.93411369203649	11.5590158290601	10.9542859018581	10.6437342026803	8.48686376774419	9.81580143864946	11.6101029587251	9.05088178246575	10.5468445830316	10.7581992898427	10.8212610549658	9.24077936331958	10.7115112923728	10.53686053077	10.9605606870062	10.181779069303	11.0161421681556	11.6326605017327	10.4184785121709	9.60600790330508	11.522386789875	11.5898437954525	11.2005846983237	9.87769411097609	10.8450177129493	10.8063330925721	10.1430866883743	8.86720214882518	9.76310818824861
CDH1	12.288552931455	11.8497940230597	11.8471628885539	11.50138051708	12.0350169281597	11.367675602158	11.281104162611	11.1556214047738	12.2913595081983	11.7891376295041	11.7363363025886	11.7652870252968	11.4445830616492	12.0379683240727	11.9030831009976	11.3445760541149	12.1022206049704	12.0139224489883	12.5066065210878	11.7872514291315	12.0350169281597	11.310790303771	12.4277831657619	12.0793718452698	11.1569572359836	11.6502038106899	12.2135410619895	11.9275196092066	11.984755182643	12.2209591072944	12.3339559551502	11.85415337402	10.8342715319666	11.2777266313051	12.3667374589067	11.986610189358	12.0204359177451	12.0918590820547	12.1888809833704	11.8607317793499	11.9354980193614	11.6378720486172	12.2050259934222	12.3509405342398	11.3763231062884
PJA2	10.5502860392537	10.017035994418	9.88540164028703	10.7265870006226	10.7406066070155	10.5259840640753	10.3812628933293	9.68007554021897	10.2101346661229	8.95014349650009	9.1079748077109	10.3226867135702	10.5703079451275	10.233485369821	10.3864904432378	10.9029856223943	9.85095627419498	8.86396326256492	8.39538349178815	9.8652942598432	10.789136271887	9.86608046479938	9.76229147334985	10.1494995061719	9.05238758718116	8.93043172323062	10.4302189332814	9.94192674230319	10.3719807386907	10.3438802585435	10.2777962249403	10.80944963515	10.1126329844517	10.0280916018843	9.80975481695398	10.0810640825711	9.02556813957636	9.3948108883132	9.63601394167838	9.80975481695398	9.09033238570111	9.56953149918571	10.5468445830316	10.2238026915744	11.099701476475
COX7C	12.4064956616363	12.6722244585726	11.7113955981699	12.6148926302245	10.799312182399	12.3107447440604	12.386297716499	11.9104220518246	11.2995689565535	11.6620632911958	11.8256267293729	12.6722244585726	11.7539277151777	11.4445830616492	11.5415751106477	12.9228475172224	12.3445741839574	11.6620632911958	11.6620632911958	12.6758236357124	12.8171505572415	12.3667374589067	11.6996793732347	11.3475275467154	11.0469032314343	10.3381581435691	12.0109307502711	11.771756996726	11.3033482086227	11.1455663603077	12.8717347222435	12.6481912270738	12.3934967168238	12.0572870636473	12.129451679249	11.4374499300398	11.0161421681556	12.0286078981318	11.9533359587311	10.5890269708477	10.6761868775029	10.722648720123	12.6688586807934	12.1139445922775	12.5066065210878
ECHS1	11.7090685310248	11.2777266313051	11.9147568917004	12.1022206049704	11.8170958033237	11.7993135477613	11.8397033746982	11.8724441154846	11.4940424886393	11.0134600213445	11.2380576239555	12.1916438777349	12.1371110934761	11.0279623439345	11.036521460987	8.58726185730673	11.6502038106899	10.4230800177027	10.5932462577485	11.7202737147513	11.0870018618784	10.4807090603935	11.078093643917	11.4337624233912	10.8748900888845	11.1236983717664	11.8744703910322	11.9606403589613	10.0280916018843	10.5914222727262	11.5152110709564	11.7378778733837	11.2445876471875	11.4015341645154	11.5769323942076	11.7363363025886	10.3560266722039	10.3864904432378	11.8374999601572	11.6199920568985	10.9417054061942	10.9666126332085	11.6979091776629	11.8231506544634	9.70814415421274
PLP2	12.7960394666428	12.5863286467392	12.9021602741165	12.7573861472575	11.4560415916488	11.2654944590326	11.4560415916488	11.3077775264857	10.9666126332085	9.80563651644324	10.4807090603935	12.4644205916363	12.3934967168238	11.9925215095412	12.5271041519149	10.3899507816826	12.3387805896917	12.3264312790383	11.9332146392158	12.9902360042585	10.4551615489937	12.7852706961492	11.5493156141271	11.3489935815265	11.9551381097581	12.3231604130283	12.2003339712369	12.1346696457533	11.8834940958801	11.9770637958156	12.8621311928705	12.2792400384544	11.2948389768147	11.112860936002	12.288552931455	12.1203552082406	11.7052860043666	12.4432155884715	11.9795206166015	11.0870018618784	10.4816748193627	10.7255767714747	12.6758236357124	12.6309779942648	10.53686053077
HLA-DPB1	9.46827012042792	10.5468445830316	8.9569301589793	9.9608869000754	9.01203956259615	10.7868268222797	10.4616579101897	9.60665220117975	9.39967837628935	9.7277487063514	10.0567630560563	9.64783457413667	9.41777562027257	9.85847714269148	10.1832102753952	8.53804838728881	8.97002071402098	9.09082925450992	8.43193272248718	11.5861535252413	10.2557079643447	8.81278218387099	9.70035553469396	9.81882382423862	8.08723431227885	8.08166344640293	9.27649026724044	9.31469321504867	8.76743107425437	8.78489533776019	10.138946134224	9.54558893700727	11.3746331103279	9.79533439183367	9.45250444419289	9.62214701595042	8.63628420887355	8.86453232502587	8.7328795464405	8.61744385634089	9.62214701595042	8.68215840012169	10.3305061068865	9.58063430537706	9.96025693877645
SSB	8.8254970019685	8.09880157599505	9.21998094774251	8.7639357611427	7.37621522563321	8.93304508772024	8.80625317912825	9.65766172467848	8.50856096748446	9.97698228079676	9.82206190055404	8.5739249891884	7.00401055197339	8.19384967492591	7.5898681698912	9.82636582516043	6.99964148496868	8.5156807609309	8.05629005716577	8.96817646347604	7.90790309457424	8.90160095662045	9.12026057101984	7.13819999806564	11.0279623439345	10.4100612116596	9.21920031329946	7.04486933071681	9.65766172467848	9.78675100906953	8.56934867047861	8.11052968956876	9.18529899470608	9.55090535246232	8.68103799517483	7.74496893400332	9.3037016684068	8.78996815418126	9.64652403011178	7.91963545227859	9.31934768194026	9.2479869843432	8.63571489881732	7.59279354096203	10.1648711288362
RAB5C	7.63832420269945	8.40043085986833	7.79241835941305	7.33567033913886	7.65952235037837	7.23167876502789	7.45985771103808	6.70559255526871	7.28843198852253	7.58395390848928	7.8993299264459	7.72901422775604	8.63166480116007	7.49503174686426	7.58761874931914	6.19400147820166	7.98426522789827	6.94459396956598	7.20301688645836	8.18085623603498	6.38537892061207	7.37286975914673	6.22667214633562	8.1139078418498	6.00127031918524	7.15833751756126	6.87878156555249	7.97541359027905	7.03211985576708	7.55789229684938	7.41508860109977	7.69163011099062	7.60021264286151	6.92576328632185	7.24428831667006	7.57827051509558	6.27470497780613	6.4005406211545	7.3429769391502	7.72488480334057	7.05992493249557	6.94214998996233	7.45375083096288	8.40101231928067	6.58166252646272
GPNMB	10.8221804181811	8.99064984174358	12.7797268165104	11.4315801004671	9.07541021768247	11.7674501475135	11.4851157620463	12.5602149347681	10.5890269708477	13.0093080484274	12.8468365876927	11.5352843601171	9.50548725337885	11.203019255403	11.6761273515346	11.1483826848971	9.58573750001953	13.5921591815541	13.1766185144086	11.9630347890732	8.29663827342621	13.6485842095965	10.4284375762417	8.42081525342067	8.68670051586384	8.25316486368682	11.9474791332144	9.03339900278296	13.8599232115836	14.3138019604044	11.4899624624398	10.7169037914739	10.7806656658395	11.3613286651021	9.96732492443593	9.48455345604055	12.8898164138304	13.3137494846361	11.3334585603005	9.99761027376115	13.1913625093529	13.5612228829132	11.1750322228519	8.91488444406553	11.5152110709564
EIF2S1	10.0499705979449	9.43605840064019	10.7830117247023	10.5326428043528	10.0499705979449	10.2799594511153	10.0141316733947	10.5426283406856	10.0471588374367	9.92631828366044	10.0810640825711	10.168133749617	9.74519503816535	10.6750653329384	10.7806656658395	10.3283013654099	9.72692030363227	10.1137585175744	9.71766551152422	9.85847714269148	9.18669244895008	9.67197314193373	10.127493931401	9.13294205903409	10.5703079451275	10.4759913037318	10.3356171646388	9.40989074319666	10.5980331551261	10.6783522937487	10.451258320075	9.7132318290224	10.8593017952554	11.1797084531668	10.4138790598727	10.0590671135613	10.3187795602783	10.7315130853548	10.2538949571034	9.81510643811012	10.6463957540096	10.8878193279582	9.23550808568008	9.28546323262809	9.65925465186587
HAX1	9.14925439506145	9.08925269490043	9.86999241199154	9.80630866358325	9.08980296370085	10.3294373276194	10.4779063429193	10.5959306904329	9.81222401759007	10.4864461939714	10.4568803328094	10.1894989970699	9.41582577222299	8.8180404497448	9.04030664046852	7.38483818820671	9.63819241862552	9.19351307951762	9.02218341034898	10.2392511040064	6.83534536592603	10.2617381652159	8.84800306818166	7.56465051976319	7.77687715131168	9.89490481876122	10.2687078352028	9.58249836904399	9.93057768722278	9.99489234848257	9.83287247099522	9.56444383289276	10.8162206747484	10.7806656658395	9.82206190055404	9.7861559834452	9.89186367860014	10.1399121170902	10.0755568282678	9.66778298549735	10.5571654406562	10.7194035710236	9.60513771558132	8.7316189090551	7.78162641134383
NFE2L2	11.3136038221638	10.6237472756143	11.3366422518879	11.3746331103279	11.7160929450895	9.09145285485985	9.03220160868379	12.2366932818342	12.3303258386504	12.453043170136	11.8815307994713	12.0139224489883	10.6581417150816	10.6664605648766	10.0520998087877	11.6979091776629	10.8053827675979	11.1852931960416	11.2872006537203	10.9269718788156	10.4693832278335	9.91799157243389	11.5733602379714	10.1380963598365	10.9092259301107	11.3415751030945	12.1792553565913	11.0070473036601	11.4840553385388	11.8769692676531	11.50138051708	11.3887635069528	10.3226867135702	10.447382152996	10.8848104657469	11.1262043734137	11.3062950799557	11.0493096625102	12.3445741839574	11.8675358491283	11.50138051708	11.6002601920356	10.7842945215533	10.1773240164071	10.6571668627372
TIMP3	7.85829471529416	6.62888511469256	8.71324187144659	7.69163011099062	8.13292675335621	8.30820635253802	7.81756471981587	7.65952235037837	7.8952698459575	7.43896211493789	6.78495702670895	6.30273418343808	7.23213460097832	8.3463659791989	8.21134551763105	7.68461107974655	8.26992593533821	7.86299367308352	6.79083743473527	7.50458717236785	8.53262592143439	10.3315075456824	7.56135637570202	8.45447591374495	7.60307632543581	7.23324891347625	7.02625928985672	7.60249442884764	7.69577747620288	6.80935070353571	7.48748031790998	8.92390156478858	9.7501263688841	9.6751974150515	7.13137309093884	7.94634032541803	8.9920049224021	9.22381576985813	7.96290455634956	8.31336084024343	7.60197129430809	7.23834432038854	8.94888685574851	7.89180963325241	7.54241895104543
MBNL1	9.8637629346124	8.90107215167115	9.89732467929351	10.1020928305599	9.72895784141439	10.0544183217223	10.1137585175744	11.4741538128684	10.4459520829491	11.3524773534357	11.3445760541149	10.1061746773733	8.29735897438727	9.93857068390748	9.56444383289276	11.1347512477193	8.96653227380962	9.5062398502429	9.48523927072789	9.30238085441328	8.835245336054	9.1641309198671	10.308214785045	8.57235305387638	9.94620856422705	9.31681189099893	10.9428804396495	8.34337452523632	10.1563361304092	10.490584542185	10.0699737729333	9.53659641396225	10.3474312205659	10.6544115889065	10.1887824786315	8.93411239806289	11.528527850587	10.3004204548157	11.367675602158	10.4779063429193	11.7756894048653	11.7674501475135	9.97698228079676	8.71071686813582	10.0625672574226
MFN2	9.85780506966938	9.39550455168797	9.58765572442697	8.8890197200433	8.7451905168421	8.48395373951189	8.61618112780628	8.5538806328791	8.05011010641123	8.26467783239003	7.8848370621607	9.31354286939362	8.60723692591092	10.3927823696107	9.65679176634921	9.34523126877711	8.98381680418048	9.26196700462092	9.4594366626187	8.90220379269719	9.3011638721316	8.82046350813321	10.1985624780186	8.9324346172225	11.2252307296024	10.8004511399714	9.40616758679255	8.57990490150148	9.00075569833773	9.17293318360005	9.54956247682179	9.23217276257532	8.93662251528838	8.78747641739863	9.9444743709767	8.99950716076613	9.27465443014078	9.0197720956762	8.98820816274681	8.63509722590775	9.01089863372936	9.00843552075543	9.30766897776607	8.74745980397212	9.97613703374051
NMT1	8.0741836540171	8.07571565296821	8.68670051586384	8.16597023680836	7.90050437975511	8.26306193632439	8.36562261761157	8.85733432510919	8.63214747161081	9.32885647567962	9.14024637586902	8.49191201978059	8.15319737412322	8.75047380339976	8.61849240991917	7.93462210817724	7.79757606971373	8.49925303121765	8.18777342573149	7.84450391581777	6.2248203553529	8.10341454767006	7.51732338764584	7.5978322094714	7.89062202563336	7.88550198747857	8.49141524067542	7.83648918399602	8.27226305835024	8.44387149802092	8.35830696386602	8.16301192226247	8.95375841832774	9.06500170681017	7.89581693550972	8.52913452688145	8.5683517364258	8.59733660058765	8.83219397174126	8.81867551595145	8.92390156478858	9.30706097525417	7.35224609689188	7.76386299872983	8.09952118038451
YBX3	11.036521460987	10.9852654509925	11.0070473036601	11.0846008182838	11.5604289315951	9.9608869000754	10.1580253829198	11.423467055264	11.5266575835962	10.8073760178307	10.9201029796846	11.1101827419789	11.2624593223828	11.4560415916488	11.0267928030448	10.8944879795723	11.7202737147513	11.0646917621935	11.3996648550305	11.0412125468415	10.9652790915477	10.774037887472	12.0857378252346	11.8675358491283	10.9568420333828	11.5714422005401	11.4883108457256	11.6309892145007	10.6878920668354	10.955422994895	11.1737228505171	11.2529179399954	11.4741538128684	11.3954372990115	11.6160326452792	11.575061871854	11.4883108457256	11.235650739535	11.739836067932	11.7563705606696	11.1483826848971	11.199527366641	11.3163441760542	11.6400427833464	10.5158334567727
IGFBP7	10.789136271887	9.68951103204823	11.040053674936	10.5127505350653	10.1628853711582	11.2858574238023	10.4693832278335	9.99523016518244	10.572158498776	10.9641686512022	10.490584542185	9.63745244056962	7.16114370062102	10.4440001050607	9.91185862147908	11.1226189685982	10.1756171690907	9.96956598343678	9.49583287673323	10.4364197209226	11.1204835935826	11.4478604570596	10.4837041827603	10.7868268222797	9.82965284280787	9.23217276257532	10.9132184691782	8.87425859158688	11.5861535252413	11.7239587599388	9.95944057237727	10.8392265843123	11.8978603753858	11.5077420509727	9.89129974266495	9.03220160868379	11.0518108269824	10.8696900625637	10.7136442186422	10.5940523783629	11.0187458254407	9.90643490622405	11.0671479516983	9.56658634875414	12.2857796755674
PUM1	11.1417967548566	11.0295008259712	11.3968999217636	11.0200299311034	10.8959924294111	11.1750322228519	11.3221493599756	11.0806562590968	10.9269718788156	10.8748900888845	10.8450177129493	10.9843921179082	10.5052774927398	11.6539236497118	11.350798871735	11.3136038221638	10.7783888071674	11.1785463734895	11.1938488767536	11.2133822206575	11.1797084531668	11.1153853627233	11.3120554968272	10.99405459905	11.6831242384822	11.50138051708	11.2019627136592	10.6090065868	11.3524773534357	11.1816464608219	11.2236049988583	10.9428804396495	10.8532855773114	11.1053240647836	10.8494633304439	10.8848104657469	11.8450122766813	11.503885783231	11.1455663603077	11.1070163127261	11.0469032314343	11.1214018866685	11.2858574238023	10.8272036697323	11.2827602278188
ARHGDIA	8.2816011858171	8.62865425958969	8.24684592944403	7.51409820266624	8.40270864900597	7.35864556816713	7.64910331626419	6.94943675533279	6.97446604039513	6.47237902763698	6.47788296823536	7.70578079862659	9.14385186868601	8.61398810837518	8.96157674485317	6.92576328632185	8.41236627622832	7.68333365444454	7.8993299264459	7.88717086202283	7.67319500314313	8.17627232577108	7.97324276205723	9.30310898297943	7.26903229478043	8.34526567203306	6.80758864096383	8.86506117731982	7.47788401822447	8.09714745012955	7.47972958535625	8.26878326256247	7.67809924606525	7.3515389592718	7.77522527245391	8.82598603098045	7.13079179359383	7.26591287161494	7.05256167930711	7.55739682763919	6.56285970389699	6.66943342368559	7.8090809703737	9.03396400262652	7.12432864526184
BHLHE40	11.8934937662497	11.4778945606092	10.2712204395503	11.2732271584061	11.1609068974951	9.26150573411115	9.28652414126194	10.7818920837508	11.2746361549061	8.3167779429144	8.51691102507915	10.8848104657469	11.4544275018473	8.5812077141587	9.70947908935446	10.6969050073884	11.5604289315951	9.67283828710444	10.0224292987852	10.5940523783629	10.4230800177027	9.49316668414436	10.4466124686233	10.7115112923728	8.92882077453984	9.44619920227911	10.4825237091303	11.0936581418668	9.72470953465738	9.91502326650754	11.8912788621932	11.6280325495931	10.4759913037318	10.5044678956915	12.0547946539869	11.5769323942076	9.86919218679708	10.1703972546787	10.8556171848989	11.4118426583149	10.3582093687923	10.8672867286387	11.2005846983237	11.5152110709564	9.85847714269148
NUDC	8.82817181521438	8.27564818981991	10.0062070866819	8.972899127431	7.83770150781411	9.49316668414436	9.64292304172869	9.17908880467277	8.06689790759598	9.50232776787259	9.4330221148604	8.57773257045941	8.06831792004489	9.24077936331958	9.08296252006822	6.92295571047355	8.4335967591174	8.47314770234306	8.24819295665972	9.32885647567962	7.57827051509558	9.03144311579134	8.70338505682607	8.0212014138334	8.56666271964491	8.58474406780367	8.47979561783779	8.04545618044202	8.61967777318391	9.20110362369555	8.86147606097417	8.22294149945896	10.0017627887361	10.0683471990033	8.61107600458313	8.46283649071085	9.11588745853419	9.04539849513078	9.12547556964628	8.51193263696816	9.64348198626398	9.77945231776471	8.90160095662045	8.39538349178815	8.14041598276799
TERF2IP	10.1137585175744	9.5379776644104	10.3710756134979	10.1181845134447	10.0178941154114	10.2433949415036	10.3401610498819	10.8696900625637	10.5074363030617	10.7442027128003	10.5807070008427	10.2249912894443	9.80563651644324	9.76310818824861	9.98767836710822	10.2452576302195	10.1722273680781	9.59663385220114	9.55018236566819	9.94544095334998	9.46827012042792	10.3570903335026	10.2588454011117	10.02183815775	9.93411369203649	9.8637629346124	10.2712204395503	9.92794293096358	10.4272288479408	10.2597602876172	10.3774096068851	10.2181847968019	10.168133749617	9.87702307026224	9.50308419372242	9.8287196472696	10.0840083121895	9.76956318770971	9.89490481876122	10.0764341965167	10.2053001087648	10.2910329400657	10.0499705979449	10.0876835336743	10.1995522013328
TMX2	9.95185199341991	8.19888375411143	10.2855407202316	9.85398265153336	9.23383045042284	9.51493506839424	9.50308419372242	10.6707091448132	10.0778382751014	11.0214303188103	11.072153462781	9.81797736462223	9.7932560286276	10.2004332514226	10.1713255164274	7.70578079862659	9.09681686529267	10.1598091762502	10.0707892003434	9.90114951316335	7.76173053833965	9.63601394167838	8.80991657784406	8.83108859395971	9.03339900278296	9.66460289205395	9.87702307026224	9.22726252000829	8.25366005329968	8.47861594805902	9.9633091777169	9.78985065118876	10.5652247921088	11.0846008182838	9.77486090966245	10.2816326008464	9.52401404436692	9.79748159220339	10.1046422986029	9.86847055251574	10.6824988438165	10.9443174687444	8.59785812220845	8.65135081937897	8.89055020497377
ARCN1	9.96362763118197	9.55901440340249	10.1621531060684	9.19187465594262	9.71835086336561	8.70338505682607	8.76575711814442	10.1126329844517	10.1528251302521	9.33778080991799	9.4966899933894	9.13294205903409	10.1518164408897	9.87450013636546	10.2841089972664	9.62271975154941	10.1483570756212	9.43459193780292	9.56176865610186	9.73062105964585	8.91015403377352	9.15785511224588	8.38497455831462	9.00440051265662	10.0980886937461	9.72605603066713	8.87783165137246	9.87769411097609	8.50244102068682	9.05668091068926	10.233485369821	10.2452576302195	9.88706380759964	9.48873794832048	10.0111128099471	9.96224967163617	8.3262873036329	9.7501263688841	10.1545767686217	10.0196569474898	9.68213186630736	9.01652822403079	10.2315525129731	10.3401610498819	8.30934668864011
UBA2	10.0241483733139	9.54825190646388	9.68624722203948	10.4568803328094	10.0345138533904	11.3381435292509	11.1167040272007	11.243203889076	10.6571668627372	11.235650739535	11.1543420786852	10.34305688393	9.27886859053232	10.4272288479408	10.1006663034905	10.2799594511153	8.97999915330183	10.5838227035527	10.8403053286359	9.79900993047075	9.28124541968436	9.95869313732118	10.774037887472	9.20361631942004	10.9232950336536	11.3919435016726	11.4576947961755	9.09403472290482	11.4297989095013	11.4799595589487	9.9359640664605	9.31600586822499	9.96732492443593	10.6523540500313	10.3275082583013	9.58849697048347	11.1499058387895	10.8365188538488	10.9080314672245	10.4984715920439	11.1514238313776	11.2368582599108	10.0095306868976	9.02500315466758	10.6761868775029
FBXO7	9.93775622045544	9.25630721385733	9.63745244056962	9.96884094961322	9.28546323262809	10.7783888071674	10.9852654509925	9.78903508293287	9.453266953102	9.55577295278229	9.70035553469396	9.91502326650754	9.99848563823462	10.0471588374367	10.4634598922111	9.60513771558132	9.65467750435842	10.4184785121709	10.071639134601	10.4606202070587	9.55743621272013	10.5914222727262	8.66913234460472	8.77827261106865	9.53132943594127	8.74745980397212	9.75161031815589	9.1641309198671	10.0840083121895	10.1518164408897	10.5838227035527	10.0471588374367	10.5385229537803	10.745281765906	9.82412016086155	10.2452576302195	10.1658585742339	10.3937427244622	9.40032779198765	9.48807315808412	8.96316468794961	9.04671292203852	10.1399121170902	9.54480026354461	9.73194930159302
GNAI3	11.6326605017327	11.9948218517174	11.2872006537203	11.4757793118423	11.7802902524432	10.8972307872485	11.0906109901528	11.3630621241546	11.8057925292694	10.6351957623343	10.7442027128003	11.6640173890841	12.0740773859475	11.19552467908	11.4284910036641	12.0204359177451	11.8328681123075	10.61738327942	10.8934423419737	11.2514318867936	12.5066065210878	11.1581090636508	10.3989319258242	11.7652870252968	11.8147337851177	11.8559756401106	11.0757413190739	11.8769692676531	11.41021191469	11.3033482086227	11.6121539782252	11.6640173890841	10.9324431658886	10.8029187091625	11.8032312911023	11.8978603753858	10.5284416751404	10.8748900888845	11.7629592819398	11.8147337851177	11.4315801004671	11.5352843601171	11.3489935815265	11.7629592819398	11.5304039441143
CHD4	8.97883165015957	8.80625317912825	9.41114696946719	9.23217276257532	9.08174733771263	10.0256012549054	10.02183815775	8.93787193975165	8.52292253230169	8.84753026987849	9.04602451739905	8.96261553315801	9.01025363112353	9.62058860206798	9.44775397746157	8.58628000588949	9.19187465594262	9.45250444419289	9.29931378327447	8.85632886203678	8.77221017993897	8.4066778001078	9.55901440340249	9.76517462578118	9.3415486496816	9.27761016095563	9.23490312923614	9.18457910298872	8.90220379269719	8.835245336054	8.90387802103994	8.89938217770303	9.95788253983806	9.75647524975165	9.12258292547236	9.12366518930098	10.1355511047598	9.7051035935561	9.11416069327863	9.20508360700473	9.25293455373828	9.35401464331645	9.1079748077109	9.50373138421432	8.78747641739863
HTRA1	9.5062398502429	9.34463165403198	10.2807863049154	9.63971358779569	9.16519284761034	11.5317718945572	11.6199920568985	8.79302119251565	8.65856916801548	11.0593715025657	9.71392134557071	9.31469321504867	8.16027853878149	11.739836067932	11.3996648550305	9.52062157296883	9.64591163822382	11.6518739122283	10.3783650282148	10.2163830612232	10.3346893764735	10.9999767471391	9.54480026354461	9.69398990650497	8.97883165015957	8.5331605168434	9.53858171886168	9.20361631942004	11.8282170444658	11.4645938511334	9.09958660074691	9.4594366626187	10.531456914539	9.83523983539767	9.27465443014078	8.43598827108061	8.92953109878157	9.32404883934727	8.93002973075364	8.67301373685086	10.7581992898427	10.0958975281988	10.3099770120293	9.05088178246575	10.1537145145645
LRPAP1	9.61522981319348	9.84316497315719	9.37609112902526	9.09958660074691	8.51875714448606	9.73547874179926	10.0410257846955	7.91963545227859	7.56018037214517	8.5890808870832	8.34132629973707	9.70275261301272	9.12899400664774	9.81139941097905	9.54044633825278	9.43027548526446	9.22595001964432	9.31934768194026	9.27886859053232	10.0053672462644	9.63018454908757	9.33452581222112	8.71120895804531	8.95270009958149	10.4230800177027	10.0819696424325	8.95559632981928	8.81985893280222	9.41453325358284	9.72528055332807	9.21998094774251	9.0875389683583	10.5063754625713	10.0499705979449	9.49316668414436	8.97178600025899	9.75161031815589	9.98767836710822	7.90956973702604	8.22891994895644	8.89704063589664	8.81278218387099	9.22146437197635	9.03916748607391	10.7360981465608
ITPR3	7.52394730136728	7.26356322810759	8.36794583317014	7.32859741849145	7.49737621370212	7.87119854441091	8.18085623603498	8.14521700439666	7.51246805524599	9.1641309198671	8.83219397174126	7.13600510532902	7.83480337358618	8.92292113536558	9.2289620050368	7.8877455863997	7.44232366551751	9.30892500143037	8.88164832911293	7.36461309151651	7.26903229478043	8.44387149802092	7.4890644080391	8.16856126400566	8.10865577950338	8.87924315175613	7.71162832050839	7.98107004079794	8.67851875154732	8.63443643395908	7.32267363628534	7.35282044757825	8.2989794854732	8.96458181475439	7.56293809601971	8.49666448243563	9.453266953102	8.68730943609468	7.87964013649698	8.39246453289485	8.06977827804557	8.34337452523632	6.60923509909039	6.98081250485142	8.01446445912455
PITPNA	10.1823878708881	9.96224967163617	9.25847947750874	10.1145084943379	9.47318930214712	8.54389701426435	8.96316468794961	10.2663063308458	10.0515008732882	8.25822122505523	8.48738012744682	10.2342299064904	10.1773240164071	9.45599809640474	10.0046833369902	10.7204212847971	10.2670789645205	10.017035994418	9.7051035935561	10.324162293901	9.8517503372812	9.18395334623016	8.66457419680675	9.21998094774251	8.61849240991917	8.44562728702191	9.20625100526688	9.43027548526446	8.73871663727718	8.76265694669341	10.2297536430007	9.73463853090532	9.20296925136327	9.09635787140552	10.0069378972057	10.1658585742339	8.82234016522892	9.32885647567962	9.94285543990769	9.88382733173639	9.01394957072264	9.43996274098639	10.0126872011916	10.0203106947221	9.25774919769535
IDH1	10.8494633304439	10.9999767471391	10.8430310145585	11.5590158290601	11.4374499300398	11.3807672990308	11.6682013520249	12.4840768494857	11.7239587599388	11.9003624794893	11.9224871293531	12.0629045425729	11.8912788621932	10.6824988438165	10.1747473566085	11.4202397040165	10.7337946476861	10.9443174687444	11.4066618214577	10.5023490175359	11.2065980816438	10.9772057472629	9.7277487063514	10.2297536430007	8.81985893280222	8.80204274390258	11.3716714089324	11.6897527596754	11.5190155466394	11.229459480239	10.9865084711932	11.1153853627233	10.5807070008427	10.6552205282022	11.3221493599756	11.522386789875	10.9605606870062	10.6795175827512	11.6339928270008	12.0350169281597	11.575061871854	12.0740773859475	10.8342715319666	10.9370446461608	11.1785463734895
SEPW1	10.3961793045781	9.55743621272013	10.4302189332814	10.4680511190642	9.01330945822597	10.5922632101731	10.6360404792223	11.1797084531668	10.0771532348224	11.2686648517934	11.2309564100833	10.364051792879	10.2297536430007	10.6081094433545	11.0025449431565	8.30335862877379	10.1658585742339	10.70458145748	10.563375942422	11.235650739535	6.90870085711773	11.6021018563127	8.3285933727574	9.97844503958217	5.90556749055622	7.95117255004994	9.16579503151775	9.88764381446915	10.9360244261274	11.517278859351	10.8174451886993	10.9092259301107	11.6160326452792	11.5352843601171	10.8174451886993	11.1153853627233	11.0335837126015	11.693858696302	11.232279035773	10.9697902638501	10.5922632101731	10.7287182500442	11.2065980816438	10.6040398309529	9.09145285485985
SLC7A5	11.0134600213445	10.6299312291161	12.8076293027478	11.6578632004319	9.06356482871793	8.94366126511135	8.85484409150788	10.3848806843095	9.83866084856977	11.1455663603077	10.4837041827603	11.4840553385388	8.98134119492272	11.6812453920697	11.50138051708	11.1469857698135	10.9092259301107	12.3995944899529	12.110433785119	12.5602149347681	9.6751974150515	12.105417175648	12.4129657470621	9.7501263688841	12.5483687779094	12.0517845938085	11.0094760961934	10.0196569474898	11.5714422005401	10.8162206747484	11.7781908822851	10.2721009439548	12.4358263285433	12.5483687779094	10.6437342026803	9.87220601007348	10.9282404560276	10.8041353342153	10.4079541955276	9.50373138421432	10.086922139581	10.0552397736892	12.2950098358525	10.7159953918311	10.7442027128003
AMD1	10.2881237926119	9.86308864832856	10.3390469209004	10.7600703393604	10.1328530772868	10.3727092297731	10.2799594511153	11.2982570501135	11.1250297640025	10.606955294887	10.5237592193179	10.6482932052086	10.2480491718444	10.4257666096512	10.06613369229	10.4652085288715	9.79748159220339	9.91584622266104	9.48873794832048	9.88461275504307	9.4203709367177	9.21061889961418	10.0651600687172	9.31934768194026	9.55743621272013	9.99686155955328	10.5819666982114	9.93775622045544	9.44419545900423	9.61576289420797	10.4634598922111	10.0927756579601	10.4138790598727	11.0200299311034	10.2127736960597	9.90643490622405	10.0819696424325	10.3618818233424	10.6935890797997	10.2965084521171	10.5522815739876	10.5784374882997	9.65533344131367	9.72309475110547	8.77781086529527
PSMD1	9.79400441008217	10.0400129669452	10.2519636365889	10.3831365937687	10.3630497854691	10.7180065375199	10.9533151810442	10.2414317211035	10.3609032752081	10.5237592193179	10.3889793214625	10.406403804891	10.4680511190642	10.1697003830464	10.2965084521171	9.43605840064019	10.2111276482161	8.87372039622002	8.99064984174358	9.85476634822176	9.44886538586434	9.54695791268035	8.52389919912128	9.63819241862552	9.2074927064183	8.83801694585224	9.02903784746939	10.1030959899611	9.80674853883653	10.0912741657778	9.91584622266104	9.44076909981652	10.1922262522905	10.1464658563768	10.0651600687172	10.2749795316943	9.26762520192477	9.7508677707368	10.5661205967441	10.579785028062	10.0803414959146	10.4589566724595	9.36582048519735	9.83119437524709	9.457299503646
CREG1	11.8912788621932	11.6280325495931	10.9324431658886	12.2077694644193	11.2677941668895	11.5898437954525	11.4976706113406	12.3667374589067	12.5271041519149	12.1763237718297	12.1455958447183	12.4206779037194	12.2589944951703	10.1977006458797	10.5437737169593	11.2858574238023	11.5152110709564	11.6797591526188	11.4757793118423	11.3524773534357	10.8494633304439	13.1117707839004	11.5111209173276	11.6640173890841	10.8934423419737	11.8414751359467	12.489481332844	11.6199920568985	11.6460155644253	12.3445741839574	11.4976706113406	11.4645938511334	11.7652870252968	11.5132228911886	12.2166166156737	11.5437635745191	11.7239587599388	11.4427659419778	12.3899115234423	12.3418624049402	11.8724441154846	11.8282170444658	11.4411046736815	10.9324431658886	10.2697146232598
CSTB	14.1819212611017	14.281858649279	13.1117707839004	14.0816505384766	14.1819212611017	11.5881478649337	11.7090685310248	13.3312182051521	14.0454513965155	11.4297989095013	12.6722244585726	13.7540894092401	14.2288719235002	13.0513374247985	13.7134637722681	14.0633940000345	13.7266038028493	13.5169066653092	13.392387119786	13.7266038028493	14.2569180599773	13.3312182051521	14.0454513965155	14.3653232719404	13.7134637722681	13.4732939176192	13.1389892493383	14.1367131986574	13.2764770960728	13.1838895954622	13.9400490693395	14.1819212611017	11.7756894048653	11.4997621391848	14.2288719235002	14.0454513965155	12.0076354384857	12.716720953976	13.7134637722681	13.9400490693395	13.086936386707	13.7882249967926	14.3138019604044	14.1819212611017	12.7219765258743
PCNA	10.7499627583744	9.82787043903327	12.5702047138062	11.5415751106477	9.87450013636546	12.6398543390842	12.2419064612854	12.1484058443154	11.481668645742	13.1030803537378	12.6931682545114	11.6875452191888	9.31934768194026	11.9082655639604	11.4511193884152	11.2005846983237	10.0328897808966	11.4152672889815	11.3239463130175	11.784700900366	8.47559935869035	11.0870018618784	10.870602744076	8.30692094966961	11.950877471481	12.2950098358525	12.4756374355522	10.0810640825711	12.0943911822821	12.3387805896917	11.366034591523	10.3671836223748	11.4851157620463	11.5927040017523	10.3258061741693	9.53858171886168	11.4840553385388	11.8012451093402	12.1763237718297	10.0939061795947	12.9902360042585	13.1117707839004	10.2848131543332	9.07219230794713	11.5190155466394
RRBP1	7.13695489156666	7.50409859149901	7.04655154613008	7.02930724310342	7.46108667177015	6.7810881661555	6.57771944864309	6.77988235849053	7.92125677488235	7.63471791258816	7.73225660505483	6.93952029663622	7.9454247575371	7.70578079862659	8.12982805089659	5.74831960318743	7.70538861236954	7.71162832050839	7.64284389949696	6.57324470203686	7.56959872412851	6.87673137310418	8.03401503124784	8.71839935172106	7.83194368478728	8.09419669705882	6.90030582095294	7.46500551641609	7.46594549785003	7.8843036427937	7.26085450366299	7.56465051976319	7.41200724040368	7.23091653517525	7.80763338204101	8.24626559747804	7.76947529263356	7.07735969118106	7.83024859638927	8.58628000588949	8.24282680875652	8.12633189387455	7.20467620696294	7.72426907334991	6.44133164251066
TNFAIP1	9.00843552075543	8.85632886203678	9.46602188355757	8.49613810652077	8.62192917344116	8.1976959211995	8.49487414218059	8.94559444765602	9.2074927064183	8.74930270324478	8.9409472125399	8.80087344508159	9.31681189099893	9.25084619430678	9.8806031681501	8.72355340945986	9.02218341034898	8.97999915330183	8.63628420887355	8.95375841832774	8.93085650928341	9.35970121526245	8.83338731878336	9.39160164375926	8.65194402773584	8.69087951463292	7.83024859638927	9.15418831718479	8.83338731878336	8.84198580395442	9.15837130038261	9.10689986925757	8.62616722703842	9.01025363112353	9.53065962789344	9.75235146420322	8.41070991713645	9.16980381001567	8.45212114475401	9.25847947750874	8.32795987258591	8.61797625473844	8.19441235687844	9.10689986925757	8.91545060182633
HDAC1	11.2576824253132	11.1693737722257	11.5788515358922	10.7360981465608	10.0186610375971	11.0070473036601	11.0712146307944	11.2112359946844	10.6247063219586	11.8696655455622	11.4778945606092	10.9232950336536	10.808523118347	10.959484161653	11.1140319591721	11.2543184005346	11.0607746488269	11.069982289784	11.6199920568985	11.1483826848971	10.9627896179706	11.4741538128684	10.4560288966745	10.8483882308736	11.4033543588565	11.3016728186866	10.06613369229	10.5807070008427	10.168133749617	10.4503438972201	11.3560909582872	11.0012355135276	11.1417967548566	11.2624593223828	11.3016728186866	11.41021191469	11.666089664075	11.5152110709564	11.0731074536363	10.8221804181811	10.9542859018581	11.423467055264	10.6878920668354	10.7842945215533	10.5550380769887
DDX3X	10.3051702819806	10.3346893764735	9.60235192950563	10.0609128685361	10.61738327942	9.22421032206623	8.96157674485317	9.68416213552062	9.62058860206798	9.39086231341674	9.43996274098639	9.7326244764107	10.0452842937769	9.57307556592904	9.58638705296016	10.2626288287553	10.3609032752081	9.23433295643265	9.12026057101984	10.4977000289756	10.2094437630395	10.6275384701518	9.88117495993444	10.7295443033662	10.1985624780186	10.6664605648766	10.364051792879	10.4798058332578	9.78903508293287	9.98190186047832	10.4589566724595	10.4520769159427	9.77346392276691	9.89346820448214	10.8569243341566	10.7591489615492	9.78019859810628	10.1328530772868	9.46342234462128	9.83523983539767	9.57079610688485	9.60513771558132	10.0186610375971	10.4798058332578	9.79400441008217
LGMN	9.53728809252658	9.92487167391303	9.85024027019821	9.14385186868601	11.2777266313051	9.04955544729631	8.53439535553104	8.63628420887355	10.3156532152007	9.56240253432679	9.68795667613972	9.03144311579134	10.5580832326957	9.99523016518244	9.49076531429722	9.15785511224588	9.93114023576381	10.0305599113507	10.1205445064551	8.74745980397212	10.6993473483908	8.83403016752657	8.14521700439666	9.96299072425183	9.96025693877645	9.44961618157819	8.80876392868073	10.9495537372858	9.95038343872891	10.1878504697858	8.65135081937897	9.57016992819172	10.6935890797997	9.95038343872891	9.69011039371481	10.4178117210882	8.59785812220845	8.60780523297162	8.75782172724023	10.4100612116596	10.7523276211049	10.4257666096512	9.25361721141755	10.6166535326293	10.4768490005264
PPP1R7	9.48873794832048	9.96884094961322	9.37857396952928	9.59732144919995	10.0847144292583	9.31152825770664	9.27023733166618	10.8765883053958	10.7123563488513	10.4345525330587	10.5848126785703	9.73961708741502	10.0484654927146	8.78645854720427	9.05425958889426	8.68273030951776	9.86669142882512	8.75355662282355	9.03976073403217	9.56874419059479	7.33759736183676	8.92953109878157	8.74459423002816	9.67645841856739	7.65349715037546	8.33064177250341	9.06221353512461	10.233485369821	8.96044225199425	9.26388427672451	9.64050672669909	9.78903508293287	8.63696340666572	8.67981235525462	10.0721919275522	10.2919438909495	7.71960739057392	8.34012016032816	10.9007610525723	10.9019812339911	10.4272288479408	10.8450177129493	9.83609929819685	9.96884094961322	5.41421620472381
PLS3	11.9577689844596	12.31285381208	11.5092077423643	11.8012451093402	13.3044994318459	12.0971229466072	11.984755182643	10.9881656531727	12.3899115234423	11.5769323942076	11.9743675432441	11.4899624624398	12.4277831657619	12.0997735030957	11.7090685310248	11.6139168866315	12.0572870636473	11.0506389317499	11.4478604570596	10.5502860392537	12.3000722179562	12.5782442854864	11.0671479516983	12.0186015597898	11.0057700879657	11.3823268533811	11.4390772221885	12.5782442854864	12.8780141735875	12.5518337280441	11.0893278391501	11.7781908822851	11.7202737147513	11.9743675432441	12.520039469615	12.5105595099045	11.6518739122283	11.6779995887321	11.5881478649337	12.7852706961492	12.7960394666428	13.1838895954622	11.6917834826552	12.3826896100528	12.0457440486082
ERP29	10.123391399197	9.72133759632265	11.3560909582872	10.4723196474545	10.2965084521171	9.35661357901014	9.33976925312049	10.6889530416463	10.4159641314999	10.9360244261274	11.036521460987	10.3736174612089	10.5259840640753	10.6050765192675	10.3522474874945	8.56934867047861	10.7315130853548	12.129451679249	11.4544275018473	10.6031243815592	9.18280564057946	10.0499705979449	9.3547904490977	9.87979879577708	9.36978804303604	9.8806031681501	10.4984715920439	10.2841089972664	9.35970121526245	9.92709655850649	11.5949995632605	10.7868268222797	11.6477686099692	11.5304039441143	10.6523540500313	10.8582358282067	10.8440760810583	11.0846008182838	10.6474003721089	10.9999767471391	10.9068684332779	11.0656901792584	10.1030959899611	10.1970016783997	8.91881754455328
CTBP2	10.180050026418	10.180050026418	10.5305377738211	10.4956541266934	10.4028671678384	10.9676693060965	11.0057700879657	10.9605606870062	10.851877170181	11.1852931960416	10.8430310145585	10.5922632101731	9.94957035414573	10.9852654509925	10.774037887472	10.5869564709458	9.96025693877645	11.1053240647836	11.339524069131	10.3362190500802	10.8317927858235	9.74866260303187	11.385432265496	10.5023490175359	10.6969050073884	10.8053827675979	10.522462969747	10.0085452282597	10.7216587893904	10.4120853581922	10.3831365937687	10.1518164408897	10.4580953484325	10.3989319258242	10.4787724342607	9.7508677707368	11.3954372990115	10.8593017952554	11.040053674936	10.5829613730337	10.7842945215533	10.6205645534756	10.6446568565093	10.1518164408897	10.5838227035527
SNRNP70	9.33778080991799	8.8254970019685	9.05922617412746	8.47425285896415	7.83648918399602	8.23740075708594	8.84753026987849	7.27932392859266	7.25289340794209	7.41094001209136	7.20301688645836	8.5890808870832	8.48686376774419	8.77169656167366	8.52631513009776	7.98874034710788	8.5003218534188	9.63526248321767	9.49810407039721	9.2893943345098	8.17485630006924	9.21111368694685	9.95631346402697	8.79753515886944	8.95375841832774	9.47005948314992	8.76931575573906	8.05734331560722	8.85684038874553	8.72355340945986	9.05013703299706	8.38315762608368	7.98302088708919	7.90356706306061	9.25293455373828	8.41987948353852	10.691304062759	8.8786151243081	7.04764917546235	7.46500551641609	6.92468429394756	7.21917645998078	8.7854808193757	8.83108859395971	7.8843036427937
RAD23B	10.8162206747484	10.5591336370958	10.4624592272558	9.88294511045641	10.8483882308736	9.61162211744686	9.08925269490043	9.75309084240045	10.6626559046105	10.5819666982114	10.7194035710236	10.5023490175359	10.4364197209226	10.4071480153185	9.88461275504307	10.0632108394259	10.4984715920439	9.21998094774251	9.30435643267844	9.53858171886168	10.5137389552146	10.1266540786018	9.90892121455908	10.3324593180542	10.1686981845392	10.3401610498819	10.5014870947138	10.628811692007	10.2067905201737	10.5491642110483	10.6370133001019	10.5712729641307	10.0111128099471	10.2903599915443	10.8736534364869	10.9443174687444	9.83287247099522	10.3650011434052	10.3745347379244	10.2626288287553	10.3484062325294	10.1300572886458	10.1713255164274	10.7938810433899	10.700240689626
SRRM1	10.6098885243509	10.3107796013116	10.5491642110483	10.1950495093511	9.69762101729903	9.93057768722278	10.0337907043556	9.23150497829118	8.95208008975615	8.98887020967908	9.123176334818	10.1258765873026	9.78985065118876	10.850569888907	10.3570903335026	9.81797736462223	9.48735921096618	9.80340702431925	9.97449716638431	10.4670939485679	9.59279688834181	10.1922262522905	11.0376260063967	10.2509554058625	10.5838227035527	10.7204212847971	10.6183454039684	9.57505443464352	10.2552298718785	9.81882382423862	9.96025693877645	9.64151673001454	9.50816669084722	9.92120439951929	10.1674685499071	9.46947489551273	10.5326428043528	10.0361960981036	9.70947908935446	9.35080488052341	9.43806948442651	9.56240253432679	10.4284375762417	10.2191741839334	9.7932560286276
NDUFB8	11.8978603753858	12.1484058443154	11.7160929450895	11.7629592819398	10.5914222727262	12.023750694698	12.0262539997133	11.4613686255004	11.0518108269824	11.2654944590326	11.2221237079611	11.9449498784173	11.3049748988491	11.5061566607595	11.5714422005401	11.6539236497118	11.470901221021	11.6021018563127	11.5304039441143	12.1266343614786	11.6245532175333	11.6704464693652	12.0793718452698	11.3919435016726	11.6956904598076	11.5415751106477	11.8696655455622	11.2995689565535	10.9042986382651	10.5989184587853	11.8580546302833	11.4596436789948	11.4266554518316	11.1499058387895	11.7480586585959	11.0227893258413	10.5848126785703	11.2189414550445	11.8857011953953	10.8696900625637	10.4028671678384	10.0434553565526	12.2419064612854	11.6139168866315	11.0227893258413
ARIH2	8.25443409900062	7.87555931573487	7.67997408066363	7.78449169876208	7.90895230677016	7.48450511142964	7.50349932464613	8.00702397643014	7.94853794629733	7.58761874931914	7.02041725355869	8.37894402476066	8.09050411734977	7.37076210186427	7.57950175323385	8.48455292984878	8.5465056866872	7.66337652310546	7.85093901877701	8.03611772324483	7.41153238293311	7.65623636725042	8.18662636475596	7.92602179318308	8.32795987258591	8.01897880697862	7.89412804846784	8.11870242944123	7.92889053020995	7.73638764101074	7.96130660396707	8.09617132390698	7.46647462125824	7.51938926558178	8.03073990406394	8.10459777786775	7.8047765254805	7.81869079082485	8.01738330406003	8.01042699559653	7.90519747915702	8.13122496968201	8.27451660146092	8.57185010074417	7.76063180999496
ENO1	11.0376260063967	10.5980331551261	11.9630347890732	11.0686358870296	10.9533151810442	10.7510809836984	10.8149990269455	11.281104162611	10.5377564096015	10.7476382143293	10.7360981465608	11.1443149506499	10.9360244261274	12.2560914310783	12.1484058443154	8.55839692179082	11.1226189685982	10.6664605648766	9.95122038768067	11.8012451093402	9.06656578193939	11.503885783231	9.05856751731448	9.8287196472696	8.32187727625316	8.91956637271317	10.3783650282148	10.3267676513553	10.8221804181811	11.0922919954496	11.528527850587	10.789136271887	11.9354980193614	12.3339559551502	11.0543446258704	11.1797084531668	11.4083359212701	11.367675602158	10.7058159518676	10.727586271815	11.4066618214577	11.9743675432441	10.8545658448734	10.8365188538488	9.44419545900423
PSMD13	8.79986361295582	8.72231813144533	9.66628810337009	9.45404094114821	8.88348781446808	9.21538385159662	9.42630668394939	9.33492905242084	8.93350693597123	9.92358494341535	9.66989054374651	8.50993076393232	9.1242970766818	9.04440102589641	9.16085604812124	8.85182757039769	9.64715148741867	10.2566796495352	9.82412016086155	9.47461663801405	8.72011577754039	8.88110337069119	9.03279436253848	9.39294616990579	9.18395334623016	8.99950716076613	8.43429274554617	9.46463459171889	8.64563614688466	9.22595001964432	9.73694633372866	9.51681116231216	10.3187795602783	10.1116753388044	9.92885409092068	9.99686155955328	10.1013805835527	9.98274680168859	9.70275261301272	9.42684645900737	8.87533155513507	8.90501598248626	8.90443447378918	9.22332086630872	6.90432254177768
ILK	8.86782243322068	9.34671509360974	8.38057845128382	8.23627134766157	9.26322483549128	8.81110259855026	8.7328795464405	8.56382004328523	9.10329673323603	7.39071952582049	7.56630813126418	8.91438681152905	9.61984665534983	9.2752658957691	9.14802213964472	8.66638973082501	9.80187064810646	8.20419935748316	8.8597614186095	9.48586316946772	9.3037016684068	8.85182757039769	7.21223069474051	9.3408610737789	8.44387149802092	7.20929862918886	7.91414766503597	9.46827012042792	9.24975827811222	9.07354053185952	8.55895295566519	8.61849240991917	8.40386855720241	7.85829471529416	8.0794483412144	9.16462355846103	8.46966574906199	8.50145756521511	8.69457799930413	8.76074634921836	8.11915755962048	8.15113461969105	9.69398990650497	9.9861168434521	8.66457419680675
BTG2	9.77795407827644	9.71475821380675	8.32139321920924	8.20239991364581	7.50694402966142	8.39366976375199	8.69412923821305	8.35473858731859	9.19351307951762	7.29560675586765	8.0046271886781	8.22294149945896	8.42897421076717	7.4890644080391	7.61694170866996	9.64050672669909	9.22660315133959	8.42661556563987	7.58125127028413	8.35706145634532	10.5458557463434	10.5003764684385	8.46239111352056	9.08980296370085	7.88363632607743	7.75352932876705	9.21538385159662	9.09082925450992	8.9424798634441	9.14082956281616	9.3547904490977	9.76517462578118	8.72355340945986	8.39765141700997	9.51940182321267	8.89549983683754	8.53093114976027	8.84878083913304	8.25779759525151	7.91308013095209	7.65406320663467	7.71218138122913	9.5062398502429	9.14562778744007	11.1693737722257
CAPZA2	11.6797591526188	11.2093598075582	11.3613286651021	11.0376260063967	11.666089664075	11.4297989095013	11.4390772221885	10.9080314672245	11.4083359212701	11.1938488767536	11.3175251071513	11.2795440867565	11.6419995811153	11.5471128094017	11.5367990822771	11.4185285289139	11.4221014099422	10.2030544726218	10.2652306425687	11.3489935815265	10.7692320002852	11.5061566607595	9.39776037541114	10.3873931901579	9.1705187441293	9.88642720276627	10.6795175827512	11.4118426583149	10.6494632789907	10.2687078352028	11.2827602278188	11.5266575835962	11.984755182643	12.2391645953251	11.5590158290601	12.2231327044181	10.6901870769561	11.3968999217636	10.4459520829491	11.3239463130175	10.9381884526778	11.117941772682	10.8898988038072	11.0094760961934	11.373117951267
SPCS2	12.4206779037194	12.3418624049402	12.4608092898858	12.1944957522392	11.7563705606696	11.8117654887463	12.0402307777699	12.1574852006637	12.023750694698	13.0793729317299	12.9902360042585	12.4172729570056	12.1763237718297	12.7745567542874	12.6516337122531	12.1944957522392	12.1266343614786	12.288552931455	12.3387805896917	12.3303258386504	11.6704464693652	11.784700900366	11.8696655455622	11.8696655455622	12.3478314249458	12.4206779037194	12.4244591566065	11.9147568917004	12.5306079319503	12.0022178812779	12.3826896100528	12.1400327889745	12.4686597797842	12.7077850091861	12.2209591072944	11.8192437957004	12.1139445922775	12.2391645953251	12.1792553565913	11.7674501475135	12.2560914310783	12.386297716499	12.2913595081983	12.1944957522392	11.2543184005346
DDX1	11.1262043734137	11.072153462781	11.0646917621935	11.3458044067221	10.3258061741693	10.9019812339911	11.069982289784	11.7781908822851	11.045750395534	11.0335837126015	11.1153853627233	11.2899049811811	10.8221804181811	11.0982886332958	10.959484161653	11.359688483752	10.850569888907	11.1204835935826	10.9428804396495	11.0936581418668	9.93857068390748	10.6312064698897	11.0025449431565	10.2094437630395	10.8162206747484	10.4723196474545	11.4185285289139	10.3701553566015	11.083271905935	11.4015341645154	11.4066618214577	10.614675191205	10.4335819034484	10.8053827675979	11.2112359946844	10.6194554333887	11.1417967548566	11.6309892145007	11.2686648517934	10.8765883053958	10.8365188538488	10.9801193736579	11.3094328664571	10.6010647155399	10.579785028062
ATP1B1	12.8621311928705	13.1117707839004	12.0714529086431	12.8111865658823	13.3312182051521	12.6565526300164	12.023750694698	11.0335837126015	13.0569751043193	12.2518957411968	12.6481912270738	12.6441259889162	13.4019572689951	12.2333124725921	12.0971229466072	12.453043170136	13.016144657909	13.2310558375069	13.3543811418596	11.373117951267	13.6126116420504	12.9281136030788	12.7219765258743	13.538265647763	11.1153853627233	10.4568803328094	11.2529179399954	13.2626422274753	13.1117707839004	13.1529207302113	12.449779997016	13.0244237624959	12.0971229466072	12.2029304372552	13.2065084908454	12.9960723699756	13.1389892493383	13.1605392705122	12.2485168060774	13.6354267503533	12.1703279662865	12.2295983871333	12.697394593977	13.1389892493383	12.2485168060774
RAF1	9.84023054743921	9.60078600892394	9.05668091068926	10.3346893764735	11.1852931960416	10.0293874669365	9.90711762332334	10.9107203845021	10.770450113047	10.3889793214625	10.0896404616651	10.3370119985481	10.8317927858235	9.01515475066328	9.11666912942005	9.52685583298824	10.7915616278711	10.0529740299655	10.2136863407466	9.99761027376115	9.20695545281482	9.68213186630736	10.4731120922145	11.0025449431565	10.2788671080338	10.0280916018843	10.700240689626	10.924506336893	9.39600834266331	9.48523927072789	10.2855407202316	10.4634598922111	10.1738618559914	10.2013721910555	10.5087148459938	11.0481682642704	10.7159953918311	10.2359583469055	10.5914222727262	11.4462600405714	10.2588454011117	10.3267676513553	10.0162276498755	10.4178117210882	8.85733432510919
SREBF2	7.98543525953543	8.52679903134515	7.79757606971373	7.81241638882879	7.76805248211083	7.91843635708529	7.79027072168626	7.74646523809188	8.31731109337517	7.45530483300043	7.93289524832534	7.70383511834476	8.7451905168421	8.02550869847314	8.34693091082183	6.95544588391481	8.46966574906199	7.62563487610411	7.44894359693817	8.01155686293411	8.58573033700682	7.98107004079794	7.99399737872497	8.5320208439312	7.0415756178703	8.12569208187315	7.36353249042362	8.416457961549	7.59157901437264	7.6577011756167	8.25942871127594	7.99399737872497	6.71309330331051	6.68351328250688	7.88824431356835	8.65803813219218	7.46353555935971	7.2739232895348	8.1160720272978	8.30878162950715	7.42760999581113	7.65226238515953	8.15215215588323	8.76638482109517	7.77269102511293
SLC2A1	10.2480491718444	10.6859196444954	10.5972027267966	9.85476634822176	9.50548725337885	8.26204242453694	8.51193263696816	9.88920943625603	10.7417543664121	9.64469393137951	10.5860256551382	10.0834852640686	9.75730665707093	12.6758236357124	12.6758236357124	10.474079171789	10.2326311923757	10.6795175827512	10.6098885243509	9.76688565102014	11.1405688259117	11.4248697418785	10.0544183217223	10.3071708948816	11.7891376295041	11.5642448600049	9.28546323262809	10.1598091762502	12.716720953976	12.6931682545114	10.2086763947705	10.173022787113	9.1219991461664	10.0887022777079	10.2368426947321	9.61022638544198	9.50086825557052	10.5560278851824	9.97544265107356	10.4560288966745	12.6398543390842	13.0513374247985	10.1494995061719	10.2597602876172	12.4799486153859
PKM	8.15971871757702	7.76897196703831	8.71959137245685	7.22602307624757	7.72488480334057	7.29560675586765	6.65067767494565	6.59437206064701	6.73089665661776	6.19605768111799	5.84236064482276	7.70765451897825	7.53783142926188	8.4045837632566	8.61333185225422	7.07621268427153	7.47859874049112	7.75138027709823	7.57827051509558	7.98490501406335	7.78631132393124	8.33122255216042	8.7334047434372	7.75772651116266	7.87119854441091	7.44299074192764	7.37840244636003	7.31331737076218	7.81093818618281	7.99527875049231	7.77111300628702	7.37795318133835	8.06459231550175	7.98228254790857	7.30719086433559	7.0977546888004	7.6468262467481	7.37176124791474	7.06751570122535	6.86949789230915	6.91344018846739	7.33863225370805	8.21386929033921	8.22593956637341	9.07021692825027
PSMC4	6.92468429394756	6.88824708891915	7.17024983064953	8.39925980682049	8.52345488092003	9.16462355846103	8.95150132631764	8.24984666442022	7.93950812350784	8.52066015179389	8.88224162667522	7.93668499726964	7.9581127775066	8.01217628877915	8.46704488045631	5.92059393092893	8.42368895098431	8.43010969757373	8.70814912819887	7.70008837175987	3.88454268274811	7.71853965272018	7.50458717236785	7.74326199119112	5.81649355177215	7.51058680350689	7.57029370618053	6.68600670689835	8.60941658257677	9.33412257202141	8.32924451391724	8.17250394740434	8.55139243843569	8.75950633078775	8.56086539976379	8.89704063589664	7.66787445260096	8.02841596467147	8.61849240991917	8.54212270873725	8.14521700439666	8.4066778001078	7.18581942201578	7.9407150123036	3.83208220834926
CDIPT	11.6460155644253	11.739836067932	12.4432155884715	12.4172729570056	10.9337073393835	13.1389892493383	12.9391335210043	11.6578632004319	11.6359716093912	12.9281136030788	12.5936320213579	13.1117707839004	10.5458557463434	13.0569751043193	12.9228475172224	13.37369381243	11.0820247518759	13.2764770960728	13.3044994318459	12.6148926302245	12.4799486153859	12.7960394666428	12.2691016007991	12.9960723699756	12.8621311928705	12.9062719561553	12.3196858772258	10.7880530680638	12.8111865658823	12.6441259889162	12.5553992581722	11.203019255403	12.5782442854864	12.2589944951703	11.5788515358922	10.4019301127772	12.4032108537828	12.7960394666428	12.6309779942648	11.528527850587	12.883092093186	11.8497940230597	12.068731513084	11.0134600213445	13.2310558375069
BAG6	9.48586316946772	9.47934633114319	9.41777562027257	9.38806310250417	9.37245672182841	8.94949321670054	8.98134119492272	9.39361234772525	9.16147367847026	9.17752954667004	9.22332086630872	9.28602300441933	10.0764341965167	8.89773810928799	9.40538182891506	8.43598827108061	10.1038068148912	9.99686155955328	9.86669142882512	9.67733446308432	9.2486411757254	9.21920031329946	9.33275302817786	9.93411369203649	8.8553421930843	9.70947908935446	8.8890197200433	9.49865807360302	9.06569770925133	9.08329832651038	9.81968099135567	9.64855791303848	9.99761027376115	10.0853024384965	9.75235146420322	10.2406753039389	10.4355763077007	9.95122038768067	9.59546697989647	9.54558893700727	9.11783927684321	9.23710004817554	9.44695625885523	9.70275261301272	8.64000731543572
COX7A2L	10.8984970467888	11.1214018866685	11.3996648550305	11.5881478649337	10.4212526627309	11.5152110709564	11.7945279060374	11.2777266313051	10.4662413216606	11.7585460716585	11.743682140751	11.4390772221885	10.7159953918311	11.4462600405714	11.0295008259712	12.5163802598033	11.0441575003764	11.6477686099692	11.4511193884152	11.7518512754761	11.8607317793499	12.068731513084	10.3356171646388	9.84726681300566	11.4185285289139	10.6626559046105	11.713238427082	10.7372026074715	11.3982750048025	11.1443149506499	11.3968999217636	11.1204835935826	12.4321662022667	12.5391469162025	10.723531145708	10.403773253639	11.8397033746982	12.068731513084	10.8450177129493	10.2094437630395	11.036521460987	10.9951631171788	11.4202397040165	10.5541363905623	12.0918590820547
RPS16	13.256881081921	13.392387119786	13.0025053685896	13.1838895954622	11.8089252314472	13.4408411144526	13.4732939176192	13.2137974434048	12.1763237718297	12.6565526300164	12.6398543390842	13.145976642995	12.5741418135653	13.1838895954622	13.3137494846361	13.1838895954622	12.9228475172224	13.6220400603997	13.6874095703688	13.4958620929363	13.392387119786	13.0093080484274	13.0368054723653	12.1425149952614	13.1389892493383	12.5782442854864	13.0929806330456	12.5863286467392	13.3312182051521	12.9902360042585	13.3226291767051	13.0569751043193	13.016144657909	13.0093080484274	13.0569751043193	12.3196858772258	13.392387119786	13.4550627278063	12.8780141735875	11.7993135477613	12.110433785119	12.0603837530534	13.3390339020792	12.883092093186	12.4321662022667
SYPL1	11.7239587599388	11.373117951267	11.3935846933497	11.385432265496	11.6419995811153	11.0303373062701	10.8889443640914	10.7830117247023	11.6559474355172	11.2205307589364	11.3077775264857	11.4997621391848	11.5658290289709	11.1609068974951	11.040053674936	11.7239587599388	11.2112359946844	10.4837041827603	10.4807090603935	11.0279623439345	11.1089722211178	11.2499819665102	10.5023490175359	10.3512344387118	10.4893988232304	10.3840161384925	11.2079795425987	11.3239463130175	11.1070163127261	11.1556214047738	11.0906109901528	11.2278756405838	10.9568420333828	11.5266575835962	11.481668645742	11.3613286651021	10.2894987591483	10.7657663334764	10.7204212847971	11.2265685311469	10.4220733153389	10.6993473483908	11.1053240647836	11.2576824253132	11.6419995811153
BGN	7.99884267921908	7.54732780934452	9.42560420197266	6.65409548926703	6.73735966695314	8.83279059319386	8.06878560145283	6.17124130045592	6.43273947679976	7.27718077234602	6.70178802200331	7.1439437437832	6.72569162204725	11.5335081076871	11.1042553469939	6.7379741599439	6.75115837556357	9.08231528871463	7.47071240452515	8.05939735352286	7.9504706021212	10.8810444662133	8.80625317912825	8.83578220550013	10.4326427145681	10.4345525330587	7.56072225138714	6.53164495885131	8.88592410458909	8.05683701971303	7.42163481394641	8.29735897438727	10.3609032752081	8.66578833324552	6.53575724283338	6.1016638580583	7.27282070072972	6.89559489012796	6.83062391127621	6.58647306440422	8.80087344508159	7.50694402966142	7.91583567520463	7.38057470684082	8.44792956315223
TARS	10.1686981845392	10.3727092297731	10.975885961158	10.5449032117603	10.6454902480544	10.263620698932	10.2872561259191	11.099701476475	11.0161421681556	11.0025449431565	11.2169208315103	10.1808406448037	10.3012387157641	10.1840924822264	10.3294373276194	10.6656209396892	10.263620698932	9.49316668414436	9.55322592209983	9.51551203115977	10.3689343120745	9.49454085109988	9.72470953465738	9.95869313732118	11.1417967548566	10.789136271887	10.1098974807806	10.2770826904171	9.3082734886091	9.68289263884361	10.4429449210481	10.1345858282163	10.7243453721307	10.9843921179082	10.572158498776	10.2433949415036	9.44568633435752	9.46685862724168	11.1377272881571	11.2965885831472	10.7549145719655	10.7974266781179	10.3570903335026	10.1849441799417	10.6392621203608
COPE	5.8804138479171	7.01811753962987	7.22938301932115	7.47788401822447	8.07622595911283	7.40482919721195	7.47237919100479	6.48446237339058	5.97393444844426	5.86380399926469	5.54223659006619	7.63536898372911	7.92767259705919	8.04713218948146	7.98490501406335	4.49611061195272	6.26475383435209	6.34923555548661	6.23986704873623	6.78902449692069	3.20606502118459	6.01036377417844	3.56828136025262	6.13490833946801	3.03249098469405	5.11035350230168	6.53052568322042	6.8477581788604	6.45032783906073	7.3429769391502	6.32403678563839	5.9691441798614	7.32202603266833	7.65815721578902	5.69179066130178	6.94214998996233	5.29706568439994	5.01778134103107	6.299385704138	6.52234661824242	5.01182808880297	5.86311778616798	5.51454148983649	7.04423338695374	3.17485076209872
TXNRD1	10.1666409342201	9.9798644783224	11.550898380109	10.0477943561552	10.9852654509925	10.8329848948075	10.8532855773114	9.80630866358325	9.25084619430678	11.7052860043666	11.5658290289709	10.4606202070587	10.677357278238	10.071639134601	10.0859657707323	9.59732144919995	10.1528251302521	12.082375391913	12.2209591072944	9.85317608792634	9.90576973769237	13.0308003659584	8.97051580282285	11.5714422005401	9.72309475110547	9.38931566657976	9.14506401539413	9.91584622266104	11.0577867593346	11.0882583375627	9.87067006951293	10.6059961026707	10.9852654509925	11.1204835935826	8.98820816274681	10.3267676513553	12.0997735030957	12.3626055311658	9.43076301739909	9.97844503958217	9.71104414798427	9.68951103204823	9.69454979964131	9.88461275504307	9.30492690539107
PSMC3	5.84360107919669	2.5730045532415	7.7340244489269	7.39135990100594	7.25515573937375	7.70218012615391	7.37232530186955	7.7164313579954	6.75979626662202	7.93950812350784	7.75193638488722	7.46851055774948	7.97607136593078	8.4683728372421	7.81702643023223	4.02713996140218	7.90790309457424	6.44613111739693	6.59262272709713	6.29799653290729	2.48246979852316	6.64179333119933	5.22459285946674	4.48301224420642	4.81900971551395	5.78682847902637	3.81048928062942	6.87878156555249	6.84878378972606	7.23441410064497	7.83828616308665	7.64231703461213	8.21249908181417	8.80313732227562	7.02930724310342	7.79183142317668	7.18465067774289	7.51680629756707	7.87609453706944	7.46353555935971	7.46700095597288	7.14910445492498	2.61744925695515	5.48041027774883	3.59814160322968
NUDCD3	10.5426283406856	10.6370133001019	9.92358494341535	10.3249812674669	9.49535813178876	10.4768490005264	10.6945908708939	9.50816669084722	9.4517071920193	9.72309475110547	9.55322592209983	10.2953890196765	10.5522815739876	10.5259840640753	10.6869189733275	9.65533344131367	10.7842945215533	10.7406066070155	10.4874400834369	10.8556171848989	10.2606614677406	10.2039136764813	10.7818920837508	10.5972027267966	10.8569243341566	10.4702109790185	9.42813860513145	10.1666409342201	10.1686981845392	10.2509554058625	10.5610656547083	10.727586271815	9.87525049494879	9.34765353861536	10.354968075015	10.3012387157641	10.4759913037318	10.522462969747	9.75730665707093	9.67455715733227	9.64591163822382	9.81301408483972	10.6981826608855	11.0279623439345	10.0515008732882
RALY	10.0887022777079	8.50192108994777	11.2380576239555	9.61576289420797	9.19304246889022	10.3908749102476	10.4670939485679	7.67660252002731	6.79868603129635	8.2505311533036	8.16971041750364	8.99064984174358	9.42876715729585	9.93669235879685	9.83866084856977	5.40409298078608	9.46602188355757	10.6299312291161	10.6727047522099	10.6603126581919	4.06072095967602	10.2644041168372	9.14082956281616	9.63380763787302	5.63369084102799	10.4712893431256	8.36220814125765	9.31934768194026	8.96760181218425	9.36911060859844	9.26712712408013	9.21857666799995	10.7530309431905	10.6157308810579	9.51614713678141	9.84316497315719	10.727586271815	10.8187042955096	7.88140452416822	8.1361371529313	8.01838089032644	8.40783607175039	9.73194930159302	10.3197253824836	5.53602890502007
AKR1B1	9.27830300893094	9.69606355621261	8.87372039622002	8.99563575431489	8.99327031344076	9.9201871212143	10.0186610375971	9.02785992191256	8.96217565713771	9.21731837245587	9.1634447013685	9.50977884626842	9.33492905242084	9.20234376152567	9.21538385159662	8.52066015179389	9.52756296057512	9.32059296062166	9.68795667613972	9.62421191667574	8.72552053580291	9.70352497826704	9.10738604512379	9.42168867665818	9.65467750435842	9.65533344131367	9.09681686529267	8.93787193975165	9.97196839242874	9.58916125001825	8.94949321670054	8.94559444765602	10.4178117210882	10.9721112500333	8.96653227380962	9.22421032206623	9.78461657677232	9.52401404436692	8.98637793859804	8.40897635152146	8.41987948353852	8.36420909346521	9.39550455168797	8.5812077141587	9.53132943594127
SRP9	11.2420206634238	11.6419995811153	11.6139168866315	11.644017248959	12.2691016007991	12.5936320213579	12.3303258386504	11.7480586585959	12.0918590820547	12.4206779037194	12.4206779037194	11.522386789875	12.0918590820547	11.2965885831472	11.069982289784	11.5061566607595	10.9495537372858	10.0840083121895	10.3873931901579	10.5052774927398	11.0253201811355	12.2231327044181	10.1310779503251	10.7783888071674	9.77795407827644	10.2444833084089	12.1079260753463	11.7945279060374	12.4321662022667	12.7449708119158	10.7070373482732	11.1214018866685	11.4315801004671	12.0286078981318	11.0424148016373	11.5352843601171	12.2419064612854	11.9925215095412	11.6518739122283	12.0109307502711	12.0740773859475	12.3478314249458	10.6237472756143	10.6993473483908	11.7609349899096
PSMA5	10.3727092297731	10.0950503728282	10.6925399436073	10.1038068148912	9.91936053871556	10.2118111862508	10.4201529441152	11.1764354927431	11.0757413190739	10.6806478037634	10.6166535326293	10.1545767686217	9.37325268557804	9.82572818015597	9.95185199341991	10.3012387157641	10.0640355932723	9.24713083365091	9.61782321825653	10.3305061068865	9.37609112902526	10.1808406448037	8.66985609075889	9.88706380759964	9.53599971666097	9.34326832782721	9.94192674230319	10.0536401194201	10.1970016783997	9.75890388509488	10.0966356539511	9.58249836904399	10.3346893764735	10.459694196539	10.3570903335026	10.1079396220683	9.5141971108502	9.99045690457531	11.0481682642704	10.7983146584699	11.5244333921499	11.6081376782472	9.76688565102014	9.72054949880933	9.88920943625603
FDPS	10.5063754625713	11.550898380109	11.1250297640025	10.6000840940645	11.112860936002	11.373117951267	11.5524792977738	10.606955294887	10.4759913037318	11.3366422518879	11.5152110709564	11.3542008408708	11.3580559935509	10.2030544726218	10.5385229537803	10.0942482794205	10.9687502966498	9.94544095334998	9.90258385132757	10.3062736609254	10.2788671080338	10.9641686512022	10.7510809836984	10.4616579101897	10.8317927858235	11.246299426246	10.9963206979798	10.6824988438165	11.4048544395084	11.3290529660338	10.808523118347	10.808523118347	11.1785463734895	11.4248697418785	11.036521460987	10.9974987293308	11.50138051708	11.7280700405592	10.70458145748	10.8801149059292	11.2639291325169	11.8631795269782	10.5063754625713	10.7632307262617	11.2858574238023
RAB5B	10.4169385729512	10.6795175827512	9.75890388509488	9.76153968447153	9.56735646325923	8.52292253230169	8.81454458695651	8.82887011794936	9.37857396952928	8.13438912045955	8.35473858731859	9.24209438617149	11.1013145460605	9.31848585379455	9.80755263511976	8.74398521505469	11.0267928030448	9.69086036880965	10.2094437630395	9.99686155955328	10.0118906810271	10.1046422986029	9.6639108091317	11.4083359212701	9.01150643459124	9.82572818015597	8.42255475547592	10.6878920668354	8.86043091690562	8.46589647603753	9.93411369203649	10.8105006132087	8.93614868199662	8.72689049170112	10.4201529441152	11.2995689565535	9.06779668230347	9.52000990471098	9.09635787140552	9.31533028022294	8.30647017224654	8.58681065259232	10.4392579555093	11.4411046736815	9.65467750435842
HNRNPAB	12.1647021826153	10.6446568565093	12.2333124725921	12.6016131568665	9.69316448845482	12.7343660929991	13.016144657909	12.2913595081983	10.7581992898427	11.666089664075	11.0012355135276	12.4321662022667	10.8353516251317	12.386297716499	12.0740773859475	10.5449032117603	11.771756996726	12.3303258386504	11.8724441154846	12.6262901580949	9.65467750435842	11.9795206166015	12.2756375150027	9.9034330607491	10.2832071442568	11.3253741989558	12.0162220593437	10.6697914492573	12.0262539997133	11.8117654887463	12.9763288676553	11.8744703910322	12.8516758847655	13.0645388513949	11.7802902524432	11.199527366641	12.683777877528	12.8717347222435	12.2980025279105	11.0922919954496	11.8878324431572	12.2391645953251	11.7756894048653	10.776025681945	9.54044633825278
ADRM1	7.70486112593208	8.1856803854263	8.33671626149953	7.37176124791474	8.18527148931694	7.46176043296002	7.73061869029196	6.97760664192828	7.23626475803057	7.23988668480655	7.81585256241716	7.93909287660742	8.17627232577108	7.8032734888648	8.31193131995789	7.71899097947934	7.66021220794311	8.11052968956876	8.13876352202264	8.0082661755323	8.1913693322183	7.7159295951304	8.11714815097694	8.62428908266479	7.7612189797394	8.22222056079646	7.81869079082485	8.29214314359091	8.3285933727574	8.71071686813582	7.12180375594574	7.45653761966625	8.53977197859297	8.45040119701422	8.50687293442716	8.05113893306278	7.61249635462724	7.62448546791443	7.19336548845331	7.57309636460081	6.73034010622247	7.67277674102517	7.79464626414714	8.44926404499382	8.43549639007398
OGDH	7.53087946390532	6.71653845078108	7.94416250620415	7.12657731639007	7.40482919721195	7.16914909873142	6.49247630565532	6.94653088942169	6.93641914681463	6.41610149477022	6.3516309284435	6.08287403614451	7.68399096315541	7.35282044757825	7.16800140581416	7.54858917047105	7.95933528176008	7.52394730136728	7.64910331626419	7.12970735695551	7.17069097920954	7.73113621668654	6.74040657499437	8.09617132390698	6.6763018840583	7.4183543001025	6.63502304735809	7.31452327982257	7.0011619309281	7.60766248773701	7.51515129867452	7.4840285006217	7.25040977107852	6.99893341545955	7.45468960722218	8.2865360061237	6.96065608183201	7.31052864659824	7.04310335932246	6.99333167624324	6.54225232384472	6.96750485452795	7.33759736183676	8.31957988498086	7.17142614615458
TRAK1	9.62140512135442	9.47579235756212	8.65082449512867	9.78814937097189	9.00304458587035	8.10060704772967	8.06639991483548	8.84369206870236	8.54256190099009	8.73919553310476	8.53804838728881	9.45457733531667	8.77944389624564	9.48929916141363	9.11041061348393	9.37913923717505	9.33857207459755	9.85095627419498	9.76395067659886	10.0560141045581	8.94198576089904	8.65135081937897	10.7081004286529	9.03025264983507	9.48523927072789	9.34523126877711	10.2452576302195	8.79864032625841	9.0414107028093	9.18029236927804	9.6561176499249	9.13294205903409	7.95403415385512	7.81585256241716	9.73138143715284	9.19476174075335	9.4594366626187	9.04269196058882	9.26322483549128	8.51051550257751	7.89628652326282	8.02069679222004	9.77731721592714	9.24349627363661	7.68877715646031
APEH	8.26511216817347	7.66181360146323	8.14400791268933	8.6018466926643	7.63251973019652	7.84234156868617	8.08004208814977	8.26160519546936	7.85897646720886	7.26648636912791	7.52421145377841	9.31600586822499	8.41777329696301	7.80260612298486	7.77464714939954	5.70187164691846	8.75355662282355	7.19508581604147	6.4823596087545	8.96261553315801	2.15876457801857	6.53410504500343	7.06207192323036	6.21103868805517	5.17257176235493	7.33918066882872	8.38261451478271	8.91232518534675	7.37348693922467	7.71263880702128	8.53093114976027	8.22992359594173	7.76805248211083	8.38991428882675	8.50192108994777	8.87990832978602	7.63142683538271	7.86698940544853	8.3179758993082	8.14095416207717	8.28220525742312	8.73989634364759	8.03611772324483	8.10818585130211	1.74180934295063
MKRN1	10.5458557463434	10.6993473483908	10.1456264669538	10.6581417150816	11.2368582599108	10.3167618459485	10.181779069303	10.2872561259191	10.4272288479408	10.8663409177259	11.0656901792584	10.6956441406981	10.9465218605768	10.6247063219586	10.6674382765017	11.0846008182838	10.8765883053958	11.1924162082472	11.3823268533811	10.7983146584699	11.0070473036601	11.1262043734137	10.5118441863391	11.2543184005346	11.310790303771	10.7349737888305	10.6626559046105	10.9381884526778	10.5458557463434	10.7569187210545	10.7903767069228	10.8221804181811	10.4532128875886	10.5643078076537	10.1614136248057	10.6183454039684	10.6806478037634	11.0303373062701	10.3831365937687	10.5914222727262	9.77181634801255	9.74123271178888	10.7569187210545	10.7868268222797	11.3187498985453
SDC1	12.4277831657619	12.2518957411968	12.0053778200157	12.3231604130283	12.2166166156737	10.5643078076537	10.5293486967022	11.4778945606092	12.2103267506327	11.8675358491283	11.7735659037467	11.9056510866813	12.7120271385441	12.1647021826153	12.6398543390842	10.7476382143293	12.8337433272117	12.4098351136348	12.7343660929991	11.8231506544634	11.4496913851669	12.1817707203086	12.0204359177451	12.4244591566065	10.940337611282	11.4427659419778	10.8430310145585	12.2631698187682	11.7113955981699	12.4206779037194	12.489481332844	12.5306079319503	11.522386789875	11.7518512754761	12.9062719561553	12.9625084876015	12.0350169281597	12.6886743336997	12.2166166156737	12.6758236357124	12.6213475566099	12.9960723699756	12.3107447440604	12.9625084876015	10.7499627583744
ARHGDIB	9.2074927064183	10.308214785045	9.12141682241778	10.0778382751014	10.7081004286529	9.78307436556656	9.73062105964585	8.35652821264722	8.64443946184018	7.95117255004994	8.21565032760168	8.83279059319386	9.61022638544198	10.0118906810271	9.77346392276691	7.64634462103407	8.88110337069119	8.52066015179389	8.94753423084184	10.2652306425687	9.3705570889635	8.91289039162449	9.68067483043662	9.72133759632265	9.06779668230347	8.81985893280222	9.74519503816535	9.68007554021897	9.66913407304335	9.03916748607391	7.86491911404103	7.93055568268036	10.4248371804128	8.28375913550236	9.0197720956762	9.39294616990579	8.84269161413122	8.72689049170112	7.48860506022008	8.18888902708735	8.89651325941493	8.18340894544928	9.93344383442624	9.72605603066713	8.93304508772024
CYR61	9.84798162820434	8.32673204576036	9.99761027376115	8.52231208615328	10.0520998087877	10.5989184587853	9.32558480318126	8.36173865753802	9.13414803370548	8.26669671864316	7.39514494514358	6.20354661373881	8.63861870721385	8.71534664493713	8.3285933727574	9.0555094911797	9.32351159852805	10.6166535326293	9.1381298285284	9.87220601007348	10.0896404616651	12.3826896100528	9.0414107028093	9.10689986925757	7.57640575788843	5.51527598873004	9.78985065118876	9.73813723784117	10.1088935696336	8.19441235687844	10.4993498743683	11.2265685311469	11.9898355616513	11.5471128094017	10.5326428043528	10.5703079451275	11.6559474355172	11.486901649647	8.63571489881732	9.10922636122724	8.44134694382283	7.96130660396707	10.8685408168965	10.0859657707323	9.92977480919566
SEC11A	12.5483687779094	12.4172729570056	12.9228475172224	12.2950098358525	11.5658290289709	12.5518337280441	12.4935708600415	11.9577689844596	11.722219366399	12.3965175841895	12.449779997016	12.2691016007991	11.739836067932	12.6481912270738	12.703432257736	12.8668714466302	11.9551381097581	12.6103056301461	12.5602149347681	12.6060665955315	13.0308003659584	12.7503718981751	12.520039469615	11.4356013243247	13.4732939176192	12.7573861472575	12.0402307777699	11.575061871854	11.8724441154846	11.4940424886393	12.4098351136348	12.0204359177451	12.5649623206871	12.5863286467392	11.9948218517174	11.117941772682	12.1484058443154	12.4172729570056	11.9968103518373	11.3077775264857	11.9675500667785	11.503885783231	12.4644205916363	12.1615977129346	13.1990507874186
TOP2A	9.78903508293287	8.1913693322183	10.9347402568862	9.57146535225575	7.82716352394041	12.1455958447183	12.2209591072944	11.079395744569	9.32825285666927	12.1733514734254	11.85415337402	9.97844503958217	6.38830205261421	10.9282404560276	9.9861168434521	9.59663385220114	8.12096386383767	9.55577295278229	9.02380894745573	9.76310818824861	4.97814829007657	10.0599185821505	10.424010007977	6.56632501963519	11.3319741692028	11.2065980816438	10.5359153714364	7.51680629756707	11.1226189685982	11.0686358870296	9.62880105905859	8.58312674010971	9.61522981319348	10.4616579101897	7.56959872412851	7.35963067400654	11.079395744569	10.9666126332085	10.2414317211035	8.23982074907814	11.0376260063967	11.2265685311469	8.68730943609468	7.01085781090801	10.2929029059288
[truncated: 12,033 more rows]
