# Supplementary material for: IFI35 and IFIT3 are potentially important biomarkers for early diagnosis and treatment of esophageal squamous cell carcinoma: based on WGCNA and machine learning analysis
Source: Front Genet. 2025 May 20;16:1583202. doi: 10.3389/fgene.2025.1583202 (PMC12129983; doi:10.3389/fgene.2025.1583202)
Supplement: Supplementary file 1 [file DataSheet1.zip › Raw Data/01pre.dat/GSE45670/GSE45670.txt]

Gene_symbol	GSM1111662_con	GSM1111663_con	GSM1111664_con	GSM1111665_con	GSM1111666_con	GSM1111667_con	GSM1111668_con	GSM1111669_con	GSM1111670_con	GSM1111671_con	GSM1111672_treat	GSM1111673_treat	GSM1111674_treat	GSM1111675_treat	GSM1111676_treat	GSM1111677_treat	GSM1111678_treat	GSM1111679_treat	GSM1111680_treat	GSM1111681_treat	GSM1111682_treat	GSM1111683_treat	GSM1111684_treat	GSM1111685_treat	GSM1111686_treat	GSM1111687_treat	GSM1111688_treat	GSM1111689_treat	GSM1111690_treat	GSM1111691_treat	GSM1111692_treat	GSM1111693_treat	GSM1111694_treat	GSM1111695_treat	GSM1111696_treat	GSM1111697_treat	GSM1111698_treat	GSM1111699_treat
RFC2	9.5132369759571	9.04538370877518	9.44210691862622	9.09379332109128	8.74772108997303	9.12446670042319	9.29386404539472	8.54015275587142	8.88759749925219	8.24135440592295	9.18670171362334	9.6059501384589	10.8750938805143	9.77351932672032	9.24054096243648	9.65804733118566	9.74425362391463	9.17813276264763	9.57616513304701	9.74917726108173	9.95333802082072	9.15037988686698	9.23464648627868	9.43868953380518	10.0129266336184	9.84943232311174	10.1781669442789	9.54141445573926	10.3349662470757	9.63409011036979	10.2307035452975	9.76143894396695	9.90613476549504	9.77824428962973	9.88145177001506	9.48506426915144	10.1318206466761	10.4259910625671
HSPA6	8.28172171996119	7.87445944204026	8.74217418026022	8.31361336339285	9.01496333838756	8.43372240784782	8.38633046610439	8.4635508203266	8.48813703993283	8.56721319977367	7.53528188479252	8.21046560973941	8.39862167555744	8.30968186701162	9.20182425824445	10.6200191084727	8.93276801842095	9.74228415423521	8.17052878025687	8.52815145600464	14.716065410475	8.90361496658984	8.72977346465659	7.74429449686048	8.09082660642041	8.20928846946857	9.09997273580862	8.0960033370137	8.70833151524874	8.99396949255121	8.56721319977367	8.08351154765395	8.24698642432623	7.86347539713081	9.87559446827246	8.75385602060348	8.1986776092715	8.58377757694551
PAX8	7.82055011692679	7.23641168884986	6.88925979744287	6.88116087075965	6.03645554766284	6.75608856860661	7.111578856595	5.75247689455714	7.67108043252969	6.51344044033146	7.76387534413336	7.32575224545776	7.17672622147334	7.21936201584694	6.65402213484078	7.30654119047243	6.65040470604538	6.41196231832767	7.01725899072067	6.25307309604327	6.96544524365994	7.50118042191174	7.58019714980329	6.75724082987994	7.06675487565266	6.64575540460823	6.8208106964987	7.36077684109101	7.69655589964211	6.94971789895998	6.53712310534547	8.16965423984851	7.01685754863199	7.30472208385919	7.06675487565266	7.16467432507867	6.39691497749306	7.00016427934525
GUCA1A	4.80512571720077	5.63643376397653	6.18853028792353	4.69606514584941	6.8208106964987	5.65419523768418	6.136904316919	6.42467284062403	5.91142094178046	5.80379355414411	5.64967321797549	5.61607458284267	5.90654951262206	6.49208096670371	6.00663339097723	5.64764927065838	6.04945135704423	5.24434361585367	5.34785795368545	6.18963211906331	6.3049985159891	5.86514061026874	5.53371460893291	5.92376379552625	6.24245901857992	5.98706307972084	5.65572923246722	6.1614146946319	5.10319849559631	5.49598928409571	6.47538142501664	6.09636153489218	5.92556360134335	6.35434940797153	6.37884830284904	5.50175708625628	5.56215196919895	5.90794688717235
THRA	6.6665123476341	6.43058004626259	6.86861618044799	6.90245764932665	6.95863079816257	6.84953384277043	6.97455278352099	7.65159062415717	6.84240316648917	7.94901526134763	6.79558625542159	7.16924239302454	6.6483705773683	6.46879275842823	7.0487995750786	5.81120898115571	6.10165623932647	6.29766294637051	6.57415868349268	6.24982466524478	7.02209420628	6.89704751808772	6.90455796015485	6.34570798981669	7.13634716129591	6.60331365215566	7.03091074632626	6.28755195273137	6.82738345912761	6.4809630611316	7.04812865480837	6.60078269774042	6.59904949179717	7.07342232690787	6.37454934451587	6.58537720177763	6.62030933463611	6.82322694209914
PTPN21	7.81177877439932	8.16885620607825	7.96591870287435	8.09803596701932	7.57821028012758	8.11389659597821	7.85660885076942	8.78577569582622	7.84395298400196	8.91975536249958	7.92811886452358	6.97930442104005	7.7898450537911	6.84993277432558	7.71592478345145	8.47463661017748	6.57120111879278	7.11855683566778	7.5364326868339	6.8393244696683	7.95945849092322	7.64131885257982	7.73005974002375	7.31991585708473	7.02530702560617	6.9218096811249	7.62059423314735	7.97924378440239	7.74715933690112	7.66132637266923	7.40849838085225	7.25248726682306	6.97180768058228	7.63471718722183	7.52164977904677	7.75382863196974	7.67642175317486	6.47297263503131
CCL5	8.8041495473222	9.12174826146339	9.31632525111194	10.2721076429233	9.96146137418167	9.5894031914102	9.67209384439537	8.2787509691068	10.2664488445031	8.69002336337937	8.72730274335871	10.0206633737272	8.69228645158581	8.9589501579607	8.65512912675015	10.8944473340136	10.7356341997411	10.0094341964057	9.98126256927886	8.64445620757861	9.96784328729729	10.2047571647252	10.8813036145084	8.31083010040117	8.95933210086807	8.43342631330944	9.61397043704872	9.68225824982803	8.79658968243917	10.1406849717959	11.5282116866637	9.02413672195031	9.35700445742903	8.28881671316718	10.6429018651929	10.3642116746678	11.1705782825472	8.54648817268565
CYP2E1	9.36627978499717	8.85104962204582	9.75431733486261	9.97300395127669	8.43006816810517	10.089423700476	8.73988225997761	7.33544209390582	9.8801468901955	7.24974834012185	9.73198161081388	8.79689929017549	5.33867955145616	6.60756783207806	9.19199939181705	7.20236720577877	7.66436290524994	8.10578987584931	7.40624065577079	7.53483060634917	7.13603985359946	8.70582396237096	9.36019943946505	7.57331735119319	6.95241448308924	8.53351287927066	8.93150274491814	8.2890964198804	6.86652868274799	8.05873821266517	5.74771643305317	7.72019312019195	7.16844790803478	9.61205339820514	8.20830822058906	10.2651048809897	5.69518851187173	7.75119364749138
EPHB3	8.96074760245906	8.51988335109117	8.10407433506712	8.55860847413894	7.7223973615155	8.56924175221552	8.82172675961947	7.22587414595739	8.80569004446848	7.43723138439143	9.16540941381947	9.1769790649806	9.04762510159353	9.0387358624581	8.75346425422339	8.88141203034333	8.20633732904185	8.70505838485873	8.38731370182535	8.78872916157699	8.46425822716671	8.95407730153079	9.17082345383601	9.1949658403647	9.07042860104842	9.27492505364604	9.18474699441767	9.22470004255426	9.20728864848555	9.71801791983264	9.43314045757207	9.50597639015053	8.33061520937498	9.65958414603433	8.93150274491814	8.9339349650021	8.12573676795506	9.57170001478493
ESRRA	9.23464648627868	8.60882354619261	8.85734532318264	8.73372146308239	8.16281513067849	8.92586736840454	9.06563531964941	8.27265725256693	9.25619758966101	9.18057308455777	9.28023985769582	9.79297797287459	9.28023985769582	9.40708905949923	9.45577781480184	9.26186830710594	8.9589501579607	8.76071938386875	9.38296721864137	9.22920576492908	8.76848371167872	9.20259635957408	9.08501391487602	9.34987920521004	9.27803879045912	9.10271839292896	9.29640252638188	9.44604521339602	9.39622116850509	9.14680322737912	9.25982896588422	9.32330679845376	8.92935423404904	9.58547673823318	9.20728864848555	8.85699568691079	9.06786735866391	8.92624466947314
CYP2A6	7.52656489507244	6.67023392416033	6.89953346313194	6.48691987308915	6.5782912330431	6.90831793886811	6.50892850738883	6.07384520384468	7.34430519115633	6.32994630252591	7.21100764011155	7.02576759831735	6.28463840582732	6.80677961357807	6.94360934220533	5.62034508579616	6.91492513563102	6.58414757111142	7.03031552066351	7.09758171607697	6.65889900560961	7.12228312328336	7.60772771728661	8.19090366994651	6.50475218935911	6.88081806061325	6.49208096670371	7.13262064438295	6.99324194538654	6.28502529853717	6.25794655302494	7.29226683956468	5.95959062588646	7.18910656497845	6.57445647642104	7.07094088813387	6.84011763754348	6.1214471400025
SCARB1	6.69357874486958	6.63755433525397	6.36026711490256	5.98288057391592	7.31339705618644	6.6815825121699	6.43931138463135	6.911541763777	6.77892260682387	6.22596646914418	7.13911921065583	7.05235031805648	6.78137987576012	7.44845099936528	7.19692054499317	6.30735704006398	6.31030040456475	7.26407545783575	7.34780870440886	6.8661168473538	7.50354947844499	6.63907451566443	7.38439413019745	6.80824093183265	6.80297754148668	7.22419271822062	7.38613319706046	7.49396981777128	8.18100136343211	7.89726470518631	6.76937702744807	7.31710630747885	6.88741607168579	6.85028296712184	7.45371788097329	7.12348043288064	7.58664960740531	7.65425471282887
TTLL12	11.5943873703572	11.3947769713554	11.2942037869244	11.6113345685973	11.0446885047439	11.5768733309211	12.0412652382043	8.72766214570766	11.935506311657	9.25718315939781	12.1670223239953	11.9390245608285	11.4697961096442	11.6152859033061	11.7736306100104	10.7979445981203	10.9957077492564	11.5330428931427	11.4148314253655	11.6248966719473	11.1097703561605	12.1057398890978	11.8145643229563	11.6432589129407	11.6923905754618	11.6618245191143	11.2594419477891	11.4978281034951	10.7646647870608	10.5106382288114	10.6137529249394	11.3764311375467	10.9756207964167	11.8889605951978	10.4916183010956	11.5792661834273	10.9894298051066	11.9943907116722
WFDC2	5.99763807918656	9.24054096243648	5.56882977873374	6.53498671693062	5.85212565254501	8.40981150102933	7.38771782070142	5.8261013760481	5.41575031367894	6.13054244355477	6.64324009567719	7.46640903483684	7.59705820343316	6.44317127207592	6.14248645979574	6.44355133738179	7.62811532927978	6.03680081574086	6.44871202385846	6.01017050154227	5.98848449070326	6.26194700906993	5.73873775402612	6.2676622137501	5.40829929327877	5.7000461267058	5.53137343984205	6.22017913290969	6.37947935001093	6.24897071164492	5.81782753618969	6.32912069743727	5.83123505021583	8.10938165802965	6.31256411767779	5.50705204546451	5.65457354714966	5.92801179175493
MAPK1	10.5202465189015	10.4105154504345	10.5001205531093	10.3616232936977	10.2948682748042	10.3494482714993	10.548090354239	10.6563519988175	10.4690126742567	10.4599965834938	10.509436548315	10.3652873442285	10.814438605157	10.2005248298151	10.43465649741	10.6824303456024	9.95189801842973	10.4653009021023	10.1632791407328	10.7153283468889	10.5859661638416	10.5849792563199	10.5207071237145	10.4657989165957	10.7865489909427	10.6276717140152	10.0528800399414	10.4721565499466	10.7380071142323	11.5897250584165	10.2381994986214	10.3966809762585	10.1266298774897	10.3432821619994	10.4732519058597	10.5338375469975	10.3418220179413	9.40785302078544
ADAM32	5.181186159271	5.47187728289098	5.0243927252559	4.83012829268043	5.60327891638582	2.22304135154002	4.10062205800959	6.15935453058949	5.31401161576296	4.81367259607055	5.46167311920535	3.69206040768986	4.9663990202474	4.93207222477111	5.25641818850892	3.20638328930929	1.5330721573687	4.35672974674417	7.20497742085017	2.3575846574427	5.16604378747115	3.75877071489903	5.04426054955995	4.60944720124661	3.48620776752342	4.47791307595663	5.34269622769551	4.40546849253688	1.93391967569662	4.9829615610117	4.11232607510933	4.66322743933561	5.01858898858175	5.20173994754647	5.09787598782356	5.44098916430146	4.48563042718923	2.38731320552645
SPATA17	4.87530668617441	4.38052473398729	5.02639441796424	5.37539403416248	4.5717470485719	5.43351297994871	4.5717470485719	6.17890675682018	4.45188243794377	5.34114118754323	4.6896097508042	5.11125580344294	6.95985607133364	6.65591946457736	5.54382091877202	7.07477365702543	5.06901340059618	6.52612952560298	4.99499829452043	5.75461296543615	6.16242331754465	5.76778278044905	3.57825422613754	6.53430054072363	4.95489216951124	6.23751681504253	6.62777901456852	6.02790747045718	4.39798569169574	5.88476254107231	6.20051591308209	3.97557956101883	6.13310121449849	4.85289081220247	5.22930349194185	6.2924911175286	6.41344516496685	2.54441341359689
PRR22	6.43847359014875	6.0188304937257	5.33028908951822	6.1566714102301	5.86941975937698	6.11589725292659	5.89474456487258	5.18441267412887	6.28625621251132	5.12847353628591	5.85923407424846	6.52567336745266	5.10069522402674	6.51220318744559	5.59816536910564	5.71983312605494	5.5564607906635	5.79105052388462	5.90794688717235	6.7836120466727	6.34435112068251	5.84120078291801	6.21257858803934	6.51375997420886	4.90396448491364	6.10165623932647	5.79860153850357	5.4346822036182	5.51884374618168	5.93047131162767	6.29223913436435	5.13461421378092	5.79236992370732	3.56497695645375	5.83229193970468	5.15265427687854	6.21257858803934	6.05548278758355
PXK	7.45021914036349	7.7257870613031	7.67756390692558	7.68346543488804	8.41986726371537	7.67756390692558	7.78835123131379	8.51953400762265	7.77626305911788	8.49466886389364	7.30913806364879	6.81051864245912	7.12228312328336	7.06536204239946	6.87931144357683	7.47330910738751	7.52323543267592	7.137483899373	7.28489987065271	6.60792574445864	7.2856386322499	7.27750925362812	7.58987123833655	6.89845868052703	7.34738017115609	7.92528915872037	7.18298611925419	6.94552531652031	7.16508039092338	6.94488394176556	7.15603441015358	7.22348819825386	7.16542206774242	6.95374368846434	7.45872563121447	7.62610067399151	7.41239849762853	7.26030377403674
VPS18	6.76549168882364	6.21874676217405	6.57678740313335	6.70348507045015	6.73321230911712	6.86564299748781	7.26491465748055	7.33479537355457	7.18805221463966	7.61915645786398	6.69059176308793	7.4251934683268	7.35814561043722	7.29441220890081	7.92309200561824	7.17539913551751	6.72719741300518	6.54706004548968	7.00161897301333	7.06943733896123	6.87616037247001	7.50037468601213	7.41603973095337	7.68306106824752	6.78399643880456	6.49570702456683	7.00161897301333	6.84318925962126	7.80114543834764	7.11448652793777	6.9858223353787	7.09209364740727	7.06266077821784	7.19831778256519	7.39895422258774	7.46215143701487	6.56323928838428	6.80102366329507
MSANTD3	9.79641049991982	9.14422363482331	9.4290120907537	8.99247666638694	9.21113962943337	9.04538370877518	9.08566336290374	9.77095423152794	8.88230188220019	9.85243970432221	9.41189195445398	9.15874585360756	10.5802336540143	10.0000319397433	9.13147307720382	11.0251176588951	9.097495132239	9.90613476549504	9.54863917984851	10.0528800399414	10.0161103716936	8.83599287979922	9.20728864848555	9.1773688103238	10.0184501278152	10.0141091484514	9.62812358449591	10.3305465518634	10.4021911302665	9.388796444539	10.5620193024865	9.40661365832741	9.71415195064024	9.21023289107606	10.1778121496797	9.82418901416633	10.1429898045901	10.1937424696917
SLC46A1	6.67321377067587	7.08368487837823	6.66492207118216	6.55083785914263	7.75343564941146	6.7951661193113	6.13198252873785	7.31175918598182	6.8089184634318	7.33898208033948	6.76901366379087	6.69126629119744	7.27447373237653	7.54347710653902	6.51220318744559	6.83978010615953	6.91798438851533	6.93521681417813	7.08628813071074	7.532117353767	7.32708060707812	7.21834917174086	6.94850219807377	6.80984127140238	7.28678526775324	7.32902315207943	7.34820169767384	7.39814879746902	7.39347201783735	7.0487995750786	6.75436373803114	6.8962131839415	6.85615352444647	6.79845940364349	6.61841664788314	6.47897750520616	6.95283567869835	7.3023863607287
TIMD4	5.78584186770837	5.92422422571358	5.98669916183157	5.67185615585467	4.74941933405352	5.51884374618168	4.77634194648484	5.97627181153395	2.22142440544622	1.96653248586085	4.58080788249192	4.3199646464273	5.41959807652773	6.11408427678186	5.25209771117636	5.85825706582152	5.13083592691248	3.68574492834734	4.10628111767497	4.51687517167431	3.59525181013086	3.48079158438361	5.65164682732061	4.14240796022335	3.68979511335067	5.43764290045548	6.26652207565996	6.10649692024081	5.59235673508689	3.30568701876776	4.78009638092552	5.58983558464881	4.95830335260307	4.73705539453391	4.45627657235074	5.79199212965988	3.64309214525019	4.99112187934227
SLC39A5	3.8953812866737	4.20863639463086	4.24292401176209	3.19781567251793	3.93763526382229	5.67419718441281	4.66322743933561	4.8205206263245	6.63099127801558	5.22561524482429	5.78308325061385	5.63608259170036	6.34570798981669	6.22596646914418	6.28779851422448	5.84467457102735	6.55539292884861	4.07244426103714	4.62388775188656	5.98848449070326	5.21030034510214	3.34961901538642	5.84662634749249	4.84981667690471	6.16310935978862	5.64197023407843	4.45575682761298	3.00881649931668	5.28162285459234	4.95069953263537	4.26896847401605	3.95895767570639	5.23248245878025	4.24222741733252	5.79171368761392	4.43770378274938	5.23543703888259	5.62446649351973
ATP6V1E2	7.5561310558026	7.40730164445061	7.7461991835252	7.97537541626241	7.64511279775081	7.26030377403674	7.33436784339377	7.95300272649438	7.98899637981026	7.93809888676108	7.95402480352126	7.46349302909815	9.70891468574606	8.46463477966643	8.3992505912353	7.73691043025059	7.46247187735191	7.9526989486703	8.35893058297022	8.29872862513538	8.95762689258863	7.16058562764382	7.83129632917727	8.18976598612046	9.96784328729729	8.662864255689	9.05530708367263	7.80086514873421	9.04876903791682	9.21758705278399	8.75442569860315	7.9482233596744	7.46149499949067	7.91216602345786	8.05494657209565	8.20355500470653	7.92309200561824	8.15615484217312
AFG3L1P	8.76457005040746	8.21431068876168	8.37842596343457	8.3089128768554	8.38693858571457	8.47416848210233	8.2349492762308	8.42836727399619	8.46243377306721	8.36307774796888	8.79320625222779	8.83638229104339	8.68042316784245	9.36520100321789	8.99864136670344	8.38455723326039	9.04366776867647	8.92723755019077	8.83573380647976	8.51652807019145	9.06786735866391	8.60337897328363	8.54867743839867	8.59026917513365	8.48231783577432	8.25040517999257	8.57790519147841	8.51494353542549	8.44366478555945	8.48583017588095	8.73332189712709	8.7391300865315	8.99687105450341	8.585078885047	8.70686365436936	8.62997631911486	9.1978369598915	8.43162686286983
CILP2	5.37496471034665	5.34269622769551	3.9884178451554	3.96242540978989	5.68893242742312	5.57378277252615	5.75461296543615	5.3913634781191	5.28442258873589	4.39264139748425	5.93857281698141	5.92214008164217	6.28625621251132	6.10352743719328	5.21470892331099	5.16841378658957	4.59613580576299	5.05131387920423	5.16721957212338	5.68273561198049	5.62034508579616	3.62267675171528	5.28318386292294	4.87584821565972	5.99287799061497	6.18451734981753	5.56577998779415	6.63730486021917	5.54658630328103	5.51926336542717	4.97507606368779	5.62112743093529	5.99318927087484	5.76180940133428	4.63703569999363	3.16911185889759	5.21949767522896	5.50209919843602
PIGX	8.75249442126296	8.66493870730898	8.72693792101256	8.93276801842095	8.38731370182535	8.94556373157235	8.86182199920433	8.79487201961541	8.66079317891794	8.84986780287558	9.68699707373786	9.6999932538559	10.5704270919908	9.6059501384589	9.61131255477413	9.10096032085914	10.7396105359246	10.1145363553978	10.8871676838725	10.1941585150399	9.54977096135932	9.82418901416633	9.02616513112923	9.51150677253835	10.768196728929	9.95283518236411	9.79366940128371	9.94729351643258	9.53359879974687	10.0760906243839	10.863075111946	10.6695704450692	9.6760154442928	9.42498147352586	9.85719423400407	8.91755383927822	8.87291744018682	10.4890066304324
TMEM196	4.29825317271596	3.24848116100009	4.65530030187792	4.59864838790514	4.10231589179662	3.54760408347481	3.23742360644324	4.36801723919586	2.20247128243178	3.4040093005884	3.34806515454439	3.52312455184021	3.70500447860336	4.26094488113212	4.36122281967052	4.42382322088843	2.84212107222686	4.48436205023559	3.56202951374971	3.56121759892649	5.10171738618448	3.38175730512943	4.63744337930845	4.17005974689525	4.38954449653156	4.34725128558097	5.51766765891069	4.05006560050924	2.72689380027437	3.05762365085852	3.62576130554029	4.18238834886067	3.26307220559883	2.56919617358198	4.51293291291046	4.68903125514875	2.63211320509248	2.71604764038269
SLC39A13	7.29549145508178	7.3864669410664	7.91887745583724	6.93973061778843	7.40767775080557	7.0930656032976	6.94850219807377	8.54552308359258	7.39665739233238	9.16405058351855	7.34738017115609	7.03978068667822	7.89405249108133	7.17276158222263	7.79643180418426	8.56044592678994	7.36835974151007	7.4292693147769	7.93649823916819	7.50232756079734	8.14174472486209	7.53401956375178	6.43969941997172	7.06675487565266	7.64438280148217	7.53401956375178	7.87149738905666	9.07293711505254	8.57329746830572	8.15126946218798	8.11305391414664	7.25764484348699	7.82715143722812	7.71407926841099	8.12809343731138	7.01725899072067	7.84548513260613	7.71326219221679
BEST4	4.79254454445737	4.29974953076236	2.7559081939059	3.49928049021387	4.39472670426959	4.28823920038013	4.43488604583581	5.47837425166544	3.72438244359254	5.90794688717235	5.11811232620749	4.96724519058553	5.00452259045324	2.97601637601618	2.97904813018316	3.40711592045376	3.97487012783435	3.87874756745494	3.58498165241218	3.26562613404862	6.61286476417756	6.36547357791318	3.36878297541557	4.07117165784308	3.33712803885244	5.55243969110343	5.80446711289039	5.77959195735097	4.13927739447069	5.46097259479765	3.41614375593753	4.24378211054105	3.61935277588426	5.58203226948786	6.4591015999261	2.64931755076936	4.05939552773668	3.61694402628707
AK9	6.20866096906361	6.75508748667862	6.51344044033146	6.63791011988027	6.54275883139809	6.81944709783934	7.14317153231808	7.53678780373765	6.18344515305314	6.74600289143013	5.8926442842073	5.35465102707163	4.26653638812797	5.42595641892602	6.33451985687047	5.53174459443253	5.73119997551982	5.88762756833459	6.10203505920373	5.12399068706286	5.49893717206356	6.42954530623253	6.33512592513218	6.25794655302494	5.95494712950841	5.47461966478017	5.83953122449801	5.83604688388358	5.24178016660068	5.01993004883268	6.20133225510103	6.34435112068251	6.66770950164556	6.48945444455566	5.59110918698205	5.92516513113256	5.18984544678158	4.8838503407076
CORO6	7.50619712991097	7.54975672179331	8.05806802180484	6.76664207360063	7.63130989279265	7.55806587125528	7.44322321366308	9.44530256424395	6.67449590378927	11.0325708322505	6.93595789044085	6.78100078797158	7.20712681114907	6.58607450001513	6.02761548212612	6.68422455955731	6.82738345912761	6.47171283875195	7.36077684109101	8.18390965565657	6.63870164667849	6.80941959831799	6.26652207565996	7.27188067573448	6.89920246265984	7.42343804978324	7.05200638483709	7.65826284713507	7.52274556860001	7.3084828062174	7.24294653487993	5.78649680236661	6.68933332487485	7.29803630431764	7.0793228303662	7.19831778256519	9.85807004528488	6.39586338939862
TMEM106A	5.21369928560536	6.15809566019848	5.77000851269415	6.29499102742096	7.03906695026406	5.95791407317004	6.16242331754465	6.77827095480338	5.81525689147728	6.26506175882691	5.37779204100246	6.45729021697255	6.36338309852509	5.68999620176109	5.98568391602026	5.12000820526192	6.52903713235716	6.16994525785255	6.57120111879278	6.05896787240745	6.68338488369883	5.87376492632473	6.388391676316	6.53308129708074	6.61559536219345	6.09578136984996	6.1214471400025	5.67790091041737	5.64197023407843	6.71523082465545	7.1272433294747	6.20937382687427	6.31121772800951	5.51839982944463	5.75830815287118	5.78755850092394	6.3380471186862	5.98736140221213
ALG10	5.89098574706071	5.65857730790438	5.91238461075043	6.29189152589038	5.94643984078504	6.39839803273111	6.39007292779143	5.85145795097963	5.88999087024495	4.30500306986209	6.71523082465545	7.111578856595	7.75823530715344	6.73968769035082	6.86770162293399	7.2565346315306	7.2827848160771	7.06034499235252	7.21066742565776	7.21337266957766	7.44242285571303	7.09722214293908	6.44464849479433	6.74000866884562	7.14452885467259	7.32540948918795	7.60802449638132	5.65892674699368	7.49746436775858	7.41872083719271	7.0487995750786	6.89473332021261	6.47297263503131	7.05765859106934	7.22956451329863	6.6628580850879	8.09634375058286	8.75539612173048
TTC39C	8.75876584391891	8.9551735067976	8.74295302704567	8.74085650764663	8.40981150102933	8.86659739759775	8.82854086081082	8.57360980980546	8.66968529326856	8.57850457046606	9.3229974585375	8.80529614692033	8.64796422735461	9.03731048947719	8.75795316571007	8.83665912031804	8.93435914378778	9.11837787516841	9.32919260474358	9.37476532762772	8.3187396790811	9.01752852772708	8.91889509753523	8.87627297156381	9.50181045484498	8.81546806454733	8.89697336545258	8.87910191798927	9.40166866434829	8.82379057503367	9.11718223085548	9.15508510855556	8.49066942091854	9.2847326000542	8.90339209389159	8.67978068226861	9.10171195029986	8.78295520907358
NEXN	10.0765482832286	11.6906651436596	11.8689717667549	11.3564498202671	10.8401506932278	10.4552651754398	10.8015300220353	14.2463156776255	9.02137923504107	14.2630084585123	4.9009989913297	7.12985259222541	8.35624352659701	8.04057307259605	7.01648772583452	8.1761794459577	8.87149681417299	8.39363380060146	7.70398918686344	7.30579744845986	8.49025511655104	7.11098593269954	7.45223180157697	7.44485807556477	8.46802948864233	7.34665567625609	8.38164155812305	9.35700445742903	7.22031600782317	7.79440229550985	9.69384673137088	6.96544524365994	7.69199902429159	6.32404867991274	7.87045840961016	7.46027366350469	8.413040470265	9.03035066222208
C15orf40	9.06623399898759	8.86182199920433	8.89155308326544	8.83967080434306	8.90832935275652	9.11224780333524	9.30987174567282	8.98511332028935	9.00724495788871	8.93769127756232	9.35469518908997	8.69292167402903	9.65180135118207	8.74678679072115	9.2859504933947	8.49989630468836	8.76564593827504	8.80115784024886	9.1319478912924	9.24908780876897	8.88193570309141	8.9058335483008	8.44888069128781	9.21799038957609	8.99721230304989	9.42498147352586	9.22720174307329	8.62706456144838	9.29496202226224	8.68292563092318	8.85699568691079	8.92558241887296	8.47906468723583	8.84065208289262	8.70017344193456	8.5593502646447	8.73466074868767	9.28794460642319
RAX2	7.91344760021228	7.76084077114253	7.41525402658235	4.76421727884501	7.19431123366166	7.09066672707144	7.62643869421661	7.13142931110318	8.03057884492349	6.86905292437695	8.42440050156475	8.36231910230436	8.10440545552642	8.06661921508626	7.69894061626249	8.14109300443527	7.0570321503198	8.04887234760266	8.06246513008386	7.51475116123293	7.87631703027548	8.56539476251015	7.82133840496489	7.94592482919722	7.44644639138546	7.97715505080735	7.1947198050819	5.28799154356194	6.94515563439662	7.88479817391592	7.98321024178263	8.29382203512279	7.23724571897098	7.69624270950154	7.85552512188911	7.56427615618835	7.69939248011151	7.13181076882124
MFAP3	9.23761302826483	9.01752852772708	8.9079499003053	9.02012075313853	8.98798728985256	9.07010595437986	9.1364915968606	8.15615484217312	9.16373208948409	7.44878686541945	9.4091970028397	9.16291947156083	8.42836727399619	9.02719742536006	9.01021625291678	9.2379527157082	8.74363443150928	9.30250434058022	9.0927509308204	8.6338294340809	9.58292971135246	9.48295374131664	9.42120441523915	8.76422714517166	8.90902111309506	9.03976387859645	9.38809829180961	9.30987174567282	9.21080876879383	9.29989480044164	8.99189323231559	8.87690927397697	9.20013212893499	9.10096032085914	9.33988358108186	9.52735550394967	8.96646812818318	8.63949599350997
EYA3	9.15805710372164	9.11837787516841	8.57360980980546	8.5593502646447	8.48128536407054	8.77016346547501	8.85628200170079	7.94080401967124	9.14189061796078	7.79468975407811	9.28255292620927	8.89764072603982	8.555575090117	8.84435094758777	8.96038314878486	8.73145824666328	8.88986168570431	8.35120136211436	8.72166909266491	8.77404543761004	8.64622391765964	8.71686601374735	9.1734622371385	8.86152197176829	8.10255912260632	8.2871911626947	8.58548160729071	9.15712461706212	8.97591819657882	8.34132779516642	8.84498437170689	8.87950602928354	8.60267855144284	9.0746757348157	8.35827171361643	8.94895659744242	8.93950122306146	8.72265822343579
GIMAP1	6.74000866884562	8.28065130487469	7.93609913437318	8.67978068226861	9.46949722908384	7.88617123757421	7.67496997063622	8.69228645158581	7.78702296396051	7.5561310558026	5.92904735843997	6.36026711490256	6.6566301958721	6.88202702056613	6.4732522727575	5.9559929614001	8.42265490112052	7.74404759207248	6.9417785629864	6.72719741300518	6.63686818040129	7.00125099090948	7.78674761635012	6.44413506134169	7.55459187358637	6.39732553793318	7.54411511977073	6.49600955868225	5.93010622839733	5.97700669759587	7.68230708143481	6.69576283645523	7.44568486845567	6.25996118936762	6.87350261362691	7.25377332922741	6.61733974303783	6.771966684637
KLK8	11.3878567519827	10.6677494976569	10.7356341997411	11.0080124335986	10.2531170667886	9.7847168399961	10.9604602933885	6.11729131075909	11.0462039899124	4.22091789622595	11.5934643159145	11.9861936832468	10.8773348367093	12.0606625023158	11.0872956589093	10.9062100151947	9.45896621688108	11.8015479647196	8.74439594188285	11.4148314253655	11.5731350643564	12.1158399310257	11.6190757828694	11.9343350846197	9.87972882526154	11.0751719481157	11.7508460218104	11.2500517230497	11.4353903666886	11.2865962338363	10.2819360593064	12.5820939056519	11.3482820554257	12.3982833777528	11.5063167168352	12.2010180824613	11.8283212331844	10.6713623650132
CCDC65	5.01399019147654	4.25895072003116	3.9522812357219	3.75995823236614	3.83489201814784	4.75226217522035	4.75709147048293	4.22223267115144	5.33313258620193	4.15747919036791	4.51418878254459	4.81305655108028	4.00640354551884	3.31061390080044	3.56939355812192	3.30765259056961	4.12649925860901	3.69863515499469	2.66366095959658	4.13990362147799	5.25087361061066	5.057456224094	4.76692737223709	4.94096298871241	3.73106887681563	3.50899339910163	2.77939962123417	3.91978675230212	4.50759142655375	4.83267229443993	3.18360658738521	4.7777485197548	4.57030202831632	5.39306356793847	3.61187881437201	4.32049794092	4.55226851493598	2.74570047830665
FAM122C	6.8750819211899	6.626147054965	7.13100148110146	6.77931676573797	6.64204414110135	6.923737945725	6.51447514680976	7.47680566181715	6.88239488208506	7.31412316247537	7.13945180076913	6.6398223231326	6.8608368505861	6.39477598926964	5.99927980995571	6.22847325210847	6.54925019955601	6.405716376293	7.19924816146214	6.2523608035581	5.638507079092	7.01190742231982	7.05921252767459	6.832342055798	6.81086653434416	6.98514062061918	6.57184429012777	6.40531324438945	6.01955507415702	6.73518409615196	7.00046662732828	6.57356244396554	6.99819972749126	6.77827095480338	7.22133201030141	6.15554355316451	6.27957890675084	6.25996118936762
CCDC11	2.19008705665762	4.0187275148181	4.32578150682242	4.89917355312929	2.86810365529374	4.41059310416032	5.23384913542879	5.99318927087484	4.99364870362503	4.63215037523381	5.70925187711021	6.13021886833977	7.46538280677316	8.27953137086415	6.52445313315981	3.33712803885244	3.09328586008094	6.62935287181605	5.32748906846693	7.4963976605523	8.13781160121855	5.83647082791417	4.22712871077327	7.551612281664	6.06149853653374	6.89595996444126	5.09139887812358	5.43764290045548	4.48721064736943	5.18248627303091	5.65164682732061	6.71366702593919	4.36389701635337	5.77000851269415	5.77593614664095	5.95131442554013	5.93010622839733	5.9957511965673
ARMCX4	6.85958780371099	6.82243411946135	7.41872083719271	7.14232076687257	7.11573317703304	6.5446849440873	6.64931987563396	8.37800483714585	6.68532490173583	8.26999786182107	6.69314347172949	5.81434656487526	5.10244490004142	5.44275042372925	6.11970398332224	5.54767102383818	5.77231985461214	6.24206895338746	7.29718021550403	6.65300301389292	6.4809630611316	6.1045557049156	6.22496527700193	6.27097366533998	6.95493134906075	5.9364360019835	5.13136148582133	5.93376202950135	5.74569480831813	6.2158469923617	6.0188304937257	6.0604141006578	7.59956735302646	6.54397793755903	5.99249705941622	6.2676622137501	6.22110627505205	6.16502503621795
RBBP6	9.91201073104155	9.87598327903714	9.86721847886861	9.83553326412521	9.68471989594215	9.77784846385181	9.87107040023747	10.0424212233304	9.71121641309744	9.89009896351094	9.70036268593616	9.89420283809694	9.64340735611839	9.93323679979139	9.91576067060272	9.76298994209338	9.98962143053617	9.81087457917199	10.0401243258832	9.72150744013339	10.0929834283934	9.81740296027208	9.7067025040842	9.98270834388781	9.74112517281624	9.4637135775733	9.57327643977156	9.9514519703329	9.66554814500244	9.70357271370971	9.69090932752265	9.93530127024903	9.99204494247903	10.0211120601212	9.69134198797749	9.89308536198648	9.94230181228786	9.97177825998862
CENPBD1	8.24492963408085	7.88062467297754	8.17520066824489	8.48478305542385	8.26359653427233	8.28211274451112	8.33021847099102	8.62797496591301	8.44575092003112	8.48813703993283	8.52462661545746	8.46873424308202	9.27905371535288	8.95587900074377	9.23340681793709	8.23257970162778	8.76005737351806	8.75539612173048	8.53848819260419	8.38988929253782	9.02012075313853	8.77809167080749	8.98860487388357	8.86801109918155	8.43990519072761	8.29495510696515	8.90617359378061	8.73076716289985	9.07136580800888	7.98131076742929	8.9079499003053	8.84811309157319	8.72555596436806	8.45078767964923	8.87832789738632	8.69103639602144	8.80645901706277	8.81511269193949
TRIOBP	10.9769158296487	10.87586359803	10.7441609056977	10.6388965329629	10.4758355615015	10.8525973559687	10.7343196919503	10.7133816709776	11.1762571992519	10.789954141754	10.5300359766109	10.3362226682258	10.0716561990563	9.75063649063241	10.832406331764	9.70986494585163	10.0485769072051	10.3093665151434	9.62342921086132	9.69005049206343	9.92604416423086	10.670798622507	10.8438222283887	10.455745164567	10.2368522604884	10.0610065996211	9.87271588573507	10.2701623439491	9.17082345383601	9.43868953380518	9.89875455380023	9.88668153328688	9.93701746290154	10.3935016481076	9.96353660035713	9.93897904204625	9.34535614630798	9.89960874199837
CATSPER1	6.5514857463283	6.23585163165871	6.84363166675679	6.18192945861518	6.36888985848624	4.7122081896605	6.56414118186308	6.57356244396554	6.41307974165516	5.71104232151068	6.772326581757	4.45344180096812	6.74102074046326	7.22764218634833	5.84525191973237	7.17891480978201	6.68848434432752	7.21443906416146	6.54193283477667	7.09105218481171	6.82961536407878	7.76551784602978	5.4125989260628	6.84162047694313	7.42964394001765	7.17353893842687	6.78219792041943	7.07131065401866	7.73005974002375	7.11895025675737	6.90212643592196	7.42261959155689	5.67790091041737	7.77044351580448	6.3407821316296	6.16242331754465	6.72159207846814	7.57821028012758
HOXD4	5.35795806230528	5.88543127582559	3.06073501256304	4.47424154635758	5.23351258159552	5.09527656602486	5.21703609357341	6.23901975118843	3.87205505171766	5.2140387492776	6.67405682747015	6.72920077254661	6.25011715629233	3.21887811717347	2.17239254624297	6.9005992716743	5.56847073205862	5.85797566231538	3.84426998276335	5.65892674699368	3.24779977358436	2.9234668526613	5.05521134822739	5.72357714463792	5.47502576570275	5.00452259045324	4.57225265980123	6.03016181205386	2.94119468682988	6.71629518461751	7.48124805694539	4.05465683683386	7.4393293340846	4.84890523876189	6.0507057563432	6.04601102808424	5.42203793766171	5.06063342830199
GSC	2.90317437100113	2.00834008352267	1.98702481829211	2.32199528593492	2.49255019000912	2.22548749392911	2.4792103423705	2.57151096674402	2.43125128675124	2.2526459613414	2.01189087788681	2.53826666957038	2.19362935358386	2.67542287055301	3.02638677622933	2.48742540644424	2.87289050687724	2.48447949832414	2.5341421965585	2.44911324183211	2.32807258715019	2.9752942186188	2.2426898232001	2.59691724201332	2.69352310041041	2.54160983373752	2.07406241072145	2.02103195345236	2.04869994500455	2.35388415864639	2.14816987294583	2.01514561167918	2.23814384405529	2.43546783053441	3.20270682658835	2.31740614907639	2.16955884081705	2.26411971703857
SP7	3.31716354099698	5.17148559618444	2.52055062268311	2.78723821587696	3.5192627870866	2.85926757951722	2.14112201608358	4.33241957210405	2.62228928895126	3.23232001663883	3.03246703795394	4.44794072069897	3.17260371953126	3.23651783619213	4.20354526304786	2.14382259667082	5.64552026346361	2.80421560696605	3.57825422613754	5.85312707121167	3.02155147027109	3.80598329505516	3.57553402175931	2.65277960221505	5.27634062422278	2.96996565012611	2.70404229391702	5.77593614664095	4.00640354551884	3.4610208383729	3.21738792891963	4.23287109686713	5.61572033499684	3.20565773600255	5.25129630123349	5.71895430894629	4.06391317554338	5.09649203146339
PDE7A	7.14850362366362	7.37774063130164	7.40963873670839	7.28722082682511	8.16221134801437	7.39501143626246	8.02628333745755	7.34284418892394	7.62687718430827	8.06661921508626	7.34665567625609	7.68979119487177	9.57134945000793	8.21165524261029	7.19070299728961	9.98310435171702	8.57952712618024	8.39537463726207	9.00924189311051	7.83995720271327	8.75475692544025	7.37256490048087	7.84161383134418	8.0372139928645	8.0187140184074	8.10784582830293	8.52022334337926	8.6338294340809	9.37259948239753	8.74678679072115	9.12257813256969	7.78702296396051	8.78145286991093	7.71708847253232	8.2165201059564	8.24828640126405	9.50905564902006	8.42768549794858
CNOT7	11.1292842797307	11.1621713906899	11.1488527663289	11.2672249745418	11.0489551196765	11.2462091619936	11.1671343589013	11.1754803739518	11.2792985647016	11.0843101192509	11.0462039899124	11.3114890453795	11.6161671427941	11.5354528946787	11.4166628052318	10.9749257466093	11.6379937324123	11.0658584215562	11.2334445335429	11.6239526574001	11.2646250321405	11.1276543943	11.3114890453795	11.3933101030646	11.1965937732747	10.9934505997622	11.2883107295084	10.7891711697194	10.9934505997622	11.3764311375467	11.4418286393112	11.8803725595044	11.0160600623742	11.2831493306816	11.1328367846388	11.3233449718627	10.7886395971377	11.6731472136222
CRYZL1	9.20831456454657	9.52922026891106	9.63732719453528	9.43007432920083	9.38401378304994	9.35344982645157	9.42428439590937	10.4327471734788	9.13817434391225	10.0286733109071	8.86960237731623	8.64025442356929	8.34167888147106	8.56044592678994	8.65420064850022	8.7034609846006	9.05224174784891	9.04339244381696	9.22543001979742	8.75604264846529	8.5593502646447	9.1745267086679	9.07042860104842	8.54617508955256	8.43913303582398	8.46844654621268	8.6005455809996	8.6476097825555	8.8230966080937	9.21355043683054	8.9339349650021	8.48010400321868	9.01941864905665	8.49989630468836	8.69911862919231	8.79241103240321	8.12915226788662	8.28459766386805
PRSS33	4.69989213858899	6.09847635689884	6.04164263594857	6.18755565722055	5.32491182979689	4.21332729917708	5.84768714606772	5.45969306168802	5.67491855188534	4.03731575495067	3.75672594218816	5.42630938060947	4.92054182131344	3.62122714873744	6.11729131075909	4.83222429426292	4.6130713242116	5.82058283572838	6.00881545717378	5.60465667528339	5.65499685147682	6.66530735831175	5.53455757071626	3.85162144198864	2.33501073333223	4.9009989913297	5.4130214401607	4.71395051761109	6.2985698016123	5.45531541441815	4.55062666633043	6.03610142113283	4.33385312613412	5.25209771117636	4.29423988520257	5.03700029435895	5.56847073205862	4.38110145614423
C19orf26	5.96765736662442	5.4978735112123	5.53371460893291	5.01758635704613	4.88280760607648	5.54906931375692	5.00412096904167	5.28358935912085	5.64653050696477	5.38013300920289	5.44768417336154	5.28162285459234	5.58203226948786	5.71292435753825	5.92056798655894	5.21208114682157	4.8834058823571	5.19253860363426	4.70740316136464	4.72679051575062	5.4708934511665	5.28442258873589	5.23742242391974	5.44507339746473	5.06718280762258	5.56429640761704	5.64729018434178	4.88885998004536	6.4176889686812	5.4978735112123	5.64116413552304	4.81571706170793	5.68818367899475	5.54906931375692	5.90220337472701	5.01952505787583	5.38013300920289	5.34975576889083
MCMDC2	4.51293291291046	4.4136835556507	3.98642550178017	4.61540567336862	4.76946262126186	5.01282561911887	4.15175797721749	4.24091787619272	5.09477524568093	5.01952505787583	5.57589575673073	4.68448949301544	4.77176783598004	5.60537193259794	4.76375463855311	5.43316763912421	4.89161277519839	5.42595641892602	5.6673207187462	4.77911646850795	5.026037364987	5.14994274041775	5.89855258265275	5.13000656821939	5.71895430894629	5.38227165200539	5.4729656307485	5.67746226242435	5.43063133676736	3.82889015456953	5.68855576140929	5.30804564934397	4.4071382133315	3.1368942352294	5.7879138392491	4.89451348598315	5.36083836119844	5.17888887193396
TIRAP	6.58458931289919	7.29145266747148	6.80593480034693	7.07477365702543	6.97613878405907	7.26407545783575	7.0737377692391	7.83875094149559	6.97180768058228	7.6585085632381	6.58276647017762	7.02895468356305	6.88925979744287	7.36044642199653	7.34780870440886	7.08812333859043	6.90417696015728	7.01123125258655	7.64971670786405	7.06536204239946	6.07704691905858	6.99756781909855	6.93010008709064	6.38649780703524	7.11895025675737	7.3357989190197	6.75608856860661	7.35696294605591	7.01158012068734	6.27634344059745	7.08859808678606	6.81424011687794	6.54706004548968	6.33727231286295	6.16418445845267	6.7651290642312	6.96164156280112	6.94222300260081
LEAP2	8.10255912260632	8.56261907889589	8.18280282962867	8.54015275587142	8.91478636758723	8.07702221006784	8.29933117147097	8.6016019756882	8.1328159831841	8.09831031252903	8.15763497129576	8.50604513124271	8.40378118604105	8.47755934163601	8.43127957458104	6.84653734507881	8.03832337218532	8.61543730250622	8.37083913253096	8.57916714474816	9.94899528850016	8.06711869212301	8.12068413641254	8.05008160615376	7.92975165990419	7.98564799676753	7.58055002269697	7.21190745838824	6.97027600302371	7.89133417423858	8.04845703936226	8.81110365230816	8.14109300443527	7.63258218095299	7.64971670786405	8.37369209479916	8.08868027062857	8.59612128328569
MSI2	8.55010543801866	8.72657266307398	8.53625221833688	8.38008260348219	8.14663608579066	8.46425822716671	8.25523712203354	9.12999000718265	8.38988929253782	8.90174676900505	8.30929466640553	8.52230698015403	9.18171860155744	8.53685494587	8.69358427965563	7.72829113749032	9.12655983124308	8.1225986373385	8.73988225997761	8.83967080434306	8.27724005381575	8.2871911626947	8.36091329762504	8.50445156053395	9.3870291288564	9.0069165462972	7.86980571598624	7.87916875330801	7.44485807556477	7.53528188479252	8.14352372281158	8.32691680667529	8.67759443963907	8.38455723326039	7.97580263108899	8.17976132880259	8.19090366994651	8.68436029940562
SCIN	10.9871123157196	11.2187833477391	10.6262021041582	10.4427285982965	10.3112327690879	11.2340411940472	11.5210697665369	5.53209964706882	11.1897011580677	5.54980713149374	11.3155217612345	8.9686807760551	7.75088951255374	7.19624265955956	8.76136584333775	5.37696771580122	9.48172602848616	7.90784947074289	6.58200472239511	8.10982606581094	6.39216755986151	10.0048242663491	9.76021268900998	9.17491703840028	8.53023268981922	9.34782593918504	8.76071938386875	9.10271839292896	5.83058435577528	6.17051789797456	6.85422796732854	6.52863625319723	7.16761064050183	10.1635003511687	6.44070889594044	8.74742360159693	6.20374100167608	5.79860153850357
CTCFL	3.35941247162008	5.74326158302309	3.59066179570319	2.7587755346259	4.83935789466153	2.60747145546253	3.29905004732116	2.76950298466113	1.84872836684836	4.94848241829566	2.75793400505514	4.37635320020633	3.91872624227322	1.82875792586408	2.65555902641894	5.17999782030408	5.29812646219075	2.19219773873817	5.30442305836421	2.07098513157055	0.894098017766616	0.931973432776204	4.00845053733959	10.4226089611953	2.98480403736062	4.78262083958402	3.30482591402691	1.93176799356272	3.73192460220383	2.27605386452547	2.11756167581313	4.68854971490711	7.23971565573829	3.44227964652938	4.92767076509843	2.8454177863618	4.91789887512164	3.30067760428402
C4orf33	7.17134559410753	7.26030377403674	7.31511169732048	7.6423973822281	7.44056652863647	7.42081298128726	7.45998220490957	7.06448636309915	7.31991585708473	6.68239748471714	7.34697102241339	7.78600191304641	6.95911113854629	7.04219232363766	7.27990074152594	7.55806587125528	7.12693016629691	7.85074043538137	8.55891966805638	6.58046857838061	6.78066581408242	7.95335123700928	7.57439404542621	6.86652868274799	7.2376535881927	7.32575224545776	6.65711260494162	7.41757236006951	7.2561218296795	7.17247843387243	7.69655589964211	7.86866536603228	6.79009263917225	7.62324227636402	8.13935308129697	7.70754751452964	7.11448652793777	5.68404462208756
ZNF333	6.26802637741635	6.0099132412835	6.46498447024728	6.45066427149768	6.90903699611428	6.38976595988714	6.46250751419454	6.96874072615812	6.38681443381027	6.86936148437838	6.19676109646652	6.43931138463135	6.70160724156456	6.05385096980982	6.43766766865871	6.28502529853717	6.6895400305599	6.1514780894182	6.1335004436997	6.35988894199717	7.09148566035918	5.93540569268877	6.31433367577138	6.04138452552198	6.36367165856633	6.52195601932639	6.118690165341	6.06304496220013	6.12465759422087	6.23392878879071	5.96630090486258	6.06774180738623	6.5638464922498	6.53531812944888	6.30152671319497	6.11474925883164	6.38316294883377	6.17560232071126
TVP23C	8.21922890892333	7.14658326311771	7.76120105150512	7.51393976284902	6.58123115571361	7.86426746199448	7.32140291542861	7.38613319706046	7.15051899739554	7.75719676469178	7.65648957215029	7.85899052068466	7.7461991835252	8.02780923341496	7.83875094149559	8.07820469404189	7.00485970748539	7.47036756296688	8.0367575515349	7.25377332922741	7.71755012074303	8.35988197585186	8.4412249192209	7.96735453149275	7.37735524807808	7.42430976315668	7.79689680482118	7.74185706833081	8.29382203512279	7.59913500278633	8.13664039355738	7.64511279775081	7.94529211448266	7.91344760021228	6.40165766585338	7.41272789643112	7.88555884047349	7.35583474993469
RDH10	9.95333802082072	8.57063047204664	9.66040631735401	9.08115012263625	9.64920511237032	9.00654753889548	8.59739428672366	8.78846706895202	8.77016346547501	10.8343482449851	10.9405638538427	9.88714790536035	10.773269510247	10.4150500361358	11.4390970572964	11.2656536622372	11.9257960264449	11.1140431360688	11.5698968780818	11.2399337255634	9.99500696715388	10.6141765413014	10.3700482645959	10.0667734499353	11.4496438973084	10.4226089611953	10.0149775192505	10.0387316818909	10.2897966922654	10.581808235768	11.093753674706	10.9134900512802	9.01252572126461	11.2054778476008	10.9107131369845	9.50031377311861	11.1306999675944	10.5790442638798
SRSF12	6.50542558003663	4.86079765494775	6.54888474928861	4.75087965069285	4.3044210432762	5.33504199185565	5.30718221472744	5.90358265459939	5.17067951065705	6.14358659420832	5.53552512390598	6.102803355499	5.7967568035288	5.4498156845125	4.98738400755897	5.06111334444154	4.84481212750075	5.55882084699462	5.13735774781664	4.27951939398992	5.50587140505608	2.98031492676531	5.42757138425346	6.24645379550348	6.15699634406673	6.97828064982887	5.40276474072018	4.70459450765094	6.06540701444032	4.87667450557773	3.02269917162575	4.68607213421443	7.94388568790643	5.60919834572269	4.73454925364857	5.68535542931232	5.23176159857035	6.80210034907985
FAM71A	6.90245764932665	5.63380100314128	5.74022651902235	6.33338186927693	6.11589725292659	6.03610142113283	6.77115664816688	5.37303931931351	6.64694978586499	6.32948915161405	6.2158469923617	5.35199416864499	5.87862168927066	6.31537074842892	7.07437088158904	6.47940390210113	6.53167450124642	5.87486540051662	5.55204178513613	6.54316233188384	6.25384972329302	6.63099127801558	6.70090685950188	4.98880590412117	6.0622729126098	6.21842623465474	4.84890523876189	7.00485970748539	5.74877871060569	4.8286395400037	6.39519059372084	6.50475218935911	4.93157412412176	4.46315658126774	6.35251183733673	5.80336640621583	5.81566352360291	6.01203801049273
GAPT	6.02032539588878	6.07630132166805	5.20460201714493	5.35611505692823	5.7879138392491	6.23505352684653	6.50226303925907	5.55276862847869	6.06304496220013	4.60373058246313	5.11771183688907	5.40057230877897	2.20512149662931	4.84032640776232	5.46364369015679	2.344970383874	8.10900180455874	6.08273590017881	5.32372499389617	3.10595738455913	5.15447049165312	5.08608277524821	5.64892422096733	4.4457391611191	5.13228389282399	5.3194779772566	6.42160075796061	4.78262083958402	1.88583980756345	1.91450572358867	1.88583980756345	6.16528748758787	4.70223256500734	4.3250625406505	5.77660501594748	5.52402992240568	4.001863511895	3.13609103982485
ERICH5	4.87257959609467	5.61494394266968	4.05743040952316	6.15312504519589	5.09248439182605	6.53430054072363	6.55513020616385	3.14435668158427	5.23928282913748	4.59991087118655	6.05385096980982	5.77593614664095	4.08844835922205	4.90020031936221	4.62100233377897	3.12514718363874	6.58826352928798	5.41824549359911	8.23077134622712	6.29571334965203	4.89059232943847	5.54658630328103	6.00570004721641	6.65151763500823	6.25011715629233	7.5920289235826	5.97627181153395	2.57779390599136	3.54453991676481	5.10728336547006	2.62495512055068	5.06506817078077	4.11875255760154	6.16102979076292	4.71874407015489	5.85002826741278	4.36852399244818	6.8208106964987
CCDC185	6.5416581955175	2.8258809377838	5.36599039804143	6.09997033907604	5.62407853358647	5.78175904047506	5.28442258873589	4.35617883324491	6.57642577345237	5.78214502989163	6.70479322983337	6.36367165856633	5.66289655531957	5.76180940133428	6.61630496856033	5.05521134822739	5.00800068167965	2.8469637538216	5.61044250167957	5.77660501594748	6.65932236176676	3.54665714535966	6.81456896616456	5.68754371538985	6.1849695121322	6.21917730407158	3.19030400527273	5.97156988653903	4.00981865843766	5.50285230651417	6.1902647106591	6.01336594297537	5.12592526911853	6.14456034966099	5.67746226242435	5.49113128485439	5.65304956235981	5.42027907979447
ENTHD1	3.4322659980613	3.38115234660101	3.95765004991692	2.65477027775144	4.66902831212851	5.44426350993084	2.10712534807457	4.00240418731287	3.79209095860845	3.08514957833055	1.69438690419445	2.84212107222686	4.85339558540914	4.65371029716044	4.51064444984735	6.24370336071132	4.26696116168756	3.70957471665588	4.2989943483222	4.83841181040915	5.02392982257381	3.16911185889759	2.47585427659393	4.69989213858899	2.88563026121457	4.55062666633043	5.3115700900703	2.70229244760091	4.27401177118966	3.97130131537026	5.35076097669997	4.20072479133472	4.34125244192858	4.23070658435241	3.29513116120885	4.39652205393348	4.97969495076189	3.78072595558883
TSSK3	4.87492638330862	4.52374042631231	5.72166768218715	5.24015849196585	5.47125089069076	5.11920270330527	4.18977799042979	5.017026284236	3.69651664098782	3.94673053440011	5.54241677833284	4.92351357551909	4.42921840180157	4.81846036069452	5.10641966907761	4.15820234673478	5.0578847718202	4.46250132980706	5.12592526911853	5.08715179857467	5.34190598575428	4.89314948868608	3.28481255810145	4.84592376498134	3.57965294074845	3.7270002746863	4.71004465672994	3.45093725831243	3.75578432308728	3.94497866162503	4.98919349191582	6.12103446402536	4.83759903619305	4.9990183256519	5.05993018494168	4.60373058246313	4.08314457730858	5.13000656821939
WFDC6	3.2718422974262	2.67302415653647	2.90007885596255	2.38638177219804	3.31494285626148	3.63616769702041	2.66157285209247	3.39119628434963	4.15632485046363	3.66275920941527	2.82761654763889	3.97955980552537	3.11981941786214	2.85700571815769	4.05939552773668	5.057456224094	3.27890964386734	2.77034407335262	2.28094423608907	3.3033672759561	3.47512994776806	2.83242097341422	3.07027528553443	2.42052230263865	2.86509364282473	2.85112415363159	3.64309214525019	3.65177935711339	3.06952961560521	4.3250625406505	3.48897731775469	2.28480832530411	2.57426806596341	3.85779446514045	2.76854703319785	3.73511883450128	2.55096304840193	4.66574474410464
CLEC12A	4.58419180302213	5.89514261163737	4.50925605497781	4.89974278769191	6.1614146946319	5.05699742895843	3.71546500213596	5.82775223208979	4.76332340135788	4.36389701635337	5.15727824575396	2.93423960360843	3.14000396262492	6.866942298194	5.34495982744854	6.33913494483307	6.58381735299359	5.7967568035288	7.28422699014855	6.50719483641156	6.87431434436573	3.88640979987851	4.91359706102218	5.20765956757667	6.40609067101498	6.05548278758355	6.31784173484706	2.6591508259424	5.18905695085	7.4552248916389	6.24276738014192	4.66640155529434	4.58969005919339	4.81571706170793	5.24473177747791	3.79822079834701	6.92493883218904	6.13605799098753
BRF1	5.65100058313487	5.35006123769108	5.18821808841629	4.71560454610673	5.7667526891493	5.08794107591357	5.83514131754699	6.03045263785381	4.58080788249192	6.1563097189818	5.80806400023382	5.44138615943449	6.39773393923035	5.82350497613979	5.70178318848023	6.3229925308405	6.405716376293	5.63682502740005	6.01709840078924	5.69607131248748	5.9666922910593	4.89009589507146	4.66999148427562	5.33983806223832	6.21650289134588	5.60465667528339	5.22742460480224	5.56503279413749	7.01005477306271	5.40314980916667	4.77389515685395	4.93584169372017	4.29294518070077	5.93305392283559	5.57459355883946	5.48210417751464	5.6673207187462	5.71816804255171
C15orf27	6.68563129082313	5.74503624427206	5.97991687466441	6.28429832671074	5.93491301747158	6.06191181485009	6.14387818981787	5.7305209944172	5.39845097551418	6.50506803236543	3.48620776752342	6.36437708596242	5.88476254107231	6.65151763500823	6.54580699029274	6.59438704142186	6.72765273775627	7.18543222718382	7.58528131614731	6.19085444691301	6.76585652373898	6.58200472239511	2.83148965162147	6.33071923535614	5.23690857825813	6.01093188564634	6.58458931289919	6.42748008130293	7.00798117152393	7.46181296385778	6.7245238271083	6.42929678328709	7.08515426300951	6.29793124750432	6.68629837436046	6.67023392416033	5.92087030603804	6.07211741067577
CALML6	3.43505353038418	6.29156351387981	3.37202727458567	5.53995210602912	3.36878297541557	2.25829010021755	5.51230757558739	4.94243657231116	6.06914240593074	6.28916785459265	6.25490391621358	2.02103195345236	5.60144378247131	5.68444012972553	6.01410538566299	6.0876057763723	5.65343909402572	5.59378560390683	2.97676350614858	5.28841587862566	5.97302900194916	2.91770045817721	3.02791642477909	5.8457985331196	5.8370505352899	5.77151311631093	4.8834058823571	2.25957411416245	5.56639413881937	5.39442300458242	5.62073739748912	4.87826868729343	5.65100058313487	5.2752071756709	6.51535788259476	6.1144723421872	5.85840927907063	5.19412441243519
NLRP5	3.18824562563002	5.12757650428707	3.16911185889759	2.58303371669825	2.86343278299239	3.16911185889759	4.07620409672333	2.58956531367167	3.20706780515252	4.6149261072273	5.65680140410152	3.80661351176884	3.88919786022464	1.92836714813573	3.22907013822007	3.96618503775055	3.29765604131465	3.31792756517552	3.50317243071952	3.01173885368602	3.59223243898155	3.20862094762862	3.68233122052186	3.36801077877586	4.73454925364857	2.59501042856634	5.17021053255111	6.0036217940459	3.83958646394265	4.99809153836867	6.34570798981669	3.90156223063824	3.26673666183739	3.37029365400485	5.8370505352899	3.58498165241218	5.08127792548042	3.57611806571939
ODF4	5.85556832989569	4.74213136115316	5.5201265976084	5.59647153791804	4.84592376498134	5.01233864501824	5.52283079992234	6.08835204129457	5.97223114569695	5.02121673575397	4.96593979135509	5.57553906113721	5.34650740601218	5.75743846988888	6.00767456862395	4.07117165784308	4.36057202166039	4.54821950405738	5.19253860363426	5.30842511097249	4.26585275656195	5.65532607672911	4.42679529685206	5.00625983451664	4.45871640438666	4.00293474270093	5.57696875226697	4.23698587151821	4.68744922748804	3.6829454292543	5.85524160225865	5.01900880995158	4.84926538584139	6.58537720177763	4.89009589507146	6.26737410266356	4.72940099416352	5.04010956073821
CLEC4F	5.61301617070777	6.44317127207592	6.06332350790371	6.64191647774761	6.06666763434978	6.15368417226445	6.8588543712943	6.5796395881419	6.11408427678186	5.95466465283654	6.47538142501664	6.53567030762496	6.59362408547377	4.93719845578875	6.66904600638197	6.667309595933	6.71629518461751	6.30697654592317	6.52404080234037	6.39216755986151	5.63083587237208	6.86770162293399	5.90863383796258	3.69422227386556	6.51001033869651	6.35792888057828	6.40609067101498	6.25384972329302	6.19357298918027	6.37425686952374	5.61044250167957	6.57724090544826	6.74376531267772	6.67125295046909	5.51138810172323	6.3414631904391	6.35182474325145	3.37977479590082
WFDC9	4.66946746144338	5.4729656307485	4.61941229624466	4.17274524019504	2.88850158836392	4.27223894105721	4.03604503944671	4.9663990202474	4.6924007295134	5.05008971970195	6.27957890675084	5.65680140410152	5.32206251549124	5.95624787427167	4.27891515116621	5.82575678343382	4.46912038118806	4.80103469328137	5.76749591333913	5.72320744848904	5.08920609693791	4.15175797721749	5.02234753671511	4.50817533066687	5.30050970951386	5.40792080652983	5.45723614316991	4.80343882044864	5.65164682732061	4.71333214076844	6.23827342254479	6.18568032535413	5.99876116256449	6.00851105576037	4.60828384394537	4.6315860175273	2.58559649912763	5.11811232620749
NEDD1	9.61692992921515	9.62304384601385	9.84943232311174	9.82215069758715	9.88220686188649	9.47565970540549	9.70267722144215	10.2119534990522	9.68262469326437	10.3991938430068	9.69322120156512	9.98485136722616	9.75886042756547	10.0824585283009	9.70296228465502	10.1438982802708	10.2603468541215	9.98441233282196	10.1890458674024	9.93483720448521	10.5253798207961	9.64584000715597	9.59476608433239	9.59157765355284	9.69962354876464	9.97665962995043	9.78644535680483	9.87107040023747	10.3555794523867	9.77468498866374	10.5624730153353	9.87924907850044	10.2548679716717	9.65108716217004	9.90010003179096	10.0807964886191	10.9399964489188	10.0013635867363
TTLL10	3.64192702569617	5.08173137628527	4.81013683655563	3.76605605757804	5.0243927252559	4.64214140695648	3.29137701783852	5.0744861990345	3.67473417301621	5.33829996583984	2.67542287055301	4.70029009096923	3.98714803224556	5.07535557195495	5.14360682544863	5.15527178424706	4.9074279809721	5.42719559230678	4.11232607510933	4.9271783103321	5.55348864442674	4.50026920545477	4.90612333760605	4.5196168057035	4.6753243835861	5.09439525456231	3.17584976932524	4.68744922748804	4.57225265980123	4.61194121134543	4.89213025640584	3.98256854286258	5.14408827845171	5.05874160290301	3.78760412025413	5.17888887193396	5.31479034618114	5.14456449063713
CALR3	3.68047889867862	1.57913598799419	3.11733819220793	3.12835445525114	1.89723637791989	2.4866250686605	3.04489023052328	3.35941247162008	3.31716354099698	5.30403997308881	1.832726351112	3.09328586008094	3.12932883745998	3.1717157045714	2.53114353124845	2.5215128151643	4.01339784157857	1.97451332845615	1.19495206036935	2.68154874567317	3.36463072592763	4.23211427628618	2.97286811085297	2.73282657948919	2.48146402790408	2.87068213113706	2.38537115047253	2.73994208270557	2.86509364282473	3.45807958301636	5.23092455992749	2.63211320509248	2.69442126937231	4.54721693666549	2.19897398112968	3.76173560595666	3.55508010845561	4.26966771716786
C10orf25	3.76851117610039	3.11889436017639	2.98917297755449	4.96168133578978	6.08163960902717	2.75261546507461	3.72164010855464	7.44724406974011	3.68168960027234	6.43094721561152	3.10269914782713	2.81144736164352	2.95214636477834	3.79577241329868	3.59066179570319	3.89632108853871	3.20862094762862	2.96856827903422	5.19479250070444	4.38744962634602	3.72637287159382	2.97143090642087	4.43422894114936	3.88712852793226	2.38840275437868	3.45169801428576	2.87214767993635	3.06680901036882	3.16396516171527	5.10207394986045	3.96688308525747	2.38731320552645	5.93925120694109	2.63683749195987	2.53826666957038	3.58990672488033	3.95500559707871	5.2726904531942
ETV3	9.78791604577238	9.63687702655188	9.52776810306047	9.37921599664523	9.3463607290999	9.64005338792166	9.59827432741429	9.23301086183602	9.66119683312531	9.00985499312076	10.2136657452184	9.84075184398821	9.23514048717315	10.2620684269812	10.0349522041663	10.0942075883621	10.0812491969253	10.239650835113	10.2598719298181	9.96641314462633	9.65044222234637	9.78516624540725	9.85495395504175	9.60811408527576	10.0481222703834	10.1593308546783	9.61659567543423	9.96508949408129	9.60000005022072	10.0349522041663	9.73783668991391	9.65644058272543	9.525203511901	9.96191027567462	9.61879596341545	9.68096087947451	9.99334990208567	9.69578395407493
KLHL10	5.32372499389617	4.6761910991707	4.82590294547487	5.39306356793847	5.09139887812358	5.34317978511236	5.3210304855945	6.71038789246988	4.03261200778504	6.52482538196355	4.73390490738266	4.90612333760605	4.9829615610117	4.85078521950399	5.19792657454943	4.82817610781828	3.81572465758375	6.18093373021738	5.04298325214491	5.55243969110343	2.21597916808219	4.95658229103087	4.32578150682242	4.65836547735446	4.05939552773668	4.12770410416109	5.25792808335808	6.00062097935354	3.54840585899799	3.86650279411734	4.92494456588961	5.0876440007168	3.1770684303434	4.67335776134814	5.15764527587039	5.43351297994871	4.97782614685183	5.33669283244691
TM2D3	10.9362804981173	11.3546968278165	11.2808478997799	11.5427340318835	11.693483623143	11.3764311375467	11.2242034129729	11.7892657525221	11.1118198405609	11.7822789363562	11.0963851221851	11.3681620358787	11.3819160975798	11.7931779361595	11.6229405636003	11.5792661834273	11.3501975539857	11.3673684127003	12.0245774402563	11.7438742456999	12.0657365264157	11.1495129539979	11.1439270359763	11.4264876013851	11.2424116622927	10.8885501365068	11.4758756823253	10.9631098488532	11.3534672510528	11.6745345795779	11.2008106344485	11.0483571992448	11.5656918597683	11.4738236880578	11.3043610876363	11.2890008016236	11.4546113641086	11.4193234306109
ZNF485	5.88266251391057	6.44209873935007	6.62365423454583	7.01824005154431	6.76664207360063	7.41918921651714	7.05479902260119	6.47538142501664	6.34614558508756	6.28954651002969	7.67934089524737	6.39289846345809	6.62981157780992	7.28035009904757	7.96634752179716	6.45842616560004	7.27750925362812	6.87381771983379	7.38016112906682	7.17007957166704	6.61082653403137	6.77010871952992	7.9092164031477	6.9133135989719	7.20236720577877	7.66909664416521	7.73976455013311	6.72159207846814	7.81863067598365	6.44843043122695	6.83050929459107	7.44724406974011	5.84186345902115	7.57894124326814	7.15933951106033	7.03639955782343	7.0386105089644	6.73440959650771
WDR17	6.11690669167103	6.31154914401969	6.49521079397255	6.45541701789472	6.73720629402486	6.13129895278002	6.16418445845267	7.60693514152955	6.6232897246191	8.07191421443362	4.96114178185837	5.09868853880429	3.89976126817577	4.14378868726692	1.47267320281201	5.09291922876427	5.59741196633421	6.77010871952992	2.65761061639024	4.47184023969351	4.12953787212857	5.15764527587039	4.93772019641385	3.96116866888289	4.9998388829663	4.09769976332221	4.69403548105563	5.24257621383669	6.74273694773922	6.58276647017762	2.07974834677677	3.70428799424657	6.92456988544752	4.35196937339613	2.61780956466358	5.02193669066976	3.00271102302506	5.71145638030367
MFSD6L	6.02290943046177	4.87887617808097	3.94562997164526	5.84467457102735	3.85955273155447	3.7270002746863	3.19184758615709	3.59975047629286	3.62267675171528	3.88640979987851	3.79976690015941	4.8798315425252	4.47400479742429	4.13797756892697	4.3508970716321	3.44864917741383	4.35729638904569	3.40257838032493	4.09166133194288	3.41911415799312	3.07247739593443	6.18093373021738	4.992298923763	3.22343733564384	3.44227964652938	4.67674950064527	4.47498418398233	3.18494503858676	4.77493048211965	5.84662634749249	3.68047889867862	4.24660231669933	3.27498592396662	3.52381401811023	4.45188243794377	3.95299766547077	5.08296953507548	3.91399170820701
ANKAR	5.56116956181611	3.69344301569195	4.53522268598154	4.40490874594228	5.19841283992527	4.5717470485719	5.22696083749434	5.26061215276917	2.91607916429821	5.23585061635308	4.79671875466565	5.47461966478017	4.63963597542571	5.34317978511236	5.11811232620749	5.61494394266968	4.95198944927428	4.35870961809712	5.83382360333448	4.4071382133315	5.06409206096604	4.12047918782711	4.24887742096576	5.49410813077633	4.71777941439392	5.17560064090745	4.79091424302125	4.74733407898078	5.36801106548829	5.06718280762258	4.5717470485719	4.97107426382979	5.57520088688951	5.65892674699368	5.11878321964205	5.1125625361632	4.84429934014117	2.86274027882154
MEGF11	5.82575678343382	4.96915643902831	5.35421673161345	5.49312487308446	5.30521926174205	4.3375659760773	5.42111661891509	4.52653664454578	5.39616273073813	5.57488690110565	5.82280140464166	4.38052473398729	4.73390490738266	4.62860036740724	5.54767102383818	4.96550043806763	4.53475317579345	4.33385312613412	5.36146920698562	5.4199782488944	4.6244706009145	5.4651362914421	6.47094862414696	5.72281785298877	3.90654079069301	4.46315658126774	4.88635150424625	5.02950990030808	5.12327411314166	4.89268978382169	3.34521466700146	4.59344320471557	6.7882242600227	5.99801018937756	3.89693490320907	4.70223256500734	5.41392571096754	5.25676724054195
GPR182	5.04340501114224	6.17681682476281	5.17112425760649	6.10940083152251	4.63007951337844	6.2985698016123	5.85255613113345	6.03259943778906	5.40550997139546	6.52712847112948	4.65530030187792	6.20408786242964	6.09885735420126	6.11474925883164	6.71336181404124	6.09218714267414	6.12850949534473	5.9370859098741	6.64139665714019	5.36455077127038	6.03381228417527	5.30718221472744	5.98319264728968	5.96537918937724	6.32070729608632	5.98601190780544	6.11936377534589	6.68265690854735	6.29327552098773	6.25884051673535	5.41427105948279	5.30050970951386	5.75497519033824	4.91307639518428	6.16787108807366	5.66038097725054	6.10617689217922	5.54130232733351
ESX1	6.03936767656947	5.04191113964139	2.27430947176521	4.71653597513894	4.82181578601006	4.30377699888509	3.00710291526608	5.0676485650535	1.57310831183547	2.81386942457545	1.91795783076985	2.67214978062796	5.44842382381149	5.12886789814475	4.41182468370873	2.8642868986358	3.26673666183739	5.3927489989445	5.67934006897114	5.90961848374192	6.0927738018149	4.94148206675448	4.66201821839983	6.12031673593362	3.61187881437201	6.19263936454755	5.62582449661601	4.86856943554492	3.01454923540256	2.90235636649316	5.22893115268243	6.33841967230857	4.47667260006986	3.58297786426262	5.31987373473939	5.69720357548645	4.08785652290677	3.21007522782928
C8orf12	5.02352912971627	2.75793400505514	4.40129652862361	2.95739973071026	1.83901585171993	3.87143908742646	3.52312455184021	3.04583686439796	2.37002471182114	2.8660721492807	3.6661368931081	2.7286212912472	5.28978596568406	3.56202951374971	2.9620613834357	2.17101527457531	3.39988382356606	2.36920965934399	2.41135091055924	7.55647071916214	4.83222429426292	2.58385023676195	2.32807258715019	6.75543687428795	5.04594437128224	3.68653579179093	4.99773462291354	4.65253003507961	2.43546783053441	2.61252368337003	2.42383826345468	2.28941635854879	1.19985056548638	2.34742684504475	2.29060129644414	3.25976158474343	2.68154874567317	2.67904423902285
DNAJC5G	4.46971962965592	3.06465987493924	6.14118807728884	4.05210957917352	4.70114950623696	3.73593731890426	3.97130131537026	6.021896393593	4.17858804853097	5.51839982944463	4.55458068089538	3.35456925137851	5.78628567320591	4.59864838790514	4.12047918782711	3.8282093675988	3.68506538811404	3.81986275187284	5.04594437128224	3.07703311117493	3.49341577255354	3.20185307843945	4.26481433333723	6.18226550096839	3.83844493951667	3.88043151006645	3.99584935220584	5.22561524482429	4.217597353055	4.24720346953532	2.55386779774168	5.76819422658363	4.72619314825435	4.47447829529088	4.13366636194215	3.79502183959999	3.88568239880255	4.69715067463687
WDR88	2.79782848290094	3.4522681694168	3.76605605757804	2.41135091055924	2.5361605130995	3.97557956101883	1.8016951137568	4.00024169136037	3.0241243839881	2.80345365036352	2.7753134902349	2.88775158207381	4.80806085370954	3.01924615333759	4.1161869643121	2.93735264342678	2.43888467548036	3.38175730512943	3.06306645838509	2.98721465135696	3.7270002746863	4.31089544787998	3.18291599767456	2.9557338183101	2.30072952794094	2.68903174727757	3.08056166222756	2.20512149662931	4.41652338460642	2.96712813673682	3.11808271053518	3.33169875669026	2.78641720238871	3.58418267443365	2.75042864709762	3.43076963300323	2.67542287055301	2.90643817545746
PRUNE2	9.87107040023747	10.6863884045716	11.3155217612345	10.524833913884	9.08744463636958	9.89513938206809	9.81740296027208	12.816562367821	8.10160286426402	12.7725706445753	7.00201287702596	6.42298955596273	6.03259943778906	6.97542097133537	6.75266029178131	6.60792574445864	7.45665525475401	7.55647071916214	5.43131659887467	6.8506562660482	6.80360809804941	7.07477365702543	5.59308882786288	6.72646371093624	6.70917892743005	6.06666763434978	6.23089474543496	7.63884089442723	5.26061215276917	6.37884830284904	5.96438961027533	5.89441538338078	6.07769208537645	5.73466011596367	5.66465598192223	6.57071152575991	7.53792547877459	7.06788146176762
MBD3L2	4.03177018381459	2.421461773196	4.63963597542571	3.87205505171766	2.40059624672197	3.30846406345439	5.29932397619658	4.992298923763	3.69130907715953	6.73321230911712	2.96798124200152	3.84143087309034	4.73911827927691	4.07050518387511	3.11981941786214	4.73454925364857	3.35794551625852	4.38840890051902	2.38098034203849	6.01410538566299	5.50705204546451	5.13278099720018	4.74009812001887	4.48941497894777	5.71954921507991	5.26690526436173	3.08675684780124	2.42383826345468	2.53498771950858	5.38525248815917	6.09672123664432	5.60327891638582	4.55738444586986	5.82456910875784	2.52055062268311	3.6305657948973	4.05290752923643	5.61272197730317
ADAMTSL1	6.16639510602995	6.47867274854622	8.13461584929983	6.39038780267537	7.37135560227822	6.29766294637051	6.20789422270858	9.28914259863991	6.56778836702181	8.76684188212848	3.74187030566548	3.62267675171528	5.20796374201657	4.46315658126774	5.13893695869265	4.7551827332096	4.86764379246728	5.00591693887525	3.69863515499469	4.38954449653156	4.88149966587553	4.37808859239855	5.05169669550609	4.66640155529434	4.77176783598004	5.17067951065705	4.63497619173813	3.926366814419	4.03389298696492	4.56599147173595	4.47726047741316	4.94294786640612	4.13258044219904	4.37074357993149	4.58419180302213	4.49753620432586	4.63060098384998	5.63608259170036
MBD3L1	4.45575682761298	4.71874407015489	3.4610208383729	5.07363402985877	3.62839701874017	4.57815467148603	4.37511387008121	4.98738400755897	4.18543501728864	4.64971845721618	5.16721957212338	4.78466190961291	4.4136835556507	4.78793978228436	4.0950391303458	5.22930349194185	4.87530668617441	4.26293452844112	4.89059232943847	3.50239584442331	4.32185026692192	5.40682913005018	3.56497695645375	3.80661351176884	2.99179679285655	4.57119206103827	4.42422488079657	2.33306039784577	4.62333424357939	4.59723960177547	4.8960510226787	5.29724605681317	3.35681065665188	4.93772019641385	4.89161277519839	4.8940143549941	5.62112743093529	4.18723329690276
FAM46D	5.10689185192641	4.9683409229878	4.84481212750075	4.82734741810276	2.49971436714792	4.93857613099685	2.4227792003656	1.11150283685693	4.74837314840915	4.35729638904569	5.09744746969755	1.51075999121022	1.29358076800172	3.16132240924597	4.34268628347754	1.90467448234219	4.91922837735385	4.96168133578978	4.91705652607488	5.18441267412887	4.34464697736822	5.00625983451664	5.66389744061117	4.61811832269082	3.07027528553443	3.9060051265519	3.04893197831203	4.79801019649823	5.10896338187013	5.55377939080583	2.47094818170399	1.68111267234422	5.07868505011389	4.06519440376483	3.45637746419231	5.04961209022538	5.15890842587867	1.85433518782456
SERPINB11	11.3244574556848	11.430869853406	11.1591176508041	10.5106382288114	7.40535285781012	7.98227690999235	11.0635618808804	5.07723094497703	11.6608162852249	4.8849124838676	10.8668056835388	10.3097212819897	6.93684141387418	10.5258201302606	11.2171158016364	6.58342939697932	8.28654192112831	9.52819107935886	5.86584116707958	9.76834867138184	6.30808909210897	10.7783530159326	10.6276717140152	10.2219953425207	7.942758750927	10.6965781605872	7.07477365702543	8.94819704283554	7.37624783449726	8.09082660642041	7.68432502035524	12.2968854589788	8.1569173425158	10.8220388284222	9.53002130306524	10.2620684269812	6.69266791451754	6.94552531652031
LINC00161	1.77760780684192	3.34961901538642	3.59917255781935	3.29208722926405	3.18494503858676	3.96386772130694	4.37258881273183	5.78475976504103	3.83316225563687	5.58832641966141	4.53578902701936	5.6229821527637	5.70819806103169	4.33128976173808	4.29033953870592	5.49523155573006	4.47120508882939	4.5679105247711	5.44686856454777	4.10628111767497	4.89451348598315	2.85783908380436	4.4285568220842	4.32733649952144	4.18475674149041	4.20995043319331	2.93868581036389	3.32049325252946	5.49312487308446	3.62704846885942	5.01758635704613	5.09291922876427	4.35799533400665	4.87783744228521	5.05224088385296	3.70279936680868	3.41476583662168	4.28957302114166
DSCR10	4.80343882044864	5.89098574706071	5.79580654796537	6.30469643582894	6.31537074842892	5.36047002202705	5.9477553272212	6.11230276041349	6.24170858049656	6.23854292391979	6.43094721561152	6.41841604183603	6.09606692258936	4.83012829268043	5.08296953507548	6.38976595988714	5.99093909026678	4.96411295947214	7.13780864451462	6.08424110637475	5.52723824888456	5.85002826741278	6.80792105416989	5.67063417744231	4.83759903619305	4.53773833263651	5.12146968729725	6.78493799179726	5.42064488160324	6.18538560544639	5.00261367704206	5.79580654796537	5.81921359761635	6.74551611689736	6.88627844464286	5.8782736498972	5.58867668030943	6.54090569284712
ABHD11	9.09411688566822	7.95375554930776	8.32796332876035	8.03419952386354	7.65248191146885	8.31265271989161	8.51557442018547	7.6018662689046	8.61863211358184	7.6366027690166	8.49178775046701	9.09713589311733	9.02443762500285	8.31947667807852	8.28654192112831	7.97750685480667	7.79468975407811	7.60958853574919	7.81002971760055	8.87327995368438	8.04026262357091	8.20129976435434	8.43342631330944	9.38296721864137	9.07633875934389	8.75908826152866	7.95444286419723	8.21462938170165	7.38814913042373	8.00613248740674	8.23753239175923	9.06753927560286	7.79098304941418	9.18806841000382	8.33352203180075	8.01494624948305	8.23836655646657	9.15772058852741
ACAP2	11.1306999675944	10.9957077492564	10.887919263782	10.9604602933885	10.806536696673	11.0229532738853	11.0073075305418	9.84654680348932	11.0504190653747	9.83625971740319	10.9346805132282	10.8944473340136	11.108474152085	11.3847196949359	11.0061786113657	10.1704585046584	11.3006589161807	10.6227615641923	10.3438127214336	11.1408333779099	9.94522505165765	11.247550434218	11.2366746138617	11.1779816901086	11.8334717381072	11.1423577351327	10.5264208785282	10.8033186373686	10.6563519988175	10.9611876569668	10.5485714954272	11.7415339762293	10.74676527653	11.2308434484125	10.5907025147817	10.7528507961677	9.89630945825233	11.4927465142862
GAMT	7.77292956994057	7.76950414925651	7.58491677689772	7.52735687526405	7.6302131516849	7.55715855050744	7.91147546246189	7.71834138454774	7.55988873068426	8.8847942537824	7.66873666585818	8.00240616571402	7.90526979925552	7.02655210139851	7.29405396690817	7.51693675430626	8.2123708787444	8.39214533884284	8.10518572170582	8.12028924573627	8.19604496699071	8.16221134801437	8.44366478555945	6.81020705893291	7.04219232363766	7.96048669748678	7.78740369119001	7.55459187358637	6.73166838354946	7.09651575098905	7.51945848100425	7.86223276273435	7.2997536263928	7.02313309701924	7.77871417312672	7.58558905568923	7.99231667026974	7.87730396714383
PLCD3	7.66515725041967	5.75903836797562	6.40064932679512	6.67959146422084	6.31399105354672	6.16639510602995	6.90177023774251	6.46439135695378	5.61189394294972	6.68805387220123	6.14282238440617	6.53712310534547	5.33346771715847	4.94804688858162	5.70471780836936	6.16676234155126	5.23817362305433	5.84467457102735	5.44921313781099	4.69446966847825	6.22388187223388	7.18652890068549	6.63467754365548	6.10586333382486	6.17600312519962	5.89026858887941	5.96073837334806	5.66627232208422	6.88010179075405	5.928460237646	5.10513389016005	5.35044326824082	5.77045836134633	6.34300255229228	5.93744265366452	4.26359199872656	6.13976987785981	5.0798092124683
IRF6	10.6116029970832	10.3138832673081	10.3305465518634	10.0568510155853	9.54311088893	10.5490979659775	10.5408923861467	6.25112980688681	10.6881510929606	5.24395152175683	11.5698968780818	10.9668121756242	11.1373996245848	11.4158119872614	11.6058085375994	11.4978281034951	10.8779998498923	10.8785751222868	10.8813036145084	11.385577857739	10.3996455599988	11.1046557188208	10.9107131369845	11.1345120782063	11.1039117739655	10.9831077111506	11.4256063356297	10.891863429403	11.9163127582069	11.3914315725408	11.9139761324624	10.6574293825134	9.74386272373284	11.1991351221105	11.4927465142862	11.2015406555892	10.9492392756582	10.8571680034292
PTPRC	8.80450212552107	9.16903732479603	8.32019108720912	9.00004988798069	9.20259635957408	8.88914581138408	9.75930421178608	8.02959177630764	9.08530203900713	7.06572149028636	7.86223276273435	8.26070368340149	7.98812346820615	8.67978068226861	8.14803361805913	7.98190865319763	11.2436227318595	9.90920627973991	8.68464963093703	7.92309200561824	7.78568016808657	8.71550518680306	9.61088343846496	8.22144454089344	8.88914581138408	8.20707969576437	9.2268774684041	8.16634830319728	7.7317730016566	7.79164876037299	9.69540807058922	8.68367357996533	9.23029924154772	7.63130989279265	9.13364076463709	8.82961050463592	8.58048072772915	8.62482149694057
MAN1A2	9.26792303992753	9.08040243107556	8.97398190310926	9.26262946749291	8.93435914378778	9.04762510159353	9.12446670042319	9.45748536386554	9.00626127585237	9.18582969501868	9.5032403037148	8.63102811018016	9.19947506259004	8.95791368623723	8.85699568691079	8.87081071273299	9.37992506647096	8.84636204096424	9.04366776867647	8.90401967365411	8.29495510696515	9.01861185165597	9.0117127717471	8.86182199920433	8.95407730153079	9.04404387278902	8.42659113807902	8.554007375433	8.67691437011482	8.42731189136974	8.75604264846529	9.09528539327233	8.74483763660939	8.86182199920433	8.51192712968703	9.10036979858215	8.66747695182667	8.65709968062131
RAPH1	9.92442548973605	10.0572442161119	10.1219983327218	10.0636616629222	10.307419291981	9.73699696609876	9.9992290704203	9.64166140858781	10.1242179026493	10.1645237215952	10.2233229595864	10.0286733109071	10.2047571647252	10.2544187818569	9.32227399093518	9.94593715261509	9.89705320031745	9.64832176962429	10.5180560167493	11.5101491960206	10.3923530427304	9.6270164361869	9.49766488023491	9.78759738102027	10.0975808856711	10.2998330964952	9.32861042359754	9.73573609433068	9.76630431061221	10.1057238412378	9.95744752513435	9.9725536484684	9.74075380580455	10.0913847384283	9.77351932672032	9.96310207791429	10.5305102278807	9.31859692272045
SMCR8	9.1734622371385	8.89764072603982	8.72020010723237	9.00430514377186	8.86437187444372	8.95158392879989	9.04830858553695	9.18735185282545	8.93564843872767	8.65057290128363	9.21720209046526	8.93276801842095	9.39001372365256	9.35198426584149	9.4008269519535	9.49182042136634	8.96512090029122	9.16563535803695	9.14994576742363	9.36915723013459	9.70324925296694	9.08397708847812	9.25513900358365	9.59497810388832	8.67691437011482	9.345947567474	8.92558241887296	8.98475712305342	9.08744463636958	8.6915474315146	9.26380335963615	9.08781021777142	9.13852833067389	8.8736429055968	9.41931997039686	9.43045110585554	9.25548682022712	8.87535398819911
LACTB	9.45352006996762	9.27492505364604	9.30353571188223	9.2079633390702	8.91586578636099	9.09379332109128	9.17198913493293	8.72239146470859	9.13401360191786	9.37992506647096	9.23656163406165	8.92345227377911	8.75642900655286	8.67366655991835	9.14307101000032	9.57327643977156	9.33655407461172	9.05019467949912	9.13504360092366	8.87910191798927	9.67138098643491	9.11837787516841	9.39347642944958	9.17382639192259	8.49989630468836	9.3065310237906	9.54352786352021	8.84373860682206	9.60953260283701	9.91074756176761	9.70296228465502	9.01460714347086	8.8809699291778	8.94618747897093	9.34899931398491	9.34052933813084	9.20460797458378	8.64796422735461
BNC1	10.4599965834938	8.93666888089068	9.5410883335779	9.40591956400613	8.50186711738491	8.79404997750498	9.07502503555277	4.93207222477111	9.02071835777615	4.53676130110959	9.93483720448521	10.1878160316302	11.379816117147	10.2406528538996	10.9381229253455	11.4148314253655	9.73447225739527	10.0260024918496	11.7466789889091	10.380550969719	11.010915295188	10.1394234126703	9.89254046990786	9.30760063446747	9.69163706974629	9.59476608433239	10.9957077492564	10.5957720070155	11.7026626017347	10.593745199928	11.3072221348829	9.75812042522704	9.87598327903714	9.64920511237032	10.6984735304889	10.590121999016	10.9957077492564	9.63768078222939
MPP4	3.85441298028979	4.1018088318035	4.21558865351257	3.67333383660449	4.86079765494775	3.46396496403502	4.61540567336862	4.87222375601272	4.81111931483257	4.85868455066531	5.05912435743725	4.87887617808097	6.18996581362036	5.76749591333913	4.76098435780545	6.56714754544456	4.79671875466565	3.53516074768245	3.34806515454439	8.28787478386614	4.59864838790514	3.61187881437201	5.61227369799505	5.81276890011159	6.33767716862073	7.1104924505329	5.5224399467456	4.14240796022335	4.85910025130458	6.35217168070897	4.01670245267627	5.75125466450765	5.21984239790151	2.12974680120545	4.66062583470171	5.25571131045381	4.52584760709528	5.07407140885918
LACE1	4.98579740227833	5.48316493652789	4.60885062824834	5.36599039804143	5.29467705325124	4.96783499742333	5.40355103809725	4.61540567336862	5.72357714463792	5.60212289098419	5.99927980995571	6.02508173115174	4.80149241429063	4.87923737501208	5.12229261383843	5.71680983514811	6.09705134149753	6.23089474543496	5.58832641966141	4.72294914305321	5.27182998436191	5.81232364479133	5.37081194616858	5.73497958123303	5.79105052388462	5.62148872590836	5.88793444173084	6.16956230626887	5.11338031485953	6.08932993424426	5.89710583360757	5.72017960823959	4.98205586954768	4.1082472959252	5.60658158534567	5.21369928560536	5.82058283572838	4.52492929932879
IDI2	6.23146311030841	3.85162144198864	3.0440799521531	5.28762581079478	5.16997364287829	2.86013256496112	4.11554200796389	3.52742522624409	3.44227964652938	7.76551784602978	3.29671654088307	2.89944843097901	3.61987337702061	4.20175019228128	5.43718127740824	3.76741412121806	3.19859237367571	3.22477604753773	4.57285340987782	4.83882620673881	4.06919853363932	2.60244435318395	3.80728575484895	2.4227792003656	5.70819806103169	2.7136231229589	3.5387645174163	3.43641261404494	5.13482979407301	3.19859237367571	5.85341300477029	2.78482492317837	4.52871064860718	3.73106887681563	3.58353678978454	3.52159603022635	5.91730678363921	4.13080465052991
CYP11B1	2.94312398512751	3.31639048779118	4.19418539306094	5.32166065579499	2.39932829129223	3.99000544723711	3.14387028112718	4.63443665014142	4.01480605184624	5.12721065445719	3.40628356966908	4.42382322088843	5.04340501114224	3.02944630806927	3.58916757878083	3.92059774372984	4.29169225782078	4.56656458113521	4.79707389147473	3.1675703777195	5.18326145805131	4.87887617808097	3.89423978078865	3.34961901538642	4.8969021152186	3.36244474410831	3.07986384425975	2.80345365036352	4.50141751070485	4.8351946139184	2.61712519139056	5.29980560298768	3.6756590638505	4.36690200097046	3.58498165241218	4.68348972359046	3.31863009373362	3.79295873818004
TAF8	7.07477365702543	6.97220854785885	6.2609104796262	6.81978413158178	6.8754735863578	6.7200770371073	6.71038789246988	7.07509664699827	6.4263933454191	6.96757023800827	7.03165723344032	7.33244363161569	7.61183068477075	6.47365464926723	6.93010008709064	7.7691535728895	7.25764484348699	6.94591306344752	7.46149499949067	7.06866672915954	6.83785077065323	7.01999326482682	7.32389863771757	6.3894028479965	7.33622653510912	6.79797005105043	6.89349972553168	7.10012791383653	6.78066581408242	7.24791011788396	7.37980728796025	6.47171283875195	7.08308503157644	6.83680109408524	6.58307456206561	7.07960700695153	7.19969900588124	6.84774968295761
COBL	9.30480049222915	8.68080942067768	9.51828047282889	8.67943453659636	8.64484764325698	8.90401967365411	9.23873562542872	10.2159253400165	9.08191839267383	10.4672337606749	8.65709968062131	9.79925017794209	5.14108510060773	7.50193215086988	8.33424996999213	6.61806432996152	7.21337266957766	7.95125733041055	6.47897750520616	7.85660885076942	7.47884130858433	8.78643333776431	8.83303941996712	8.8274457570194	4.2675931179809	8.22414076617086	7.96442088105178	8.44769730798882	7.66648141249313	8.21431068876168	5.39775330140656	8.06394644978756	8.34200594942499	8.58673542376815	8.23971227598522	8.49758457898094	7.15497698668046	8.347964023143
SLAMF6	7.68306106824752	6.72344098679842	6.83272812922128	6.75508748667862	6.25199724507873	6.41087880586609	7.05618949147242	5.81963247986981	6.98351457217502	6.27634344059745	7.19225952409857	7.33479537355457	6.28813550419364	6.54706004548968	7.5277860435599	6.57286630357951	7.27225957843358	6.51909308062077	6.22110627505205	6.03513305462948	6.15731707582958	7.26115935133255	7.76427090977897	6.29285350895956	6.46292194497832	6.783310939567	5.91756363188825	7.22587414595739	6.63942367573207	6.16676234155126	6.51090442291983	6.62935287181605	6.71366702593919	6.75543687428795	7.17041652946907	7.19145308842231	6.05110632760559	5.87763078784602
ZSCAN20	6.52644151026769	5.81434656487526	6.09705134149753	6.17681682476281	6.01955507415702	5.78308325061385	5.10171738618448	6.03152525457489	6.02698531525554	5.84525191973237	6.42271256249342	5.79538424264	7.07307176400217	5.65680140410152	5.89441538338078	5.89973551179347	5.48210417751464	6.13198252873785	6.55187120293361	5.26663057384006	5.99927980995571	5.67027125707174	5.57067506265546	6.17444537465072	6.22820018988767	5.8344515312098	5.88963780411377	6.69460982268973	5.75247689455714	6.31256411767779	5.83996823127777	6.42271256249342	5.77722249851898	6.3171362345922	5.90171233167515	6.60331365215566	6.49600955868225	5.92182626712412
GPBAR1	4.16760665881155	3.42716737522235	3.66419534525465	4.50201450254629	4.96504862019213	4.60182321956359	2.67702276700666	3.54840585899799	3.77499282656632	4.56128866964995	3.0348907021683	4.10062205800959	2.60244435318395	3.12835445525114	4.31509278762217	3.17488639519629	3.23367479278771	3.17839872652348	5.17640761196814	3.65591561700366	3.30568701876776	5.4920255975132	5.55821424003981	5.09291922876427	4.58671346717623	3.59066179570319	4.0290118623845	4.04289844575831	2.82266681546118	4.16842714020711	5.39065945171533	3.44455897985735	3.06465987493924	3.35941247162008	3.21582912377008	4.06328054193711	4.13027012245637	3.19184758615709
RHBDL2	9.49691094313214	9.40370300374931	9.44413122444841	9.49987407345641	8.57814406535564	9.34154509270728	9.78028325872602	3.09419714024999	9.72045576339222	4.36520900850434	9.61879596341545	8.82991932193655	8.62233316924146	8.84636204096424	9.41543282798585	9.13894687538246	8.77466303943166	9.16334845904971	8.91700633555432	7.84788590021397	7.77916033825848	10.3299873947195	9.58547673823318	8.66530910376166	8.54015275587142	8.46873424308202	9.14373610250023	9.11266167745887	9.16945254378409	8.93692275301839	9.26055157942523	9.54564724595927	8.74513128621767	9.27945327487088	9.45460832195098	9.65257205923918	8.14078379201833	7.63739569940983
FRAS1	8.21401261150945	7.86259429327677	7.63993669532721	7.96673694234905	7.19880295491209	8.05725726657907	8.23368533864958	8.69911862919231	7.98227690999235	8.40840509204875	7.80190284581274	7.43723138439143	6.14863138993374	6.59086974686396	6.71966582705559	6.58965730945737	6.98978144104075	7.19659654956649	7.45402366569924	7.03520873324271	7.49828772219715	7.84161383134418	7.4040019645026	8.91000895791139	6.73129263433864	8.62859014877798	5.93376202950135	6.22986771715058	5.82852572134268	7.14377849365106	5.46773237174696	5.6448011242595	6.12067685280343	7.7066922795979	6.79332625127203	7.28422699014855	6.39888824019398	7.94468641132299
BRSK1	3.29280304953783	5.36231482701028	3.44864917741383	3.15679458309318	3.42583826817374	2.59126391567995	2.54345104792368	3.22041251455574	3.90156223063824	5.90050237773758	2.96912127477405	3.60758580020342	3.79209095860845	4.8056204445862	3.18824562563002	3.44455897985735	5.77312334521976	3.39851752315399	3.39988382356606	2.58956531367167	3.51633179702708	3.15074762315763	6.59861493451315	5.7243028723717	3.02577420412884	4.41992284255701	4.77128206552506	2.99179679285655	2.84421828296309	3.46017231376647	3.24613735451249	5.53009942838609	5.35686484751884	3.70500447860336	3.70000639480178	4.05290752923643	4.50248647877115	3.4883598963413
CRB2	3.56564589768295	5.60966917948672	6.07081890057308	4.38954449653156	4.70790387062763	5.20975126079729	3.22128927720145	3.29513116120885	5.76819422658363	4.75572006122888	3.98714803224556	5.67392485612896	3.51138463180394	5.0668458109222	5.05049392690218	3.16460544775121	5.18580068621889	4.67732769832044	6.2832031650179	2.90643817545746	2.59501042856634	5.03467929632491	5.10689185192641	5.07090266761401	2.31296890071662	2.23546538735513	2.23703336649614	2.39266500800193	5.72684639975673	3.51864172656432	5.42312636740339	3.82368540846064	5.0384007004608	5.38262377343312	4.14651126597944	5.2630425102113	3.30846406345439	3.41476583662168
KCNE4	7.87149738905666	6.28033874072835	7.41272789643112	6.9296631574676	6.48183306363095	6.89953346313194	6.96497801066246	8.95762689258863	6.03995335324302	8.64071707616985	6.05833055610214	4.6753243835861	5.96870690526478	6.35792888057828	5.3271406172379	6.05385096980982	6.16608483508256	5.7247139420732	4.85910025130458	5.87788948167522	6.95985607133364	4.86446103116007	5.02312701274153	5.16604378747115	5.82237739492173	5.19215036010678	6.6398223231326	6.56191219967984	6.20176792173828	5.75776819511598	6.78292234584667	5.36879227941088	5.91784588272679	4.44468480539234	5.44056478495675	5.87107070163916	6.29404245908385	6.36265189028954
CD300LG	6.80331104546804	6.60258487859098	6.99007495025329	6.94897795175313	6.58573805217789	6.39555036710365	6.80402769207005	6.87207109846381	6.40643052655622	6.3049985159891	6.1902647106591	5.40355103809725	5.71954921507991	5.979566974826	5.57841277931457	5.56612775363988	5.83159864918187	6.28069769444483	5.40126773085905	6.02365845012781	4.83935789466153	6.85460921383804	6.2942714195478	5.50127004422156	5.19449047722455	5.70514229385943	4.15494523572097	6.02062997191548	5.99605712045039	5.07723094497703	5.44467399436694	5.60005264877568	5.70401044012804	6.7044936687378	6.35072415334759	6.02475232007981	5.71220054648551	5.46167311920535
SLC34A3	7.9221155211089	7.75050183887143	7.80301126176561	7.39246059635283	7.13023937549325	7.58055002269697	7.40730164445061	7.07013119761069	7.23114806988331	7.05479902260119	8.01494624948305	7.64698595669113	7.95163627814517	8.52729785900292	7.69524483488554	8.39110258352304	8.31613595024477	7.97830786136898	8.56317348567664	8.63102811018016	7.41207600540302	7.69199902429159	7.53401956375178	7.62286133166497	8.18496456232579	7.39347201783735	7.85406994478633	8.08236157723292	8.30171722571464	8.56158879557212	7.80664637736316	7.68562141013032	7.07307176400217	8.15835237430126	8.04443223507148	8.1638821410689	6.84914064048585	7.95014294727452
CPA6	5.94922541653115	2.15590150320613	5.42675395135805	4.5679105247711	5.85002826741278	3.09771815107699	4.60779873729127	4.66322743933561	4.62207684258082	5.21470892331099	5.33829996583984	5.68033562433955	5.90936753120392	4.30039600919274	5.03392853248741	6.95416351334196	4.93630017294005	5.67591476689768	6.45689992754734	4.8479910661053	7.88857609566019	5.86941975937698	5.581614516229	5.79505705241275	4.51755899798447	3.99352290468618	5.15231414248593	6.71497614231216	5.76447838834024	5.10450739662632	7.21497147931628	5.16721957212338	5.09604099629867	4.43812938322416	5.00214989498015	6.14118807728884	5.28671716970384	6.50475218935911
WBP2NL	5.5639023578081	5.66694376006816	2.68695447530475	5.79384501721673	5.88476254107231	5.52829082465437	5.23132783526626	6.55989612495464	3.6876676167258	5.26061215276917	1.71063570440977	1.39954524800272	1.56746928657514	5.20091798485561	3.22477604753773	5.7220743202823	6.08565716378633	5.62217397531986	4.19031922865846	3.5816708154862	2.09661512375307	2.19362935358386	5.94609719700236	4.84077937426699	1.50271904472211	2.41286839105185	2.68501994904814	4.86896429561863	2.14662488785187	2.90007885596255	2.28239441240987	3.47188258520951	4.81206998728842	4.69446966847825	3.08737533049106	2.32538558873599	4.28823920038013	5.43673612654985
HIPK1	9.92529776639157	9.70036268593616	9.85807004528488	9.65560759914073	9.43267086254667	9.70793564966206	9.89084496301763	9.75716163389008	9.57443648784571	9.60847822311452	9.36672640261362	8.76806456400459	8.33248022200245	8.94376647280047	9.3038287860175	9.0426421427335	9.20379714570331	8.92345227377911	8.7908865990191	9.1644340753163	9.02280654748086	9.63819293701109	9.59228158252174	8.77809167080749	8.51881353446051	8.94133009572205	8.87756219840638	8.87149681417299	9.00760867068299	8.04483200637705	8.82603791052199	9.46443944560036	9.09802799003817	9.3512336889217	8.5788116063848	9.20068161968414	8.72452900304001	8.10255912260632
MTBP	5.4498156845125	4.56656458113521	4.90396448491364	5.15194898486274	5.53594109040056	5.30842511097249	6.15082802280998	4.67335776134814	4.86079765494775	3.88423059387917	5.88624906626492	5.9582063267407	6.73166838354946	6.85334526705487	6.32868916436659	6.23089474543496	6.3500307943834	5.18079754397036	5.68366118937881	6.38021312721373	6.09062317115427	5.83159864918187	5.44547643717052	6.32145306101666	6.86418682785116	5.61494394266968	6.40099423201648	5.70539643498953	5.84037163722545	6.48866730484739	6.29189152589038	6.42160075796061	6.68882020804015	6.3727703049858	5.81314769454146	5.93211824954813	7.01091274284006	6.55989612495464
ACVR1C	5.76819422658363	6.3843590346378	5.75532500173683	6.04413851993314	6.57386326974184	5.98053309794158	6.28723483240313	4.73587352762798	6.3894028479965	3.92188521771023	7.61370012363274	8.69431334726038	7.96764265806236	9.06380941540118	8.6384631276354	8.78709404256849	7.43394409860067	8.7770094716761	8.30486292957946	8.08868027062857	8.83098864155698	6.58607450001513	7.89793351084844	7.63094923466576	6.45032583041398	7.85379482711917	7.92091939901528	7.97101497470428	7.29405396690817	9.11224780333524	7.51806924809167	7.92975165990419	7.36835974151007	8.32371975891441	7.65005655687325	7.92811886452358	9.03346052419552	7.60380570331607
TMEM74	6.12535698991586	6.67054134212187	6.13664460598462	6.23023250645646	6.02555659611402	6.07044096688868	6.41087880586609	6.58641528367774	6.27199506781277	6.64617415137069	5.9950118423599	5.92688408041819	5.91238461075043	5.26371340687553	6.42572164134163	6.0586136957443	5.67419718441281	5.73917988758889	5.13323124289853	5.2116401971861	5.60803157775192	6.32646255407075	5.94192840406036	4.77337237952339	4.97308502122542	5.85212565254501	5.64151375001938	5.81566352360291	6.26058257307582	5.91324513761103	5.26798873447279	5.76712995879324	6.42572164134163	6.10715626358266	5.60175795400552	5.925837839952	5.14271505506646	5.84399017986272
TIGD4	4.55571519283532	4.49114523917946	5.40989612039897	5.23054247143162	4.60944720124661	4.45380992092896	5.00110748296216	5.869750850141	5.0446433706688	5.79613763546246	3.43158410851452	5.0676485650535	5.37736225616085	3.81855499000997	5.58280192582656	3.59148064205993	5.17525383072632	4.59769940956862	5.23977814564824	4.1619283730424	5.255310780451	4.89795952852903	4.85339558540914	6.11589725292659	5.34317978511236	5.11382046204277	3.32868568351934	4.79577039168332	5.23661009057312	4.92538055174444	5.0491767930718	4.95414935645785	5.38013300920289	4.59407113151622	4.73911827927691	3.26673666183739	5.29403742470207	3.69777498797173
ART5	3.3278773601401	5.81652574892405	2.73282657948919	4.88744781582403	3.64904457776642	4.030251497083	4.75987445484043	3.99352290468618	4.82324575122433	4.20300131709098	4.23003279003683	4.28620700056219	4.15239180681285	2.6625349476928	3.52922682610661	3.36463072592763	3.86723491264967	3.46859963164304	3.33712803885244	3.16396516171527	3.87552081335498	4.31389612498442	4.5637344851146	6.12887798666304	3.70801324395899	4.18475674149041	3.94825395576619	4.00409023548922	4.03177018381459	3.56782080748519	3.70562711888186	3.70160665776664	5.701103595524	3.72906008645313	5.47931496699883	4.15175797721749	3.77745337901512	3.86097174023322
FAM71C	1.79346418180445	3.70428799424657	2.55096304840193	5.93998294913067	3.45169801428576	3.77745337901512	2.79386100762699	2.19008705665762	3.54528890074295	5.14647349699065	3.17584976932524	3.65110439808177	2.83735279521643	3.96994338791954	3.87552081335498	3.94445413050304	4.47791307595663	3.59780441144105	3.78153146085598	3.13398634421132	2.1108318944145	3.61545751754248	2.16698377096034	3.31863009373362	3.4450977279847	3.36961157449554	3.36641405364785	3.55305777830459	5.57664690563722	3.6756590638505	3.13761284022919	4.68513299442941	5.43515026744452	3.17839872652348	4.17789492585136	4.67579452696239	1.77505550664803	3.49419889999817
C21orf67	5.88543127582559	5.71145638030367	5.43394188426543	4.96550043806763	5.62217397531986	4.37942579127242	5.12847353628591	5.84970839001675	5.49986234677676	5.6752439590905	5.86514061026874	5.23248245878025	5.08794107591357	5.5668126929497	5.79970806676992	6.26968532129139	5.52829082465437	6.05833055610214	6.3816427471526	6.41617177354859	5.86438004327464	5.22696083749434	6.31537074842892	5.14236470433417	6.10906922798002	6.05110632760559	4.89647077499202	6.13803986641438	6.21842623465474	5.32018360255313	5.67790091041737	5.79898900808911	5.57735249893252	6.0876057763723	5.46167311920535	6.16922330378801	4.74475055107396	6.12925952118182
NLRP11	4.75415967935725	5.45132089306159	4.21811236535624	5.8994075784519	5.22598904053046	5.02076542968395	6.17250568214811	5.40233042579726	3.21007522782928	4.16760665881155	5.33581272035582	4.33705277206199	4.66574474410464	4.01215997099326	6.75945213459789	5.62217397531986	3.18757288613142	6.14153643517714	3.27985394207936	2.55943193200719	6.07630132166805	3.10887094656763	5.85419029548041	5.2174620958334	5.181186159271	3.10954012493973	5.34828115006163	6.26400624198507	5.66694376006816	4.78206633079099	3.1496689550521	6.92645310931279	7.12526451583196	6.18963211906331	6.15901145613173	4.92401955214945	2.73282657948919	5.4346822036182
ATP6V1C2	10.1597365192695	9.52478360562768	8.50445156053395	9.55010731124643	8.77976867649926	9.35310050561814	9.5694012159784	4.90164858243016	9.97491589426981	4.15632485046363	9.35700445742903	9.28999630291733	7.17576801916904	8.69292167402903	8.97512068240734	5.25834847015079	6.33274359466357	6.80402769207005	3.72825257713075	8.30968186701162	8.37232644519563	9.17774943675559	9.49147973116369	9.70418646294119	6.78528155903752	8.4672986473334	7.85157631299698	9.22240287827163	7.5065939271091	8.79487201961541	8.70807032239384	7.60232516615158	8.62233316924146	9.18144024959639	7.19107574543581	8.20707969576437	8.52053994731927	8.03419952386354
CLDN19	6.13434813485198	6.60358604546399	6.33213714255675	6.19085444691301	6.07211741067577	6.61216610427199	6.53073606788784	5.76311194497122	5.28916903768712	6.44566890315243	6.87967540237641	6.79332625127203	6.47897750520616	6.6849234480142	6.06540701444032	5.83953122449801	6.53531812944888	5.62407853358647	6.31659350563988	6.69606916049837	6.60258487859098	5.70147105567317	5.75601797383941	6.22178291651342	6.08907794781572	6.16710346881914	5.91500185892784	5.70147105567317	6.94360934220533	6.42572164134163	6.63175260448589	6.06666763434978	6.1518124045562	7.09722214293908	6.102803355499	6.41507532526495	6.32476011772351	6.0419942805876
VTI1A	8.14504867052554	7.64098540093756	7.67332259259834	7.94736664534452	7.37256490048087	7.60736751497427	7.90395963595159	6.89349972553168	7.94529211448266	6.96793313946431	8.29495510696515	8.00535009834318	7.88431400212188	8.03239507830277	7.97240777346609	7.97616253672999	7.47093702739707	7.76221989200156	8.03935063119505	7.36228023007079	7.76974866729752	8.06628983966729	8.0785767138699	7.52429896814647	7.48395320176887	7.93025672577195	7.73763210528808	7.60156716815273	8.22634006811259	8.04160214823953	7.82911172213969	7.55568519605499	7.50964144451571	7.7487931431643	7.93458448341254	8.02585582479481	7.56186379639279	7.57191370703524
KIF6	5.97022702170532	5.3715326123267	5.92252250069321	5.38601198887794	5.37968034805853	5.66038097725054	5.33266007813098	6.4809630611316	5.90115185291692	5.86030219331005	5.87160753320583	5.21124005894319	5.27929203694145	5.70178318848023	5.25603258645574	6.05456980217238	5.73808246538666	5.83731085141879	5.79789717043167	5.44179592212114	5.90050237773758	5.58345232545777	6.19707463878378	5.46773237174696	5.03575652980598	5.0323597505971	5.16374034893326	5.58914172651261	5.42240359741152	5.63463059410197	5.22292313695819	4.88635150424625	5.08334648939239	6.01054044281693	5.80876726263997	5.64851241656572	5.39376132094672	5.46637004489391
IQCD	6.63829707685948	6.80512842048672	7.07547151093819	6.8754735863578	5.90654951262206	5.28841587862566	7.03062111712064	5.65343909402572	6.99667992312536	7.06147738553256	4.73048900130348	7.22685641052938	7.05082031739974	6.81532233681477	7.68155774562093	6.55635936237525	7.09498728379191	6.55083785914263	7.10888612226627	5.96734482229863	7.53092799456771	7.51393976284902	6.92933273133553	6.86387298654445	6.33587981576595	6.88968834441154	6.68705105510641	7.23971565573829	7.73450892986936	7.26370254705796	7.29677494361888	6.84031326685982	6.49208096670371	7.51475116123293	7.39627976253886	7.17468287573312	7.24433078904657	7.10582280115095
TAGAP	6.90903699611428	7.40661107581431	6.46561250280067	7.27557888604677	7.57702518543267	7.10726608641952	7.87730396714383	7.5312522546914	7.5108632911022	6.57678740313335	6.90615817301684	7.38439413019745	6.89284259651297	7.00431973609526	7.0793228303662	7.67332259259834	8.64622391765964	7.61107949651562	7.02397535048405	6.39289846345809	6.79474545252733	7.10928486396252	7.54111229786118	6.74551611689736	6.80512842048672	6.31944097021047	7.40697745997513	6.48183306363095	6.63209061291132	7.0843719380985	7.34430519115633	7.36992284374847	6.92338538589406	6.06304496220013	8.1081149433808	6.99726207409872	6.59056515688705	7.51442738097728
STON2	9.63332361961771	9.17774943675559	8.81728053515723	8.85175130274943	9.05380343585828	9.01320091113529	9.52819107935886	6.73284352015974	9.6404546353173	7.21228963311859	9.59437792625832	9.99334990208567	9.99547313915927	9.3702399085281	9.25689637456846	10.9410536020532	9.64128896552628	9.68858702071018	10.8427198352869	9.56315446347531	10.773269510247	9.33865410732636	9.77784846385181	9.28282672774097	9.57616513304701	9.57005077789927	10.0760906243839	10.3322792192451	10.7408136456584	10.1502629993945	9.70388635469127	9.9103803558641	9.28914259863991	10.125718827311	10.1145363553978	10.474719816852	10.1610619093995	9.13227678557175
SERPINA12	6.65446372539461	5.66627232208422	6.40982589300606	4.92628270834832	3.81855499000997	5.06022156669516	3.72637287159382	5.66963403041575	5.7035590724115	5.4907809646085	5.2092923514492	5.20260463651706	5.71145638030367	5.35513959850917	4.27506758289133	6.12427799937708	6.26291349574229	6.06575771514694	3.6552353683553	5.81482784821159	5.38786411866402	5.47249165425072	3.13931147671505	4.90216744706746	4.79254454445737	4.66434756610701	6.0039599344144	5.73088700227628	5.66589969881772	5.77151311631093	6.58381735299359	5.48593476292259	5.6326223496358	5.71358718000573	5.7363078319821	3.99943004617836	6.14945917946414	3.15679458309318
LETM2	5.65231617552895	5.80512017835997	5.48964548576166	5.51926336542717	5.54980713149374	5.31081608047624	6.25593902280066	5.80806400023382	5.51691737155285	5.89098574706071	5.84623437671145	6.4591015999261	5.74704974859273	6.39152070696492	6.41044092007802	7.13262064438295	6.3190433529909	5.50175708625628	5.79171368761392	5.78896114342478	6.27402066414602	6.13886364720467	6.15368417226445	5.87734315084945	3.97894903145587	5.98288057391592	6.27296033313355	7.69334601970811	6.98663087325835	5.31037670182781	6.58802089094195	7.08186688457449	6.0099132412835	6.62777901456852	6.80749978425735	5.72050423792594	4.20863639463086	6.32268143426742
BSND	4.50640075977426	5.68145626162434	4.85960126937206	5.56349699767994	4.37942579127242	5.12229261383843	4.4424623253911	5.61679141518494	5.13818133757391	5.66902061634141	6.01575291873471	5.42203793766171	5.02726569445386	5.65261561632056	4.63655487253608	5.41663537846591	5.71574470067465	5.23779851384183	4.96114178185837	4.74113401175075	3.36007113628283	5.72610161791511	5.27559106157303	4.50374312333267	5.41392571096754	5.24892075954926	4.85960126937206	5.43973711600654	4.91823775254244	3.556657241409	4.64670802550255	4.84762020745736	4.49753620432586	5.11920270330527	4.99672592101786	4.85451711239819	4.93157412412176	5.20878230726208
CLEC4C	3.90038500201756	4.89830721460914	5.46056653847741	4.67101723444418	5.34114118754323	5.16604378747115	5.52793252229051	5.14605819955654	5.54417984818715	4.92401955214945	4.93719845578875	5.00591693887525	4.82324575122433	5.92801179175493	5.32292450129707	5.26758883670111	5.40792080652983	4.78688994407201	4.57076552634875	5.75572028284581	4.74429646615996	5.39986439584423	5.86514061026874	4.34324145548403	5.16428353510099	5.58950313717736	5.76447838834024	4.80053892593882	5.68637956005436	2.38945379050547	5.25253217984812	5.72787275887271	5.69480029405728	5.81276890011159	6.08199587979781	5.55743094148866	4.6816813809335	4.74531940681784
NLRC4	4.86229849024567	4.43812938322416	4.67214659912959	4.51755899798447	4.41182468370873	4.11809223929563	4.07535946182897	5.20700236983045	4.61540567336862	4.2266503720514	4.64372722685982	5.37841154079726	3.98256854286258	5.17067951065705	4.87360860182516	4.3199646464273	5.50996433747117	5.48907187361689	5.12070170647869	5.11771183688907	3.07986384425975	4.86403815102211	2.93957769300227	4.72086585765162	5.39519021869709	3.47188258520951	5.89392083355815	4.10441962891445	3.94331616832216	4.95317678861394	4.52081364126393	2.84329120197502	4.94197259063435	2.58754488677576	4.76049806744564	5.057456224094	5.58914172651261	5.7566797181199
PRSS36	3.84947488434073	5.64764927065838	5.19792657454943	6.60358604546399	7.11639924023783	4.20995043319331	6.56610933712708	5.45572470918037	6.0650952424083	5.44732574742698	6.04454077504665	6.02819115370292	4.6954914347858	6.64016228902133	7.15024013671663	7.03443918522424	6.34614558508756	4.98697612871872	4.48500778653684	5.74671474073326	6.11970398332224	6.00170352451983	5.30592640711245	5.80446711289039	6.95675850883676	4.91744362512577	4.30377699888509	6.04601102808424	6.62059250101778	6.17081656911998	4.6149261072273	6.93715511177233	5.0676485650535	3.55913712733903	7.01158012068734	5.70961895039759	5.20260463651706	6.34711073441353
ZDHHC15	6.86977300711342	7.07342232690787	7.28239427055732	6.96226380669368	7.44098472222193	6.97108164385064	6.62293851856571	6.95581123253319	7.63509399513418	7.28489987065271	6.54966693393139	4.91657856007727	4.12885606887964	5.00538324697814	7.0582388922135	5.03575652980598	5.70925187711021	5.48801582597781	4.50468444187287	3.78153146085598	5.59894159599904	5.64057366438246	7.17641844452257	5.52360876329658	5.8493323369835	5.63232082659465	6.00465585044502	5.2174620958334	5.08035437040834	5.66963403041575	5.4125989260628	7.97924378440239	7.61073486236606	6.41375285529534	5.32783863900488	6.29823924695617	3.61935277588426	6.47023347834887
RAI1	9.32560010926445	9.29537637990412	9.94230181228786	9.02919443370892	8.98298290276896	9.34182258148438	10.1237972696663	9.80734135712095	9.01799059778775	9.52889626269405	9.77708715026132	10.4192103563433	10.9846857402396	9.89084496301763	9.96820700356201	9.96820700356201	10.1894115984519	9.86443352215644	9.76454925716091	10.352181880828	10.0631712844209	10.0446942164061	9.24869454397191	10.137642640019	10.1484861299771	9.96015270653234	9.7323294384006	9.5617737912667	9.94433727097061	9.84905423936683	9.67832554404407	9.74569214935614	9.60035666914315	9.81694714941982	9.94306055223847	9.33809890963176	10.3138832673081	10.0804342412735
CDK15	5.23132783526626	5.23019165148272	5.80272613593747	5.80734783476999	5.88924809560317	5.8994075784519	4.92939630349328	6.30089138639956	6.2399526440433	3.78909527787122	4.93857613099685	5.65532607672911	5.19841283992527	4.98697612871872	4.80406393371984	5.53455757071626	5.53552512390598	5.22777999446962	5.29610791825985	4.46188280843072	4.37765387905467	5.25720577544567	5.62582449661601	3.9688232713594	5.31037670182781	3.6552353683553	3.856201103682	4.14178076558342	5.43425434768588	4.74837314840915	5.78443118779514	5.85797566231538	3.10081405434191	4.94769934373601	3.40767563656728	4.83759903619305	4.68348972359046	5.39775330140656
ZNF570	7.31819539489325	7.16798435100422	7.66909664416521	7.62610067399151	7.38275979293565	7.5364326868339	6.9267661648178	8.02585582479481	7.03978068667822	7.42231764691224	6.91859262436096	5.59928814180432	6.56452623672331	6.39007292779143	6.43263748226495	7.53604481614993	7.31991585708473	6.82738345912761	6.55875112603388	5.62983494609056	6.00663339097723	7.33022235990523	6.90026602214083	6.0727814976322	6.80593480034693	6.03936767656947	6.96262086332192	7.61501345304713	6.71038789246988	6.94897795175313	5.82311503228807	5.91436834755446	6.97291694511334	6.42606741654329	6.47023347834887	5.8457985331196	6.42206067015661	6.90328083563425
AF131215.4	2.50727386985011	4.2623592094256	2.96379640202376	2.49023795567451	5.77151311631093	5.91907422872163	4.64486767537557	5.88158078438247	4.17984355148298	2.51667691318706	6.39289846345809	3.4883598963413	2.18561453048174	3.18074575664289	5.50024662281917	2.81144736164352	3.83489201814784	4.0258889217207	3.64113109253899	5.73217304329858	2.2928923978756	5.35307509772609	6.01336594297537	3.71546500213596	3.5402718111993	3.66481080361801	5.20765956757667	2.90085695822227	3.91528802778375	5.41427105948279	4.65576569670904	3.80401929093006	5.52723824888456	3.19233594150451	3.8230958916514	5.65785955786815	5.12508334645001	5.49003910014378
NUDT9P1	4.47916480781474	2.77781825838809	5.07922217199227	4.16915248244244	5.75572028284581	2.33980683091608	4.32125143891596	6.63870164667849	4.86006906841799	4.84481212750075	5.16841378658957	4.4593842785264	3.40257838032493	4.67732769832044	2.49553925235335	1.85029577336526	4.79707389147473	2.80788463895746	5.17067951065705	2.51566275848349	2.91431949713831	4.64330428168629	2.7753134902349	4.8838503407076	4.14451349672558	3.09328586008094	2.18883829465592	5.10641966907761	4.28278778048675	3.93838858970979	4.15893780193022	4.41714745647893	3.38054897245335	2.24770384012577	1.74053317120669	1.89723637791989	3.96183739286776	2.5146879476272
BTBD16	2.48447949832414	2.5330660960676	3.64411950817981	1.82632338450517	2.02411053189168	2.62228928895126	4.57285340987782	3.41476583662168	1.68312995491589	4.49976923519936	3.76485518364198	3.58567817812956	5.98955249480841	2.65849578267701	3.31583432311862	2.17385998464035	2.83348556736	2.29723064507432	3.00710291526608	2.89881449372667	1.57596392002136	2.86178746465158	2.73364554932736	3.09702757133654	3.32938294719919	2.44638310657273	2.20744953117856	3.66419534525465	2.6999448941473	2.1834713050611	1.82231737108601	2.60435837972084	4.66255892012336	5.48416106340565	2.19008705665762	2.20044280566232	1.84080997029192	2.58491818650554
RTP3	5.30718221472744	5.04509383762554	3.17326856713715	5.5696122071415	5.45254091075055	3.86935328816441	5.26220518376098	5.0424579362117	3.93324305795975	5.13228389282399	4.58478565157487	5.31752881595467	6.10783360190848	6.8001179186112	5.18821808841629	7.17576801916904	5.850669792861	5.64653050696477	5.08920609693791	5.32783863900488	4.00845053733959	4.49610229577175	4.19299409963952	5.98344528345726	4.69890876976665	4.72880384657516	6.46372601933069	7.5270253241841	4.82260331321533	7.63594779404909	4.6896097508042	5.44547643717052	4.04091801086285	2.62659433066454	7.58850008933629	6.62470831330677	6.80637760407849	5.56429640761704
TSPEAR	5.14073257926769	5.331042636869	5.37622453975164	5.50063182118091	5.47461966478017	5.2822471464942	5.19511616637272	4.50697301476447	4.18594450233605	5.48557175407076	5.90903410139044	5.49671952903922	5.22060534604103	5.83028464436254	5.36528113189334	5.18666707132971	4.05939552773668	5.56468524391317	5.86438004327464	5.83807580170998	4.86079765494775	5.76311194497122	5.5730448272101	4.54191186668603	5.96112331773613	4.7777485197548	5.38828038878914	5.20008279317755	6.12067685280343	3.52982810440076	5.24993058639236	5.04688640793754	5.61679141518494	5.40713883738754	5.23690857825813	6.07044096688868	6.04676275423173	4.93027334361295
MIPOL1	6.25593902280066	6.5997867197476	6.22388187223388	6.57257617814963	6.15119379688791	6.73684519857005	6.83171310090775	6.9171098875407	6.50790108935971	6.63870164667849	6.99667992312536	7.58415326509521	7.4468319599038	6.57071152575991	6.43221716647759	6.9903876589101	6.46846777665335	6.49436445253728	7.08308503157644	6.83171310090775	6.96793313946431	6.580903025216	6.87089121985292	6.64324009567719	7.22504092485631	6.89015624813668	6.6566301958721	5.23618698225273	5.40989612039897	7.25494244204465	6.6815825121699	6.78173328103994	5.96504220427933	6.94268835620487	5.49523155573006	6.61630496856033	6.98045106354182	6.58607450001513
C6orf141	7.42795126646714	7.27791620484463	7.47728087967642	7.33022235990523	7.96848659335985	7.66573961847136	7.38482290168182	7.12092847889672	7.83673251704285	6.50065950085128	7.61288827216154	7.89064305022071	9.90082327586674	8.49178775046701	7.11573317703304	10.2745569331354	8.29495510696515	8.70316748590168	9.87644711342134	9.08599469243905	10.4751632851123	7.66573961847136	8.14842137038076	6.89349972553168	7.05313258062633	8.84065208289262	9.33109029881883	8.69553513942025	9.99004003456461	10.1678459612223	10.0116280647832	7.57331735119319	7.9835675158619	8.20208001251165	8.41535737548176	9.1030419146071	9.19163024589225	6.99529479493707
ALMS1P	6.26621449031791	5.88999087024495	1.95841706509465	6.356631209578	4.67732769832044	6.40690085967759	6.84496423486119	3.52238701272772	5.62479156857696	5.63944983898778	6.8393244696683	7.4292693147769	6.69488662224648	6.90531805713921	6.36746931073522	6.72920077254661	3.79502183959999	6.5187709664624	6.89349972553168	4.27333501652812	4.13724848980621	6.07482063868515	6.5534772405722	5.28280727066819	6.56610933712708	6.74832880978533	5.8094812801074	6.04984634397676	6.87350261362691	4.13366636194215	5.95733106362425	6.71497614231216	6.45673193045162	7.22836135684221	5.49150831929415	5.12146968729725	5.95020232896598	5.88624906626492
MYO3B	5.16168994596996	5.02121673575397	5.38900351573103	5.19964493860048	5.52321131143789	5.22198442556756	4.50640075977426	3.5523747260553	5.32632260196822	4.41583894872298	5.02234753671511	5.4963357161331	6.3043745169227	5.3718807401091	4.93541718809866	6.78173328103994	3.75578432308728	4.46595888086751	4.82648193630816	4.26833999862498	4.06391317554338	5.13504537436511	5.83415319987042	5.21470892331099	5.15803996197054	4.01590248833146	5.84120078291801	5.9666922910593	4.22362552942716	6.15872233856763	5.02726569445386	3.15842493221417	5.15854491731296	5.35715261392561	6.10556675788545	6.91620126920113	5.98288057391592	4.85538931165672
ADAM21	5.05300079684347	5.25209771117636	5.42064488160324	5.24817709732247	4.9556585252084	5.3194779772566	4.43301217341311	5.54382091877202	4.44738079824844	5.85107404005915	4.88744781582403	5.80734783476999	5.60658158534567	5.40829929327877	6.09218714267414	5.51261167330145	5.24623724940354	5.29894570970516	5.60502711097528	4.7663792532589	6.00767456862395	2.51863941232474	5.64552026346361	5.35421673161345	5.26485082723301	5.82394276736907	5.72985449022923	5.4125989260628	5.15149736194326	3.65964178841256	5.59894159599904	5.28799154356194	5.27715699108423	5.99531908330345	4.95278680161415	5.2124029417103	5.75572028284581	5.11294890572808
TRIML2	3.76113055796402	4.78942255923071	2.10712534807457	4.67732769832044	3.33256202679833	2.36346385057255	2.89411388143701	5.25129630123349	3.84280910557816	4.73811281334697	2.79713618600348	2.4637604502792	5.19064449564551	5.904809404985	5.67219970700592	7.79569742859167	2.62659433066454	1.92836714813573	4.06391317554338	5.0313895947849	5.40989612039897	2.22999305876914	3.19290736631296	4.51687517167431	5.30967630419412	5.06811829059106	3.22343733564384	5.79860153850357	3.10954012493973	5.12278102477083	6.50790108935971	4.06453984139574	4.81305655108028	3.13834806467098	6.0735173146074	2.97143090642087	5.55348864442674	5.69518851187173
ABCC13	4.74113401175075	4.82221440158642	4.59082888125004	5.45678060919209	4.64142179907968	4.71446777345308	4.54954792211077	4.65633324779255	5.32206251549124	3.98335583339502	6.06332350790371	5.75870862124655	5.37539403416248	5.22161087187378	6.12240909270563	5.16952716041638	4.85078521950399	4.25682111339188	4.05210957917352	4.80053892593882	5.15890842587867	5.19919971518499	5.20415033098419	5.19629471653006	4.52141649864719	5.93452375724184	6.28723483240313	5.89392083355815	5.9370859098741	4.06865250108971	4.84981667690471	5.25720577544567	4.30608171295682	6.73090393374148	7.1709043298785	5.21208114682157	4.44298706739398	4.18418292673901
IL12RB1	6.66530735831175	6.49015092557882	6.44602671027439	6.02032539588878	6.137671895874	6.30237383233207	6.429892194302	6.37884830284904	6.60358604546399	6.09885735420126	6.68074798994382	6.64204414110135	6.6699043974547	6.3380471186862	6.14387818981787	6.72844159367097	7.31651154079255	7.22618017278754	6.68882020804015	6.51090442291983	6.5624884138089	7.07201878692164	6.28655217888617	5.40355103809725	6.87616037247001	6.4798020421069	6.34676577836616	7.15889886526807	6.23146311030841	6.61914425205946	7.49787389726949	6.25075916673256	6.97375200467248	6.08565716378633	6.78865709481604	5.94889035858756	6.93934128964023	6.45098456161652
GTF2A1L	5.99605712045039	5.41341365840375	4.85494492961247	5.42203793766171	2.65015567031571	3.84280910557816	4.81013683655563	7.85857470448163	4.4071382133315	7.0826872429744	5.04040880949535	2.25356835371437	5.10641966907761	2.78983007689414	5.88513330335055	5.26974795335497	5.15194898486274	4.80241173862188	0.774091124770451	4.75135355169697	5.72086585973597	5.06943303217667	4.79400818735722	5.45807772704374	5.26273022907619	5.48557175407076	5.16254736104738	4.06103564515834	5.9812627937847	5.48529132941323	5.74612334422739	5.81921359761635	5.50482010425968	5.70925187711021	5.32292450129707	2.85450013387256	4.64737939881621	5.08076547555828
TRPV3	5.6673207187462	5.58867668030943	5.93925120694109	4.29423988520257	5.76819422658363	4.79888823935547	5.61154939047293	4.53348929141718	5.33346771715847	4.89097710375999	5.7247139420732	5.3718807401091	6.09847635689884	4.76534812832247	6.32831699233622	5.88736111485535	5.58617564703332	6.16956230626887	5.79580654796537	5.70078840102708	7.43355381345155	5.62760612723527	5.85453108196114	6.20457005507818	5.79538424264	5.29299950491383	5.8108348829411	5.37261666331108	5.11095896473888	6.15593041885907	5.37736225616085	5.98412947030014	5.8994075784519	5.76339903198308	5.61395613340532	5.36419304285714	6.17560232071126	6.31362040889575
CNBD1	2.7769458241155	3.88984211914524	3.99430552320336	2.03853028092992	4.17073541732604	4.52541093295189	4.79161320660208	2.07702794371716	2.31841569532756	4.66098774290469	5.33186012232962	5.14840680328474	4.54659380403107	5.0375687753738	5.20460201714493	4.38587165003889	4.95370791446754	5.19176414003464	5.3298444111756	4.97551600141917	3.11604672706701	4.58265964621399	4.12440607581393	5.36083836119844	4.76197634764949	3.92497111330413	4.19784966285377	4.72679051575062	5.60730971847665	5.22355572569009	5.06367917688877	4.64551553986637	4.74733407898078	4.73811281334697	4.02085469006049	3.10887094656763	3.976075485952	2.15701597304589
ABCC12	5.003156544159	3.15074762315763	3.99943004617836	3.52811540924229	3.5816708154862	3.78760412025413	3.14758167085384	2.5645224691927	4.12440607581393	1.81524940756289	2.72790705082451	4.63900442167901	5.29062265814591	3.51403724167712	5.32748906846693	2.99324454539547	3.06840458111904	3.81210490563719	2.8203041274252	3.27642523807556	3.72825257713075	2.31373516537305	4.19238525310189	4.23287109686713	3.93916463139062	3.3033672759561	4.8286395400037	3.74581775841614	4.17128525291156	4.25122759541765	2.62143723277959	2.65477027775144	2.14112201608358	4.61136792213731	4.48563042718923	4.53897632519366	4.75917053321905	4.8029521702805
MMP21	4.68999194845287	2.58956531367167	5.5386169527012	5.54547506532127	4.1555986808486	4.29687604594059	4.93906629883443	5.6458690174342	2.20615820885056	4.02148411360613	2.57779390599136	2.91205037827186	4.30500306986209	4.29545126257679	5.19094822641524	5.23585061635308	2.41042438470273	4.52374042631231	1.63738272431093	4.03802982844582	2.58559649912763	4.1161869643121	4.27577222309049	3.8230958916514	4.24660231669933	2.46770092373442	4.41583894872298	4.20785384306992	5.49038389669401	4.55106038088868	2.4986023422429	5.03180870928548	5.0375687753738	5.1784903506642	5.03087293580945	1.72237814561619	4.60481090098945	5.27030412587754
TMEM190	4.29236687231507	2.90317437100113	3.976075485952	4.44298706739398	5.65231617552895	3.43443233283821	2.78105548098376	3.56702192042514	2.8050733653402	3.07247739593443	2.95897126706581	3.93627003666437	3.3033672759561	4.96685809724443	3.02869940467488	5.54169549137888	3.25090599428861	2.6824592005388	4.79941499285105	5.87160753320583	6.59796326701857	3.19706920394066	4.41947706592348	3.54375962984671	3.0956524619346	3.85312847833235	3.82754951096686	6.39477598926964	3.61629041072502	4.21635198706078	3.2718422974262	5.89363840993839	2.65555902641894	2.96996565012611	2.36820107436782	3.69130907715953	3.48968473274999	4.44364181216592
GAS2L2	4.71653597513894	3.36641405364785	5.32524629267251	5.24854631316785	5.55276862847869	4.36636802939624	3.74302740167692	3.99068428170589	3.88493424070816	4.06103564515834	3.48049956555328	3.72494212723281	5.29932397619658	3.70081225776091	4.58551206158393	4.65478477445566	4.91414873390449	5.99531908330345	3.83682975970115	3.06224850105795	2.85612993857785	4.74113401175075	3.16690628151918	5.56256416703759	2.76366778453849	5.25322477693657	5.19215036010678	5.82991716787516	4.79801019649823	4.24429898048301	4.27223894105721	3.23576061160018	3.47512994776806	4.39798569169574	4.60546905470321	4.57869233122286	3.40195487465576	3.65304107619032
KCNG4	6.53308129708074	5.81372650208152	3.81058852558477	6.13198252873785	4.68348972359046	6.61630496856033	6.06946505940682	6.28916785459265	6.24941805331872	4.39738366668025	4.70790387062763	5.52689299532523	6.06736678602085	5.82927745969644	4.67480724746241	7.11376604707654	5.89441538338078	4.13724848980621	6.43569262069994	5.69216246396494	4.19365587952985	5.51031587955971	5.01399019147654	6.11970398332224	4.23475889973051	5.81995301909041	5.32372499389617	5.75830815287118	5.64653050696477	6.49321543238237	4.65126038870198	6.44464849479433	4.0964415180488	3.82889015456953	4.64142179907968	6.22017913290969	5.44507339746473	5.88476254107231
PXT1	4.7623435259545	4.74429646615996	5.22404555682914	5.24178016660068	2.76194229609856	5.81807344470215	4.45307368100727	3.2884248539837	2.82112931721745	5.20260463651706	3.40257838032493	4.71777941439392	4.93906629883443	5.87788948167522	5.11170511486422	5.7647679742588	5.16500850852363	6.02335684556499	4.71653597513894	4.09166133194288	1.93855587970429	5.36599039804143	1.55464413288143	2.79301254160386	4.52081364126393	1.97273913982976	5.15727824575396	6.26706696286559	5.31440729274436	3.80661351176884	5.15231414248593	4.29687604594059	5.79505705241275	4.49313639216696	5.59378560390683	4.36920583183707	2.88479449969494	4.63542350681401
CACNG5	5.36083836119844	5.84496015354155	5.76093388826654	5.65068714342268	5.65935702857439	6.39519059372084	6.49716566996792	5.52436849706133	5.85107404005915	6.77010871952992	6.23854292391979	6.41551160503716	5.72872538640967	5.46056653847741	6.27957890675084	6.00247136108316	5.89392083355815	5.99033104439886	6.6849234480142	5.44842382381149	5.05830467094093	6.56063772367566	6.04063183848842	5.91698922170311	5.62909675396703	6.46813277264026	4.71270692593535	6.61328542798955	5.20305752682253	6.16569457833071	5.8740640871344	6.9218096811249	5.83514131754699	6.75175651865073	5.33266007813098	4.63007951337844	5.90194209562578	5.75125466450765
LINC00308	5.77231985461214	4.02292886870082	4.50697301476447	3.77446666366788	5.16952716041638	5.31712127515491	5.30842511097249	6.12605494951671	5.65164682732061	5.23351258159552	4.14577113501343	3.34672956685168	4.77541766455234	5.18874405738272	5.46097259479765	5.55377939080583	4.80448932224872	5.66389744061117	5.05561786560669	4.13590531894362	4.94544826444044	3.51864172656432	4.99458601070318	4.69403548105563	4.52374042631231	5.42719559230678	5.3442341985439	4.85030066153814	4.28620700056219	4.85585659144896	2.85028036227446	5.31281537898594	4.28497145554438	5.95435072297627	3.18148667869558	4.26529199742967	3.69913544445039	4.8660668644913
WFDC11	2.00496015681749	4.71705620547239	2.28239441240987	2.12560990713156	2.51139424260332	4.79941499285105	2.83485060065692	5.03512485431491	2.71448851205573	3.32279088953498	3.37334060266247	2.76759001936401	4.75178343616228	5.24298613223054	2.25474054838631	3.38514114165943	2.55846821543857	4.11689222261071	2.25034000746382	3.96043765460131	1.91649858689872	2.85265817756946	2.46976637345683	2.34407823705048	3.14603489285681	3.4450977279847	2.41815893915379	3.69713750989657	3.9884178451554	2.55751880985287	2.36459088107154	1.77089961506373	2.55386779774168	5.22292313695819	5.24960015499964	3.25836055931964	2.30559825799224	2.2559351052935
JAK1	10.5365610322344	10.6558624224363	10.608098482939	10.6574293825134	11.0751719481157	10.5828869271306	10.7587600146595	10.8911893821793	10.3843757485032	10.7942977950381	10.377749460869	10.2968709581565	10.1713769417364	10.1253292838231	10.4738276911579	10.8267764346646	10.8532431812822	10.8688063803889	10.9355429759579	10.2142183026367	10.8127393948384	10.71673476496	10.7886395971377	10.2861298892582	10.1515873608098	10.4131894409552	10.2968709581565	10.8469632989637	10.3853761805507	10.9205426319945	10.8406744966022	10.6870021189589	10.8931879072135	10.4286328421709	10.959934822029	10.8291353920377	11.3199128498631	10.6858906486865
CDC42SE2	9.85807004528488	9.97083690450498	9.71708143609289	9.78684070659269	10.1032918525593	9.74149025044297	9.78224462920655	10.1079647311587	9.54564724595927	9.79752596411273	9.68591531457454	9.58547673823318	10.117948555889	9.75193767314611	9.21355043683054	9.43747460782514	10.8578353723383	9.90286213295151	9.88576566202668	9.43579661198724	10.3479155871249	9.96431590330121	9.91668131541005	9.1030419146071	9.89339147048511	9.74785012967425	10.2353142135294	10.0446942164061	9.95787764217546	10.2149637971634	10.4509242953838	9.61467672903551	9.76519933102949	9.47766249987842	10.0521211540144	9.95376251684373	10.5774693462572	9.68542876157349
ACACB	8.06998552762405	9.0888123913107	9.11577137439881	8.71008129484117	9.08442638503169	8.21531733749725	7.96882466463284	10.8538894643389	7.46064763902972	10.8544995487878	6.64016228902133	6.99859098951665	5.9950118423599	6.77827095480338	6.67929719632576	6.0902646915337	6.74791931990334	6.54368864780069	7.03681483985356	6.86316618518964	6.64356635448593	6.23935329989813	6.80172616694816	7.0527196816992	7.52735687526405	6.79154652441005	6.0604141006578	7.0715817134502	5.93264424552485	6.39555036710365	6.31748805395184	5.98568391602026	7.38682607209816	6.07009642221325	5.73991305656803	6.42606741654329	6.61371689291077	6.69664017976541
RFWD2	10.2968709581565	10.4160481799458	10.341420785206	10.4032556980824	10.3299873947195	10.3428391745639	10.4155554645532	9.92016786947649	10.4431139917918	9.71579954682915	10.5144870650406	9.86839664864322	10.2651048809897	10.4604917397693	10.4231108787888	10.3886654083102	10.4402207633806	10.3825673337138	10.3119517882282	10.8304764001652	10.1183653002851	10.2707057525012	10.3318582000777	10.7184501067132	11.083549490837	10.8779998498923	10.1742332990218	10.1668909036092	10.2789679563614	10.1197050981198	10.2886636925778	10.3756408269963	10.2729180380132	10.3172813083839	10.1001768703732	10.0913847384283	10.2749403542306	10.333107532277
STX6	9.8152381348831	9.61780811223381	9.79724085686316	9.83963488924759	9.25982896588422	9.59476608433239	9.86918495883404	8.73740455254482	9.91447113913714	9.02919443370892	10.0694912688644	9.91365051224654	9.97710730085415	10.1121730419631	9.97538538658589	10.4350190271015	9.9427201752916	10.2320725520034	10.3545083090868	10.2066992080381	9.96052686057882	10.3023372473801	10.1695909861414	9.74785012967425	9.93739010831938	10.0098555080297	10.3058445101214	10.0397116531444	10.2442396495773	9.78917244040577	10.0153396941965	10.1899054381106	9.85188879021768	10.2695531880312	10.0889181339417	10.2745569331354	9.70749851350471	9.73869777731997
ANLN	9.25468952660763	9.2146928247581	9.82457434073256	9.72418461961318	8.96358049287318	9.34929908630788	10.180379094643	9.08365203454871	9.47799525973568	8.64139160230741	10.4202222200201	10.5802336540143	11.9761797534837	10.747286272247	10.5957720070155	11.8915241608539	10.3631657123389	9.82644375790191	9.99048284408553	11.5551427672721	11.4325544896094	9.6598806011478	9.74112517281624	10.4672337606749	10.9211774342078	10.9346805132282	10.8700027725987	11.8879158997118	11.671132803932	10.6461868015823	11.7093797521404	10.6131370311206	10.3876286951836	10.6667815410902	11.2349184756288	10.6461868015823	11.7144664954297	11.6563415186522
SPRR4	8.61654785728356	8.20600878489063	8.21462938170165	7.69880155492376	7.84041271598974	7.94865142982478	8.19984684414269	7.45966585960671	7.9020838615819	8.30816391622906	10.1619991498011	9.10591807806544	8.83780868103535	10.5151595058444	8.23077134622712	10.4171991391455	8.73436567382585	8.45078767964923	8.16016333002218	11.1872090063903	10.1327514800383	8.60846370708307	8.4983950987448	10.6063386338234	8.53483632103441	10.0636616629222	8.92935423404904	9.29951269549844	9.80613216937639	10.9957077492564	9.27594246548706	11.6574370317083	8.57217856356857	8.59281101782146	8.6603151029609	10.2127303062697	9.15145780937705	10.5144870650406
HSH2D	5.7035590724115	6.83823846959292	3.21336518077253	3.2152007248737	5.25292377527698	6.136904316919	6.99080722909469	5.74982324425803	5.2116401971861	5.09413799357818	5.94437140278821	6.87469157224382	7.13534355626738	7.29086705497773	5.48869161427603	5.59470448042599	7.74147142632461	6.87653646791652	5.74771643305317	6.10556675788545	6.55849006777178	7.08597187857307	7.35345673769259	7.2178546646886	6.66686916654673	5.03700029435895	6.67175323808728	6.48691987308915	5.44350321080578	5.48131069014542	6.85192710495423	5.80221390043728	6.43058004626259	5.61272197730317	7.50354947844499	6.72685667872301	7.14809701495222	6.41650755646586
TRNT1	8.82141435763594	8.95378976624625	8.95341970344681	9.15999944523658	9.09096371935793	9.24487810688169	9.22346715875658	8.72416666046108	9.22815942478167	8.62446532389244	9.52960943713484	9.21113962943337	9.50670440697761	9.45145881350177	9.48794439583794	8.99864136670344	9.18670171362334	9.28668490945068	9.56577364022792	10.2958429771151	8.79241103240321	9.44165822044632	9.63010241207876	9.36883054900472	9.418620296534	8.9359132298124	9.16598732219379	8.68781249279597	9.32432471330632	9.14189061796078	9.19199939181705	9.46990901336874	9.80519234979869	9.25689637456846	9.11536636821076	9.52199494694772	9.44807607817748	8.90902111309506
TMEM163	5.43063133676736	5.61272197730317	6.30056224661216	4.69715067463687	5.77455819288521	5.82161287330873	6.42298955596273	7.09864631401397	5.38111860048119	6.39216755986151	6.77827095480338	7.37025444071319	8.31083010040117	8.52700829135011	6.51124555329993	6.11589725292659	7.45872563121447	6.93082209439528	5.90252172848871	8.51293132475811	6.18192945861518	3.96994338791954	4.76332340135788	6.75266029178131	6.91978025629246	9.19681671970007	6.49321543238237	5.3715326123267	6.46779086865521	5.36801106548829	5.58414819067969	6.3894028479965	5.9785362807814	7.66304807225926	6.36147907985485	5.64116413552304	5.9816696978942	9.34862099911936
ARHGAP5	11.0167709812431	10.7804234854445	10.5709991294748	10.498384871946	10.2716959869269	10.56463943248	10.7603777424263	10.5273707472086	10.7704954976196	10.4540109892112	10.7819723262894	10.4039159353105	10.2017637837995	10.1882389900129	10.4021911302665	10.4182637724332	10.0945725816643	10.0367430223	10.124753780489	9.69043831807296	10.8353421783663	10.4911470084824	10.5615298840858	10.059602145516	9.98668473084488	10.5957720070155	10.0124501724271	10.2053337980364	9.93233844619563	10.0013635867363	9.93098282747637	10.2210698256359	9.72186692738703	10.522218253625	10.1908307967737	10.2998330964952	10.1511537201993	10.1687039338735
HERPUD2	11.3697427722484	11.0386035629665	11.0736707789093	11.0319557939238	11.2382374808462	11.2741825241191	11.2679620133108	10.7826507089828	10.8347085926777	10.9631098488532	10.7763591481327	10.506252525659	10.6960343915739	10.4331823650527	10.8944473340136	11.2000520869907	11.1090117195988	10.7011242310537	10.5552119392159	10.9003499141748	10.1950924325894	10.8252376384898	10.8731361920507	10.8642934049986	11.0066550234945	10.4766739453179	10.407048911887	11.2638980058726	11.0774306865655	10.8038514441729	10.8700027725987	10.5360015264171	10.601371692336	10.8455426521785	10.5979094060072	10.6341082652625	10.8725785099857	10.4801680942175
JMJD6	9.60874185424008	9.10950672337797	9.41666763075959	8.69553513942025	8.30239302805473	8.72493383885974	8.76887568412251	9.54352786352021	8.60233272161319	8.94521868898918	8.51142998039767	9.29845879441904	9.26562838239674	9.57616513304701	8.85801892991082	8.94058169811812	8.66451572751082	8.27953137086415	8.68539140095998	8.84468512025841	11.0279749310586	8.76457005040746	8.39256268241507	8.88362461495655	9.00955012095877	8.97700908395608	8.76848371167872	8.43194429520287	9.17887811214921	9.15109413922079	9.74265538192226	9.15217777319797	8.61731915071923	8.38008260348219	8.83665912031804	8.85416643019333	9.22020431191649	9.37291231845028
SRCAP	5.89811830533979	5.67627655771908	6.3716613897219	5.38683367010031	5.93676200954258	5.6597536380486	5.93264424552485	4.90612333760605	6.01506901195352	5.78824604302922	6.4565639333559	5.81046503528242	6.43569262069994	6.52275638978473	6.3233673269601	6.56995764236276	6.01709840078924	5.54450145770757	5.77113853554731	5.69647668502392	6.1514780894182	6.02365845012781	6.18996581362036	6.04857956009505	5.86584116707958	6.32523018888721	6.33727231286295	6.53105509340567	6.05207272090856	6.61733974303783	6.31059789470425	6.54808884457654	5.74982324425803	6.25554550684574	6.29645804588977	6.0852366093664	6.36192731482747	5.93540569268877
MAP3K6	8.8484025189274	8.59770511792283	8.07895417166354	8.2123708787444	7.67410147066141	7.8670773135556	8.33092809095071	8.04251998224628	8.37973933129617	7.81734886350925	8.41067845242575	8.40728888539581	7.88695709410929	8.14626275988464	8.19984684414269	8.40378118604105	8.09881562491428	8.61316168679349	8.45867257469802	7.85518210286213	7.51898471957935	8.48850932847693	8.37509497271219	8.1655188937318	7.59407264199931	7.66061118332313	7.96408602741604	8.93769127756232	8.43405036619658	8.33153966565753	8.03093802902195	8.01916283223624	7.96848659335985	8.59612128328569	8.56467240393037	8.24053754587221	8.39110258352304	7.89793351084844
ARSG	7.75343564941146	6.97375200467248	7.11198594188768	7.28678526775324	6.70917892743005	7.342031689725	7.02166006068287	6.37621032125556	7.3294208491554	6.39330242067853	7.1947198050819	6.64016228902133	5.58465855218904	6.07843841441256	7.09179323973964	5.45969306168802	7.35257273791166	6.95165011576271	7.52580152941238	6.53787790017894	6.93847395765025	6.04138452552198	7.07342232690787	6.6665123476341	7.35345673769259	6.48727740927826	6.42327301072438	6.77070964001088	6.10684201504427	6.22954250795119	6.68200497055818	6.22315442742106	6.73902802032724	7.08072055302755	6.8208106964987	7.05442515631918	7.23187495540355	6.73395783415267
ZNF101	9.32919260474358	9.43314045757207	9.02541530641401	9.02208031697095	9.10923033923765	9.48752136230592	10.0179530946819	7.87916875330801	9.53041956409951	7.47020541190302	9.8575926074087	8.91889509753523	8.63102811018016	9.03976387859645	9.39347642944958	8.31330243989992	9.39764079359492	8.84065208289262	8.98011888243488	8.77731289415331	8.452671839928	9.70388635469127	10.1707879087823	9.37431651335864	8.56188983779887	9.30480049222915	8.97557480181672	9.6068831226453	8.57360980980546	8.10325064952081	9.08442638503169	8.84742592426366	9.15673573832893	9.29640252638188	9.3598710516536	9.31716077142393	9.1985956671609	8.72097537616262
PTPN11	10.3809458175105	10.4039159353105	10.4712410422493	10.4150500361358	10.3892997940788	10.2752829870893	10.2219953425207	11.2996882583451	9.94480088288946	11.0978956394588	10.0286733109071	9.75020289698098	9.71965431006608	10.1009657412953	9.89595475653261	10.2142183026367	9.99589371853523	10.1961868663487	9.77873359244217	10.0441926285366	10.090665874389	9.77468498866374	10.1751322596938	10.1683283148278	10.0215524042737	10.3349662470757	10.1530292116075	9.98229480568701	10.0255813937954	10.215394245397	10.6502282787046	10.2963093777783	10.2164662196498	10.0729473459551	10.2419250171678	10.2623953462687	10.4567837979073	10.4114866114018
KLHDC7B	6.2832031650179	5.98879442050219	5.34190598575428	5.48836002114877	5.89474456487258	5.7220743202823	6.41841604183603	4.77911646850795	6.44727522388938	5.8249846962803	6.92756924938663	6.97542097133537	7.09570527409727	6.77041331304522	8.23911589116663	7.52656489507244	7.0176828668793	6.74172347211359	7.50433634467598	6.00695968932522	6.75962405115437	6.9994139427468	7.05082031739974	6.62748422958083	6.31944097021047	7.17007957166704	7.15824689399051	6.53599707110359	6.80512842048672	6.98514062061918	7.06294035431543	6.48341922538941	7.45189705432755	7.05586155396627	7.42120418162143	6.8588543712943	10.0971026831727	6.9553153341913
ZNF626	8.01057868670936	8.36128865803007	7.88292011315792	8.22597725347525	8.18722072052116	8.27953137086415	8.26742464513462	8.49543052423715	8.28686202900679	8.46133129093097	7.96170039502884	6.87967540237641	6.50136864081951	7.24841445540038	7.60083224190447	7.42261959155689	8.01539381833873	8.5450490746734	7.94865142982478	7.02439460592582	6.77010871952992	7.76619565096756	8.20530362379997	7.18805221463966	7.15603441015358	6.86267894515187	7.51034871959133	7.73727588622905	7.53756448986894	6.55708569067695	6.771966684637	6.97108164385064	8.0372139928645	7.7083061786988	7.98587932244116	7.88028032668547	6.78528155903752	6.69059176308793
PHC3	9.22062829212438	9.80815550083965	9.62583487435476	9.79684393529285	9.88145177001506	9.49266276915706	9.59048477772927	10.5408923861467	9.03062691088521	10.4210036077011	9.440148361614	9.85156213662667	10.1363092894651	9.88576566202668	9.62892473598921	9.34381455125282	10.2633252597945	9.51863773470568	9.48871086573526	9.48670925368095	9.11577137439881	9.46560413932727	9.45641799966886	9.58733593253396	10.1982801332243	10.1104247906381	8.80645901706277	9.84905423936683	9.91524700633993	9.97126045308047	9.14862514179785	9.77943340620465	9.37955651423376	9.46877646892315	9.44413122444841	9.25548682022712	9.24660608218864	9.58779870631809
IL11RA	8.37867584679947	8.30633855027517	8.29531564038393	8.35450375607888	8.68327729101272	8.2721039277944	8.11346248587885	9.12060219974212	7.84193301618213	9.11758913703982	7.12460633179071	7.30015732309122	7.32863493506611	7.46349302909815	7.47600996944391	7.10846470685074	7.31061465044121	7.63222832340015	7.9950039991828	7.9603128179603	7.64098540093756	7.20196041741953	7.44988642762974	7.53678780373765	7.67332259259834	7.47884130858433	7.0826872429744	7.49994101955892	7.44845099936528	8.27552757608212	8.16598058790143	6.88158668930125	7.66096016642593	7.32708060707812	7.23418229879121	7.67410147066141	7.47020541190302	7.24294653487993
TNFRSF10A	9.6453934576247	8.77770826247198	8.70906029486171	8.82603791052199	8.52700829135011	8.91134770572799	8.96974369005586	8.05692942148346	8.9079499003053	6.45321918309274	8.4461536439926	9.63687702655188	9.55822372071465	9.69235968647261	9.29537637990412	9.0916544172321	9.7634250076542	8.74483763660939	9.43579661198724	9.58411723327905	9.50102827154638	8.96005182345836	9.23301086183602	8.64343558221409	8.99247666638694	9.22655266343285	9.14642881918325	8.39718148990645	9.38100220327397	9.02850487887193	10.3280691915938	9.90286213295151	8.4578929320526	9.21247512137212	9.44807607817748	8.74646140693252	9.26833653137416	10.1358120096742
HPS4	8.28619972361099	8.20420662454898	8.2721039277944	8.17168873702178	8.13461584929983	8.39862167555744	8.39958331927675	8.00083868315435	8.49392717825911	7.90526979925552	8.4540921737214	8.60267855144284	8.40699956570614	8.59307861990866	8.73841733697017	8.98767610963825	8.13245740576136	8.36018741315317	8.39718148990645	8.24053754587221	8.52292668470301	8.64521244094912	8.48550588114831	8.56188983779887	8.85628200170079	8.82662053887356	8.58048072772915	8.95791368623723	8.66725200692469	8.34829734361557	8.14776501569024	8.44575092003112	8.24224140736075	8.59924263099463	8.55663883843213	8.50819869085767	8.09495065819751	7.94168839445903
UHMK1	10.288264968089	10.5264208785282	10.2316083847793	10.5458525492318	10.3563833391841	10.3886654083102	10.5914935685518	10.0367430223	10.2931234174205	10.0450459593513	11.0664210051841	10.8647068959937	10.5398432599139	11.3049631930139	10.8252376384898	11.4866971505542	11.1527090707847	11.2931679578945	11.1447006171172	11.0518087641527	10.5273707472086	10.773891861986	10.7500374050254	10.6146951501597	11.1125289988385	10.9062100151947	10.9076097881383	11.002047781181	11.0552221281874	10.7223663754005	11.2251645148201	10.4619173735709	10.5469002811147	10.9369940571598	11.2220119650118	10.912802033848	10.8668056835388	10.5414218710357
TXNDC2	3.56121759892649	5.14314281259314	5.4199782488944	4.6779273992718	4.9501664934152	3.10887094656763	3.29208722926405	3.30482591402691	3.41687852141539	5.47803015998714	3.48783183363447	3.45686563258361	4.54143537156199	4.33491952306569	5.78958959812517	4.45871640438666	2.5124966885239	3.7034310879854	4.92767076509843	4.69192376151247	4.84762020745736	4.22223267115144	5.8766324286728	3.31425849155325	5.80987647764118	3.39041642346461	3.35794551625852	2.33636039461132	5.850669792861	6.21917730407158	4.32125143891596	5.50996433747117	5.181186159271	3.57965294074845	3.03577065227525	4.40193217514079	4.75366611905014	5.98288057391592
NAV3	6.16569457833071	6.77634767837864	6.36789192015647	6.76786247677376	7.58944815553591	6.51220318744559	6.11589725292659	7.29514598478291	6.15520865726624	6.72964665472565	5.08886346377708	5.17481085479109	6.55604056796662	6.28755195273137	4.41458242558021	8.41575107357669	4.64085855492687	4.85030066153814	4.46419303597947	5.28442258873589	8.53954899263758	5.34618034581827	4.13927739447069	5.1337849986603	5.46595649292693	5.90144241938325	7.14700394101002	6.04705238842862	7.35771074922084	6.43931138463135	7.26909125244216	6.67362662601495	6.44992942141243	4.01215997099326	5.29772939705279	7.60841174270921	8.32920527884429	5.64116413552304
C5orf22	9.35381240485872	8.64865139263769	8.85801892991082	8.7034609846006	8.5450490746734	8.69827832394182	8.81728053515723	9.12655983124308	9.06160504640356	9.23206026663013	9.20596391623398	8.71473910467544	9.7366522844602	8.59502803684503	9.04762510159353	9.05055381226531	8.90261891252767	8.37580104784455	8.94974301220025	9.03945589229759	9.61581398222912	9.1671937894394	8.88507440715574	9.27736079000385	8.93241096252135	9.35469518908997	8.85628200170079	9.70227835528873	9.24406302348643	9.86839664864322	9.03378443916825	9.17530090309681	9.44413122444841	9.1949658403647	9.90537084764391	8.69885042957412	8.83738602978852	8.83738602978852
PCDHGB7	5.31595608974156	5.88663350144865	5.14510017850916	4.42062250228547	5.96870690526478	4.75178343616228	5.02898851316362	5.05874160290301	5.18369826331008	3.68829030774509	3.28557238687159	3.36152058009052	1.68312995491589	4.35799533400665	5.4228053330394	3.82460858962291	5.62380119807518	2.6591508259424	5.55528809253974	3.18291599767456	5.09706129305397	5.07922217199227	3.84715874157635	4.17789492585136	4.40546849253688	5.52321131143789	3.30626455828279	4.7319948360475	5.27796953887668	2.15804615953349	3.23820946699142	5.56154786626804	5.24854631316785	4.82324575122433	4.70632167378957	5.00757284034315	3.80401929093006	3.94200373234141
ERC1	8.10578987584931	8.03900761547651	8.5481799192048	8.38905844783454	8.45445561431679	8.21462938170165	8.30633855027517	8.9640927022485	8.41615445801184	9.12257813256969	8.39718148990645	8.24939231953509	8.37232644519563	8.18936099063566	8.29610887117349	8.40942389236102	7.72542341346514	8.36267208757048	8.01951165229169	8.36698143453229	8.09987273395196	8.70872765913958	8.52535794802668	8.3992505912353	8.20861680338767	8.45829330024522	8.43041120959602	8.53782514504462	8.17381007134278	9.11500116615202	8.51881353446051	8.26212472403936	8.35234515082327	8.27693731366023	8.45116321979745	8.7908865990191	8.77669699014588	8.85282379198567
FLCN	6.72685667872301	7.66304807225926	7.62853398653095	7.57475788334223	8.56188983779887	7.78330246280195	7.46681690051463	8.38667439554567	8.02750114571696	8.09881562491428	8.00274483802086	8.16364584514784	8.15249884788884	8.02175326781928	7.90366045261648	8.45750721194092	7.34284418892394	7.97240777346609	8.09457174333792	8.35624352659701	8.62562790662166	7.01091274284006	7.68346543488804	8.16667078894917	7.60380570331607	8.1761794459577	7.61321007879188	7.58134937848626	8.08534151370122	8.06508749017563	8.39185180874776	7.79237000026346	7.7501996479085	7.7461991835252	7.77075295224743	8.08659486575941	7.91216602345786	7.68306106824752
JMJD1C-AS1	6.42781393696869	6.42858792774603	7.05663625107129	6.33071923535614	6.51312642044262	6.17081656911998	5.88697061280791	6.55916229424785	6.25307309604327	6.98473147119787	6.79193569115682	6.44464849479433	7.80012722640455	6.68074798994382	6.61806432996152	6.57477751977765	5.939644611001	5.925837839952	5.7305209944172	6.38603016718124	5.46637004489391	7.28035009904757	7.22419271822062	7.12878153917466	5.70779801885654	6.19495774023305	6.96683890572409	6.06116094202724	6.96335625205555	7.09683738021319	7.06572149028636	6.79260085503717	6.6596762880975	6.95752176632377	8.52700829135011	6.36106868233847	7.3144413145892	5.472138178208
LRRC7	3.70279936680868	4.53294728504867	4.74278745661828	3.82056509397285	4.18543501728864	4.20175019228128	4.48834094300628	4.66999148427562	4.45434020935739	5.99987987464726	4.52979160089526	4.72294914305321	3.03177868117324	3.96116866888289	3.89175570014312	4.33825357932391	3.35865888672717	3.91337095206477	4.27401177118966	4.217597353055	4.01793133546545	3.96183739286776	3.54290150984093	4.55172699374795	3.91210959601885	4.09439946385708	4.10579612012052	5.01472923915094	3.77446666366788	4.82691134010939	4.11554200796389	4.85538931165672	4.49913833667038	4.41248566984714	4.06453984139574	4.07884467517607	3.43020039367137	4.35672974674417
SH2D3C	6.04025171522715	6.92577955810673	6.65334903045926	6.76024017390192	7.60483650233627	6.39691497749306	6.30366974635695	7.20540100182449	7.24643900547476	7.32500442014969	4.91606422581528	6.0099132412835	6.42748008130293	6.82206484411792	6.23543815288327	6.90455796015485	7.76727070840766	7.650884167983	7.43157940978173	6.22414660941623	6.82175883589046	6.35363907066372	6.92645310931279	7.5080602665641	6.94394787374017	6.19744541657242	7.05548445321161	7.4956730538013	6.18923679493553	6.85460921383804	7.28091192208694	7.54755263325105	7.28891571250054	5.63415538761427	6.44464849479433	6.84624793367073	6.79930946205361	7.38729964865332
PPP1R3B	9.17174324745283	8.89261391132376	9.84075184398821	9.38478157152143	8.59475749855094	8.98191155353915	9.0059256809894	10.335384708137	8.40420119685052	8.98728748335245	9.34862099911936	8.58699957952228	8.45343445875239	8.73625640262788	8.97161742615477	9.33902082563958	8.0969744721164	8.54931176055754	6.44209873935007	7.91388488458436	8.74324724894778	9.31716077142393	9.35902010678855	9.21247512137212	7.3294208491554	8.56188983779887	8.59947907830296	8.1693201966577	9.25982896588422	9.5727160168232	9.1098779497065	8.08128776733065	8.55114260073751	9.05159487488259	9.62342921086132	9.10756917696976	7.87730396714383	8.42659113807902
SLC9A7	7.13262064438295	7.14964851125223	6.8529548554832	7.04843104933689	6.97650650530076	6.82857795134374	7.44878686541945	6.22212798573424	7.41005790686617	6.69537001879593	8.26389218086285	7.79938549075009	7.77196680524369	8.04589718021302	8.03279711081021	8.29305203185885	7.01261066509354	8.30633855027517	9.08501391487602	7.41872083719271	8.24629403041563	8.23971227598522	8.14884600784409	8.51557442018547	7.77149149144676	8.54648817268565	7.22685641052938	6.99292858218891	8.0785767138699	8.41025555952922	8.46390118343213	8.1225986373385	7.26030377403674	7.56679885549741	7.725122301287	7.86306216501836	7.76691239175655	9.0916544172321
IGSF3	10.1704585046584	9.66484194087601	9.65180135118207	9.72150744013339	9.18171860155744	9.90746396270803	9.90537084764391	7.81863067598365	10.1764669142448	7.58905986639671	10.2115396655813	9.9722100170596	10.8406744966022	10.2131902023583	10.4520096735619	10.4694646394366	9.83671538558877	9.89513938206809	11.026504439866	10.1738878042713	10.2637648972212	10.2544187818569	10.0860405210494	11.2931679578945	10.448022798666	10.2419250171678	9.92483897165435	10.0929834283934	10.5833892895922	10.6592637147981	10.590121999016	10.351122046125	10.1149834862585	10.1052273187486	10.0674808924373	10.7109676875112	10.6793893260068	9.51650025027315
RFX6	0.94529300510166	4.06225574129778	1.0393295262033	2.15477504683307	4.1958911299547	1.40692721505028	3.96386772130694	2.0812887230981	2.3984762432785	4.24660231669933	0.830827585730349	3.92987016968425	4.98738400755897	1.84080997029192	4.64486767537557	2.80272164356612	1.52402024710205	5.20796374201657	2.61446011538824	2.89716739236352	4.72410726744483	4.5136443423293	4.93027334361295	3.30846406345439	2.43644069078981	2.54924689176552	1.87082785243121	2.09871907908977	1.95621203250861	2.00184858310311	3.14387028112718	1.71483059333023	4.17789492585136	1.29864763855429	4.51000786720554	3.01753330314025	1.60107501725669	1.02937293234568
DIRC1	1.9486495283733	2.2286112955757	5.13735774781664	2.94052644073545	2.42802002142415	2.85028036227446	3.37786096078452	4.8332037456057	3.07839733576654	1.32790319437389	4.72247214901906	5.23585061635308	3.38175730512943	5.08526486059618	4.88848005031297	4.6924007295134	3.19706920394066	4.56921947249281	4.88230015759217	5.23464523522472	3.16982796543828	4.90330143166764	3.49341577255354	3.19030400527273	3.60813605020514	4.78793978228436	4.29368339606455	5.48762963185409	5.47722431211769	3.06952961560521	2.81050664693313	4.0950391303458	5.22742460480224	4.0804329574666	4.64085855492687	1.97746800389422	4.75661431129895	5.04191113964139
DNAJB7	2.44513501667575	1.6426414743211	4.36852399244818	4.51496288828184	3.4678540559198	2.01333841926485	4.35672974674417	3.09771815107699	4.35531521211925	5.11811232620749	1.77505550664803	2.7993145564789	2.60107375122557	1.98915555527896	3.87759005515776	1.29358076800172	2.11756167581313	1.39108401052234	3.10081405434191	5.37115865754102	5.19744286974169	4.67950327959253	1.4527853642964	2.03036153322765	3.23232001663883	1.98107830697827	5.08334648939239	5.12192770000937	2.17535579795079	4.54478376908828	2.15300546255692	3.65110439808177	1.87652616897901	4.46555497563701	4.31583092908592	4.8351946139184	1.99232843919932	4.36801723919586
UCN3	4.76098435780545	6.13310121449849	6.61286476417756	5.02392982257381	5.54658630328103	6.65711260494162	5.11382046204277	6.51022782491132	6.21476051623074	6.31617026078201	5.40090837609629	5.79898900808911	5.94508804976167	4.48603985804352	6.11762646126271	3.5171027208743	5.52907322334791	6.06412279262919	4.46912038118806	6.18093373021738	6.14045205443726	6.49600955868225	7.37553254535009	5.45284878116471	3.66275920941527	5.41750976880713	5.68404462208756	5.0844540651211	2.60107375122557	5.71983312605494	6.81456896616456	6.71296926329078	5.37874992637506	4.52374042631231	5.69763619201609	6.52045422780441	6.23827342254479	4.20473492639781
DIP2A	8.66451572751082	8.93874054529534	8.84879370528194	8.55114260073751	8.67445757298475	8.59173967128319	8.71156870081081	8.63772954772453	8.63618838922152	8.8081769928818	8.7908865990191	8.91728436097424	8.89155308326544	9.0171415858179	8.86582649971032	8.91322715410112	8.96321078301232	8.88914581138408	9.05530708367263	8.9311631814795	8.53284713408292	9.00654753889548	8.92760863208748	8.74363443150928	8.64416709158118	8.50368275513914	8.80337622274881	8.85339934441324	9.03576054782166	9.51974462353609	8.85734532318264	8.69474171687378	9.05293156230952	8.67886596176548	9.05123949411755	8.94447070997411	9.08079221814417	8.1569173425158
USP28	8.31678653720722	8.42221032759685	8.99112083404401	8.56158879557212	8.35494540621122	8.67549917629887	8.64219381853062	8.9816480978929	8.55235807753193	9.49720881777023	8.67414976647484	8.3764924661327	9.0387358624581	8.11305391414664	8.62644216682383	8.78109902959291	9.31674183996314	8.5593502646447	9.49810215667068	8.77110725757881	8.0707896219719	8.69358427965563	8.87471231656357	8.40458353640127	8.69188136584316	9.11083560237032	8.64521244094912	9.02383734192394	9.03506442762135	8.09733762127055	8.98936156704657	8.61228979931337	8.67445757298475	8.44808539617601	8.59412151185243	8.43342631330944	8.71581300499734	9.07323742657549
CASC5	6.46709186770935	6.59159761727084	6.65591946457736	6.80854268485989	6.48023552805748	6.40499498771139	7.11931915530698	4.77720691254077	6.72385456292285	5.54520975204511	7.8237751734584	8.44249027365661	8.94193040085597	7.80054165383578	7.55529840534007	7.62470284668055	7.71089643753081	7.38525527704685	7.38317782218528	8.32114713254577	7.37456570469759	7.18805221463966	7.02313309701924	7.84436354981661	8.21817682801489	7.88582136174295	8.1693201966577	7.13831281633821	8.18585078791159	8.08470893279467	8.68781249279597	7.73650441599219	8.28318005020423	8.05652842190678	7.91757965303766	7.83436151691888	8.70235458649048	7.97857991265597
SENP8	7.05954418585094	7.50118042191174	6.66143157131789	7.08336458221553	7.04514134211641	7.65801486569545	7.46487933930579	7.29677494361888	7.78568016808657	6.99901219377354	7.77230409338689	7.56498756534904	7.17134559410753	6.82580611832959	7.86898004410079	7.03004498398424	7.21190745838824	7.17218477325021	7.53289875437601	7.24294653487993	7.60110550244908	7.93054851695906	7.99948343686705	7.44878686541945	6.94268835620487	7.31751010332617	7.13780864451462	7.05618949147242	6.69900079515907	6.12465759422087	7.15858124344334	7.67529485721734	6.73129263433864	7.35476352231456	7.43243387908884	7.83322893921109	7.14889589373712	6.70348507045015
GRHL1	13.460436243879	12.986112101271	13.3564559636435	13.1478441498676	12.64037352287	13.2582646337125	13.1969253118316	7.09758171607697	13.2710611763731	7.10811620002059	13.1193458607263	12.839106673704	11.4002445142135	12.9834025046949	13.2135790522276	11.7650904355166	11.8048498322477	12.6786805895917	12.440173072907	12.4551556835344	12.5548047390468	13.3744763065383	13.2542121776434	13.2135790522276	12.1598654766155	12.9122676909394	12.8911660098877	12.6376207601826	12.5309539122737	13.1969253118316	12.1731486477128	13.4130375008	12.5866251200178	13.2286207526591	12.96383611168	13.0956684762863	11.8943289542127	11.6588196436583
CNBD2	5.11811232620749	4.24887742096576	4.74941933405352	5.15937927503852	5.7370111786742	5.15265427687854	5.90553741713127	4.78526350973665	5.2549436931423	4.61136792213731	4.28026135119041	2.82674368262837	5.13323124289853	5.90194209562578	4.16262253562276	5.66180753035928	5.20878230726208	3.0756285289268	5.52131970671578	5.01327779766381	4.75087965069285	4.33875359916103	5.27030412587754	5.7967568035288	5.23248245878025	2.84329120197502	5.42675395135805	5.95299825868045	3.95983707777484	4.3824483298795	5.003156544159	5.53995210602912	4.82784520333573	5.63819793715478	4.16760665881155	5.31235244449487	2.9774888312325	4.74475055107396
CASKIN1	5.83089664619303	6.80252149148842	4.58316820883198	3.94331616832216	5.60425648035084	5.44921313781099	6.43996559884024	6.05303860528814	5.01813307976869	5.13044564913228	6.47094862414696	6.46745291429877	7.13712174235201	5.89133906593835	3.86024610692053	6.68074798994382	6.44566890315243	6.5544525873454	7.22031600782317	5.99062036154411	5.53009942838609	6.40732962270785	6.59407272718102	5.96073837334806	6.09578136984996	5.72086585973597	6.69059176308793	6.49251060706129	6.84624793367073	6.73129263433864	5.80876726263997	6.73902802032724	5.59677399831148	4.07884467517607	5.40276474072018	6.23117437368371	6.60190117483449	6.16816954901793
CACNA2D4	6.78026831663804	6.53459815523175	6.03152525457489	6.4250496731052	6.60331365215566	6.7230969123733	6.39038780267537	6.72159207846814	6.96063296331303	6.36987924838684	6.46327399402274	5.13783079123107	5.71816804255171	4.39385424265085	6.19057576694739	4.73811281334697	5.35385158552627	5.82852572134268	6.01240071691811	5.62217397531986	2.37611659636008	5.4907809646085	6.05342493481099	5.79937322658924	6.45321918309274	5.54729099023664	5.8289086356188	5.08920609693791	5.52283079992234	6.10423273219005	5.14108510060773	6.0927738018149	5.83917773030463	6.55946810807739	5.96112331773613	5.50619191700504	5.99170268469953	6.42045337064758
ARL11	5.6786458855289	5.79139582176982	4.33825357932391	5.19596841320945	5.71024451329787	5.84873098842894	5.95096170441455	4.26293452844112	5.68535542931232	3.8781920027032	5.49924323759453	4.83708987490453	5.21280118801495	4.60658635107106	6.19882126549025	6.12283710521978	6.24024307932609	5.45170954673483	7.19337855055259	5.51926336542717	4.80002478682176	5.51538718618441	5.8994075784519	6.36547357791318	6.27265854486974	6.76140736345492	6.62102687977244	4.85585659144896	3.66481080361801	4.37379271776125	5.29299950491383	6.2214626086409	5.35652941049246	5.97223114569695	6.68705105510641	5.42630938060947	6.22761225347721	4.90216744706746
SLC2A13	7.30579744845986	8.17052878025687	8.07401913608859	7.65648957215029	7.78186833916218	7.84304345827478	7.44204374307602	9.14504079913265	6.93715511177233	8.53284713408292	6.45136097544875	6.55219908753959	5.58015227567403	5.690303075239	7.14850362366362	7.20310888726454	7.22719868942992	6.68532490173583	6.43058004626259	6.37562475053965	6.43607305338422	6.48264274771825	6.7513713198343	6.53073606788784	6.27894590469848	7.52735687526405	6.61082653403137	8.36698143453229	6.62102687977244	6.86352237365978	6.40027797168407	6.5462840215219	7.88217982759279	6.63755433525397	6.41196231832767	6.74376531267772	6.65182263461904	6.66530735831175
NIPA1	7.97240777346609	8.17649921345212	7.96673694234905	7.99984636162901	7.89693411512704	7.67233566850651	8.29653208632638	8.44154843589629	8.02083727992315	8.46533053166162	8.61383229907974	8.7305013764285	8.91478636758723	8.38304935460354	8.63880171027337	8.05725726657907	7.76043683593507	7.74650925697539	8.57916714474816	8.39512557805043	8.46317105470873	8.45901367696395	8.25324996330402	8.45185719977009	8.75214561725953	8.81390975737195	8.10900180455874	7.82761081641651	8.68110097875575	9.07073835050844	8.55521888047121	8.16281513067849	8.05095023621205	8.05575874538256	8.37940270326939	8.7955497686079	8.1328159831841	8.56877666369102
TUBA3FP	3.40628356966908	3.62576130554029	3.7022882956118	6.27546192250681	5.59706652849936	5.55566687681438	2.96379640202376	6.35148588392453	5.97375574085201	7.18732177476172	6.05927868525277	4.24764724347131	7.03062111712064	6.33913494483307	3.2699122909378	7.46617584940056	6.36888985848624	6.27464789334917	3.95299766547077	6.48784240156429	6.75686705293893	5.26485082723301	3.08675684780124	7.17173058437889	6.72646371093624	5.3442341985439	6.58162211088581	7.38613319706046	6.47243339539181	7.4610821051746	4.45509734287352	6.58458931289919	7.89482565079788	5.77231985461214	6.00605550741421	6.00430436927936	7.21443906416146	9.80939425972278
CARD16	8.3768992070623	8.48263970478144	8.15511313884162	8.80115784024886	8.73704857090348	8.85554829001816	8.72265822343579	6.9133135989719	8.95234295417536	6.55012734758149	8.95407730153079	9.29916395228175	9.69962354876464	8.09232971699287	8.66493870730898	9.05019467949912	9.00004988798069	9.32136298266617	9.03035066222208	8.59947907830296	8.61828183572727	9.07536930951237	9.79401752717083	8.85587480121614	9.00724495788871	9.00838996410214	9.87877475624244	9.39933682428239	8.537488284728	8.17976132880259	9.08599469243905	9.12999000718265	8.95076221563192	9.69606606422328	9.50865332911222	9.0927509308204	7.79823271164173	8.87832789738632
DUSP19	4.85243832253642	5.70471780836936	5.80446711289039	6.10715626358266	5.97890183979091	6.07149874447099	5.86689819397504	7.13980495898982	5.28870889751355	6.74102074046326	6.2814063694801	5.77759207245914	5.75095224492627	5.34085442277503	5.44056478495675	5.5386169527012	5.92883436583648	6.22456185695706	5.69607131248748	5.71789849196561	5.86087585105107	5.65499685147682	4.69192376151247	5.6752439590905	6.2985698016123	5.42630938060947	6.59509992195041	5.38986193297777	5.55377939080583	6.05484321741029	5.47575957022369	5.95131442554013	5.59706652849936	5.96949393438917	5.36569706294609	5.49753582114073	4.92138777324284	5.54241677833284
CYB5D1	8.8007993308953	8.69228645158581	8.55967554121402	9.0610438139801	8.59337418180985	8.42691255172863	8.78846706895202	9.23761302826483	8.6076986616377	9.55773835867323	8.68168552396305	8.36735981633401	8.54114297142936	8.74772108997303	8.64219381853062	9.05894151059537	8.06711869212301	8.90617359378061	8.2779372268118	9.62454459675212	8.40307942101006	8.41418604471767	8.38123228390956	8.74217418026022	8.55830590030101	8.92188810784136	8.60811064277938	8.57063047204664	8.99396949255121	8.35893058297022	7.98190865319763	8.52535794802668	8.54648817268565	8.33624088700782	8.51384909993991	9.02311173712513	8.89974033871139	9.36987394889673
NMNAT2	5.39616273073813	4.80954940279346	6.46292194497832	5.46939156768928	6.3843590346378	5.13818133757391	4.7319948360475	6.05234242901282	5.61272197730317	6.86122010309958	4.39081550004923	5.76126251861525	5.36231482701028	5.62380119807518	5.25034286042547	7.34820169767384	5.49312487308446	5.97890183979091	6.10423273219005	5.6229821527637	6.80331104546804	5.83058435577528	4.59082888125004	5.57339790226039	5.91635374648339	5.93010622839733	5.6752439590905	5.74949170889975	5.70471780836936	6.80360809804941	5.94036725508034	4.96999204813826	5.98412947030014	5.72684639975673	6.09787417915308	5.83547206138509	5.92482833939823	6.46468130365564
SLC4A1	6.23543815288327	4.56465777365021	5.94113848909674	5.33220050576239	5.40518201237616	3.4586349828823	5.52131970671578	5.01038711792081	5.87014162536912	5.4767909660596	5.91949065086868	5.15194898486274	5.87486540051662	3.56282267253565	6.14577531978747	5.83647082791417	3.52102998034309	5.93047131162767	4.68448949301544	5.35347926762261	4.90330143166764	5.02193669066976	6.3414631904391	5.44547643717052	5.95695347115253	4.90164858243016	5.69607131248748	5.45678060919209	5.52941068388033	4.45035095455377	5.71429840338289	5.56539632320963	4.99672592101786	5.45327866637364	6.05797069933452	5.2388875918109	5.215044369279	5.40763469343493
CREG2	4.89488786891532	3.85694622406457	5.30145630161405	3.45438125937372	4.01408554369535	3.53281089977749	4.9829615610117	4.56531097057179	4.20473492639781	2.62495512055068	5.02557498890566	5.10513389016005	6.4978155722854	6.56032834762685	4.88583206377433	7.5726937492831	4.12440607581393	5.06597005073597	3.07327848437981	5.78443118779514	8.36464128981747	5.55821424003981	6.2523608035581	5.47575957022369	5.16997364287829	5.914022786945	5.96295869316385	3.34136912407936	5.90419612981563	4.94804688858162	6.04413851993314	4.75366611905014	4.45188243794377	5.45678060919209	7.95595285556611	5.55989390145283	6.5534772405722	8.03327055385513
RXFP1	3.78276063619218	4.95278680161415	4.32310437342404	4.73642023053305	5.99706095750627	5.33669283244691	4.44982713599744	4.8711740119472	4.61136792213731	4.17128525291156	5.21812109627449	7.32902315207943	4.39938668937791	4.80002478682176	5.31003602088131	5.04340501114224	4.21061469965221	4.35350057936436	5.12471754598105	5.25938128159302	3.91474581594917	5.54308682492478	5.23092455992749	5.04878323628604	4.60249625398165	5.0716066727033	4.52081364126393	4.0910950350227	7.59752740672508	5.14408827845171	4.54821950405738	4.35196937339613	4.27951939398992	6.6596762880975	4.41182468370873	4.34957397865032	5.09744746969755	4.85451711239819
SPEF2	5.62254771122735	6.60607431009733	5.95791407317004	5.928460237646	6.5313874845472	5.97414806831438	6.26161952259931	6.36479206473191	6.50578228622467	6.09062317115427	6.10810811959623	4.91011577228335	6.0113529049049	5.6574140523936	6.31289361708396	5.41196958660766	5.55778178393331	5.33829996583984	6.07149874447099	6.102803355499	5.70437387267279	6.0876057763723	6.33298236787433	6.18344515305314	5.73873775402612	5.39065945171533	6.03152525457489	5.914022786945	5.55083884780554	7.08662350230896	5.0744861990345	6.38092921415826	5.74212134412745	6.4565639333559	5.78278798730354	5.56468524391317	5.8457985331196	6.23585163165871
DTD1	9.85544567570098	9.90537084764391	10.0747621550359	9.9514519703329	9.77254233620899	10.1561957533477	9.60439443358018	8.9359132298124	10.1830276617279	8.98511332028935	10.0966123634415	9.81740296027208	10.2866584690568	9.6270164361869	9.84119588559281	9.56716080401766	9.74075380580455	9.63907998545582	10.2063019081668	9.88220686188649	9.74603592450407	10.0636616629222	10.0315250702763	9.96247868101868	10.0963436485068	10.4086892462027	9.74075380580455	9.89960874199837	10.0278810157381	9.12446670042319	10.2368522604884	10.4202222200201	9.95420556119158	8.86256885226329	9.57718827758991	9.98962143053617	9.80815550083965	10.2752829870893
CASC4	9.5727160168232	10.2341424213561	10.3398171239143	10.4016118737282	10.7950634746745	10.4413828149205	10.0560042686229	10.7672167176727	9.81863889009356	11.0650249771087	9.41777532447039	9.90399808460434	10.7745726380507	10.1093344570378	10.0933442234545	9.82215069758715	10.2063019081668	9.84280532654987	9.93981991730325	10.1145363553978	9.65958414603433	9.98310435171702	9.765980725412	9.66965984426568	10.2353142135294	9.84773460928741	10.1342479859887	9.32265647129407	10.1552554185545	9.98394902234686	10.1272533944034	9.51682562950351	10.3340974384199	10.1093344570378	10.043322611954	9.8830652958692	10.0525332824633	10.0057078932062
FGF1	6.70732797511585	6.56107081907864	7.18910656497845	6.86564299748781	7.08223250886102	6.51909308062077	6.49089882898741	7.63884089442723	7.0843719380985	7.39090437384802	5.98669916183157	6.3407821316296	6.54134742491783	6.1849695121322	6.38092921415826	6.23323614305562	7.26407545783575	6.69357874486958	6.86905292437695	5.18793959286044	8.03093802902195	6.49357698228081	6.09705134149753	5.78824604302922	5.96537918937724	6.08135740302636	6.56748927202033	6.89992447431667	5.99844348024181	5.86397093358541	6.69703689587277	6.14618325264736	5.11382046204277	6.64204414110135	6.28655217888617	6.58678798761603	6.84279706486704	7.31485063545872
ARPP21	4.5225758194402	2.53826666957038	4.15293915888807	3.15074762315763	2.7769458241155	3.97756808574597	3.1675703777195	4.71777941439392	3.63953969710697	7.64763702765238	3.32115956473981	2.87422862845177	4.19161597057246	3.28557238687159	2.85783908380436	3.58916757878083	3.629090945621	2.67904423902285	3.31863009373362	3.04980697706077	2.75169120715322	4.11495329150603	2.37119491192656	1.87652616897901	3.75800408591812	2.70754418620888	3.53447063115028	3.91279260405773	3.79150735352183	3.36801077877586	3.22989748587884	3.75296954312077	4.37511387008121	4.03802982844582	3.41840033890239	3.38837742137777	3.4322659980613	3.40922887028349
RHOXF1	6.28887661363064	7.25571385389902	6.14427709165711	7.10205437628057	6.02906006557145	5.90115185291692	6.69266791451754	7.59578828684659	6.77455048903847	6.56107081907864	6.71763255984149	6.2942714195478	6.96990130818738	5.92755108455628	6.54134742491783	6.04553963453974	6.25343770233885	5.02029683321947	6.61914425205946	6.62777901456852	6.29156351387981	7.18268477510865	3.76605605757804	6.33875704472246	6.02985147230175	5.90654951262206	5.45969306168802	6.94897795175313	7.01393719424723	5.20616279798542	6.56355551977825	6.55481872580706	7.10345566031887	6.95581123253319	6.15011407323888	5.77000851269415	6.05015416145176	6.38130983377896
ADAMTS17	7.48474624949243	7.38854917123153	6.9861630586973	7.61460611503325	7.71015735721599	7.91216602345786	7.53719802862925	7.95335123700928	7.88555884047349	7.54855041152017	7.6217450738641	7.56992582597956	6.33560139296635	6.62812535253291	7.69488878034752	6.56032834762685	6.50542558003663	6.4271292083831	6.19676109646652	7.6297780766271	7.74650925697539	7.87559107607176	7.49604036537959	7.13222460338575	6.03610142113283	6.99292858218891	6.15248716358185	6.84817223474182	7.10767094904164	7.75312616707025	6.626147054965	6.68074798994382	7.00838875001882	7.40137254363137	6.00767456862395	7.04018118424121	7.28521557828828	6.42399547613852
DHH	6.09509089327667	5.12399068706286	2.3486352941509	5.6461488697698	5.74569480831813	6.10684201504427	3.31349238937141	4.17513917598278	4.35471213603156	5.0844540651211	6.219844961384	5.5957202040896	6.04485864726083	4.09714173336916	5.04080749090491	5.90322727605634	4.76986588578727	4.23639159965116	5.0798092124683	2.78983007689414	5.83883966811453	5.69480029405728	4.6896097508042	5.42503130171109	2.73708339349915	5.28715470377273	5.52941068388033	4.6779273992718	4.36920583183707	5.21875962879045	3.15151658186366	5.41247035406593	5.70034364882281	6.06149853653374	3.29441689093939	4.00240418731287	2.80788463895746	4.00024169136037
ABRA	5.30842511097249	4.65028261254432	4.00362011516457	4.59723960177547	4.82648193630816	4.28620700056219	2.77437463514992	5.46595649292693	4.08524076305484	9.93056194536123	4.26833999862498	2.8258809377838	4.45627657235074	3.73834095846	3.63562822032713	4.29423988520257	5.17307921864236	4.02725891501965	3.98391015939189	3.97211292909956	5.29772939705279	4.06865250108971	3.63208445759195	4.22611286438841	3.5171027208743	4.13864639994954	4.34659471774988	3.76851117610039	4.36201246883798	1.59373563954611	3.98642550178017	4.55062666633043	3.6368986683361	4.14063696521614	3.413787467065	4.65371029716044	4.09559390832553	3.88640979987851
KLHDC1	6.95911113854629	8.46133129093097	8.17124571722469	8.15249884788884	8.62644216682383	8.26999786182107	7.94558949748921	9.36520100321789	8.41418604471767	9.20379714570331	7.02209420628	6.40499498771139	7.41165229253001	6.52998390253457	7.16390846345638	7.53678780373765	7.77590892587295	7.29226683956468	8.05289431294857	6.96919135887723	6.3727703049858	7.66800651625655	7.10545017816468	6.55083785914263	7.03788633164345	6.8608368505861	6.84559947079544	5.60966917948672	6.13054244355477	7.04691507307211	6.4452793674278	6.56032834762685	6.83201710888612	6.92858604943386	5.81566352360291	6.6483705773683	6.55049870863313	6.55946810807739
RICTOR	9.95189801842973	10.1841404202822	10.0712596913569	10.0051902912647	10.1991126586902	9.90497128509023	10.2063019081668	10.5615298840858	9.80519234979869	10.2935420222437	9.90699147558966	9.96596718632134	11.1671343589013	9.73157850412149	9.91447113913714	10.1410732665034	9.74190158164365	9.72380106007467	9.99175076593665	9.66337280273871	9.82857536438855	9.90613476549504	10.2115396655813	10.2835107275525	9.57005077789927	9.94480088288946	9.83585040408251	10.3750636115975	9.94939186308954	10.7246684552908	10.3097212819897	9.63010241207876	10.0975808856711	10.1946694444608	10.4793469659158	10.1261560104797	10.0959952043682	9.16030519466782
PCDHGA4	6.83103816452997	6.13165573228327	7.40444406505635	7.29588721111641	7.58905986639671	5.90391566117814	6.85422796732854	8.32591136384145	7.15091032622242	8.22597725347525	7.5621970960903	8.0183575869129	7.20497742085017	8.56924175221552	8.39440040199817	7.83779273875478	7.47290821785998	6.58573805217789	5.77274911181444	7.03484061337859	6.58200472239511	6.39038780267537	6.74000866884562	8.413040470265	5.82019606402724	6.3500307943834	8.10203386720862	8.52125190234219	6.32070729608632	7.61501345304713	7.91180169821058	8.2902409971668	8.79366090813281	7.32255750923302	6.39991923977589	8.21127837579864	9.2258912622248	4.86403815102211
NETO1	3.96688308525747	4.11809223929563	3.77745337901512	3.88781730301393	4.30891765048114	4.11149412425453	4.50201450254629	3.69713750989657	3.88640979987851	3.56202951374971	3.86723491264967	5.21330726597575	4.94419056622232	5.02639441796424	2.77363642226284	5.50127004422156	4.85243832253642	3.8033384611042	3.33085458791104	3.99140025758994	4.56465777365021	2.82112931721745	5.0744861990345	3.30212612002783	5.75776819511598	4.28757571374225	4.29545126257679	4.63744337930845	3.61796298579849	5.28762581079478	4.10134586270733	4.97057070497351	4.60182321956359	4.94593769308444	4.15747919036791	4.77675100773291	5.23618698225273	4.74068899038157
WWP2	7.90163153277958	7.66909664416521	7.27946107527483	7.8237751734584	7.50082449865927	7.82875457714009	7.67934089524737	7.28992975484615	7.84343911385004	7.2561218296795	8.03992562953391	7.59407264199931	7.84028236773495	7.4694629754145	7.7691535728895	7.650884167983	7.52125329851503	7.22876967741443	7.7066922795979	7.59870997323961	7.23682194841298	7.98131076742929	8.09112663983453	7.63698967009161	7.32784580580477	7.14232076687257	7.77256903498263	7.53289875437601	7.70563621135561	7.34469286176133	7.74262946981689	7.96764265806236	7.25764484348699	7.66909664416521	7.83960531784511	7.6839848609761	7.57300784255367	7.03609593800781
ST7L	7.24532009906317	7.24294653487993	7.41788160233174	7.06618002731123	7.21977282338113	7.44845099936528	7.4851130076508	7.38167370965324	7.36992284374847	7.24870858892882	7.06294035431543	7.19028271967206	7.28646840391033	7.03062111712064	6.96369847936342	7.49322131241541	7.4725351976198	7.47728087967642	7.77230409338689	7.51155817880972	7.31651154079255	6.97930442104005	7.01433524059012	6.27803655719553	7.47020541190302	7.37735524807808	7.15125788595881	6.98391478402663	7.2565346315306	6.81875813808989	7.6169166429985	7.46617584940056	7.52125329851503	7.16110188295152	6.82738345912761	7.275993128733	6.89845868052703	7.34099794129754
C2orf15	3.45359808527311	5.79199212965988	5.70401044012804	6.47094862414696	6.56540477282039	6.54580699029274	6.06263254554293	2.08277179531985	5.28622777582817	3.07919689645072	5.19629471653006	3.57649815533734	6.54545242394286	6.30469643582894	7.01190742231982	5.38683367010031	5.70251276745554	5.99706095750627	5.08221883109431	6.41087880586609	6.01171487876869	7.05994116981293	5.05435095440374	6.51410426929967	6.50691830082816	6.26058257307582	6.40732962270785	5.87344941161742	5.89855258265275	4.54531864887218	6.37621032125556	5.76378716391405	5.79105052388462	6.103876678654	5.13000656821939	2.36920965934399	5.48131069014542	5.46723295269495
KCNH8	5.73497958123303	6.83354211825795	4.74634420640494	5.96504220427933	2.93423960360843	6.31576947593655	5.76213210632922	6.45032583041398	5.35155299631962	6.31867363532068	5.52793252229051	6.63791011988027	6.13803986641438	7.15858124344334	6.30735704006398	4.00024169136037	6.93040279864966	4.99538692756421	6.49048792985045	7.54315265670167	3.6004568610463	2.57852128298851	3.05998244256842	6.29189152589038	6.5775143625436	6.47472291235139	4.58478565157487	5.31281537898594	2.27820916374884	2.69117668876188	1.4624142983651	3.39915952948213	6.12887798666304	5.6175063476559	4.58671346717623	1.7465618947713	7.03399596333696	4.85960126937206
MCF2L	6.92577955810673	7.19794607160082	7.09382301831546	6.76901366379087	7.14925955178317	6.55672436486201	6.93234007347543	6.70561220014219	6.6849234480142	6.98514062061918	6.92064832903137	6.96839834531457	5.5088852407299	7.19431123366166	6.77041331304522	5.12508334645001	6.8962131839415	6.52752754434341	6.47472291235139	7.39538092336198	6.44727522388938	6.53498671693062	7.19767746471652	7.30108328151767	7.94630773530945	6.92417966489796	6.44134996729974	5.92112957929205	5.4151138245198	6.14863138993374	5.62615751062518	6.31784173484706	6.60384684780861	7.48474624949243	5.67251411345311	6.33144067956575	6.03152525457489	7.25101049727041
SLCO6A1	5.49714934810811	4.84269908268934	2.07098513157055	4.17128525291156	4.31154265494672	4.11554200796389	4.8960510226787	2.48246240276135	1.39108401052234	2.07838895697917	5.96870690526478	3.75672594218816	7.36151252777344	5.61333035903005	6.31944097021047	6.55808764988993	5.92626992026442	6.28982080244615	9.29034678038843	5.77231985461214	6.98739564991442	4.27284184773744	7.09651575098905	5.63501512307862	5.29105089020815	5.62034508579616	5.60803157775192	6.80252149148842	4.60885062824834	9.09348531140634	5.12229261383843	5.91199748875239	7.38209430311298	6.15490566612228	4.61595614068866	6.31121772800951	7.24193703881958	4.9114349138724
PP2D1	4.01215997099326	4.15426386854316	2.25957411416245	1.90915215624331	5.20008279317755	4.56849381899948	4.66478843542502	2.01002914794128	4.46250132980706	4.88149966587553	5.47837425166544	2.38945379050547	3.89175570014312	2.47166871869803	4.58161128389681	5.40479111224851	5.00998346784882	4.87733243328795	5.08035437040834	4.90964572315691	3.70957471665588	4.81953888769237	1.51740425814705	2.49768671544403	2.44513501667575	5.08960325201573	4.95526737421393	5.3718807401091	5.00495926053258	4.99407384558475	5.5500780375994	5.22355572569009	2.34982246874805	1.69438690419445	4.39798569169574	5.8678774412873	5.5286874542677	4.87360860182516
KLC3	8.66690678220546	7.85039402198543	8.74254857044261	7.78600191304641	7.71248210863013	8.41336423002413	7.60530343860169	5.55989390145283	8.45185719977009	5.18369826331008	8.40488250181025	8.85667885521571	8.58087860273501	7.99602874289842	7.48789223874875	8.6338294340809	6.83535325910701	7.9043129912534	7.55384583329596	8.72239146470859	8.08470893279467	8.44407962719482	7.99088827436645	9.35421187117993	7.15091032622242	8.37113957334334	8.37083913253096	8.64796422735461	8.85378743288298	9.42120441523915	8.13369621599373	8.77533076761885	7.47884130858433	8.58849984036076	8.55114260073751	9.01752852772708	8.87081071273299	7.74232297266659
CIB3	5.96802894715679	6.00465585044502	6.5760356440587	5.6326223496358	4.82221440158642	5.12278102477083	5.87344941161742	5.4487764036867	6.31059789470425	5.31037670182781	5.8421750170091	6.52082007881922	5.62254771122735	6.22388187223388	6.00851105576037	5.56041137352777	5.18624899768374	5.38330898925323	4.92094275689628	5.2730336937051	5.939644611001	5.82350497613979	6.60258487859098	5.82394276736907	4.02787772265935	5.91036419195814	5.77486220327236	5.83917773030463	5.92657454356469	5.84290568364633	6.102803355499	5.5812910894269	6.36649850318197	5.4938024355735	5.23661009057312	6.72920077254661	6.21950535432835	5.95225094794157
CADM2	4.36580707412687	5.40233042579726	6.8001179186112	6.05927868525277	5.13418371996556	5.33541064679368	4.97158858696175	7.91180169821058	5.0454214922622	8.08351154765395	4.68059226959464	4.41011942820232	2.75949552261236	4.60779873729127	4.32310437342404	4.16915248244244	4.57076552634875	4.55282864874733	4.64551553986637	4.17274524019504	4.8627063264779	4.18168538355454	5.00110748296216	4.08524076305484	4.34659471774988	4.42614843082641	4.3250625406505	4.62736948453724	4.20072479133472	2.98169476237562	4.41525753163934	4.41992284255701	3.55508010845561	4.64486767537557	5.01038711792081	3.34521466700146	4.48671859863225	4.50088698482549
C9orf66	6.29711535443038	4.77224173369753	3.65444936582538	5.90448132404615	6.35395499102765	6.12605494951671	5.40233042579726	7.0188792920723	6.42929678328709	6.388391676316	5.85856149231974	3.3219610704425	2.90801004414195	2.95897126706581	5.26663057384006	3.36547269755786	4.9085209178405	6.26291349574229	7.650884167983	5.38828038878914	2.24130408008332	5.63890793001163	5.69554819222373	3.37118545801673	2.1765794363112	3.78276063619218	2.93502679147199	5.22483572167989	3.04067147722194	5.65261561632056	5.48964548576166	2.90381430348494	4.98242717756589	4.83365198999072	3.24779977358436	5.54808055893081	3.8356040472937	2.34311930786825
HDAC9	6.20374100167608	6.86814185900866	7.62610067399151	6.84496423486119	7.36270189217635	7.51196272652946	6.82504741400522	9.65410538473667	5.96343018999906	8.95044529164606	5.23092455992749	5.50446276333258	7.67934089524737	6.95208751532423	5.77792581355741	8.30132504739816	7.11332454448415	6.07044096688868	5.45380268756508	4.94544826444044	7.20749267448038	5.94113848909674	6.30304711067043	6.09672123664432	6.11936377534589	7.00767550038372	6.29571334965203	7.70288229744205	6.17222238592942	6.04984634397676	8.35785704096714	6.15339546427292	5.00214989498015	6.85528890636299	6.53336057377831	6.94897795175313	8.20928846946857	5.75216582541765
SLC16A11	6.06006884647776	6.37686550993471	6.59407272718102	6.28779851422448	6.5025832641076	6.29542491722396	6.37094810453922	6.3816427471526	6.87350261362691	4.48603985804352	6.73560029630836	6.0852366093664	6.87653646791652	6.63350030276766	7.04514134211641	6.63942367573207	5.86364639359724	6.07973938972818	5.77628453021369	6.67695054072032	6.42858792774603	6.64729392335833	7.04141743286087	6.56107081907864	5.72357714463792	6.40196558509672	5.97266903529441	6.54545242394286	6.79443825225776	6.34043349061656	6.76408538658774	6.580044831609	5.94947102012326	6.62293851856571	6.12990723819876	5.96590661095055	6.41165598418913	6.31988294911262
TMEM67	6.30991803123935	6.3043745169227	6.1518124045562	6.35363907066372	6.38130983377896	6.27729629574626	5.86514061026874	6.44496510706894	5.904809404985	6.06736678602085	5.65304956235981	5.55494076785927	6.97220854785885	6.92246640140045	6.73166838354946	6.67259472401271	6.78026831663804	6.49395278181573	6.219844961384	6.87311343764052	6.83535325910701	5.50285230651417	5.92087030603804	6.77386323903165	6.97220854785885	6.40469334575014	7.27291518804029	7.12566188263048	6.96063296331303	6.99121186940362	7.07734311182478	7.05157027131734	7.0527196816992	6.84496423486119	6.53105509340567	6.28954651002969	6.75850340062109	7.17173058437889
HS6ST2	9.28873022267648	9.23029924154772	9.29344667295743	9.13894687538246	8.38094255420248	9.30615559730138	9.90286213295151	6.63730486021917	8.77498735364969	7.76974866729752	10.7090946259566	9.22781121028044	11.7869763327121	10.3172813083839	10.3128950705493	10.0387316818909	9.6249381795057	10.5300359766109	11.9997696947837	10.3079104554329	8.7571746313026	9.87598327903714	9.72220376815922	10.7819723262894	11.4788337447571	10.9957077492564	10.5579328897784	9.84075184398821	10.4921071935486	9.04901873807456	4.83564488881409	11.0301162689593	9.93823739383218	9.43154981901107	9.26262946749291	9.55225661294936	8.86728415038583	10.708539312704
CAMKK1	7.0157791444754	7.01842602945408	7.01343111236629	6.86418682785116	6.85615352444647	6.90903699611428	7.16715698236043	7.25850948642888	7.26449456813516	7.02482542253842	7.15788108422058	7.83129632917727	7.53604481614993	6.99819972749126	7.20712681114907	7.34469286176133	7.02083258439622	7.32389863771757	7.46317802340309	7.95232351646696	6.53787790017894	7.22649591475498	7.48547398195388	7.15051899739554	6.8785748417426	7.24361073206581	6.7513713198343	7.38397677480606	7.34945124544956	7.11534751859158	6.77892260682387	7.63816057861715	7.49164878317411	7.52323543267592	6.03964572104758	6.98874440032763	7.79206879967874	7.07477365702543
ZNF625	7.17247843387243	5.58666205708403	5.44426350993084	6.5119263998447	6.1162215654876	6.53637852236109	6.57861611181416	5.90448132404615	5.61044250167957	6.66944479627959	4.42256561093083	6.62179266074886	6.05587960171293	6.63505386943128	6.14136225623299	6.60258487859098	6.30366974635695	5.62338722257096	6.67855350095249	5.4228053330394	6.81682104277639	6.0507057563432	6.1842149015372	6.13198252873785	6.03571042983965	6.4088559720827	5.60775811191739	5.7756015685922	7.06486604599373	6.72344098679842	6.1183492174376	6.16787108807366	5.02312701274153	6.41617177354859	6.73067635634143	6.45618854034122	5.53488634218952	6.12003114917356
ZNF563	7.0633327236923	7.15824689399051	6.47728320322212	7.0487995750786	7.30472208385919	7.61834916965142	7.0826872429744	7.30693863072057	7.57439404542621	7.60407444248728	6.56809502805679	6.71366702593919	6.49015092557882	6.39330242067853	6.92892876047682	6.580903025216	6.85152281277097	7.24264875681373	8.2646793256622	5.74704974859273	5.73426690719301	7.36751754189237	6.9553153341913	6.43473997875763	6.670917684105	6.96683890572409	5.62479156857696	6.78399643880456	7.14419964608918	6.29459173333544	6.37595433170314	5.88430897883045	7.70563621135561	6.3797811408011	7.68432502035524	6.90138560784196	6.80048790757218	6.74791931990334
LIN9	5.88924809560317	5.14073257926769	5.70997805587305	6.19169334636706	5.63556619478016	6.16444358863147	5.70178318848023	5.85696747561466	5.99207578135556	5.43351297994871	6.18058787696888	5.68893242742312	6.63245946918168	7.12914409431591	6.22054215690104	7.12137798384216	6.00959324480944	6.21950535432835	5.51691737155285	6.64795864362948	6.25931135534865	6.41307974165516	6.45842616560004	6.22110627505205	6.43334652890802	6.81532233681477	6.36547357791318	5.80806400023382	6.28069769444483	5.87626624247889	6.99565091695678	5.35715261392561	6.24707542814068	6.48341922538941	6.1563097189818	6.11373147932149	6.46137812144333	5.81566352360291
CLEC4D	5.58797128239141	5.8457985331196	5.15486355987367	4.14577113501343	5.39102129563904	5.85631774743764	5.08296953507548	5.92904735843997	5.84186345902115	5.9850382120969	5.84662634749249	4.37511387008121	5.20975126079729	5.80987647764118	5.99706095750627	5.39661536379348	5.6378293954476	5.50556236145535	6.20937382687427	5.15937927503852	5.6401698906456	5.58732157846417	5.68404462208756	3.88919786022464	4.78159800186347	4.72515155689256	5.93264424552485	3.41614375593753	5.99062036154411	4.80002478682176	5.06506817078077	5.41196958660766	5.57100571124112	4.74113401175075	5.74070530395871	3.63507105594147	5.91469284937159	5.16254736104738
SLC25A27	7.10088800230698	7.58710081924341	7.98462831554967	7.729755336566	8.07438581756836	7.76188267737717	7.14619450143219	9.02541530641401	6.95581123253319	9.07195342816762	6.26161952259931	6.10842984756139	7.08628813071074	6.28589069001932	7.08694017330512	7.86000408522312	5.81120898115571	7.4694629754145	7.43243387908884	5.62479156857696	6.62293851856571	5.97919966786013	6.53750167654501	6.33451985687047	5.96466622809307	5.71574470067465	6.7126355784347	7.04219232363766	7.37595915065409	7.67152159595383	6.40136880329625	5.35421673161345	7.54111229786118	7.10582280115095	6.12664838849209	6.66856384263318	6.71806278289643	5.79649140627146
GPRC6A	3.28557238687159	3.22610126070108	3.96116866888289	6.37355751100126	2.83485060065692	5.12192770000937	3.69913544445039	3.4502651199521	4.56128866964995	2.73282657948919	3.80252618683628	3.58629814643435	5.49410813077633	3.65036335700222	2.77262897480199	3.04318749799856	3.40922887028349	4.99187211483611	2.96996565012611	5.76712995879324	5.51166333086957	3.81347709896489	3.60266998091281	3.83907878933032	2.9752942186188	3.39182467961099	3.36152058009052	7.11790251320862	5.53294568717119	3.47433568906535	3.28052663736576	3.31915292370769	5.33140393295665	3.48707149907705	3.20706780515252	3.99526600782114	2.99987829598806	4.75226217522035
RAET1E	10.4485347001752	10.1751322596938	9.7523748527346	9.58161265803559	8.44223726604733	9.6356722840307	9.60773294052067	4.9683409229878	10.8508007185216	6.55989612495464	9.42573479232149	8.47355937602937	4.11348397594874	9.034684753376	8.97700908395608	7.02772998505444	8.01269017875903	8.26561283914745	6.85777958445737	7.90014974821379	7.1171401626146	10.5426124822878	10.2872782800605	9.99547313915927	6.12184700415163	7.86347539713081	9.07536930951237	8.74712141386029	8.33466277995815	7.75972455520863	8.22884012829283	10.2592957301654	9.29812575961318	10.1982801332243	8.22178873486189	9.87150454898382	3.53746820641615	5.83415319987042
SLC44A5	4.41458242558021	5.24817709732247	4.73705539453391	5.1368136279896	5.17481085479109	5.13547610016203	5.19792657454943	4.65414114123621	7.60263239217893	5.47358384161348	7.39167402683918	7.42157862109579	8.8081769928818	8.29421814776956	9.45064704075598	9.48576812612083	9.6356722840307	9.38850531943713	10.8317339032696	8.96038314878486	7.07131065401866	5.4986078578681	7.57030632948251	7.71708847253232	8.74548974758609	8.82141435763594	6.82928357897665	10.5402906432181	7.86783577224283	9.2268774684041	8.60301515289953	9.90238393187264	8.78678311450255	9.54394892773277	7.5774484120787	6.04382877612964	9.96953677707656	6.92892876047682
ZNF417	1.3505836765707	3.63356972531124	4.57869233122286	5.21082855433274	4.42553103995291	3.40856160129075	4.98153385714695	5.06022156669516	3.34961901538642	6.68848434432752	2.54160983373752	5.35385158552627	6.11094013789772	5.92145355886034	6.04639419993031	5.54308682492478	5.32413129756887	5.22450885758574	5.38227165200539	4.96324628336783	5.27967521733393	6.08874658032696	4.92494456588961	5.28622777582817	4.33491952306569	2.37119491192656	5.52402992240568	5.70178318848023	5.58701988629309	4.30217157903369	2.31607254100939	2.91944410708094	5.65457354714966	5.57623899369818	5.08221883109431	5.50127004422156	6.0902646915337	4.90562003136522
ZNF781	4.25187521367523	5.62549300524145	5.97661691048922	5.97156988653903	6.91647364519987	6.45066427149768	6.04749932322397	7.94736664534452	5.16535099027885	7.48662938060593	4.55106038088868	4.89974278769191	2.4792103423705	4.23211427628618	2.54441341359689	5.47154911092128	5.72017960823959	4.91657856007727	4.6753243835861	4.42553103995291	4.78311024528028	4.54085257989973	4.72294914305321	5.14108510060773	4.24032417902698	4.86659259929388	4.86935715642373	4.37566403635661	5.03575652980598	1.69022277239038	4.53824503757772	4.89314948868608	6.23675334453266	5.51654261174464	4.48050844199432	5.701103595524	3.03577065227525	5.90553741713127
HELB	7.36077684109101	6.34111541359066	6.0755290073225	6.38316294883377	6.6596762880975	6.94003576856054	7.25018540877359	6.06774180738623	6.75030071544547	6.64490356103544	6.89473332021261	7.35371659092735	7.58528131614731	7.16972537683423	6.86814185900866	6.74791931990334	7.41084753277607	7.2565346315306	7.85777019316258	6.94850219807377	7.88256374184073	7.40963873670839	6.96757023800827	7.71755012074303	6.9861630586973	6.93637544878398	6.91932599479877	6.98009700226097	7.41560413037081	7.20456020648326	8.31842827671921	7.33479537355457	7.56112087807595	7.30616004239437	7.73804458756287	7.13872900058655	7.849589298918	6.67175323808728
SEC62	10.6045591286377	11.3591377790718	11.3326271819393	11.1400291750109	11.5768733309211	11.3367379152713	11.0251176588951	12.5666084251293	10.6719475772798	12.569089524616	10.4540109892112	10.9178121458361	11.231737292341	11.2856393441385	10.8033186373686	10.8695255489692	11.5108109742968	10.8983717886271	10.6804982283288	11.2824001388032	11.2212737700148	10.806536696673	10.6497052812803	10.9980069959244	11.9455409947125	11.7859417666488	10.8807639367029	11.1794140992279	11.3024238277155	11.8048498322477	10.6045591286377	10.832406331764	10.9315827825155	10.5807605364021	11.0386035629665	10.8854605586026	10.7558405821017	11.4418286393112
TRDN	4.38840890051902	2.51566275848349	4.42921840180157	2.83348556736	4.03873970584027	2.4613985621838	3.62122714873744	4.13797756892697	4.14178076558342	11.3208732401632	4.89097710375999	4.6149261072273	4.23211427628618	4.63111084297178	4.77810944740124	4.47624679641744	3.79577241329868	4.48887998993884	3.08944063570954	7.23040225453674	3.86789702984408	3.95365491195164	3.95701822530836	6.12568766059065	3.73654957316962	4.46361524714677	2.88563026121457	3.45169801428576	4.88433376928131	5.98530734405945	1.78924202124727	4.28620700056219	4.38110145614423	4.53179474417495	2.06095715036214	3.29280304953783	4.74531940681784	4.48207346997331
SOCS4	9.18735185282545	9.44573560629722	9.39239203613529	9.12405824389766	9.20496192211152	9.22754474446353	9.22175414459891	10.1663356353693	8.99804693044556	10.1908307967737	9.27371748234059	9.09437105645746	9.97436397439844	9.66554814500244	9.03346052419552	9.77908680743919	9.44210691862622	9.41278917654694	9.87832251624082	9.37291231845028	10.2127303062697	8.85416643019333	8.98379865214282	9.24366417452486	10.0071162005238	9.74642283536268	9.56135884422797	9.23761302826483	9.27559359899771	9.37600005500753	9.17625949082738	9.51477501105937	9.37141143372346	8.9079499003053	9.27559359899771	9.67058859369128	9.8468956763203	10.3069040428396
C8orf31	6.72203653820741	4.18723329690276	5.86364639359724	3.7625227727501	6.29608049276636	5.53516126826396	6.16850818054001	5.13735774781664	5.65822562962506	6.18923679493553	6.84050889617616	2.69442126937231	5.96630090486258	4.1029464619185	3.6132186364624	4.48671859863225	6.56063772367566	3.96749254332739	2.91431949713831	3.09011211993409	6.45241145815148	6.4809630611316	4.40367913924408	3.63765600472861	7.00201287702596	3.25459218173757	4.03389298696492	5.33078187492585	3.72121163939858	5.78105819505289	3.61187881437201	5.27223418546228	4.35350057936436	6.47171283875195	6.77960801376996	6.6699043974547	5.8793742990042	4.09054758472252
ZNF547	5.8793742990042	6.36832645473307	6.20408786242964	6.32177828811918	5.72509999094939	6.33767716862073	5.90903410139044	6.18002546196757	6.33913494483307	5.22777999446962	6.76062184721969	6.05548278758355	5.92252250069321	5.40314980916667	6.70638131834641	4.85339558540914	6.13092154531472	5.71358718000573	7.08556068882889	6.77010871952992	6.18267454730233	7.32463511308124	7.06675487565266	6.46250751419454	6.02906006557145	6.35635462776005	5.82713087416443	6.42362806400775	6.30205893617794	5.52511601548126	6.66176143984666	6.51268152596094	6.50065950085128	7.02934878001988	6.82765035619972	5.28162285459234	6.49682243966924	5.72357714463792
SIM1	4.34659471774988	4.0910950350227	4.63795383422964	3.14603489285681	3.74441466728741	3.74302740167692	3.92059774372984	2.49971436714792	3.7625227727501	5.02234753671511	3.69050446739028	4.36460468279704	4.18418292673901	2.80163077286081	3.93484173729791	3.856201103682	2.94390278950261	3.48049956555328	3.80030824295991	4.48436205023559	3.64616958217832	4.61372386790073	4.17323797230816	4.20785384306992	4.10441962891445	4.16045605194086	3.33786809668407	3.67175327276262	3.6661368931081	4.0910950350227	3.52869912705825	4.18723329690276	5.70287239456093	4.62568274158311	1.85597999030919	3.55913712733903	3.75672594218816	3.27642523807556
PROM2	10.506252525659	10.4994827808046	10.1009657412953	10.5012102375704	9.92851613313056	10.4231108787888	10.6700556394001	6.51312642044262	10.8377759306769	6.52612952560298	11.1872090063903	11.2000520869907	9.91074756176761	10.3706629750961	11.0399400493152	10.9469160018887	10.2481887912916	10.8291353920377	11.4642911770668	10.3684473785533	9.85358715454154	11.0518087641527	11.0093842576343	10.4384034040177	9.61051468187972	10.1149834862585	10.6631917018967	10.8310840261456	10.9668121756242	10.2535549878086	9.70193671525223	10.1635003511687	9.85243970432221	11.1430044398935	11.3466208437867	10.4596204468611	10.3089177660557	9.76454925716091
TLR4	5.96265165988051	6.54234299351603	6.8938653253662	6.09474828334348	8.09568956345899	6.65402213484078	5.7647679742588	7.81931714379499	6.24276738014192	6.31059789470425	4.77283891428858	4.18977799042979	5.19292752811137	5.57002202783041	5.2388875918109	5.52283079992234	6.6166720132986	6.57794276564171	5.81013737084667	5.47643551610911	6.36649850318197	5.04118936368154	6.02404222573376	5.20730918714892	6.14282238440617	4.72679051575062	6.96607674882518	5.31752881595467	5.29213171749751	4.24292401176209	6.69861274099752	5.39167984848507	6.48509646363604	4.67214659912959	6.23721925175905	5.67591476689768	5.32292450129707	6.20096413629486
TSNARE1	6.75463923744193	5.06851622956247	6.59509992195041	6.71675502270542	6.60872651100613	6.77479394656451	6.61806432996152	6.75724082987994	6.8573105425073	7.00353903655007	6.51375997420886	7.75280936240331	6.84624793367073	6.37454934451587	7.32060846432508	6.31256411767779	6.78749156870339	6.67668351074142	6.66530735831175	6.22625487681757	6.16476132257659	6.43507108683221	6.75962405115437	6.76937702744807	5.78722989432208	6.66143157131789	6.64931987563396	7.50849579141183	4.97606987965838	6.83171310090775	6.83503176079381	6.87469157224382	7.03215679342681	5.93540569268877	6.37651122872167	6.34939350370552	6.89053449215188	7.24459498133467
CAPN13	5.55613588511305	4.96455382495337	5.50996433747117	4.44859590990132	4.70632167378957	5.83514131754699	5.90220337472701	5.66627232208422	4.43050021153569	5.16604378747115	7.03820792344074	6.12741890322018	6.05759289519585	4.21484884494285	7.50398708547115	7.66032535336509	9.08153381727855	9.10508965197355	8.40913680662833	7.39665739233238	4.54242962930794	7.08186688457449	6.45881108175313	5.49671952903922	7.52656489507244	7.36709756356674	6.74832880978533	5.65100058313487	5.08334648939239	5.51472991621349	5.6059176667681	6.48657431733088	5.04340501114224	5.84496015354155	7.82561527421254	5.61910334467992	5.72281785298877	5.8740640871344
STMN1	8.12573676795506	7.90744211930183	8.16783733823236	8.06881759873148	7.49604036537959	7.99015620054208	8.44056003245823	7.18189891852763	8.32956145715543	6.61914425205946	8.41782815336757	9.32683928540523	8.11154867772591	8.85378743288298	8.01312805453303	9.04508000336995	9.76298994209338	8.77321427808038	7.89863906395148	9.13026885742407	8.30929466640553	8.0992671441088	7.77512500592516	8.77321427808038	8.4983950987448	8.77045912693378	8.3605663630588	8.73661356584415	8.68750371758647	9.28023985769582	9.26601204114708	8.64587279463691	9.93576388800192	8.91039311540442	8.62136563906228	8.37612569612649	9.07669783273301	9.61433957780419
SIGLEC10	6.8089184634318	7.18227689380771	5.2451403059648	6.06914240593074	6.12664838849209	6.37094810453922	6.84050889617616	6.20789422270858	6.68118770233296	5.79027116400972	7.17576801916904	6.5849409439815	6.41444780254281	5.98226200208274	6.25384972329302	6.35988894199717	7.84548513260613	7.31537795369272	6.8156835590852	5.30929882216452	6.37062829336548	6.031218748493	7.16390846345638	5.83382360333448	6.9189589148565	6.50892850738883	7.35966609305023	6.5953887395592	6.82504741400522	6.23354994968151	8.44731886242553	7.13872900058655	6.6750856126349	6.29285350895956	6.83680109408524	6.75030071544547	6.89992447431667	6.75543687428795
RFX4	5.69348159216572	4.20072479133472	4.70954459131993	5.15231414248593	4.64214140695648	5.06334795173139	4.29545126257679	4.28497145554438	5.66038097725054	3.07839733576654	5.30592640711245	5.98776165527001	5.3115700900703	4.55571519283532	5.52648943784009	4.41652338460642	5.34895947819265	4.48500778653684	5.22930349194185	5.53795200002332	5.01472923915094	5.20796374201657	5.45898419004271	3.77446666366788	4.20417278589717	3.88568239880255	4.58265964621399	5.64653050696477	5.68818367899475	4.59210334423195	4.43939881325274	5.19841283992527	5.17809684339863	4.86325545645599	5.03049622755767	4.99579460249707	5.40314980916667	3.9031594073644
WFIKKN1	5.09604099629867	5.39404655749166	4.01339784157857	6.46846777665335	5.12626984226813	4.30107532248666	4.71818635501538	5.92883436583648	5.04191113964139	5.94986277902264	6.54234299351603	4.9069240376959	6.218076786119	4.23070658435241	6.77070964001088	5.36766512852966	5.08849087018353	4.32807381451871	4.95278680161415	4.71174033579136	6.70998419433965	4.30844897635926	3.47764818069295	4.25187521367523	4.49264480774236	4.66640155529434	3.4610208383729	4.97406359207166	6.45541701789472	4.56078420922713	3.75165491629383	4.48333725634843	4.72363934353597	5.90654951262206	3.40065746269372	4.80512571720077	4.96114178185837	4.98738400755897
SENP1	7.22764218634833	7.32609273257133	7.48662938060593	7.23484032883928	7.10582280115095	7.14774414473086	7.55015014440205	7.69939248011151	7.15858124344334	7.29632114445112	7.62425822654553	7.28352003589961	7.57331735119319	7.75898910895489	7.4292693147769	7.30045071356795	7.47600996944391	7.30654119047243	7.90744211930183	7.4561817897653	8.04443223507148	7.60841174270921	7.1785937539532	7.0104657934987	7.1005511951208	7.53173636403908	7.30654119047243	7.75241352424881	7.47639937232415	7.16615994389309	7.90319793212627	7.29831405935821	7.74806684639134	7.57475788334223	7.18580874004018	7.43285235171796	7.78943679671638	7.5304879220845
KLF14	6.14499982982697	5.30008512802188	2.95214636477834	4.75853106598428	4.19784966285377	5.02519983835426	5.10207394986045	3.97211292909956	6.23467591527142	3.00050455168965	5.91874204745213	2.95061284968157	4.58717374648111	4.66255892012336	3.69713750989657	4.50759142655375	4.20239282643719	4.69192376151247	4.72153679936254	3.1992326008037	3.80863478266189	2.30279779861361	4.80103469328137	5.39845097551418	5.82196500489322	4.81610206125802	4.992298923763	5.13783079123107	5.87862168927066	4.80053892593882	4.09054758472252	4.41113294002833	2.44638310657273	6.17250568214811	5.47616560178222	5.20173994754647	5.22060534604103	5.34317978511236
NXNL2	6.52681953605394	2.47094818170399	5.4640414926329	5.03621814922577	5.46135753080718	5.50587140505608	4.19238525310189	6.07211741067577	5.82852572134268	6.1465367473619	4.13990362147799	5.6265709280369	5.80446711289039	6.0927738018149	5.15265427687854	4.89795952852903	5.57248587869137	5.51371706462979	6.37454934451587	6.01776819787838	5.78584186770837	5.93925120694109	6.02224124972571	5.8443128948632	5.97991687466441	5.15035320828465	3.56282267253565	5.02681285602229	6.19464620051764	6.40953794013808	6.04676275423173	6.10556675788545	5.86167669182752	5.55204178513613	6.05690773417238	5.58867668030943	5.51198968429292	4.99672592101786
BRS3	4.54356781883636	4.55738444586986	4.56531097057179	4.4469245735806	3.60116755313922	4.58607055677272	3.62783196754059	4.94419056622232	4.94045158716771	4.42614843082641	5.53488634218952	4.92538055174444	5.16199952066499	4.58080788249192	5.3718807401091	4.91606422581528	4.78262083958402	5.02639441796424	5.05365800908242	4.83805970780057	4.79001442465705	4.49313639216696	4.2675931179809	5.38488179270145	4.51621056446047	5.2140387492776	4.75038868343842	4.8960510226787	5.32564816031905	2.58559649912763	4.95370791446754	4.11348397594874	4.85585659144896	4.29169225782078	4.12649925860901	4.69492351486083	4.51178370477211	3.66948309689524
TMX3	9.64706184324202	9.8983180366981	9.87348817457095	9.92483897165435	10.3387367703253	9.86688540877006	9.58583075422542	10.5907025147817	9.72873549131075	10.2567036879398	9.58045357352892	9.51804831901368	8.83967080434306	10.040542100677	9.39794526850096	9.52113750788323	9.57170001478493	9.89781602856024	10.5099941786822	9.66302340055948	9.23575702456297	9.43112861327226	9.80242404435037	9.80276690682458	9.67764300397723	9.60847822311452	9.61849253337927	9.37728184114059	9.3195234409744	8.95378976624625	10.0733476809873	9.74452977626052	9.91846293209824	9.53751691478349	9.72293435009442	10.0521211540144	9.58620833584723	9.48054445826995
ZNF396	5.76447838834024	6.28813550419364	6.08135740302636	6.45206367446551	5.93238132176564	6.19920784219198	6.0586136957443	6.70378560465657	5.01038711792081	6.25454167444991	6.16502503621795	5.64892422096733	5.80272613593747	5.37841154079726	5.09291922876427	6.00499381658821	5.08296953507548	6.02555659611402	6.44030729397576	5.68569956209552	4.93254416983101	6.50136864081951	6.07417453804213	6.24245901857992	5.33220050576239	5.23543703888259	5.44311628415378	5.60690759184961	6.4978155722854	5.49184150408455	6.1638387674077	5.52577362900759	6.04025171522715	6.41165598418913	5.66764250252688	5.08849087018353	5.69380269891217	4.94804688858162
SLC26A7	3.52463329600775	4.50088698482549	3.55731670869311	4.27166424150733	3.84018257637851	4.50877040639864	3.31915292370769	4.68244222907647	4.44631752496786	4.76749046778994	4.2334154377728	2.40550057621456	4.36201246883798	3.79374789710641	5.16841378658957	3.73106887681563	3.1301648036336	4.29236687231507	5.64197023407843	3.79088685458119	3.49194815824671	4.0804329574666	3.84782524324129	4.61002393738524	4.33385312613412	4.82221440158642	3.66879883940514	4.13080465052991	4.62568274158311	4.74733407898078	4.48941497894777	3.69578189144796	5.41098346680185	3.80728575484895	3.78344762309104	5.45284878116471	4.98738400755897	3.17839872652348
SNX18	9.39178745706162	10.2119534990522	9.6974509381799	10.6324893126074	10.9659914954563	10.3700482645959	9.98624799721603	10.6558624224363	10.0335473850907	10.9346805132282	10.3428391745639	9.38134976308257	10.6695704450692	10.2771748313335	9.55740998161629	11.005546372023	11.1097703561605	10.515808085003	9.96472944675656	9.96278264670562	10.3464367610173	10.8389016780249	10.2553710820263	9.6154838641151	9.74569214935614	9.88818292850841	10.5784643719177	10.4442757690743	10.5807605364021	10.5602988277329	9.85941314774055	10.7693773938732	9.42573479232149	10.2664488445031	9.53781552821699	10.1023370919279	9.45641799966886	9.85845449897657
FBXO39	4.67579452696239	4.66255892012336	5.51292926356877	6.04705238842862	2.69611839805537	5.90085017302243	5.90689390267965	4.25122759541765	6.09977351275981	5.96234966744369	3.17654896495605	5.28123697098931	6.3256757593156	7.32902315207943	4.351452684011	5.82456910875784	4.95069953263537	6.00247136108316	5.90291336892465	5.9361289373113	6.24897071164492	6.43541754819231	5.70034364882281	4.54305819640344	5.74326158302309	4.954500945379	5.27879265793796	5.56301148941655	5.34190598575428	5.58088342937869	5.65499685147682	5.47722431211769	6.00499381658821	2.91872748655044	5.45531541441815	5.68332888548549	2.79616334967033	4.87063430970367
B3GNT6	6.58721275205387	7.35371659092735	6.21738696877983	5.3791414950897	6.06540701444032	7.67077571536698	6.70561220014219	5.10450739662632	7.6302131516849	6.32028752542613	8.45004652328848	6.61512793268085	6.66530735831175	6.20408786242964	6.96450410468834	6.45206367446551	5.84120078291801	7.10088800230698	3.47512994776806	6.82120453565536	5.91730678363921	8.36984484801837	7.87338048967841	7.5689892416809	5.28400675222335	7.81776070022129	7.20423227877492	6.44279726036525	6.06811456388147	5.8989959068453	5.03392853248741	7.2034432586189	5.40763469343493	7.37735524807808	6.82928357897665	7.08694017330512	5.65645923785187	4.67438832057491
DENND1B	9.44289455499907	9.02176288294643	8.83303941996712	9.24618597027222	8.97627023275992	9.42120441523915	9.74917726108173	8.34894634427743	9.44122154336262	7.92850236282469	9.61815273254398	9.53462331792644	9.05331910531989	9.32523559358838	9.2379527157082	9.56785340624799	9.3229974585375	9.25119915614035	9.8468956763203	8.93666888089068	9.92705240389387	9.84324527711111	9.72293435009442	8.75971390769994	9.23340681793709	9.54589120358563	8.97984044437992	8.93150274491814	8.87662851676953	9.98270834388781	9.3463607290999	9.44888826242122	8.89399182449144	9.40961898356209	9.43045110585554	9.22505395464592	8.95341970344681	8.13935308129697
ZNF619	7.56716654467536	6.79757743681544	7.24050663388357	7.42231764691224	7.27111412594609	7.12387943786871	7.76387534413336	7.60407444248728	7.61183068477075	7.45371788097329	7.53576728701961	7.47769472753354	6.63791011988027	7.38963421141202	7.83369429392285	7.67575887427534	6.8754735863578	6.91394054675428	8.1580025544055	7.11015526779651	7.65884254485909	7.73691043025059	7.64939236179635	7.54315265670167	7.17672622147334	7.41239849762853	7.42343804978324	7.30616004239437	7.94630773530945	7.25335981798487	7.37553254535009	8.13739837761399	7.07477365702543	7.64763702765238	7.14735667265076	7.65925514719785	7.46576966843063	7.55939436240704
ICK	7.93537655180286	8.58048072772915	8.12134944020727	8.89230735729063	7.75578432132607	8.60519576781831	8.70833151524874	8.57990016147025	8.30347803565852	9.09034196220743	8.57217856356857	8.65959202397075	9.82813748815025	8.18390965565657	8.33248022200245	7.62398658992891	9.61504337873469	8.37194638264278	9.1344077991866	9.31248412654585	7.21497147931628	8.76214725745719	8.35666187486942	8.31503461914406	9.45577781480184	9.2859504933947	7.49293159534464	8.10518572170582	7.54567617483275	7.79788649713849	8.36874695431687	8.43194429520287	8.43725557353197	8.64865139263769	7.51847087818698	8.20420662454898	7.36948784374038	7.91216602345786
FAM71D	4.79338775886485	4.78688994407201	6.38279634799719	5.27477618120275	5.29516477331822	5.19596841320945	6.08135740302636	5.98344528345726	5.51609768812782	5.08035437040834	5.95733106362425	5.17923052722703	6.40165766585338	5.48801582597781	6.8750819211899	4.933434195653	6.27330407522995	5.24341654599358	6.38976595988714	5.66147347787847	5.14994274041775	6.22212798573424	6.47399080021928	6.26652207565996	5.04878323628604	5.7741424076006	6.53270792135356	5.05300079684347	6.50860978219818	5.44582386150246	4.76586411846332	6.23875970493859	5.98288057391592	5.80446711289039	5.90291336892465	5.63056558464858	6.08804249644546	5.10728336547006
BCL2L14	5.42991583325183	4.8205206263245	4.80190231062868	5.0424579362117	5.1630669794041	4.77720691254077	5.02848748338665	3.50530347731597	4.71928535983932	4.60182321956359	4.7386323319743	5.60255320663825	6.22350124535293	3.83026175654774	5.44245622013929	4.33061406434502	5.21533049113988	4.64026512078517	5.62953824264885	5.31081608047624	4.44631752496786	4.13990362147799	5.30487369330636	4.82817610781828	5.18874405738272	5.22483572167989	4.63703569999363	4.71777941439392	4.47854536707185	5.40792080652983	5.54206580152925	2.96289163570366	4.30736255576018	4.38052473398729	4.79746500759262	4.217597353055	4.785875313585	5.05830467094093
HS6ST3	5.13176725231483	5.19412441243519	5.84797681567967	5.74236692641688	4.4469245735806	5.29403742470207	5.16535099027885	6.18129050236648	5.52756320604586	6.84525820853498	4.28278778048675	4.2012337786126	4.56531097057179	5.03575652980598	4.27454733762421	5.01563891960379	4.4136835556507	3.72164010855464	5.26724072356009	5.41196958660766	4.9027340276143	4.83474146391566	4.99270950347981	4.21332729917708	4.41876656074225	3.4217896722532	4.87257959609467	4.17193993181353	4.93442697593802	4.50877040639864	3.67015076092582	4.41947706592348	5.72872538640967	4.82486008100018	3.99799094152376	3.748747758029	4.32448866056355	5.36455077127038
SLC26A1	5.13083592691248	4.76049806744564	5.54485681606451	5.02848748338665	5.31559862121191	4.09714173336916	4.80904076534729	5.20765956757667	5.21703609357341	5.53909808509617	5.48131069014542	5.56468524391317	6.0013769540532	5.2385573792715	5.90518076188908	5.45723614316991	5.62582449661601	4.87887617808097	5.5957202040896	5.38188106835501	5.45254091075055	5.37303931931351	5.26798873447279	4.81687340348585	5.40397723594675	4.73312287507865	4.69606514584941	5.82098650275168	5.17481085479109	4.57443210051995	5.44507339746473	5.35883644120165	4.97837320041382	5.37815822481993	5.63083587237208	5.40647305620274	5.43828327319361	5.18546298216197
CLDN15	7.07660435618216	7.57779059304912	7.28091192208694	7.55910965115111	7.98066594874111	7.84090872130382	7.45966585960671	7.29263159380663	7.76221989200156	7.61370012363274	7.89218234256352	7.7387293284966	8.29901346761002	8.11830745145836	8.49215918374583	6.73129263433864	8.65580176822208	8.10365976054014	7.89757298032406	8.58278660897832	8.39070152869908	7.58738971167605	7.41084753277607	8.08273549196818	8.24544594836772	7.77196680524369	7.50433634467598	7.2856386322499	7.77230409338689	8.51697545859001	8.00866027923361	7.28678526775324	7.95772566391251	7.84754976383853	7.24932020613342	7.95702843449098	8.11010973960492	8.60337897328363
RAB42	8.37724575228538	7.11291044600297	7.30730042345341	7.15453972500671	7.5877650257912	7.98859193947271	7.81112037307384	7.92811886452358	7.10928486396252	7.04330442327192	6.14193488789651	7.37595915065409	7.27291518804029	7.21886272256445	7.33806799214579	7.40661107581431	7.60530343860169	7.76870325746214	7.30882302466761	7.26878759004034	6.46627818776212	7.20540100182449	7.80858604286124	6.87781976657137	8.04589718021302	7.08308503157644	6.97180768058228	7.7455253427196	7.73976455013311	7.17007957166704	7.99231667026974	7.34626565643111	8.1572400686734	7.27632864780996	7.55647071916214	7.12426081557932	7.0789754737966	6.94752789915313
PTCHD1	6.81115136574523	7.942758750927	7.77512500592516	7.89021119568464	6.54966693393139	7.30535254778268	7.69555481760239	10.8565067767316	4.77810944740124	8.91039311540442	2.46891831762496	7.20090217467264	5.638507079092	5.92482833939823	3.70646161864735	6.00881545717378	5.29610791825985	4.79888823935547	5.2388875918109	5.94294771961886	5.53209964706882	4.88149966587553	4.28957302114166	4.38310814773499	4.73490474963834	6.43058004626259	4.22223267115144	5.19292752811137	4.88798650809064	4.12322133924933	5.12278102477083	3.18690109591451	4.07479594691176	1.6695555433049	3.63953969710697	4.73748224342478	4.954500945379	6.05721203716659
M1AP	2.6404113529053	2.98816247887568	3.6368986683361	2.61048109931009	3.72360580763011	3.91726811168363	3.65304107619032	4.11689222261071	2.68778837845877	2.4986023422429	2.61780956466358	3.96183739286776	3.61629041072502	2.90235636649316	3.57386160310892	3.76113055796402	3.89834125132353	3.39314763964951	4.556845781265	2.65015567031571	4.39472670426959	4.27454733762421	2.64481550065747	3.92432395637036	3.9108410774197	5.00591693887525	2.56919617358198	3.09328586008094	3.00805308331431	2.35128555372224	4.36320716083928	2.03853028092992	3.72562524111116	4.25187521367523	1.90154476845422	3.70801324395899	3.76057321467715	4.96213475801695
ZSCAN4	4.42179086043283	2.26411971703857	4.03534188461677	4.20300131709098	4.38954449653156	4.0804329574666	3.2093969877997	4.19536309184583	4.0234695537637	4.19889087214439	4.12440607581393	4.85910025130458	2.9596352499306	4.81898010329756	4.44794072069897	5.41028996187962	4.42553103995291	2.18561453048174	6.48424962798346	5.10977663112819	2.79062128981887	3.6876676167258	4.77447275254295	2.98551280957157	5.35006123769108	3.52159603022635	4.27766553965767	4.60142768490555	5.92087030603804	3.89423978078865	3.20270682658835	3.77678727366721	2.38098034203849	5.21208114682157	4.14577113501343	5.21649068289152	4.42062250228547	2.66080002517129
VWA5B1	5.026037364987	5.19511616637272	4.80850915404119	4.8711740119472	4.35672974674417	4.44631752496786	3.96823578321797	2.94119468682988	3.59066179570319	4.91705652607488	5.00671701387928	3.44381377483068	2.90882882049806	3.01244634581928	3.65036335700222	3.76057321467715	2.91770045817721	4.98833412413806	4.1555986808486	5.55821424003981	3.35314774605163	3.35095823433666	5.09992866521528	4.01339784157857	4.43050021153569	4.01215997099326	4.03534188461677	2.89641545701992	4.19238525310189	2.29844767734829	3.75578432308728	5.11920270330527	5.11338031485953	4.54599980016547	3.69206040768986	3.27579230764128	3.94200373234141	4.28026135119041
LINC00311	5.52089672227703	4.29763151287152	3.75495032810997	2.80592248044377	5.66826591443053	2.46770092373442	2.79713618600348	5.42312636740339	3.1496689550521	3.86789702984408	5.73466011596367	5.05365800908242	3.28617189378232	4.65126038870198	4.56921947249281	1.54861588529904	3.74187030566548	4.72679051575062	4.91206212935625	5.42064488160324	4.47259237346389	5.06901340059618	4.94419056622232	4.69057086761693	5.36350913076455	4.95117738479573	5.80116387916717	3.76404121515454	4.28880421589951	5.52756320604586	4.03604503944671	3.89834125132353	5.35752197432157	3.95823029355348	5.93010622839733	4.49556266501244	4.67101723444418	4.76534812832247
HTR6	3.93549865144259	5.20616279798542	5.29724605681317	5.15527178424706	4.29825317271596	3.41314379950926	3.9495940286173	4.03534188461677	4.13590531894362	3.4502651199521	5.74982324425803	4.48050844199432	6.06540701444032	3.98905320979298	4.08314457730858	5.32860394398679	4.76905127835019	4.85910025130458	3.92188521771023	6.26621449031791	3.28557238687159	4.80612080800537	3.83907878933032	5.2902261925243	3.94109976101939	4.49218767931972	4.57749832918447	5.34269622769551	6.0902646915337	3.01518665626742	4.68396692928319	3.23260016653448	4.7319948360475	4.30377699888509	4.78847362135021	4.98794708236838	3.09913066892682	5.38950133593143
MAGEB6	3.65591561700366	1.84313624837348	2.93234769288895	1.45879563664348	1.64859873764807	3.17260371953126	4.36002325934695	4.8351946139184	4.67214659912959	2.71094602806031	4.88230015759217	4.78637615927757	0.56579033293206	4.22712871077327	2.60003492717291	4.39879043410362	4.08575651986642	5.03003075356395	4.66098774290469	3.38175730512943	4.9907145297155	0.728753496582682	1.3505836765707	3.96183739286776	1.25217722226093	2.03853028092992	5.08849087018353	4.65781939475806	5.51609768812782	4.73705539453391	4.98153385714695	1.07119387023422	1.21836224116691	3.33712803885244	4.81071896045769	1.37025032540158	1.80714886302632	3.04236044381605
RUSC1-AS1	9.27945327487088	8.99278880003322	9.1908023243272	8.99647530527401	9.23029924154772	9.1364915968606	9.2508343684225	8.81819774730918	9.37879517517757	8.93150274491814	10.2287648176406	9.53214462635094	10.0644633603985	10.7195194177744	9.78390787709169	10.0832826655356	9.58045357352892	9.54826608932367	9.25015683895368	9.74785012967425	8.91755383927822	9.5342155480783	9.3121668305068	9.90920627973991	10.1145363553978	9.50470796783472	9.19021377506682	9.37600005500753	9.48622652128505	9.64340735611839	9.42204026643776	9.15072661394285	10.1253292838231	9.68858702071018	9.04136410387856	9.67535044700704	9.73699696609876	9.31776552988081
CACNG6	8.18430168182678	7.34500510894736	7.75578432132607	7.73341092046881	7.09498728379191	7.39428650799378	7.48085189111547	7.03978068667822	7.99840765420011	7.32863493506611	7.31619463949789	7.65925514719785	7.47848354850558	7.18189891852763	7.6818869498462	7.82258412916827	7.27946107527483	7.72747559325056	7.31681144216444	7.81625038327728	7.12348043288064	7.92894427766009	7.59370442357516	7.3030964770329	7.38729964865332	7.09179323973964	7.17353893842687	7.57547041075417	7.94168839445903	7.24084537379045	7.42303282206849	7.67903857923516	7.10582280115095	7.73833403078205	7.11114345366255	7.99427727745562	7.36992284374847	7.08984374239412
LMNTD1	6.40469334575014	6.51646119619188	6.57184429012777	6.59056515688705	5.8994075784519	6.0735173146074	6.02906006557145	6.00881545717378	6.40136880329625	6.52791971253659	6.07828039427423	5.93509654586269	4.83841181040915	6.33587981576595	5.87626624247889	5.93338402541708	6.20518824999544	6.45406108221081	6.63544040985244	5.914022786945	2.88479449969494	6.44030729397576	6.88316239859536	6.30205893617794	6.08106074328617	5.59968322521432	5.61227369799505	6.43149630859559	5.98195718809311	5.42837752930609	5.45776112596819	6.30808909210897	6.26440776140819	6.35072415334759	5.58867668030943	6.54808884457654	6.24770589532925	5.70214024106392
CIRBP-AS1	6.11729131075909	4.76905127835019	6.31504795287301	5.65711428612931	4.01053871689488	6.01093188564634	5.86330213602426	5.43718127740824	5.58701988629309	6.14499982982697	6.35395499102765	5.62760612723527	5.3453306853288	5.90553741713127	5.85312707121167	6.24742313682209	5.97375574085201	6.21019363125177	4.12518149330331	5.88364698617317	4.77584664597938	4.30954772398764	6.02555659611402	5.30050970951386	5.34455832156396	5.83769631728108	5.3486521650009	6.23751681504253	6.71523082465545	4.69773785657335	5.17112425760649	6.4916008170896	5.65822562962506	6.09509089327667	5.1235887452611	6.11516766838254	4.63840990315911	5.05912435743725
AXDND1	4.40367913924408	3.25090599428861	4.93676728928662	5.27432178117466	4.55523345369068	3.84512698749724	5.04834521641241	4.48887998993884	5.06597005073597	3.14307825387049	5.90623864239656	4.55226851493598	5.97442131754191	4.9556585252084	5.36003063893426	4.97651611270725	3.46575952775924	5.42799375334573	5.20541728584018	5.16168994596996	4.9846309352225	3.16551613694351	3.91726811168363	5.54697777710214	5.0323597505971	6.17051789797456	5.45603671767627	2.98620402106972	4.70905690300807	3.976075485952	3.6146247547901	6.15935453058949	5.37224718178085	4.18977799042979	4.83267229443993	4.67841982441867	4.8286395400037	5.48801582597781
ASMTL-AS1	6.15554355316451	5.91874204745213	5.73334969730506	5.32132370286272	5.80512017835997	5.759790230604	5.59339380579144	5.55566687681438	5.38900351573103	6.2523608035581	6.11015473590809	6.46137812144333	6.23467591527142	5.65457354714966	6.29711535443038	5.72281785298877	6.46405629282523	6.3484553540923	7.36463862013653	4.954500945379	5.78722989432208	5.43425434768588	5.90448132404615	6.01054044281693	5.06991454264722	4.59563826905099	5.33468564404893	6.15935453058949	6.14540842745049	5.16648673898724	6.15461077410253	5.69323100470427	5.81434656487526	6.53824054105421	6.19169334636706	6.06977602752148	6.0113529049049	6.15248716358185
CD200R1	6.15248716358185	6.62812535253291	6.30330063998209	6.65232576070673	6.54769766615168	6.55118194371633	7.07818472574161	6.18602949817125	6.26058257307582	4.25821111680851	5.24549224804856	5.8662753181194	5.52402992240568	4.65188180448099	6.03759595304799	5.99062036154411	7.05519733526497	5.9666922910593	6.77479394656451	5.75940531899064	5.51230757558739	7.32609273257133	7.18732177476172	5.66000530078135	5.70925187711021	5.68961722138463	6.10036955709177	6.35598070631778	5.7000461267058	5.22930349194185	5.96157924979118	6.10715626358266	5.7741424076006	5.93812495183803	6.65711260494162	6.08273590017881	5.24473177747791	5.35199416864499
LINC00334	4.16842714020711	3.89478635108098	4.69606514584941	4.50306995471767	3.67406950784335	3.09328586008094	5.16254736104738	4.4071382133315	4.65530030187792	5.29176945251062	5.58374043357206	4.39472670426959	4.93390382053311	4.36580707412687	4.10365998743289	5.54944929115835	5.0160002792344	4.6879869176588	4.60597770024031	4.37863157393928	5.05402595840996	4.44794072069897	5.82676915367928	4.98794708236838	4.87783744228521	4.48887998993884	5.56539632320963	4.57613825808477	5.68366118937881	4.80904076534729	5.16428353510099	4.36960991638386	4.51852091812339	4.05138298594427	5.11920270330527	3.55731670869311	4.68396692928319	4.63443665014142
ATOH7	5.72747036894861	5.86514061026874	4.36122281967052	5.05601192513392	5.30288799051897	5.18874405738272	5.11095896473888	5.9559929614001	4.70029009096923	4.515417398718	5.19596841320945	2.99918208977578	6.10519751392354	5.84399017986272	5.53294568717119	4.51496288828184	4.75415967935725	3.06772076396754	5.29516477331822	3.69344301569195	5.33186012232962	4.69446966847825	5.44179592212114	5.64238172716392	4.28206256521881	5.04834521641241	4.92581163478465	5.21914535931538	6.66176143984666	5.90654951262206	3.93995227268088	5.84623437671145	5.75095224492627	5.84970839001675	5.23212949963394	5.88118770113946	5.68145626162434	6.21476051623074
SEC16B	5.81807344470215	6.0927738018149	6.1775567756292	6.19707463878378	6.7193059928029	6.47439697564953	6.16569457833071	6.85104836430056	6.29058817900929	6.56153833761159	6.25454167444991	7.04399107736593	5.78867257594907	6.09997033907604	6.77892260682387	6.2998243008324	6.02985147230175	6.46599147820937	7.94666966518099	6.06633164704821	6.14783917711922	6.28982080244615	6.89349972553168	6.58573805217789	6.16418445845267	5.53488634218952	6.67695054072032	6.84866774818484	5.80379355414411	6.55383114771801	8.05833107722323	6.15312504519589	6.1960225385577	6.15935453058949	6.54808884457654	6.42045337064758	6.52404080234037	5.81342247885822
AMER1	6.12741890322018	3.7270002746863	3.96183739286776	5.148093809481	4.53229058984104	6.7044936687378	6.60756783207806	6.39251144995139	5.92904735843997	6.57215243462855	6.87886787654002	4.40065626491269	3.35941247162008	6.21692356768962	6.41551160503716	5.95096170441455	5.23384913542879	5.45531541441815	7.35257273791166	5.80072168229724	6.35598070631778	6.13236607448878	4.52374042631231	6.70160724156456	6.26257952465634	6.34360957497753	6.3407821316296	5.56429640761704	4.62284723676818	4.67101723444418	6.31659350563988	5.76447838834024	5.27477618120275	5.43944163989791	4.33311504143144	3.87759005515776	6.12812817009828	5.55164134771993
NKX6-3	6.24742313682209	6.48727740927826	6.55187120293361	5.52482149535655	4.96999204813826	5.36801106548829	4.36801723919586	6.61600153693985	5.37261666331108	6.34300255229228	5.65892674699368	4.41182468370873	5.84037163722545	5.33635553142003	5.78628567320591	6.18226550096839	5.42880025607822	5.90220337472701	6.89552740165434	6.73357379684561	6.45729021697255	5.24015849196585	5.37006997370235	6.95374368846434	5.51064600506595	5.96705726470744	6.17969498277598	5.5927920060652	5.82019606402724	6.20969364661199	4.80448932224872	5.25253217984812	6.10684201504427	3.91279260405773	5.21030034510214	6.11589725292659	6.47897750520616	5.55989390145283
TBATA	5.07363402985877	3.52688053607569	4.07177343721575	6.1775567756292	6.3380471186862	5.24341654599358	3.47701064205898	6.09977351275981	6.05385096980982	3.97337694536387	3.30568701876776	3.12514718363874	3.23077263906997	5.65572923246722	4.34899822757354	5.10319849559631	5.52402992240568	7.02313309701924	6.12003114917356	3.40485807532828	5.44842382381149	5.29894570970516	5.5564607906635	5.83198380959441	6.29683818867505	5.6461488697698	5.07298905014038	4.05290752923643	6.01575291873471	5.85419029548041	6.24405706661695	5.98955249480841	3.92569280681813	5.3469749318763	4.49062345705021	4.93772019641385	3.33495740142586	6.86905292437695
EXOC3L2	8.72977346465659	8.1786449928907	7.47134000913469	7.95402480352126	8.00613248740674	8.15511313884162	8.45445561431679	7.52971602177012	8.54617508955256	7.56539993614929	8.70833151524874	9.19460275686202	8.95020069056791	9.50636504075279	9.35742210846658	8.62828951780791	8.38164155812305	8.72977346465659	8.78404478602492	8.46390118343213	8.55442182346715	8.50020045077648	8.83406312869183	9.04067894343848	8.62034327902965	8.45939752137856	8.71838535737423	8.89874069246709	8.68502870623253	9.20496192211152	8.44934869093553	9.024807468588	8.38008260348219	9.03213896922216	8.91439029050281	8.98130228044435	8.40488250181025	8.33248022200245
CABP4	6.29058817900929	6.06304496220013	5.98848449070326	5.87698658049901	6.09977351275981	5.86904263079348	5.97661691048922	6.31504795287301	6.1465367473619	6.46912933589377	6.47439697564953	6.20264567153276	6.22596646914418	5.24549224804856	6.34222782618704	5.24046626475229	6.87827526643309	5.67995805224454	6.57567249428435	5.48316493652789	6.25996118936762	5.90291336892465	5.68569956209552	5.78896114342478	6.32523018888721	5.61360050738446	3.64758192689656	6.76901366379087	5.48102556544279	6.37094810453922	6.9820619054895	5.74877871060569	5.56301148941655	5.86058810310648	6.01745223617499	6.49896637541042	6.59017300760885	5.64197023407843
TNFRSF13C	7.01297334542525	6.24544257492176	5.95662192477006	6.41650755646586	5.37622453975164	4.99773462291354	6.63730486021917	5.96949393438917	5.86904263079348	6.12990723819876	5.61360050738446	6.84496423486119	5.88697061280791	6.23052483645556	7.23518850162934	4.25968921071679	6.28916785459265	6.19845280742547	5.95361743080656	7.40230073249168	3.8953812866737	3.34521466700146	3.94673053440011	5.31003602088131	4.92675101080128	6.28463840582732	5.91576151819978	6.71629518461751	6.30469643582894	6.772326581757	4.92538055174444	5.12327411314166	6.01776819787838	4.87168629456439	6.03827230235784	6.12705785258854	4.53120905860949	6.62748422958083
CAMK2N2	7.24791011788396	6.23117437368371	6.25661055978821	6.4169096996662	6.59269194734224	6.14684802151486	7.16424625188109	6.80792105416989	5.95791407317004	6.9504339295094	7.09864631401397	8.67691437011482	8.00240616571402	7.07818472574161	7.03215679342681	6.92534758899582	7.09864631401397	6.4591015999261	6.8938653253662	6.84413346394426	7.28722082682511	6.12103446402536	6.79845940364349	6.96990130818738	7.01297334542525	6.98127826768614	6.42106922253916	7.89189450026694	7.67642175317486	7.49255929322511	7.37774063130164	6.67321377067587	7.7665946344351	7.57511076948525	6.1688676001512	7.36463862013653	7.34780870440886	7.42557289459082
ANKRD30BP2	5.44350321080578	4.70223256500734	5.5088852407299	5.44732574742698	4.34847621616873	4.58316820883198	5.27477618120275	4.43050021153569	5.65572923246722	6.01607079285641	6.08495538486103	5.91109392169742	5.19792657454943	5.56827486187035	5.61154939047293	6.07704691905858	2.17955929263764	5.59013482984908	6.3628337858891	6.18853028792353	5.0446433706688	5.96734482229863	5.02950990030808	6.53205908381085	6.22054215690104	5.03180870928548	5.59741196633421	4.00781854584975	6.59707667695257	5.78214502989163	5.50412198286271	3.926366814419	4.61701127502863	3.89048872787734	5.50127004422156	5.12790733670193	4.86229849024567	5.05601192513392
KCNG3	4.27951939398992	5.51969995544519	4.70029009096923	2.90235636649316	4.20936760843098	4.35030305972332	4.39137898637835	3.38115234660101	5.65419523768418	3.38709929655028	4.99672592101786	5.58203226948786	5.56179209828883	7.51606659415468	5.1385231141902	5.05435095440374	4.65371029716044	4.99270950347981	3.72237407030379	6.63544040985244	5.05521134822739	5.3018428261437	4.78741089988161	5.77660501594748	5.6574140523936	6.25045360122889	4.68999194845287	4.0234695537637	5.0716066727033	6.40271892730354	4.64486767537557	4.25122759541765	5.15608492377366	2.39029561361274	3.43443233283821	3.86935328816441	5.24257621383669	6.43094721561152
LINC01312	6.43649267612833	5.91674089303519	5.86128497052566	5.47837425166544	4.09223183698391	5.30145630161405	5.75870862124655	5.78391164057922	5.98088360614685	5.43902891414155	5.58797128239141	6.16994525785255	4.89877922373864	5.46473258960862	5.88430897883045	6.0852366093664	4.96685809724443	5.48210417751464	6.40609067101498	5.63501512307862	5.15121269865975	6.24864933487308	6.3256757593156	4.92628270834832	4.48778904541657	5.87519058687026	5.36455077127038	5.409202383789	5.75870862124655	5.94854635181206	4.61136792213731	5.46473258960862	5.14456449063713	6.12385188671149	6.08495538486103	5.5668126929497	5.75776819511598	5.06597005073597
FOXP2	7.55242459281112	7.90959926758111	9.28398736324718	8.14695609494336	8.72135661940983	8.05246081530321	8.14145062390333	10.4354199265212	7.41165229253001	10.2734382902618	7.7950145004223	7.88062467297754	8.8071142666994	7.80858604286124	7.42479059347114	6.61440697081239	8.85479872983246	7.13023937549325	6.32268143426742	7.90959926758111	6.36987924838684	7.49293159534464	7.20497742085017	7.61183068477075	8.82103940003037	7.59956735302646	7.3864669410664	7.02576759831735	5.63710662663961	7.59160751021489	5.54587242475556	8.06748993162739	6.82206484411792	7.44360123335699	5.99387041719586	7.44644639138546	8.3272874508864	6.56958939302056
B4GALNT2	5.4346822036182	3.50612477249688	2.41920031262579	5.02312701274153	5.24341654599358	3.63356972531124	3.61252281355259	5.42595641892602	5.79349619718031	5.7879138392491	6.34711073441353	7.09979839260608	5.18624899768374	5.55494076785927	4.77675100773291	4.82133353471233	5.19032294131781	3.42245587553273	3.93627003666437	5.46939156768928	6.21917730407158	5.59013482984908	5.9553754763228	5.08383709775768	5.79649140627146	5.46895996051604	6.73067635634143	5.96234966744369	5.72320744848904	6.63907451566443	5.78649680236661	6.05110632760559	5.55348864442674	6.11474925883164	6.10715626358266	4.32853467915215	6.26291349574229	6.12887798666304
FMR1NB	5.12721065445719	4.98880590412117	4.72086585765162	5.41663537846591	4.98963049519915	2.87214767993635	3.91399170820701	2.88951009434826	2.48947110814895	4.37765387905467	5.28280727066819	4.23758401523627	4.64436910915865	5.18210628653245	3.84215529573483	2.62659433066454	4.01136095440742	5.00024892773905	5.31479034618114	4.53413354676214	5.34929638079568	5.16029448501071	4.6149261072273	4.66902831212851	5.13938371127267	3.72237407030379	4.48996207598599	5.701103595524	4.64624903315604	4.48158218664476	4.62207684258082	5.31987373473939	4.39385424265085	5.4667760410887	4.66010036533	5.14679348339662	4.98659453045953	5.14200659997816
GCSAML	5.64653050696477	5.49003910014378	4.87530668617441	5.6745469584205	6.54433061762551	5.23212949963394	5.30627330588166	6.15699634406673	5.17395065334712	4.95917410804031	4.51000786720554	3.91399170820701	2.7533847359855	3.69913544445039	2.63683749195987	3.30846406345439	5.82956624448685	4.94544826444044	5.09950132488657	4.03341827988125	5.39519021869709	5.38869308357093	4.48158218664476	2.4866250686605	5.49038389669401	2.55204521633347	4.80904076534729	3.67904639094437	5.46723295269495	4.97453841075116	3.35681065665188	4.23475889973051	5.56154786626804	4.98738400755897	5.68501820713854	5.13176725231483	5.14200659997816	5.05482855362175
SIGLEC11	4.71004465672994	3.27579230764128	4.30891765048114	4.78415580552807	6.01336594297537	3.85375982954622	5.14840680328474	5.94069817349658	5.24395152175683	6.38354904527336	5.22483572167989	5.5051726072477	3.04893197831203	5.8662753181194	3.07919689645072	5.34577943545187	4.84269908268934	4.07361653380354	5.17560064090745	3.4586349828823	2.29723064507432	5.29299950491383	6.3474046489745	5.43860781739629	3.1675703777195	3.54601849709673	5.28799154356194	3.92722271530049	4.52205256404861	4.39385424265085	4.58419180302213	2.79301254160386	3.51403724167712	5.50587140505608	5.58797128239141	4.25263735872251	3.16306040075455	4.82734741810276
IL23R	3.32279088953498	4.28571728860827	4.04289844575831	4.06169511608371	4.52205256404861	3.89894281846686	3.51864172656432	4.28206256521881	4.10231589179662	4.07361653380354	4.96079275631582	2.89641545701992	3.92265345410108	4.60546905470321	5.19032294131781	3.45751259603872	5.37006997370235	4.14729008730576	3.24134661584295	3.91726811168363	2.98415932205594	3.9884178451554	3.86996911766351	3.14822756921294	1.90467448234219	3.78991364856474	4.31646115728602	1.75812431202091	4.19889087214439	2.83242097341422	4.99153297385413	3.76173560595666	4.18418292673901	3.57553402175931	2.58106272871487	4.29423988520257	2.16820738135944	2.93502679147199
MAGEB18	0.774091124770451	1.31970753519194	2.30279779861361	0.749147380376893	3.56282267253565	2.14511778478573	2.96912127477405	1.42722440806452	0.830827585730349	1.31970753519194	2.02733876474101	0.669406479300693	0.830827585730349	4.75987445484043	0.56579033293206	1.64859873764807	0.637204010336447	1.69022277239038	4.83012829268043	1.91450572358867	0.792751813182134	0.704238865656719	1.76555989252774	1.57045633616646	1.41957336729906	4.25616019539356	0.392788230239125	1.75970981432732	3.67971790591286	4.49114523917946	4.13590531894362	1.63212110202119	4.26168984566505	4.81206998728842	2.02733876474101	0.392788230239125	1.12592169062637	1.52402024710205
CD276	7.02352924790314	6.87011259777538	7.07856798492605	7.14377849365106	7.61183068477075	6.98083748405732	7.01433524059012	7.72935139772719	6.68004871758813	7.69836798003492	7.52656489507244	7.51313292908065	8.25482644508557	7.90699184767201	6.65852542658921	8.68327729101272	7.61073486236606	7.49493716941276	7.77477226133128	7.87692749041134	9.28432785127707	6.81020705893291	5.84525191973237	8.00019367451154	7.80888381040488	8.24698642432623	8.23717216600212	8.1786449928907	8.61962737061179	8.55967554121402	8.72766214570766	7.10502517456737	8.37940270326939	7.60483650233627	8.21431068876168	7.95867905913337	8.24312009580865	8.90491390377385
IFNL2	6.46779086865521	6.21738696877983	6.06666763434978	5.66551698367037	5.87763078784602	5.97661691048922	6.48341922538941	5.26663057384006	6.25384972329302	6.28723483240313	6.53948854602737	5.74569480831813	5.60877747164299	5.90144241938325	5.57100571124112	6.33560139296635	6.60384684780861	2.60244435318395	5.8289086356188	6.5119263998447	5.6175063476559	5.14155788060036	5.76886413718716	5.81525689147728	7.32609273257133	5.72911127480945	5.8740640871344	6.89552740165434	5.75636489639693	5.93812495183803	6.15011407323888	6.05690773417238	5.34231101381495	6.15275602315069	6.58276647017762	6.45689992754734	5.1203579142989	6.31576947593655
IFNL1	5.66935660465755	5.9850382120969	2.65849578267701	3.57611806571939	5.40792080652983	3.74581775841614	5.8289086356188	3.50756489174636	5.07247173680847	6.21773368288483	5.73557086710538	6.42106922253916	6.46327399402274	6.01709840078924	4.1758005687398	5.69518851187173	3.85507037204944	2.99179679285655	5.19744286974169	5.52436849706133	6.44070889594044	3.61252281355259	4.25895072003116	3.14902344700224	6.69166054357175	5.58414819067969	6.01093188564634	6.11056962908198	6.67362662601495	3.65591561700366	6.17720935424313	3.76337044633616	6.43649267612833	2.8642868986358	3.67714884460592	6.35251183733673	6.72535519984879	6.07044096688868
C4orf36	5.8370505352899	3.63427728128324	1.95422619571801	4.87584821565972	3.90460159553785	5.19878072490251	5.69284130245565	5.60658158534567	5.3913634781191	2.17835403173395	4.01793133546545	4.1653697883905	6.29793124750432	5.49184150408455	5.2157962144888	2.26215403059386	2.36724229815648	4.48207346997331	5.71719143607566	3.48328175328269	5.24178016660068	5.51472991621349	5.3927489989445	4.49913833667038	4.84481212750075	5.0160002792344	4.86079765494775	5.97661691048922	5.09008486426653	5.13504537436511	5.55243969110343	5.55989390145283	4.22563116413999	4.78311024528028	3.88213340484295	5.69251071244878	5.12886789814475	5.35347926762261
FIGNL1	9.19720105125226	8.86473935626367	9.13537088155752	9.16822356803035	9.22850867534794	8.9961315251786	9.28999630291733	7.55080369931447	9.40337593429376	7.73947000390598	9.73783668991391	9.79263803950907	10.1219983327218	9.77063673875331	9.8830652958692	10.5273707472086	9.94187245168589	9.25718315939781	9.46149907928246	10.4114866114018	9.2379527157082	9.3121668305068	9.36276713755131	9.57170001478493	9.84905423936683	10.1525024181052	10.1116878488568	9.80567432751549	10.5556946947218	10.0504187060691	9.9725536484684	9.83791961488505	10.2278959438169	9.77174828377365	9.52432803359297	9.88094889674361	10.4638425325075	10.4374683189606
RIMS1	4.94544826444044	3.71417753002313	5.47722431211769	4.62504621074584	5.61849827258628	5.11294890572808	5.05993018494168	8.29346412042467	3.96994338791954	5.6374122452127	2.48246240276135	3.40195487465576	3.92188521771023	3.49341577255354	4.10579612012052	4.80710888145966	4.9990183256519	3.9495940286173	2.43888467548036	4.13651829564879	4.61811832269082	4.17437452789566	3.65366818801676	4.48500778653684	3.69286293966097	3.15600112090964	4.26359199872656	3.90460159553785	4.33705277206199	5.026037364987	4.17932965696976	4.34792937669754	3.79374789710641	5.09413799357818	3.66671652983241	3.16630927501225	3.87278622004762	3.89693490320907
PITPNM2	6.81719429047184	6.93973061778843	7.02772998505444	6.81265624483063	6.60258487859098	6.4551415891431	6.72874974113221	7.26878759004034	6.36147907985485	7.31255489597898	6.98274865789082	6.23052483645556	7.11264047723903	7.1141561945677	6.85495509390469	6.5313874845472	6.39691497749306	6.54669152009076	7.02968848812914	6.85152281277097	7.10088800230698	7.38682607209816	6.8393244696683	6.5893526329107	6.6699043974547	6.82120453565536	7.03165723344032	7.50082449865927	7.66096016642593	7.17672622147334	6.68303805685314	6.97220854785885	7.31485063545872	7.01481835048078	7.27188067573448	6.96607674882518	6.34508836314731	6.84240316648917
PCDH10	4.69773785657335	4.74686074825159	4.69715067463687	4.83708987490453	5.39519021869709	4.9501664934152	3.79976690015941	5.48493212345841	4.26966771716786	5.71925156155953	4.67438832057491	3.68506538811404	3.10887094656763	3.71848898175816	4.40250157189392	3.55371890388408	3.53516074768245	3.89478635108098	3.58766075739115	4.23475889973051	3.46711496581288	3.69651664098782	3.43443233283821	3.72494212723281	4.17005974689525	3.35537046919748	3.88213340484295	4.09939319760321	5.21914535931538	5.79789717043167	2.5175879264459	6.46327399402274	4.46124641519042	4.49556266501244	2.33736857590872	6.23354994968151	4.56722757017972	2.99260606820462
TAB3	10.1934040603232	9.71579954682915	9.83830113750631	9.63732719453528	9.78684070659269	9.78719180513903	10.0738178573679	9.04067894343848	9.90793615727964	8.77498735364969	9.95070639430972	9.55191283728267	8.64251343900864	9.18091665711822	10.0699023411216	9.40009697597204	9.1978369598915	9.525203511901	10.2106159402126	8.82141435763594	9.28365960405402	10.3262621210403	10.2210698256359	10.0357732445714	8.50644236997676	9.95878339178332	9.05492838390369	9.32360560950197	9.63253928558703	9.29640252638188	9.69962354876464	9.38401378304994	9.62027804594061	9.86804232370677	9.79836258442431	9.83317252168	8.50737800243817	7.79823271164173
GRK7	3.09419714024999	2.50427213190309	2.49255019000912	4.40065626491269	2.28799725542261	5.46135753080718	3.12250956703931	4.75617480257818	2.77781825838809	3.04583686439796	4.56465777365021	4.97158858696175	4.15426386854316	5.18754774486284	4.81161651333549	1.51075999121022	1.96026464940998	4.21811236535624	4.39582219825565	4.13201819859174	4.68999194845287	5.25834847015079	5.16126913869074	1.73312199936607	4.53179474417495	4.18301383126732	1.78284097631393	2.34029592619635	1.37025032540158	5.27879265793796	1.60347767876303	4.48671859863225	5.1203579142989	5.37041760281985	1.96203610303714	1.15519994439037	2.14112201608358	4.79161320660208
MMEL1	9.06276350855433	9.12819854922127	9.27986026617181	8.52125190234219	8.42836727399619	8.41067845242575	9.02512635023752	6.93684141387418	9.62664026476349	7.21337266957766	9.31674183996314	8.01797123339597	7.36386853713621	7.43157940978173	9.22139129053647	6.9463072472242	8.04556326875135	8.22998704931344	7.33175655222948	7.67790982224421	6.74707810407087	9.51863773470568	9.43967552311778	8.95076221563192	7.69524483488554	7.0527196816992	7.96522482379382	8.27552757608212	7.62286133166497	7.81147062137434	7.71915284631381	8.13975425362553	7.4797530209697	8.62446532389244	7.78779684425183	7.89757298032406	7.04219232363766	7.35013014436012
PDE8A	8.75671291155156	8.90213447584195	9.23422514189478	9.05675215279851	8.7854154249595	8.89230735729063	8.65099863166938	9.54826608932367	8.63880171027337	9.46877646892315	8.62602896341617	8.75539612173048	9.01370408577156	9.0400525702078	8.95341970344681	8.90902111309506	8.6144016281306	8.62164105029379	9.69861497924204	8.77498735364969	9.51585895668035	8.58120345307775	8.80265803020514	9.1344077991866	8.39256268241507	9.13260700511226	8.68828407346371	8.54086806813528	9.50636504075279	9.64920511237032	9.49223910417948	8.47906468723583	8.93276801842095	9.16255134547145	8.86284654578996	8.78044676304298	9.0927509308204	8.71044702885799
NLRP6	6.38055744691322	3.14387028112718	3.14307825387049	5.31752881595467	1.94261503894242	1.74249404787715	1.93391967569662	3.32938294719919	3.69496008985837	2.12135398632755	5.23351258159552	3.72637287159382	3.58030111420983	3.16306040075455	5.41196958660766	3.64904457776642	3.35681065665188	2.95739973071026	3.25242699412067	4.23070658435241	5.61462194295937	6.23052483645556	6.14013138191952	5.70251276745554	3.39314763964951	2.22429548234382	5.19449047722455	4.60422495436928	4.25009164197199	3.49928049021387	4.54143537156199	3.58237256130647	4.52979160089526	2.90381430348494	5.99658808563759	2.89786225228289	3.56358123023763	3.6139275002731
AKNAD1	5.49843490210449	4.53676130110959	5.35841837120637	5.57421134309218	5.75362341214736	5.41341365840375	5.23618698225273	6.30237383233207	5.43267383655312	5.40022987132242	4.03731575495067	3.98784061844081	3.83088789580749	5.14108510060773	5.73873775402612	4.93207222477111	3.24613735451249	4.75178343616228	5.30403997308881	2.89187054747188	5.148093809481	5.79827736498016	5.60005264877568	4.42614843082641	4.6149261072273	4.41876656074225	5.60120804376403	5.16568415713617	5.81162223620824	3.95500559707871	5.80116387916717	3.69130907715953	3.91911085312343	4.61540567336862	3.4678540559198	5.06506817078077	4.42983386847213	3.74649520875229
ZCCHC5	7.67529485721734	6.69900079515907	6.89704751808772	7.05586155396627	6.95208751532423	6.53857797955746	6.76286906005161	7.18227689380771	7.03681483985356	7.90670854794112	7.43157940978173	7.03906695026406	6.84050889617616	7.1453616343152	7.10175254861096	6.94552531652031	6.82928357897665	7.11291044600297	7.33806799214579	6.5340137559919	7.26788555600315	7.2178546646886	7.89757298032406	7.75898910895489	7.17611305505522	7.04560323080603	6.59238324625998	7.11821352532357	7.275993128733	7.22381631157115	6.97930442104005	7.37518207297174	6.04063183848842	6.57415868349268	6.96450410468834	7.18580874004018	6.90653669576116	6.887057329928
ZIC5	5.90358265459939	5.26600772821228	2.91663462003095	3.81572465758375	4.05138298594427	4.25321428328736	5.24549224804856	5.33468564404893	3.22041251455574	2.72243636105392	3.15427885379833	4.62100233377897	6.40499498771139	3.92860515206962	6.76247116054778	2.9596352499306	1.65899333171777	5.24046626475229	3.02944630806927	2.72431744409245	6.13054244355477	5.75391689352972	5.79649140627146	5.05435095440374	6.03680081574086	2.64569697775722	4.73811281334697	5.56922073279329	6.02555659611402	6.59362408547377	2.43763475987113	5.25168410711223	6.21383113236083	5.43267383655312	2.99097846793636	3.44164620709295	6.2523608035581	5.68605692908231
ANGPT1	6.20789422270858	7.31537795369272	8.88193570309141	7.71915284631381	8.20861680338767	7.79569742859167	7.12693016629691	10.1582732991263	7.21266303249262	10.407048911887	5.80876726263997	6.81086653434416	5.79754668160843	6.34272099629568	6.31469577732565	6.45176224936328	7.20274196625819	7.44399605159991	5.25034286042547	6.61257999599941	6.64443272305189	5.69380269891217	5.34650740601218	5.93264424552485	6.91220014706367	7.03681483985356	6.58414757111142	6.38552402447946	5.99706095750627	8.28756818404786	6.43094721561152	6.22566435604603	5.79649140627146	7.14122778237113	6.4176889686812	5.97302900194916	6.2912312412224	7.08556068882889
TEDDM1	5.39809896460941	5.88266251391057	5.89363840993839	4.57119206103827	5.69647668502392	5.4498156845125	5.56503279413749	5.87698658049901	5.02312701274153	3.06601547678868	5.64764927065838	5.2451403059648	4.92675101080128	5.26974795335497	5.86397093358541	4.59991087118655	3.19482702075778	5.87043123128886	4.71602356374699	5.48801582597781	5.52089672227703	5.48762963185409	5.66870764536853	4.37379271776125	5.0243927252559	5.14510017850916	3.72438244359254	5.00671701387928	2.48447949832414	4.52541093295189	5.88963780411377	5.40829929327877	5.32243853265425	5.87486540051662	2.22008493913623	6.19136685428407	4.4424623253911	2.63571701980346
LOC149373	7.6395464812926	6.93555053687364	7.1104924505329	6.76062184721969	5.93047131162767	6.68118770233296	6.70917892743005	6.53750167654501	7.30535254778268	6.17530319146816	7.10012791383653	7.48662938060593	6.73025946784749	6.26257952465634	6.875846782927	7.08308503157644	6.3256757593156	7.13312438618143	7.44845099936528	6.90417696015728	6.78026831663804	7.65285742763887	6.84653734507881	6.97180768058228	6.66770950164556	5.82019606402724	6.19676109646652	7.56186379639279	7.48716085978786	6.56414118186308	7.01519678883309	7.56612548245437	6.92493883218904	6.93495237535462	7.05200638483709	6.61156018325739	6.49819260093421	6.39289846345809
GABRG1	3.70160665776664	3.69578189144796	1.99378799269417	3.74932615535066	2.33931773563581	3.72494212723281	3.35456925137851	4.49610229577175	4.62504621074584	3.92860515206962	2.27262963146164	1.98521873300998	4.25009164197199	5.57278212481344	4.60095329975394	3.91577200519514	3.88984211914524	3.38314658659009	4.55621001850863	4.78415580552807	4.00912837382477	4.76586411846332	4.322416575479	4.24720346953532	5.51371706462979	4.71874407015489	4.11554200796389	3.84782524324129	3.29363478996633	2.94983381678111	2.94390278950261	4.64026512078517	4.53229058984104	4.37444460289241	3.76741412121806	5.05300079684347	1.96954310555453	3.50077822082143
PANX2	6.03259943778906	6.20681732349244	4.52979160089526	5.58701988629309	5.4191433254189	5.81566352360291	6.02290943046177	5.64851241656572	5.10284682565042	5.39703085454745	6.97773929206035	5.32132370286272	7.38397677480606	6.83535325910701	6.13664460598462	6.57509017586821	5.13938371127267	6.03351284575956	6.15839175775718	7.00016427934525	6.22496527700193	7.43355381345155	6.40237687669383	5.99876116256449	7.12348043288064	7.00590928471768	5.83883966811453	6.32688684731415	4.89488786891532	5.7580199083014	5.92966848003589	5.35652941049246	5.04688640793754	6.00209595497181	6.09606692258936	6.28982080244615	6.57445647642104	6.47365464926723
ZNF114	2.39732106507335	5.53409337818969	4.28696241524304	4.80850915404119	5.81840645099514	5.45969306168802	4.67674950064527	4.95734976795628	5.25168410711223	5.50412198286271	7.02736864124151	7.18509346374009	8.44154843589629	6.07704691905858	5.44582386150246	8.30091117473567	7.09895652686815	6.4263933454191	5.53762592768167	6.86936148437838	7.62425822654553	4.63703569999363	5.97442131754191	7.65698495932359	7.49746436775858	7.14280715371452	8.68750371758647	7.25101049727041	7.94120902584485	8.1741473829597	7.85345247331199	7.81082834553366	5.25720577544567	7.83810167034654	8.08351154765395	7.09683738021319	9.19361982828908	8.31758461821805
CCDC27	4.79707389147473	3.311395510035	6.7882242600227	5.54485681606451	3.48427244884112	6.3894028479965	4.56223351182846	3.8975571233369	5.91500185892784	4.00466191927122	5.54980713149374	5.37815822481993	3.72906008645313	3.17054582008943	3.99943004617836	4.02024258735679	3.58353678978454	4.81413516129394	3.47188258520951	6.22054215690104	2.37507751383672	3.41476583662168	6.75007468396862	3.55871935451415	5.14314281259314	4.93390382053311	4.14063696521614	5.6597536380486	2.56705990289134	2.18481163244601	2.82112931721745	5.52207434679356	3.35263011332237	3.94445413050304	2.86903342654171	3.98391015939189	5.12548775521661	2.66504779726335
C15orf26	4.60779873729127	4.97551600141917	4.91307639518428	2.92547193753592	4.31023514679663	3.59455670049314	5.58307331369206	2.18209697014255	3.04650923562578	5.61462194295937	4.37942579127242	2.86101846994313	5.44507339746473	2.94615934781092	2.35236703678654	3.68908442432416	2.40827480505586	4.74531940681784	2.57231566383583	4.66523335773855	5.36722063624651	4.43939881325274	2.48947110814895	5.30521926174205	3.61116404128978	3.54982804182406	4.47854536707185	3.08304445887379	3.5986267955425	3.61116404128978	2.30559825799224	3.91978675230212	2.57924563336675	1.5611065211926	2.58385023676195	2.75949552261236	4.41652338460642	5.52436849706133
NEUROD2	5.73426690719301	5.3136551587672	6.06977602752148	5.29894570970516	5.88697061280791	5.60465667528339	5.01282561911887	5.88192598245902	4.36636802939624	5.95494712950841	5.94324286380274	7.00700734322295	6.02985147230175	5.13044564913228	6.27634344059745	6.18031697092747	6.74102074046326	5.82280140464166	6.15520865726624	6.31030040456475	5.52482149535655	6.2329257525447	5.60425648035084	4.71874407015489	6.61992920775001	6.34570798981669	5.27634062422278	6.12925952118182	6.83608597691842	5.88295604994643	6.44355133738179	4.85030066153814	7.26288029832618	5.08920609693791	5.34190598575428	6.29285350895956	6.05385096980982	5.34785795368545
C5orf17	6.6873984140534	2.82674368262837	5.31081608047624	5.53009942838609	3.96688308525747	8.2766549214113	5.84496015354155	5.37261666331108	3.57196928189365	4.74213136115316	5.44056478495675	5.35421673161345	5.78755850092394	3.72980641031188	6.45406108221081	4.34388772396938	5.65892674699368	6.01093188564634	4.5196168057035	4.65678973008606	4.12885606887964	5.225165967579	8.67978068226861	5.02392982257381	3.97337694536387	6.12067685280343	5.36839512710537	5.87626624247889	5.85107404005915	5.44138615943449	5.5386169527012	2.92204986466221	3.1910886579282	3.62355160216994	5.25938128159302	5.91784588272679	2.18097184144106	3.08737533049106
LINC00208	5.84873098842894	6.10746795217012	6.24505272592315	6.25112980688681	6.16710346881914	5.45327866637364	6.03351284575956	6.55049870863313	5.84662634749249	5.5386169527012	6.11373147932149	6.37322151495757	6.11408427678186	5.3613051579414	6.50657645660493	5.92755108455628	6.07937735743806	5.94508804976167	6.40136880329625	6.27365634833894	6.31059789470425	6.37481054331143	6.88350900255383	5.65572923246722	6.15082802280998	6.74515194779118	5.9957511965673	7.36314607728304	6.56355551977825	6.34007446110106	6.3049985159891	6.02761548212612	6.27957890675084	5.69284130245565	6.771966684637	6.88202702056613	6.42674229758415	6.03219139836403
DNAH6	5.33028908951822	3.21887811717347	4.77078818914182	4.58478565157487	4.21332729917708	3.92265345410108	5.25906814042012	4.97891888497255	5.09570959233139	4.45233049558165	4.21184031398051	4.97919759610706	5.54382091877202	5.29348113049684	5.28071897772052	5.55405038347334	4.78793978228436	5.10408257207803	5.04789485500928	5.08920609693791	5.54616213441409	5.10069522402674	5.49753582114073	5.0491767930718	4.17789492585136	5.33220050576239	4.24764724347131	4.90912444275369	5.28841587862566	5.04379181607335	5.24960015499964	5.19032294131781	4.37863157393928	4.87492638330862	5.7035590724115	4.75366611905014	4.47726047741316	4.16108332371818
LRRC15	5.02557498890566	5.28400675222335	6.1162215654876	5.46853889577364	6.40310648117131	6.12352447574509	5.73664992282898	5.80876726263997	6.2329257525447	6.28463840582732	5.86209048618506	5.29654975735393	5.0594618537946	6.50542558003663	7.12526451583196	6.8357118645382	6.21738696877983	5.41064716721014	6.12385188671149	5.69720357548645	8.34626336663086	4.63655487253608	5.98634750840304	6.74376531267772	7.55529840534007	6.06633164704821	7.58987123833655	7.55939436240704	6.39152070696492	6.6895400305599	7.13222460338575	7.44447170272083	6.09606692258936	6.67449590378927	6.82816567959444	7.40624065577079	7.48619236282578	7.35814561043722
TTC40	5.29688441730106	5.5696122071415	5.34085442277503	5.10853652613239	4.47791307595663	5.05521134822739	4.4285568220842	4.23475889973051	4.2071253408653	5.57035383466034	5.19032294131781	5.34577943545187	4.13590531894362	5.07687271065352	4.79091424302125	4.84481212750075	3.63208445759195	4.75853106598428	4.12770410416109	3.92860515206962	3.21812491296445	4.9663990202474	4.15893780193022	4.81953888769237	4.02024258735679	5.01399019147654	5.31675259895742	5.32596436599391	3.81492063662303	5.60690759184961	4.13297910220877	5.79432343593163	5.24257621383669	5.44015196692082	4.05006560050924	5.09373815503594	5.89168820126462	4.81798030637551
B3GNT7	5.77697519500605	5.71895430894629	6.3477305056067	6.11546418344564	6.01054044281693	6.02475232007981	5.91324513761103	7.15559398586965	5.93178382406989	6.20969364661199	6.63544040985244	5.95853602629144	7.28091192208694	7.65285742763887	6.75772777410406	7.25494244204465	7.25134892615673	7.38317782218528	6.72765273775627	6.11690669167103	5.75940531899064	7.38963421141202	6.83419182039833	6.63386125615788	7.07131065401866	6.8156835590852	6.38552402447946	6.17022172807494	6.00881545717378	6.63505386943128	6.65628050166289	7.72900146879093	5.87160753320583	6.73560029630836	6.80172616694816	6.50960274455352	6.17530319146816	7.17769586964532
ZNF645	6.96187903835069	6.23901975118843	6.63245946918168	6.70190190174207	5.17021053255111	6.04749932322397	6.38868845617064	5.30096597698747	6.73816340028575	4.83123183782204	6.56748927202033	6.9218096811249	5.78354459977815	6.04063183848842	6.67668351074142	6.5237560388937	6.18704567598809	5.72320744848904	6.51966849772794	5.75216582541765	4.54954792211077	6.38603016718124	6.54848416662263	6.670917684105	4.933434195653	6.30560845666868	6.07044096688868	5.35611505692823	6.42298955596273	4.51293291291046	5.98344528345726	6.79295575891737	5.68637956005436	6.28176264192036	5.95466465283654	6.32994630252591	6.12427799937708	5.76283276768833
ZMYM6	7.78674761635012	8.14282007965583	7.96522482379382	7.97026627041589	8.26965491535226	7.94666966518099	8.19203355747801	8.21564327014402	7.79237000026346	7.87045840961016	7.97750685480667	7.66245607659583	8.13857552578267	7.98859193947271	7.69586963493072	8.20861680338767	7.96475607119182	8.06661921508626	8.17941974917817	7.69704866104779	7.55988873068426	8.40665813729125	8.12573676795506	7.78740369119001	7.82715143722812	7.72282402078789	7.85857470448163	8.43956708132948	8.06042685537388	7.93935100099752	8.16856878618181	8.04960414968758	7.49530248620102	8.01269017875903	8.2349492762308	8.01539381833873	8.02542261099008	7.78600191304641
SGCZ	1.69650129838896	1.76812999847323	1.25217722226093	1.02277854789457	4.41458242558021	1.33283310465618	1.18207631849185	4.36920583183707	3.8883779910714	0.968480590829493	4.13027012245637	3.0821697660321	5.45776112596819	1.58475576387607	1.3505836765707	5.20730918714892	1.32790319437389	4.20936760843098	3.93126316617413	1.07835735088018	1.07835735088018	1.98521873300998	2.22999305876914	3.42780585316106	3.70160665776664	1.26155203139898	3.05703495129869	1.66435020777196	1.39108401052234	1.77089961506373	4.98012435393467	3.45093725831243	4.28026135119041	3.86789702984408	3.69422227386556	1.57045633616646	5.23507658653612	4.81206998728842
LOC100507431	7.48046824902802	7.44136771560239	7.60659252098447	7.47680566181715	7.9221155211089	7.77707698716991	7.72872420977204	8.88507440715574	6.59122926403768	8.59612128328569	7.38854917123153	6.875846782927	7.04141743286087	7.42430976315668	7.21228963311859	7.98260839148331	7.37256490048087	7.55044377054559	8.09768512282646	6.93270988682253	7.24598149530423	7.18414000013127	6.84817223474182	7.19880295491209	7.05377390695516	7.07307176400217	7.08894427634659	8.09037697953718	7.14993357648585	7.41833625939454	7.28722082682511	7.35814561043722	6.97613878405907	6.51535788259476	7.23306306910348	7.247081299957	7.29405396690817	7.39008103518223
WNT9B	5.81193279757362	6.46405629282523	5.79320412120641	5.3298444111756	5.06597005073597	4.20018959677693	5.90012490054196	5.97700669759587	4.05072791691872	6.80402769207005	5.77274911181444	4.20072479133472	4.43939881325274	4.02477354715119	3.97047293930144	6.34676577836616	3.85549231092845	4.3121200143573	3.80728575484895	5.17395065334712	3.46575952775924	4.39024502232346	3.86505906101652	3.44227964652938	4.72294914305321	3.39851752315399	5.33220050576239	3.92497111330413	4.06278988444646	3.42840016800847	3.74371603129158	3.92497111330413	2.50319677595896	5.65857730790438	4.25682111339188	4.23113384197737	3.80598329505516	5.88400441781243
CNPY3	7.45223180157697	7.75459138667006	7.89693411512704	7.61141673204575	7.97830786136898	7.79021746779187	7.82133840496489	8.26742464513462	7.83369429392285	7.80345364797691	7.73650441599219	8.20707969576437	8.55069389754879	7.37940104030028	7.78568016808657	8.25802042023932	8.02885665229073	7.60156716815273	8.1786449928907	8.66814993735484	7.97715505080735	7.44758340156229	7.85039402198543	7.71497039388042	8.67658731031698	8.26294576573977	7.72784541165897	7.43243387908884	7.68123302799049	7.85777019316258	8.55266675178276	7.77788964264684	7.99639113899449	7.89368328733434	7.63176387009492	7.45576090129105	7.76464414582041	8.38731370182535
SCAMP1	9.73121348728378	9.92349609489029	9.94522505165765	9.64832176962429	9.75468558917285	9.93619215007553	9.67138098643491	9.98348821199917	9.78644535680483	9.96953677707656	9.78516624540725	9.72915912338125	9.70456215138773	9.87107040023747	9.86278856199378	9.6803888299121	9.6305826566241	9.81054159813406	9.87150454898382	10.5755528869517	10.1908307967737	10.0349522041663	10.0733476809873	9.65804733118566	9.96146137418167	9.95420556119158	9.53359879974687	10.0401243258832	9.94339347519446	10.1735867805609	10.1308756553339	9.80859916730687	9.64300809696181	9.68781421936914	10.0215524042737	9.84430802211932	9.64210175340456	9.46949722908384
LINC00471	1.91259059168918	2.01189087788681	2.16064716399344	2.78482492317837	4.18594450233605	1.62320613605275	4.64372722685982	2.6625349476928	1.83497175001248	2.61048109931009	3.18360658738521	4.5755000491611	1.89513428176716	2.39519870004876	3.08056166222756	4.9687698646761	2.1108318944145	3.06374883859126	5.54130232733351	1.81100998428618	1.93391967569662	2.8203041274252	1.88016099683367	4.92581163478465	5.83953122449801	2.45500825131873	1.79346418180445	1.74249404787715	2.97286811085297	3.79209095860845	1.74053317120669	4.88031994641859	5.27113431247412	3.07109068622343	1.78504084185576	2.22304135154002	4.91051031486022	4.70905690300807
HAS3	10.0686630179845	7.74715933690112	8.84190605852862	8.26254747584066	7.73691043025059	8.63447215859155	8.67414976647484	6.80749978425735	9.01432064621994	6.57445647642104	11.2308434484125	10.2448227070139	13.1137722056222	12.6376207601826	10.7522930097691	11.2988512518783	10.8998292982132	10.2902565294702	9.91365051224654	12.5796963276607	11.810981272938	10.1164810391819	10.1289633999427	11.3963462937419	11.4166628052318	11.5992957947087	11.1226144289	10.0476582275825	11.6764342468543	8.92760863208748	12.4150498932402	11.8515341112044	9.85591428502054	10.77976755434	11.0697901113864	10.090665874389	10.8571680034292	11.8296947524245
FGF4	4.88280760607648	5.05482855362175	5.7243028723717	5.09413799357818	4.77028465435681	3.76404121515454	5.39376132094672	5.3018428261437	5.60077454385496	5.52283079992234	6.25199724507873	5.84037163722545	6.29327552098773	5.56612775363988	5.98706307972084	5.88793444173084	5.3649409758143	5.71538792235748	6.87967540237641	5.49113128485439	5.27065786378894	5.01087073546321	5.74982324425803	5.05333700228704	5.66794273418955	3.52522543835368	3.30765259056961	4.93027334361295	3.43916862273209	3.39771345687902	5.09413799357818	5.18284492933025	5.27223418546228	4.81071896045769	5.44686856454777	6.08907794781572	5.70641223964841	5.61301617070777
SLC30A8	5.8766324286728	5.74800918107542	6.17600312519962	6.1214471400025	6.01920042222827	6.43931138463135	2.94983381678111	4.93442697593802	5.89710583360757	6.32523018888721	6.41617177354859	5.52283079992234	6.19920784219198	6.33251355640883	6.39072087532457	5.87555111123536	5.70322638295295	5.66358071347905	6.79970150961422	6.10649692024081	5.7000461267058	6.32028752542613	6.29711535443038	5.10811482257425	5.14236470433417	5.81882969953736	7.10313059133553	5.93178382406989	6.2658228766692	5.69554819222373	6.03513305462948	6.21842623465474	6.14045205443726	6.2609104796262	4.87627954927491	5.9477553272212	6.03406351179721	4.52930577952386
LOC142937	5.84830260788187	5.82713087416443	6.56890535831881	6.38911651211184	6.5775143625436	5.98913359695222	6.2658228766692	7.29718021550403	4.76098435780545	7.51945848100425	6.90279864348881	7.24643900547476	6.89509121395876	7.33697844310534	7.08308503157644	6.84708587165043	6.02761548212612	6.31095281983302	7.6549415656705	7.48588467354789	7.98321024178263	5.96198851251599	6.33630867050125	7.0843719380985	7.1171401626146	5.89194249711403	5.62690649336107	5.98479295408412	6.9463072472242	7.37553254535009	7.66515725041967	5.43131659887467	7.38097174398967	6.73720629402486	7.09722214293908	6.06373098073701	7.28646840391033	6.82504741400522
LOC439933	4.12270624529098	2.76854703319785	1.68111267234422	4.45871640438666	3.7022882956118	4.64436910915865	2.22429548234382	4.07821025714687	4.20018959677693	1.7518889403315	5.07247173680847	5.35155299631962	4.3250625406505	4.18867734235887	4.26410538390756	4.29294518070077	5.26143657860828	2.85926757951722	4.50525947493526	3.33495740142586	3.9495940286173	3.75800408591812	3.51480493209776	5.28162285459234	5.26371340687553	2.71024784597137	5.0375687753738	4.07050518387511	3.9921577744065	3.69344301569195	2.52370044144594	2.81539232147934	1.89513428176716	4.5755000491611	4.93491726157585	4.22563116413999	3.9884178451554	4.16915248244244
C11orf65	4.36057202166039	1.00467999702501	2.10272722514541	2.89187054747188	2.60645517666253	2.29060129644414	5.12757650428707	2.67474769398509	5.11712418306091	1.50010181438348	5.49312487308446	2.07098513157055	5.65261561632056	4.98794708236838	5.56041137352777	3.7114593865173	2.2426898232001	4.4424623253911	5.14200659997816	5.01858898858175	4.515417398718	5.181186159271	5.10244490004142	4.60779873729127	4.99112187934227	5.07407140885918	5.96563704271069	3.8033384611042	1.99677906843297	5.79860153850357	2.77098214895935	3.92123893542259	4.71560454610673	1.60937323471153	5.01563891960379	5.87160753320583	4.50141751070485	4.56921947249281
FAM71E2	2.46770092373442	3.50756489174636	3.6305657948973	4.18543501728864	3.79088685458119	4.18723329690276	3.339178491957	5.41341365840375	3.98015702119396	3.52742522624409	5.1243853299852	2.76446934977949	5.24434361585367	5.83996823127777	3.52688053607569	4.40129652862361	4.06453984139574	3.73876868558801	3.71609974092702	4.85494492961247	3.5986267955425	2.62659433066454	3.61629041072502	2.58106272871487	5.51412955667225	2.88563026121457	2.5330660960676	2.88413546821144	4.85243832253642	5.79062350490376	3.52688053607569	5.50063182118091	3.36641405364785	5.72130335537642	4.4648884563025	4.58419180302213	4.56288751689175	4.55282864874733
OR5P2	4.76481108307309	4.43180254503023	5.34577943545187	4.82784520333573	4.47854536707185	5.37779204100246	5.55119483713091	5.45938217388188	6.13434813485198	5.47502576570275	4.94294786640612	6.3190433529909	6.00959324480944	5.87593476445036	6.18755565722055	6.10975555676695	4.81846036069452	5.55528809253974	5.81616808888677	5.81782753618969	3.82889015456953	4.25187521367523	2.78641720238871	5.26413754028649	3.22414163449402	2.78482492317837	5.10513389016005	5.35266476230551	6.40953794013808	6.00430436927936	5.10811482257425	5.1243853299852	5.36310131603214	5.76509121478438	5.60966917948672	5.63710662663961	5.76054442969852	3.37912513277012
DYDC1	3.25542545451835	1.19495206036935	1.1752861586045	1.72878352515363	1.23909023464861	1.79769592018913	2.09166509409092	1.60347767876303	1.79974375657214	1.89513428176716	2.39266500800193	2.55477400311799	1.88016099683367	1.71751233925341	1.32351389402307	1.76812999847323	2.02411053189168	1.72635617492342	2.15804615953349	1.2115304493567	1.19495206036935	2.48367267300848	2.53114353124845	3.91577200519514	1.49131706524528	1.98702481829211	1.89723637791989	3.46711496581288	1.520750342732	1.88762847541493	3.72164010855464	1.26688952211264	2.45272222926461	1.95422619571801	2.55301109029289	2.232796753305	2.01514561167918	1.6695555433049
IL27	3.748747758029	3.36547269755786	5.72646158445055	3.11808271053518	3.42840016800847	2.93018797604404	3.74932615535066	4.54659380403107	3.25836055931964	5.68145626162434	3.73347975701742	3.78831477920481	4.18977799042979	3.53955590443723	3.53955590443723	3.93838858970979	3.2699122909378	3.34600544664967	3.01605332103154	3.52742522624409	2.6591508259424	3.68233122052186	3.1794112632073	3.04236044381605	3.34806515454439	3.02709546789057	3.40128144613102	3.47764818069295	2.99726214981552	2.66366095959658	3.37397541911457	3.16396516171527	3.76679015853981	4.12698000308405	3.76404121515454	4.77810944740124	3.26234007294469	3.37786096078452
IQCF1	5.10977663112819	4.86325545645599	4.42553103995291	4.15632485046363	4.56288751689175	4.20239282643719	4.63278278315228	4.74213136115316	4.48563042718923	4.89213025640584	4.65892318604031	5.82350497613979	4.13927739447069	5.28762581079478	5.09649203146339	5.6458690174342	5.17225540802055	5.03512485431491	4.56465777365021	4.38899922460084	3.93549865144259	5.48257148125733	4.80904076534729	4.68656324313676	5.69831744247861	4.86896429561863	3.33015749577823	3.87402729897944	5.06851622956247	5.671460272444	5.23132783526626	5.53552512390598	4.56531097057179	5.42111661891509	5.26634573173919	5.74671474073326	3.62978792789686	5.00800068167965
DEFB125	2.20744953117856	2.32199528593492	1.44438348935632	2.74570047830665	1.90715550180183	2.27697289061094	3.44864917741383	2.7612393221172	2.25701438759584	4.48158218664476	2.64836609586694	2.66835331877705	1.46652128760645	3.12577989385685	1.97581806532454	2.71849692397737	2.26911062231058	2.1765794363112	2.21698715495948	2.45915381131611	2.25957411416245	1.81290346073206	1.43673578887452	4.32448866056355	2.1003639966952	2.16064716399344	1.24512618403203	2.17239254624297	5.52089672227703	3.83907878933032	3.04318749799856	2.98273607524658	1.96491072981254	2.98480403736062	2.31373516537305	1.49131706524528	2.64257942067565	2.06394497757942
WFDC10B	5.16500850852363	5.11632564552903	3.55577444322394	2.20044280566232	4.53179474417495	5.43764290045548	3.28557238687159	4.02292886870082	3.413787467065	3.10269914782713	4.59613580576299	4.87530668617441	5.01472923915094	4.93906629883443	1.86476144699199	1.78014111447242	3.05912955573745	4.56722757017972	2.36346385057255	4.87667450557773	2.34029592619635	4.77962418003193	1.59373563954611	3.14000396262492	1.8240712729973	2.44100021445685	4.04756005464533	1.59849524884313	3.52742522624409	4.28696241524304	4.38791617696305	1.95422619571801	2.1003639966952	2.83957353223052	2.9234668526613	3.77946055221489	2.17239254624297	5.73388372042943
PKHD1	5.18821808841629	5.73497958123303	5.49410813077633	4.30292419964593	5.24549224804856	5.22355572569009	4.92351357551909	4.1018088318035	5.4508898920066	5.51654261174464	4.001863511895	4.56223351182846	5.12721065445719	5.32292450129707	5.3523329486824	4.56531097057179	5.09413799357818	4.76586411846332	4.99364870362503	5.12964309396138	5.05224088385296	5.77991212608068	4.78262083958402	4.95489216951124	4.83123183782204	5.65680140410152	5.57878741569519	5.41133393830656	6.05833055610214	5.14716116766673	5.61301617070777	4.91505873727225	4.19889087214439	5.18874405738272	4.84981667690471	5.33220050576239	4.47498418398233	4.41182468370873
PKD1L1	2.39029561361274	3.22277124930324	2.9270261499991	4.81511564497091	3.91726811168363	4.08314457730858	4.37808859239855	4.78466190961291	2.82410232857279	4.74329606926651	3.92722271530049	2.36081006621098	3.90156223063824	3.19630206316318	2.43763475987113	3.14758167085384	2.6824592005388	2.23703336649614	2.91663462003095	4.19238525310189	4.24500873667426	4.62031212314388	5.16586397230366	2.51139424260332	3.44796011429336	3.75296954312077	3.2093969877997	4.26293452844112	2.45366536286912	2.59691724201332	3.53516074768245	4.68656324313676	4.30500306986209	3.58699462303758	4.78942255923071	4.22281771391657	2.42802002142415	2.1765794363112
GPR112	3.92346012768562	3.27642523807556	2.50618790853649	5.49893717206356	3.748747758029	2.05970024154703	1.92637227265238	5.69216246396494	2.62041243706774	3.99140025758994	3.81119200825846	1.88762847541493	2.12029202746278	3.37688414036374	2.22142440544622	3.59525181013086	3.68233122052186	3.3278773601401	2.89569319763322	3.36093472916274	2.46891831762496	1.50010181438348	3.21961626181033	2.33391055654958	4.68113594269449	1.79178535618903	2.29060129644414	2.32938439116181	3.50077822082143	2.32807258715019	3.35263011332237	2.57924563336675	2.32199528593492	3.23742360644324	2.13430179574179	2.29723064507432	2.40059624672197	1.96954310555453
TENM1	5.71292435753825	5.12548775521661	7.16508039092338	5.50024662281917	6.76140736345492	6.02985147230175	4.99538692756421	8.35921958739222	5.41427105948279	8.57547591229813	4.36580707412687	4.91870455222824	4.50141751070485	4.04289844575831	5.59780147837825	8.62317751014045	4.90562003136522	4.77447275254295	6.28887661363064	4.18367943700359	4.20239282643719	3.69344301569195	4.77675100773291	9.09570479203454	5.1125625361632	4.65371029716044	6.58721275205387	7.19145308842231	6.44030729397576	7.31287925445907	5.07204281450444	7.37665332453019	5.56882977873374	2.7126629672737	5.59677399831148	4.9663990202474	6.67878005767088	4.07943381935692
REXO1L1P	1.77270238383768	2.42465193598088	2.60950069078052	1.79974375657214	1.76555989252774	3.11981941786214	2.06578485189574	4.63744337930845	2.37507751383672	2.90643817545746	2.27923767329068	2.36459088107154	2.14511778478573	2.37223806617927	2.17101527457531	2.26664091527471	1.81100998428618	1.79974375657214	1.6426414743211	1.99232843919932	3.71417753002313	1.89513428176716	5.55882084699462	1.88762847541493	3.37786096078452	2.34982246874805	2.40059624672197	3.0777691800566	2.00496015681749	5.19792657454943	3.4116254252537	4.13510247393479	2.0335187115809	2.04283318574281	2.6999448941473	2.53992905810136	2.34142152666562	2.20907996870368
TAF1L	4.78057436133069	5.11686003229686	2.08755193436092	2.56266725423925	5.925837839952	3.00881649931668	4.69492351486083	4.95698033320502	4.01339784157857	5.98412947030014	2.08385803368427	5.64197023407843	5.20730918714892	5.26485082723301	2.72689380027437	3.41614375593753	6.25075916673256	5.57339790226039	1.8601667070545	3.38709929655028	5.48257148125733	5.69936229219951	5.17957914487863	5.62802984730686	5.92688408041819	1.61802788380061	3.52742522624409	5.04340501114224	6.27546192250681	4.82486008100018	2.26796366918397	4.53413354676214	3.68979511335067	6.10842984756139	6.66813510441314	2.8932791498128	2.65849578267701	4.15689532521131
CNTNAP5	6.54580699029274	4.14982468261624	4.97837320041382	3.55731670869311	5.41427105948279	4.0221557995284	5.62254771122735	5.11632564552903	5.60144378247131	5.72250295714421	4.82090803470465	5.45254091075055	5.09868853880429	5.64552026346361	4.91359706102218	5.86167669182752	3.26234007294469	3.18360658738521	4.72086585765162	5.27634062422278	4.53897632519366	5.11591374767996	5.29062265814591	5.18248627303091	4.62916006271542	4.29169225782078	4.84481212750075	5.62953824264885	5.27666964545713	3.28768614500228	5.8672761812488	5.29560189845322	4.9990183256519	5.75362341214736	5.3523329486824	5.68273561198049	5.38141523065065	4.65948797958416
RECQL4	8.21723534813403	8.93010179146549	7.2827848160771	6.45806836517585	7.20749267448038	7.73833403078205	8.47049176937268	5.09649203146339	8.21960158713172	6.16242331754465	8.05058285961713	9.07393353654476	8.90682926987928	8.39476652835706	8.26034170037536	7.950816613958	8.16078664497054	7.28605673029906	7.66909664416521	8.33021847099102	8.31794707643996	7.03126473700726	7.56064499740375	8.93692275301839	8.10748918559197	8.5040922402625	7.96764265806236	8.11861414039164	8.56158879557212	8.5161990625987	8.49758457898094	8.16856878618181	8.42836727399619	8.0350862232168	8.39070152869908	8.0543543711356	8.98666930700739	8.73841733697017
GPR113	5.96466622809307	4.96504862019213	3.87205505171766	5.60690759184961	5.24623724940354	5.53594109040056	6.57678740313335	5.96765736662442	5.12327411314166	5.17148559618444	5.88826025309312	4.78107213978261	6.1781382551467	5.35199416864499	5.97094951995566	5.47022871146152	4.58834722599012	4.76692737223709	6.18853028792353	5.4978735112123	6.55808764988993	4.96685809724443	5.45284878116471	4.33705277206199	6.19289479993327	5.71429840338289	5.80410699760173	5.29560189845322	5.87593476445036	4.28823920038013	5.71719143607566	5.45995559161219	5.43394188426543	4.81898010329756	5.86653477122215	4.21132237319542	5.48836002114877	5.31479034618114
TMC2	6.34542412589049	3.33420705084394	4.40657948058175	3.72164010855464	4.86035878294201	4.49167060267625	4.28620700056219	5.91730678363921	4.74733407898078	4.2340216657247	6.626147054965	3.87278622004762	4.10628111767497	6.38478677377756	3.94673053440011	5.98319264728968	6.27235881152449	5.8740640871344	5.06901340059618	5.94947102012326	3.35166601047001	3.2811342349311	6.30560845666868	3.59525181013086	5.58666205708403	4.33875359916103	5.85145795097963	7.06755679801564	5.0323597505971	6.14153643517714	6.625846377513	4.83882620673881	3.75227675836854	4.02477354715119	4.55226851493598	3.77629766649914	5.51926336542717	4.69446966847825
SMCR5	5.39950655145941	5.52941068388033	5.7756015685922	4.84077937426699	5.05402595840996	6.11267892034555	6.1183492174376	6.10810811959623	5.39233818331429	5.79062350490376	6.35635462776005	5.2630425102113	6.19232421488382	5.78419592037492	6.43931138463135	4.33548283677759	4.72679051575062	5.07604997023006	6.32362200029129	5.68444012972553	6.1566714102301	5.70214024106392	5.68366118937881	5.51330409154852	5.45531541441815	6.05624724050812	3.6004568610463	5.904809404985	6.18963211906331	5.17716388415944	6.12535698991586	3.11534845219784	4.9907145297155	5.23303633063508	6.13198252873785	6.49288520620838	6.32404867991274	4.66946746144338
BICD2	11.8406025352962	11.2672249745418	11.0386035629665	11.1920622302862	11.0080124335986	11.0424077929832	11.3892407663005	10.3700482645959	11.2874569830857	10.773891861986	11.6347081090005	12.1083891649395	11.5818521440784	12.1158399310257	11.3819160975798	11.9981629799137	11.0644660163516	11.6058085375994	12.1041542812028	12.2442163243775	11.3180474012054	11.7058286191932	11.6597949500919	11.9308615742682	11.7892657525221	11.7498166721726	11.4738236880578	12.0739387579396	12.1511830013301	11.7980165084306	11.5308693935267	12.1373546306124	11.5042169386086	12.0606625023158	11.710162677787	12.119403870712	11.5263130780051	11.3688580253616
ZIM3	2.09166509409092	1.79769592018913	1.87277582678945	4.51000786720554	4.27333501652812	2.7126629672737	4.70167725528394	2.2928923978756	4.28206256521881	4.31883789580494	2.79062128981887	2.61149052718146	4.14063696521614	1.85597999030919	2.19219773873817	2.93086207126159	3.50899339910163	3.88213340484295	1.43332195090564	2.80957283796273	2.04571497176132	4.59082888125004	1.8601667070545	2.02733876474101	4.26481433333723	1.1609731288791	1.23909023464861	1.20603329342935	2.47094818170399	2.88621489963216	1.3505836765707	2.48837159937491	4.67214659912959	1.86632371056595	2.60330973815592	1.53011562924395	4.37444460289241	2.51863941232474
NOX5	6.22074845000508	5.4640414926329	5.78443118779514	6.1638387674077	5.4775655520491	5.57735249893252	4.69446966847825	4.54821950405738	6.69093330298435	5.16568415713617	6.41307974165516	6.92722131009486	6.04945135704423	5.88266251391057	6.9267661648178	6.84953384277043	4.83564488881409	6.13054244355477	6.22820018988767	5.4708934511665	6.64490356103544	6.59269194734224	5.69763619201609	5.87698658049901	5.16692169559552	5.60877747164299	5.87899507057961	5.93676200954258	6.84318925962126	6.8001179186112	6.96757023800827	6.55750775713063	6.3039349291487	6.29327552098773	6.34676577836616	6.61082653403137	6.83711847668781	5.81652574892405
DAOA-AS1	1.07119387023422	3.69863515499469	1.41456550359967	4.69943655640126	4.30500306986209	3.93549865144259	0.958105345797168	0.845668005979065	1.67539351720824	1.75381641266492	4.11689222261071	4.09939319760321	3.44930806143128	1.79178535618903	2.32087055851639	2.04154778201077	1.69256789763298	2.9128779586072	3.06952961560521	2.8642868986358	2.05970024154703	2.25356835371437	1.89723637791989	3.73511883450128	3.80030824295991	3.1014678123274	4.49264480774236	1.70625562680417	1.69022277239038	2.89258519706961	1.20603329342935	4.39652205393348	3.78704807866641	2.21597916808219	4.09831038893422	2.64569697775722	1.08632566696729	3.53516074768245
GPR126	9.48871086573526	9.35573817884146	8.9640927022485	9.15072661394285	9.53781552821699	9.34021283672144	9.57826235583325	7.23518850162934	9.04067894343848	6.94897795175313	9.21912820756511	9.24516198255627	7.95904789572289	8.15763497129576	8.97915224845532	8.20355500470653	8.28540165334558	8.78078872817373	8.31114752564403	7.59248972510209	8.25969271513147	9.38965024311867	9.16598732219379	8.57099512899308	7.84304345827478	8.03279711081021	7.86783577224283	7.78219067473359	9.07700736823125	9.05418647945326	9.1953665900114	8.14842137038076	8.39185180874776	9.41320817788121	8.31716764174527	9.03446429458734	7.95125733041055	7.72475375861729
KLHL4	2.56095444357247	2.27151876849314	5.31440729274436	4.77283891428858	4.2266503720514	4.51687517167431	4.16842714020711	6.37243634833946	2.11590402130043	6.00635430789752	3.5816708154862	4.79469497123601	5.27065786378894	3.00203473871193	3.25305272614973	5.52941068388033	3.00399041089119	4.08109904815513	4.76332340135788	4.77962418003193	4.05006560050924	2.88479449969494	2.9210191239577	1.55833008924233	6.61403230697517	3.62062186884993	4.24222741733252	4.09714173336916	3.89048872787734	2.82500884124348	5.73839035713869	4.27891515116621	7.1785937539532	2.30169753932298	4.44108210038825	4.43488604583581	4.44364181216592	4.51852091812339
GPR156	6.78749156870339	6.29086375435659	6.62397768490059	5.94294771961886	6.55849006777178	6.13434813485198	5.759790230604	6.09347748389153	6.19439565310785	6.14387818981787	7.19969900588124	6.11653930348977	6.26222328637058	6.2527213748266	6.43969941997172	5.99642182550231	6.16173392125166	5.93783058245606	6.11589725292659	5.76252112030359	6.45279148890161	6.01650847964126	7.00732442306898	6.41901033673114	6.26506175882691	5.67027125707174	5.67995805224454	7.07856798492605	6.75570995605632	6.55875112603388	5.64851241656572	6.64575540460823	5.74326158302309	6.71119007441955	6.52971896935799	4.9556585252084	6.54925019955601	5.60144378247131
SUOX	8.70447737604431	8.40277383857951	8.42880082341196	8.65131333962836	8.56924175221552	8.73009355452888	8.53100950577891	8.57618808037563	8.64416709158118	8.92834135017245	8.75099856378952	8.50052769425078	7.75241352424881	8.02918793486045	8.76519143965942	7.46064763902972	8.21462938170165	7.93679451776485	7.74906395966592	7.8317853478238	7.38563788560889	8.9311631814795	8.84742592426366	8.25401230300247	7.56498756534904	8.01122323940113	8.24760256334673	7.64400946477458	7.83479590779722	7.46027366350469	7.39090437384802	8.29795755084104	7.82637032166838	8.52853213605603	8.18237918765426	8.05358191863457	7.56992582597956	7.19299383273632
GPR115	8.97228310021203	8.4656868847518	8.41782815336757	8.73501174956987	7.93501809027122	9.00540964162014	9.09130775417417	1.97581806532454	8.79978692999828	4.31712730881675	9.10073879199347	8.99527825268811	8.51803454099777	8.46066003892933	8.72588583743753	9.6404546353173	7.89863906395148	8.83024751782873	9.1982082396007	7.81349562666286	8.86801109918155	9.68858702071018	9.31859692272045	8.25871401965076	8.01604495710652	8.05358191863457	8.6384631276354	8.77321427808038	9.05055381226531	9.38666304478772	9.86477665185411	8.58699957952228	7.72694132163843	8.97767352906994	9.06822216376944	8.93734413313482	8.38831662382996	7.27077138940315
IL31RA	2.77437463514992	3.12438292383202	4.78793978228436	3.65796128537763	3.45093725831243	4.11689222261071	1.99564119336156	3.75672594218816	2.13268627769936	7.28313162671863	3.44930806143128	2.54835917888671	6.8156835590852	5.50446276333258	4.51812113470487	9.46877646892315	4.43883336008943	4.42256561093083	4.37379271776125	7.09382301831546	6.93637544878398	5.16199952066499	3.1368942352294	5.76587471999747	4.29033953870592	7.99796280221719	5.98776165527001	7.78104351633275	4.89161277519839	6.79122103455926	7.58449234660265	4.51898377467155	3.92432395637036	5.27929203694145	6.16102979076292	6.67362662601495	7.17353893842687	4.50201450254629
SYTL5	8.25210748912743	8.95113969775751	7.33773317286174	8.62347509623011	7.82489770914917	8.62383140368085	8.36837625013233	4.61595614068866	8.51072553021899	3.97487012783435	9.66826578601654	10.1790415657369	7.15522346104328	9.03945589229759	8.91586578636099	8.68009242024045	8.95378976624625	9.45536225331878	4.95698033320502	8.33220085466625	6.38354904527336	10.2789679563614	9.59098481130177	9.80075350033404	6.58721275205387	10.5854376980032	8.96974369005586	8.4011499731019	8.18936099063566	6.26257952465634	6.90571317425937	8.15006930388468	8.16426703947865	9.1651414669859	9.93483720448521	9.52819107935886	6.27426981675624	5.60357835612426
SDCCAG8	7.7487931431643	7.81331733526609	7.4034989514859	7.86747391284502	8.05833107722323	7.99048201553913	7.73496749451589	8.23971227598522	7.85702838209448	7.81294747277359	8.49066942091854	8.38693858571457	8.60337897328363	9.10271839292896	7.76188267737717	8.99647530527401	8.15763497129576	8.55891966805638	7.98859193947271	9.44055884677266	8.24760256334673	8.05806802180484	7.87227569981699	8.37259428134633	7.96735453149275	9.2268774684041	8.59062885455632	8.13664039355738	8.16856878618181	8.57099512899308	8.01312805453303	8.43913303582398	10.7441609056977	7.52656489507244	8.00164528172948	8.01269017875903	9.33988358108186	7.41119682806906
GPR111	5.7220743202823	4.32185026692192	5.54417984818715	3.18425252758637	2.65477027775144	4.91823775254244	3.74717031184681	2.46657426541899	4.70632167378957	2.43644069078981	4.60373058246313	3.21157358920359	5.03981067830165	5.62690649336107	5.57002202783041	5.09248439182605	4.70954459131993	5.11338031485953	5.03651374998141	5.18905695085	5.26220518376098	3.03422170428007	5.30366372853484	1.76385601598589	4.1555986808486	3.68379111608286	4.9636473416143	4.92820695547488	4.81013683655563	5.72841622653391	5.62407853358647	3.44284022878985	5.50024662281917	5.12790733670193	4.97453841075116	6.25045360122889	5.34114118754323	2.28094423608907
SYN2	5.56807899168208	5.30842511097249	5.17148559618444	5.15121269865975	5.83604688388358	5.87043123128886	5.46982612363323	6.51410426929967	5.83258760203993	6.84097735446078	6.18755565722055	5.77991212608068	6.0036217940459	6.65486326417029	5.5088852407299	5.5824015611961	5.71895430894629	4.90330143166764	5.88400441781243	6.35395499102765	5.52544034579447	5.017026284236	4.99499829452043	4.84762020745736	5.82852572134268	5.83604688388358	5.71145638030367	5.70287239456093	5.66109181951752	4.68396692928319	5.6458690174342	5.5500780375994	5.59439806934182	5.34895947819265	5.15265427687854	5.14572046976847	5.10513389016005	6.58123115571361
ASB10	3.94673053440011	3.66275920941527	3.96319760392427	4.66395342923324	4.29763151287152	5.17957914487863	4.29763151287152	3.6139275002731	4.66322743933561	6.32268143426742	4.785875313585	4.6954914347858	3.65177935711339	3.39450870124279	4.54478376908828	3.83246488841075	4.22853559498596	3.3219610704425	4.06169511608371	3.18690109591451	4.22021995043357	3.80185610409442	4.1000221322559	4.34464697736822	3.15288488290709	3.15758346200947	3.5523747260553	4.15820234673478	4.02787772265935	4.29423988520257	5.00998346784882	3.3964356326453	4.322416575479	4.83980088873509	4.41714745647893	4.20557011341571	3.90544768184551	2.99726214981552
HTR3C	3.58567817812956	2.83649675491946	3.21007522782928	3.59721875538914	2.89944843097901	3.30919186625267	3.34672956685168	3.85779446514045	3.05912955573745	3.47257836618269	3.35794551625852	3.11308883619218	3.26075187990284	3.52522543835368	3.78153146085598	3.02944630806927	3.62704846885942	2.97340154272995	3.17260371953126	3.48557285119768	3.13834806467098	3.27642523807556	3.94617756533766	3.06465987493924	3.84426998276335	3.47257836618269	3.1469113299137	3.22277124930324	3.35263011332237	2.64931755076936	2.4637604502792	3.18360658738521	3.78000241701671	2.89187054747188	3.5387645174163	3.62122714873744	3.26844804968189	4.19299409963952
NFKBID	4.82648193630816	4.322416575479	5.62690649336107	5.41028996187962	5.82098650275168	5.9229583674931	5.79450653095145	6.89284259651297	5.77348602520431	6.34570798981669	5.78958959812517	6.33144067956575	5.55855636932079	5.52321131143789	5.67826237897815	6.4250496731052	6.2687210823502	5.59046137744002	6.96579879494097	6.37094810453922	6.75810595713454	5.30096597698747	5.26143657860828	5.94221786503596	7.18762063393906	5.9477553272212	6.07009642221325	5.81314769454146	6.5283363323067	6.38478677377756	6.38868845617064	5.46364369015679	6.01955507415702	6.83608597691842	6.88158668930125	5.17225540802055	6.53167450124642	6.72646371093624
CD300LF	4.71777941439392	5.19666297651964	5.81314769454146	6.41196231832767	6.70015973011021	4.40546849253688	5.49955557114732	4.68999194845287	6.09307274631042	2.73452321624585	4.12953787212857	5.09097379915379	6.50578228622467	6.96335625205555	4.00466191927122	6.12465759422087	7.61952848077246	7.99796280221719	6.6001731602157	6.4337465017988	4.25682111339188	3.73511883450128	6.32430284538447	6.48305095292659	7.32344373736155	4.97690531253342	7.94421165550705	7.21656816880993	7.31651154079255	6.26678628249423	8.00358181597948	7.09275352120685	7.20135483297714	3.94497866162503	7.30983927798103	7.72872420977204	7.08457338912094	6.89167404481611
GJA10	4.03873970584027	5.66038097725054	5.73466011596367	6.20176792173828	2.82112931721745	4.63795383422964	6.07937735743806	4.28757571374225	4.50468444187287	5.12626984226813	5.56733097795127	5.57804800703436	5.4667760410887	5.09649203146339	4.43422894114936	5.84733559160724	4.86139593543003	3.83489201814784	5.56256416703759	5.60175795400552	6.42929678328709	6.35761713540287	4.12047918782711	4.83708987490453	5.57339790226039	4.01339784157857	5.85524160225865	5.9950118423599	6.70270030463833	5.44350321080578	4.88941348485709	6.00499381658821	6.03219139836403	6.05110632760559	6.33587981576595	4.71777941439392	5.64442731568341	1.87277582678945
WNT9A	7.14735667265076	6.40469334575014	6.85958780371099	6.32868916436659	6.78100078797158	6.76096179606609	6.59269194734224	7.2187068737459	6.34398510624059	6.9445435930726	7.50433634467598	7.1141561945677	7.87338048967841	8.01992905149261	7.05618949147242	7.42600818901997	6.74000866884562	6.53105509340567	6.8717094554605	7.63772341828942	7.86381226717003	6.74172347211359	6.72567728290623	6.73605930330439	6.95581123253319	7.0570321503198	6.875846782927	6.67668351074142	6.82468527054948	6.58342939697932	6.4176889686812	7.54600370578892	6.42160075796061	6.24109671615577	7.61915645786398	6.99901219377354	7.71126811202015	7.5108632911022
GAL3ST2	6.02252423529598	3.82599770037987	4.82324575122433	4.31583092908592	5.73302767036308	4.14729008730576	2.26411971703857	4.19889087214439	2.67602096220719	4.0221557995284	4.15124085936501	3.03748350693986	5.45938217388188	4.41458242558021	4.52426249314093	3.81119200825846	3.91210959601885	3.33256202679833	5.26336427016435	4.45112897601576	2.98917297755449	3.05067301254775	3.61545751754248	5.0663884139703	4.19954595288454	3.26844804968189	6.39991923977589	4.25487668486116	3.88147470974782	3.19374925687071	6.04945135704423	6.50691830082816	4.91250976041855	6.77455048903847	5.31898081354497	3.81712351925211	3.33015749577823	6.33489157941615
PIP4K2B	7.34865093294379	7.46181296385778	7.53401956375178	7.48011108891418	7.1950173415642	7.43690293212889	7.71015735721599	7.36709756356674	7.74358770289335	8.55177348131284	7.72665085385735	7.34014318866369	7.70592109661368	7.30730042345341	7.95402480352126	7.37940104030028	7.44758340156229	7.53678780373765	7.95014294727452	8.60267855144284	7.7232247821848	7.72019312019195	7.61141673204575	7.25938970542548	7.56427615618835	7.48900808241989	7.51847087818698	7.54315265670167	7.98190865319763	7.65826284713507	7.79643180418426	7.21936201584694	7.98321024178263	7.65357328137215	7.4468319599038	7.75611078531089	7.60038555583795	7.5393433725847
ODF3	4.7085087349597	5.43394188426543	5.60730971847665	3.97337694536387	5.5032210580472	5.47154911092128	5.08668650914095	5.91294500450242	4.98738400755897	4.99856364423573	6.32912069743727	6.95416351334196	4.23070658435241	6.18192945861518	4.6816813809335	5.45284878116471	6.10243175580113	5.75461296543615	6.04749932322397	6.13914917895963	6.16956230626887	6.72503004503089	4.80343882044864	5.19479250070444	6.04413851993314	5.13504537436511	5.5941319368325	6.43969941997172	6.11129999640428	5.97266903529441	6.26359340879405	6.12352447574509	6.40271892730354	5.31675259895742	5.70925187711021	4.92094275689628	5.95924874625219	5.87107070163916
WFDC13	2.33501073333223	2.93502679147199	3.41754710126227	2.58008743875817	5.29932397619658	3.22477604753773	2.33306039784577	2.5820261235341	2.96630187534714	3.25902844395097	3.10747585087074	2.29178763777125	3.73876868558801	3.41958373186227	1.96954310555453	2.59501042856634	1.85597999030919	1.25217722226093	2.9752942186188	3.8506783105749	2.29178763777125	2.65376931906554	2.25701438759584	2.26664091527471	3.22277124930324	2.90381430348494	3.18690109591451	2.72431744409245	4.72294914305321	2.84329120197502	3.58030111420983	3.35263011332237	4.2340216657247	5.28622777582817	4.06865250108971	2.01002914794128	3.04893197831203	3.64249797538521
LINC00521	5.25034286042547	4.50925605497781	4.14729008730576	3.91399170820701	4.91744362512577	4.30668184289163	4.00362011516457	4.24378211054105	4.37013398289494	3.93407670761827	4.51755899798447	4.00981865843766	5.42991583325183	4.07177343721575	5.5386169527012	3.96994338791954	4.83079332217649	4.62736948453724	4.34125244192858	3.97674520125179	4.322416575479	5.05435095440374	4.90058125651872	4.59027416696975	4.27685184653943	4.23576780247336	4.50640075977426	4.31883789580494	4.57030202831632	5.02898851316362	3.64024531537548	4.03873970584027	4.68903125514875	3.80030824295991	4.27284184773744	4.37942579127242	4.63111084297178	4.24155234961025
SLFN5	8.77533076761885	9.1734622371385	8.91586578636099	9.23656163406165	10.0476582275825	9.22020431191649	9.64664836429784	9.38746874545056	8.83536000806144	9.3295156056512	8.90401967365411	10.1183653002851	10.6100156317654	10.397745227336	8.9551735067976	10.0327196421724	10.1818502800517	9.87683292993829	9.94101721358333	10.9749257466093	10.1511537201993	9.57005077789927	9.74452977626052	8.50896797351454	10.0367430223	9.73485038403934	9.76672405398891	9.64959808771712	8.583101153945	8.81693196597152	9.70456215138773	8.7528080343794	10.5078468087357	9.10950672337797	10.2039276615105	9.99827426358878	9.0610438139801	9.45301250091219
SERPINB12	6.37124975369052	4.80053892593882	6.76707540481257	4.9861720126954	3.24413218797708	6.07669404454437	5.29176945251062	4.82181578601006	4.86183069977227	4.14651126597944	6.32746389389908	6.5060933494015	2.18097184144106	5.06334795173139	3.97955980552537	3.78909527787122	5.30096597698747	5.56922073279329	1.62922524770188	3.37544832363083	3.24071441671352	5.91991082551922	6.52998390253457	6.52404080234037	5.52723824888456	5.869750850141	4.07620409672333	5.25209771117636	1.43673578887452	5.29516477331822	3.64904457776642	5.47324861503962	5.31559862121191	3.68713000825474	5.56577998779415	3.97047293930144	2.41286839105185	5.27967521733393
GIPC3	5.89642300126915	5.55243969110343	6.26907457516765	5.92724367176322	5.14456449063713	5.0415154211545	5.72509999094939	7.99568936512885	4.07479594691176	7.50320905860947	5.91238461075043	6.60047376055219	5.95131442554013	5.4708934511665	5.77045836134633	6.57642577345237	4.9224254318756	5.94922541653115	4.56403574642815	5.40829929327877	6.13840603489364	7.15301169884804	5.85856149231974	6.15275602315069	5.34348024236626	5.62073739748912	4.75135355169697	5.0578847718202	5.3438385628335	5.78687109126603	5.78175904047506	5.27796953887668	6.43569262069994	4.556845781265	6.07009642221325	4.80241173862188	6.05456980217238	5.38141523065065
PGLYRP3	5.66990923107177	4.83980088873509	4.36057202166039	4.9683409229878	2.93234769288895	4.19096789818385	4.7528991076394	2.55477400311799	5.19064449564551	3.66812452471891	5.48257148125733	6.77804311483308	5.19032294131781	4.0258889217207	5.80336640621583	3.926366814419	2.60107375122557	2.31969314869824	5.69831744247861	6.52612952560298	5.47125089069076	4.85679675729591	5.38262377343312	4.9907145297155	5.23507658653612	3.15288488290709	5.225165967579	4.88635150424625	4.62668681677981	5.98088360614685	5.42503130171109	6.12887798666304	4.95069953263537	6.2071727535589	6.01506901195352	5.21438561213607	5.11294890572808	2.89716739236352
PSKH2	6.47399080021928	6.04236206501894	4.94670835466181	3.20706780515252	2.53992905810136	3.86573024503448	5.73334969730506	4.7498735706121	4.87667450557773	5.99207578135556	6.29542491722396	6.70601870043528	5.65572923246722	6.37800400321861	6.2985698016123	5.27715699108423	4.1029464619185	6.29571334965203	5.04379181607335	7.14700394101002	5.26098124379735	4.57977661865232	4.70681192911802	5.50175708625628	5.61462194295937	5.65261561632056	5.24092459561146	6.51312642044262	6.93637544878398	6.46599147820937	4.16842714020711	5.94738082065853	5.3018428261437	5.82676915367928	6.08424110637475	4.17073541732604	6.28281896564565	5.7370111786742
OR6W1P	3.20347493564889	2.07406241072145	3.34672956685168	2.6824592005388	2.05821031643189	2.96912127477405	1.85029577336526	2.03215988353533	3.24734324813436	2.0857689347799	2.5341421965585	2.1108318944145	3.39581571950729	2.09039057232049	2.70655545475233	3.91015529866392	2.69282712818172	2.16955884081705	2.52732836829398	2.11590402130043	2.55096304840193	2.78169655319786	2.74466593573759	2.03853028092992	2.53010337865002	2.33833363178357	1.79593428201372	3.02944630806927	2.78169655319786	2.14662488785187	2.37611659636008	2.79616334967033	2.32671190693797	2.27697289061094	2.17239254624297	1.93020496556702	3.06141025152093	2.38840275437868
MOGAT1	6.69900079515907	5.7692560631356	6.11301020170841	5.55547748467706	5.85178540644754	4.5225758194402	3.44164620709295	2.33198906726962	6.33451985687047	3.63953969710697	4.87627954927491	5.64116413552304	3.2699122909378	4.2623592094256	4.62153361671668	5.97094951995566	5.09008486426653	5.19412441243519	5.40355103809725	4.0587183114976	5.40314980916667	4.19954595288454	4.37013398289494	3.77089332237479	3.60266998091281	3.95432472068808	4.75415967935725	5.92214008164217	3.93549865144259	5.54094112783292	4.56223351182846	4.0172937243182	2.3486352941509	3.88781730301393	4.07620409672333	5.70322638295295	4.20354526304786	3.10747585087074
GPR78	2.62407112886454	6.61841664788314	6.59471790780938	5.24434361585367	6.40643052655622	6.23543815288327	5.68855576140929	6.11129999640428	3.95765004991692	5.11058093791274	6.93270988682253	6.71806278289643	6.14983293031098	5.49753582114073	6.70015973011021	6.94136913619855	6.1490810417193	6.14540842745049	6.27330407522995	5.11632564552903	4.88031994641859	6.68422455955731	6.85265377109431	6.11056962908198	5.43232288721281	6.03893051417341	5.14572046976847	6.74874943245195	6.46982839964103	6.69977364193962	6.71596854738786	7.12526451583196	6.53637852236109	7.07013119761069	6.20830162864063	6.66242255243622	3.94261556458464	6.02151672208286
H1FOO	3.07919689645072	3.78545486900626	3.87688987396005	3.49126676414669	4.24091787619272	4.02663218907975	4.85078521950399	4.08524076305484	4.70074176019611	3.7717813115596	3.16460544775121	4.80343882044864	4.37074357993149	3.98584843723187	4.21418803623077	3.70081225776091	3.75425216489465	4.06225574129778	2.87814600107383	3.2274838574041	4.69715067463687	4.01946158850124	4.42256561093083	4.33128976173808	2.87674441393201	3.07327848437981	3.48108360321395	5.29348113049684	3.85441298028979	5.53488634218952	3.99526600782114	4.04025244190168	3.50077822082143	4.58551206158393	3.45359808527311	5.57589575673073	5.63556619478016	4.59930174397833
TAAR9	5.19629471653006	4.60779873729127	2.9620613834357	5.03328878876783	2.50618790853649	4.34957397865032	5.06851622956247	4.58969005919339	5.02519983835426	2.85700571815769	5.22355572569009	6.12067685280343	4.74162574659223	2.07702794371716	1.62645140306973	2.57512781302534	5.57664690563722	4.28421448938013	3.44164620709295	5.66465598192223	2.41604461173744	2.26411971703857	4.82221440158642	3.18228495820607	3.01079792153268	5.46637004489391	2.64363757134139	4.95734976795628	4.73542922298127	2.51667691318706	4.8205206263245	5.69251071244878	3.18904690295041	2.55096304840193	5.70961895039759	4.91011577228335	3.83682975970115	3.36007113628283
GNRHR2	4.29488102081335	6.07669404454437	6.32476011772351	3.99000544723711	3.26529528305078	5.64653050696477	5.90358265459939	3.91474581594917	4.46188280843072	5.95361743080656	4.7663792532589	4.8341528578533	3.34296696128054	5.64764927065838	3.96319760392427	5.89577261578224	4.61941229624466	4.95698033320502	5.96630090486258	3.10663042225314	4.03099549036936	5.31712127515491	5.17265985709548	3.41687852141539	3.37977479590082	4.76946262126186	5.05131387920423	4.79201259567178	3.60634620918645	6.10746795217012	4.33825357932391	5.37841154079726	4.11956787381427	4.93207222477111	3.76057321467715	4.1958911299547	6.23467591527142	3.94825395576619
MYOZ3	5.83604688388358	6.25490391621358	5.87734315084945	5.88762756833459	5.5568369377124	5.99417403467775	6.0243682405966	5.76749591333913	6.33176451265093	9.05648874453698	6.03964572104758	6.24582545856877	5.50363569504715	5.71024451329787	5.60658158534567	6.61559536219345	5.14034889785196	5.54485681606451	6.35395499102765	5.86248022727002	5.40022987132242	6.4565639333559	5.81482784821159	5.15265427687854	5.47022871146152	5.5032210580472	5.66826591443053	6.02985147230175	5.73557086710538	6.85422796732854	5.23618698225273	6.18058787696888	6.00247136108316	5.3927489989445	6.20176792173828	5.80116387916717	6.16173392125166	5.45132089306159
BNIPL	9.66826578601654	8.76005737351806	8.66690678220546	8.62706456144838	7.76507040542533	8.70196885528063	8.91322715410112	4.03099549036936	9.12782266020878	3.49669307308265	8.40631811016766	7.67685937639246	6.91394054675428	6.9296631574676	8.13589547937966	7.14158107655303	6.69576283645523	7.43654303937076	6.65591946457736	7.53369696003322	6.3500307943834	8.73076716289985	9.16373208948409	8.2838805243804	7.38238450374427	7.48205145580213	7.48827043069123	7.29263159380663	6.15368417226445	7.56754934726371	6.26907457516765	7.75050183887143	8.12915226788662	8.18651129153349	7.69980210668613	8.10022431860965	6.05690773417238	5.92724367176322
ASB11	2.60330973815592	2.57060884311361	4.3199646464273	3.16551613694351	3.09632836749436	2.09500883822352	2.38537115047253	4.65304439150783	1.64472278104889	5.00538324697814	2.9557338183101	6.08424110637475	4.72294914305321	4.8351946139184	4.14451349672558	3.07489033990756	4.8029521702805	2.87902882760907	2.12029202746278	5.3194779772566	5.10124422722006	5.42163750743511	5.23351258159552	4.97453841075116	5.25087361061066	5.2902261925243	3.23907895036481	5.08668650914095	3.22277124930324	5.52829082465437	5.6374122452127	4.03802982844582	5.4355170381449	3.01454923540256	5.42630938060947	5.35421673161345	4.09714173336916	5.0848428393585
OFCC1	5.40443781441024	4.91086972729329	4.49481786670574	5.28123697098931	4.44468480539234	4.72993394406106	5.00890816511394	4.46361524714677	5.26485082723301	4.85774607009773	5.148093809481	5.60775811191739	5.2124029417103	5.07723094497703	5.45456522101668	5.3136551587672	5.3718807401091	5.47988940071074	6.11301020170841	5.34269622769551	5.34114118754323	5.40763469343493	5.26600772821228	5.10483816395867	5.66222465754239	4.93254416983101	5.15977669738204	5.43163142900698	5.29560189845322	5.77959195735097	5.69554819222373	5.09178513598499	4.86764379246728	5.6745469584205	5.25034286042547	5.12070170647869	5.76213210632922	4.65126038870198
SDR9C7	8.17649921345212	7.15233365319179	7.45998220490957	8.16667078894917	7.21936201584694	8.36307774796888	8.15653126363288	2.23546538735513	8.32048472185557	4.667995909832	8.24092335157341	7.13684053191862	7.04251382856642	7.11376604707654	8.20057203551227	7.80345364797691	6.12218649712941	8.54153998737851	7.70532126965819	5.74503624427206	8.8545184865377	8.16281513067849	8.3318545690496	7.76256381955317	5.14155788060036	8.74986109183018	8.4635508203266	6.23323614305562	8.62531449537081	8.7391300865315	8.70872765913958	10.0244651777467	8.50020045077648	8.56435999393626	7.87275079013263	9.0327783241638	8.33061520937498	8.87223838351698
OR5P3	6.667309595933	4.18475674149041	3.58418267443365	6.08722423194569	3.98533431639972	6.19676109646652	5.32942301828884	5.29265041492522	6.58573805217789	3.14161626135834	4.76275644404356	6.22954250795119	3.45276793170196	3.85001351765908	2.90462206013378	6.13542597189502	6.39839803273111	3.83088789580749	5.46364369015679	3.9921577744065	4.01339784157857	7.30045071356795	5.78214502989163	3.5579946285872	4.0221557995284	4.25487668486116	3.52102998034309	6.58200472239511	6.92722131009486	5.28916903768712	5.92056798655894	6.05207272090856	3.86389528059073	5.79027116400972	3.43836218912327	3.71988311118948	3.98391015939189	6.37355751100126
TRIM40	5.36114110889718	4.52081364126393	4.04819518717927	3.92722271530049	5.25448601214092	3.37029365400485	5.26540740373468	4.47050665625367	4.67841982441867	3.40922887028349	5.04118936368154	5.54450145770757	2.85926757951722	3.18552182834686	3.70500447860336	2.94615934781092	6.19327545401574	5.29560189845322	3.06073501256304	5.08635608146741	3.26673666183739	5.83302372936263	5.85825706582152	4.96079275631582	4.82324575122433	5.12757650428707	2.14662488785187	4.28757571374225	5.64370675797818	6.2288125947367	4.17513917598278	5.87555111123536	3.742395722067	5.45132089306159	5.14155788060036	4.96593979135509	3.1213403812172	4.89009589507146
CSN1S2AP	5.5201265976084	4.36852399244818	5.0323597505971	3.41614375593753	1.73312199936607	5.99987987464726	5.6004196129457	5.67392485612896	1.68111267234422	3.7206017632443	5.15608492377366	5.35578022585621	5.78419592037492	5.44842382381149	5.7220743202823	5.27967521733393	4.8838503407076	4.84841984875878	4.53727092135424	6.05015416145176	6.62777901456852	2.4746209278594	5.30804564934397	5.14408827845171	4.53229058984104	6.22054215690104	5.51839982944463	2.14662488785187	5.15764527587039	7.54755263325105	4.89877922373864	6.20493576958322	5.88697061280791	3.79150735352183	5.6789963566649	6.14013138191952	6.43411313954256	4.65371029716044
WFDC12	11.9600774325524	9.29812575961318	5.98053309794158	8.02991653803703	7.16615994389309	7.96803349621058	7.72210179952675	5.07868505011389	7.70626057760237	3.57125511350109	6.80477958841177	4.67674950064527	7.57821028012758	8.36163844825248	8.43913303582398	6.33512592513218	5.61333035903005	6.66492207118216	6.24245901857992	7.15603441015358	9.89960874199837	8.68539140095998	8.64139160230741	9.02413672195031	7.41833625939454	8.453096382282	10.6341082652625	8.61471737983389	8.22771207754007	7.84999635878041	10.9426559487098	12.2358524043716	9.88220686188649	7.89097023108128	10.1093344570378	10.4226089611953	8.67488265318752	8.2516614144624
CRYGN	3.34296696128054	3.69913544445039	1.88762847541493	1.86272228408715	2.79470645930491	2.25356835371437	2.90716011033377	2.70078469471836	1.86476144699199	4.77856983782632	1.90467448234219	1.80403447557174	1.63503334869189	2.56021171166317	3.53224240659193	3.58418267443365	2.13430179574179	2.38638177219804	5.225165967579	1.98915555527896	2.8551995390422	3.56497695645375	2.03695351446019	3.33015749577823	3.21582912377008	2.98721465135696	3.18004352259573	5.61714694944644	1.66147644070989	4.91206212935625	2.34742684504475	2.38433413855358	2.79616334967033	5.33581272035582	3.00881649931668	3.91978675230212	1.86476144699199	5.003156544159
STARD6	4.24500873667426	2.29944934635794	3.63208445759195	1.96354758718328	4.78526350973665	2.80592248044377	5.19666297651964	4.14063696521614	5.39738307027557	4.46555497563701	5.89058433122473	6.06736678602085	2.24130408008332	2.60848914563478	4.75709147048293	4.00240418731287	5.19292752811137	3.23077263906997	4.5679105247711	3.92722271530049	2.15153026352569	5.52689299532523	2.37736782928774	5.52907322334791	2.85450013387256	2.59203094929777	2.01333841926485	2.45500825131873	1.46652128760645	2.69680277291663	2.32285848285826	1.84872836684836	3.94331616832216	4.77541766455234	5.05699742895843	4.20175019228128	4.03663584989957	1.58783234843752
C11orf40	2.42802002142415	1.40692721505028	1.93391967569662	3.65964178841256	2.4637604502792	1.39108401052234	4.54356781883636	1.88016099683367	5.10600522294156	2.16955884081705	5.72646158445055	2.21280670609501	2.44296582365253	2.30559825799224	2.89569319763322	4.48436205023559	2.31841569532756	2.67361876969421	2.74145833168032	5.92935616940296	2.49971436714792	4.345989116242	2.68328604911025	3.00337705932614	2.52732836829398	2.09166509409092	3.556657241409	1.69936068935307	3.48707149907705	1.98309756923253	1.520750342732	1.97746800389422	1.68111267234422	3.40128144613102	3.56939355812192	2.95426447850363	2.84854108811752	4.40428724365762
C18orf12	3.92804917238855	3.9654076365392	5.4767909660596	2.88850158836392	4.36057202166039	5.27666964545713	4.0234695537637	4.94294786640612	5.51884374618168	2.85783908380436	2.63571701980346	5.16997364287829	3.56939355812192	3.1675703777195	3.11669040310677	4.55226851493598	4.19536309184583	2.69282712818172	2.86810365529374	5.26371340687553	3.28768614500228	4.06709931206367	5.25970154451418	2.99651049277851	2.92439549315907	5.2549436931423	4.16045605194086	3.72906008645313	4.97651611270725	3.339178491957	3.4610208383729	5.58345232545777	4.86403815102211	5.84830260788187	5.88697061280791	2.58385023676195	2.92204986466221	5.23507658653612
BCL2L11	9.00838996410214	8.87950602928354	8.453096382282	8.54086806813528	8.45546660430945	8.21817682801489	8.71008129484117	7.53756448986894	8.65664298846168	7.37698629419135	9.0069165462972	8.82805335289895	9.11224780333524	8.7071782388662	9.13817434391225	8.95113969775751	8.88646291790008	9.17925605293228	8.99936831969699	9.0916544172321	8.75752856775659	9.22398362530586	9.09834265297796	8.73145824666328	8.93358258546698	8.87690927397697	8.72588583743753	8.78643333776431	8.73145824666328	8.69751686019548	9.01827352481695	8.19713216299514	8.73938323483238	9.24220454493741	9.28325879945568	8.72588583743753	8.54303458429855	8.47205252238806
DEFB119	2.81944425305947	3.53810323443412	2.90882882049806	3.05639192555429	3.43992795771786	2.63091837151606	2.25829010021755	2.34142152666562	2.59126391567995	2.95666674250677	2.26911062231058	2.97211925901988	2.43644069078981	4.07299344627864	3.06680901036882	2.86810365529374	2.57924563336675	2.52055062268311	4.54954792211077	3.88712852793226	3.10212698699899	2.63000882083554	3.17326856713715	2.16286324843028	2.8454177863618	2.4637604502792	3.29832640557034	2.07838895697917	1.69650129838896	2.67022958593927	2.10156511620245	4.34388772396938	2.98480403736062	2.32807258715019	3.0652753640247	3.21247575918579	2.78105548098376	2.80019171403687
TIGD1	7.7097954462391	7.60232516615158	7.77871417312672	8.18052665449136	7.78641262713129	7.72747559325056	7.78779684425183	7.86783577224283	8.0350862232168	7.84256149692631	8.39110258352304	8.8847942537824	8.6338294340809	9.0117127717471	8.79320625222779	8.75642900655286	7.82219307353845	8.2787509691068	8.60698954440444	9.01133010669162	8.30773764202012	8.0029871697613	8.07961546115252	9.37921599664523	8.72097537616262	8.04399026934516	8.15006930388468	7.36581805381111	8.16221134801437	7.87800194279	7.59531580803591	8.63772954772453	8.97915224845532	9.09780559917945	7.69773015642545	8.4206243371113	8.62763171037721	8.1424704845524
ALKBH5	9.5326128094039	9.73307061239435	9.8161382486367	9.59827432741429	9.54940314109489	9.73999724727516	9.44089542904008	10.6190617866403	9.40961898356209	11.0380243331533	9.69384673137088	9.66922986305393	9.9514519703329	9.72150744013339	9.83348448394407	10.0397116531444	9.59048477772927	9.72828011895969	9.61739802814801	9.96015270653234	9.92403445280526	9.68781421936914	9.39901288572948	9.76098076933471	9.50827907103014	9.83712974683481	9.65180135118207	9.23981065474743	10.0116280647832	9.57905712706052	10.0193299156194	9.78917244040577	9.60544519843861	9.51150677253835	9.5889054900869	9.77561259765278	9.85399651229506	9.77254233620899
CCDC69	10.1937424696917	10.1038438513334	10.9723238194712	10.4957454442553	10.6461868015823	10.1005418507096	10.0362080934037	12.7013805525754	9.39669794391182	12.9178145717871	8.23186384486891	7.53173636403908	6.3414631904391	8.30524819302307	9.02541530641401	8.15400331072397	9.71312984504388	9.1030419146071	8.80645901706277	8.00125053368358	8.93316126660708	9.07323742657549	9.45064704075598	8.79841177013433	7.93040262136551	7.93243216415275	8.86766204580641	8.14174472486209	8.15163213975198	7.8237751734584	8.16707263737982	8.69655979670823	8.67072754889974	8.01429424064884	8.60233272161319	8.94094830919309	8.30010259489976	8.51267567996559
NFX1	9.48133799104117	9.38296721864137	9.58326704315314	9.29230731736971	9.19720105125226	9.43007432920083	9.45785208598781	9.67990026426993	9.53511516486316	9.50411511968074	9.345947567474	9.53904645880706	8.97804845986423	9.73742996298689	9.37476532762772	8.89155308326544	9.17565771717601	9.16945254378409	9.30835030091586	9.02137923504107	9.28873022267648	9.0426421427335	9.36959245666215	9.06130417280818	9.40629587168639	9.49691094313214	9.24577365759457	9.90010003179096	9.84157487057132	9.48871086573526	9.27736079000385	9.23656163406165	9.25361294870076	9.32716572093611	9.3675764623051	9.36520100321789	9.19199939181705	8.31471354994084
DSG2	10.0576871511384	10.5501459664887	9.55413901580359	9.96641314462633	9.57651114155773	10.3656643346944	10.4136332766554	7.26370254705796	10.6770664435921	7.00458482643745	10.6841709640669	10.8004922836598	11.4935758385482	11.097108599631	11.6629283982833	12.9234569447875	10.71673476496	11.0766345058812	10.9510557383063	11.6517250479331	11.0807353309369	10.754652849081	10.8045851316669	11.378962436486	12.3043519058324	10.462837259568	11.157058407109	10.1520305409583	11.9059255917738	12.1016546553761	11.5544237593081	10.0971026831727	10.7190216181271	11.5934643159145	12.3580864038222	11.0039678387426	11.5455573417161	11.2594419477891
C5orf24	9.95578702160547	10.3972469148534	10.3756408269963	10.3762470539714	10.2729180380132	10.2973250852069	10.291990957461	10.5300359766109	9.98394902234686	10.8556760360062	9.83429824454877	9.7742551992118	9.53550107041853	9.69163706974629	10.9913822452166	9.55191283728267	9.973559081041	9.97043800424318	10.3398171239143	9.94556641415365	10.0340539129805	9.91244032901936	10.0658233727722	9.71152514353868	10.089423700476	10.0476582275825	9.6803888299121	9.86773779545567	9.69540807058922	10.1649892808052	9.91900460782498	10.7811232981307	10.059602145516	9.86066753582817	9.80075350033404	10.2034292806909	10.0796585049528	9.98075011281508
KBTBD6	7.89260939759562	8.59207880302191	8.0733377402989	8.723038254473	8.8596141102204	8.48010400321868	8.52729785900292	9.36915723013459	8.24135440592295	9.44604521339602	8.33731431252827	8.24828640126405	10.0027044293251	8.71508558091972	8.62347509623011	9.57240598059306	8.72166909266491	9.15742385699338	9.4750228471645	9.27766066094192	9.41820146235815	8.57765168696619	8.4578929320526	8.48303724592839	10.0291640394928	9.23981065474743	9.04366776867647	9.10950672337797	9.08599469243905	8.95549795337678	9.21953381724604	8.88009998033268	8.85138970148082	8.92688330525895	9.2379527157082	8.65420064850022	9.42685580547185	8.453096382282
CDK8	9.81777207549537	9.92935047922676	9.82585101040439	9.56278792611629	9.29640252638188	9.62027804594061	9.63487275640327	10.1950924325894	9.66517575354375	10.0879191927491	9.60847822311452	9.10271839292896	9.8376302372823	9.58583075422542	9.76519933102949	9.8830652958692	9.34087949251055	9.2268774684041	9.8890270924424	9.30480049222915	9.06276350855433	9.43917539589519	9.67458455658261	9.43917539589519	9.69466649866336	9.93233844619563	9.17774943675559	9.7067025040842	9.43267086254667	9.36101438936436	9.92894004140485	9.29916395228175	9.71883853135775	9.40238668455486	9.53462331792644	9.43782821268232	9.15217777319797	9.07073835050844
PTK6	11.7715392298999	11.5535368315703	11.4375428131546	11.810981272938	10.9920462716222	11.672326950333	12.0323748684548	5.42459706404259	11.810981272938	6.02290943046177	11.9004696263079	11.2588613668385	9.71451927149711	10.6655424347896	11.5967447218213	10.495065773506	10.3197001842209	11.4469720703683	9.30026557078703	10.1525024181052	9.68142333612974	11.970184850748	11.8579969158543	11.4811095651537	9.05418647945326	10.0000319397433	11.152079293583	11.206220465768	12.0466958281385	10.8799909644715	10.1242179026493	11.3342897263887	10.594811909463	11.8389463563803	10.773269510247	11.0229532738853	9.03905265992208	9.15805710372164
NKD1	5.98530734405945	6.5782912330431	6.19495774023305	6.39373531976325	5.41464721881535	5.81276890011159	6.26222328637058	8.06950323052372	4.82734741810276	7.52125329851503	6.45481428533093	4.85177957289393	5.5201265976084	5.49986234677676	5.7125678251726	4.64551553986637	4.67881591212312	5.99903002197702	6.08135740302636	5.70819806103169	6.44805526136453	5.48493212345841	5.37303931931351	5.56612775363988	5.4191433254189	6.67321377067587	6.02590917087134	6.07417453804213	5.5286874542677	6.34805684297597	5.51445455915488	5.30487369330636	6.46709186770935	5.28318386292294	5.74731975165078	5.7667526891493	5.49598928409571	5.80483278875148
STK38	10.1205901442569	10.1201039960841	9.53041956409951	9.61739802814801	9.76720328856098	9.80206570544677	10.2940448542423	9.79297797287459	9.50519420819028	9.57240598059306	10.1917329372315	10.2553710820263	9.4610054032414	10.091072478601	10.1986504402835	10.0682772857444	10.8360031678259	9.84943232311174	9.8016028013653	10.1854780670389	9.07833772918238	10.3134788047918	10.0263596695082	10.1552554185545	10.0555923787123	9.72627400655303	9.85683415521238	9.76566167606686	9.67180910713321	9.90583354166623	9.4965276599748	10.0555923787123	9.52631079961651	10.6204742053221	9.647441025521	9.72220376815922	9.47766249987842	9.23147640985354
THEM4	8.24760256334673	7.96559545727556	7.90526979925552	7.99948343686705	8.05207045491707	8.38164155812305	8.04776549127268	8.66530910376166	8.25688999259766	8.75019457129202	8.17554532266019	7.86933722674801	8.44087007481249	8.18856792589879	8.18280282962867	8.60997325604131	8.52777359906744	8.37842596343457	8.53100950577891	9.65910919632924	8.61043143014887	8.43688259282337	8.26328020100338	7.91991933976061	7.76387534413336	8.01657435677962	8.2165201059564	9.14504079913265	8.31758461821805	8.44366478555945	8.70970200988977	8.53892090883939	8.76071938386875	8.7593937591799	8.30091117473567	8.40233422927415	8.2766549214113	8.38094255420248
CLSPN	5.00591693887525	4.59273098605915	5.10069522402674	5.03512485431491	4.55930731301412	4.13797756892697	4.80850915404119	4.5738888562575	4.65678973008606	5.07764525507028	5.85107404005915	6.21124233188032	6.38755841365176	6.45481428533093	5.00495926053258	6.80331104546804	5.50818196966358	6.02404222573376	5.70539643498953	6.2832031650179	6.02790747045718	5.52577362900759	5.14647349699065	5.84326892168921	5.65304956235981	5.89577261578224	6.3816427471526	5.95662192477006	6.58898630709094	6.50099056117278	6.54769766615168	6.031218748493	7.10615341244207	5.56468524391317	6.24405706661695	6.03714961708979	7.32060846432508	6.28210713608417
RBAK	9.53002130306524	9.5694012159784	9.17491703840028	9.49057876913349	9.05331910531989	9.40661365832741	9.61659567543423	9.344513941085	9.59660484127376	9.09570479203454	9.75468558917285	9.53327878086719	9.22920576492908	9.24827549930189	9.95787764217546	9.13227678557175	9.31558532370599	9.20831456454657	9.50827907103014	9.4046890000488	9.27945327487088	9.79799156663475	9.72258436326727	9.51765420972316	9.61739802814801	9.57479545098061	9.17014494546113	9.6547978843263	9.54041340660415	9.09932252492991	8.96974369005586	9.87559446827246	9.24366417452486	9.95505738155331	9.86443352215644	9.45785208598781	9.53292954094746	9.48340772635595
WDR62	6.36987924838684	6.05161244636278	6.32868916436659	6.34272099629568	5.88364698617317	5.869750850141	5.51654261174464	6.08907794781572	6.198093501847	6.61875089556704	6.22657988448858	6.05055097198448	5.8367394501644	6.57567249428435	5.8493323369835	6.39373531976325	6.1162215654876	6.16816954901793	5.53137343984205	6.40609067101498	6.07894917092234	5.52169772458751	6.07704691905858	6.45365842372902	6.55808764988993	6.36026711490256	6.52116090146131	6.04782410403095	5.77274911181444	6.86770162293399	5.41788127961283	5.07204281450444	5.8344515312098	6.82711064409364	5.65100058313487	6.50657645660493	6.88158668930125	6.0902646915337
SLC39A12	4.71174033579136	4.09373262004021	1.62922524770188	2.71542692015065	4.94910474678118	2.60330973815592	4.90796387985451	5.02726569445386	3.97557956101883	1.38727671335996	3.0956524619346	2.42926965881252	2.20044280566232	4.79001442465705	1.28438410596842	5.03003075356395	2.56624263257387	4.68298935765628	5.39915280093729	3.36728717651993	1.96954310555453	2.61252368337003	1.5330721573687	4.09769976332221	2.7286212912472	1.75624268046952	1.08632566696729	1.39108401052234	3.36728717651993	1.3505836765707	1.32351389402307	5.5157498140536	5.67934006897114	1.10344033639212	2.500653509708	1.71243958599979	4.28880421589951	1.832726351112
RNF168	9.49613824401096	9.2745940448245	9.63907998545582	9.25881165726175	9.70082237985884	9.40238668455486	9.02885881126234	9.44993104331969	9.43393147549961	9.58442917424721	9.74747769134769	10.4572803925916	11.3612327577389	10.8383564161592	9.95241329830448	10.2096409358039	10.3365940894566	10.6395205141426	10.2695531880312	10.8156838801608	9.8230058080887	9.94101721358333	9.63097501195239	9.97967172785795	11.2890008016236	10.5661958674881	10.2255834299788	9.81467739519308	10.7207812842526	10.660931841442	10.1237972696663	10.9878014749639	9.95333802082072	10.2329440797112	9.35502434690923	9.78878914314434	9.83963488924759	11.3130166905162
SVEP1	6.3658935949435	7.30913806364879	7.29718021550403	7.0104657934987	9.27559359899771	7.09536675326573	6.57445647642104	8.53782514504462	6.94804843456817	7.73804458756287	5.55743094148866	5.6056329281743	5.96537918937724	5.74800918107542	5.57553906113721	5.19841283992527	6.13729902932631	5.74170355588603	4.78466190961291	5.72841622653391	5.51538718618441	4.7489307785954	4.99937586503407	5.939644611001	5.68678686891263	5.90220337472701	5.90322727605634	6.06540701444032	5.86209048618506	5.55950163093234	6.42138167888347	6.03016181205386	5.22646937737098	5.09008486426653	5.56882977873374	5.98479295408412	6.13944654106742	5.72387194218709
LOC652276	4.58834722599012	3.35456925137851	2.56021171166317	2.5215128151643	3.07247739593443	3.21582912377008	2.80272164356612	4.59273098605915	3.4329633784931	2.97601637601618	2.90085695822227	4.14378868726692	3.60432781364955	2.35388415864639	6.07973938972818	3.84087465620091	2.75670610357769	2.40550057621456	2.86903342654171	3.35794551625852	3.01173885368602	2.86993029606099	3.85441298028979	2.70141152913769	3.85251217264347	4.75768778268893	3.37841520375969	2.7587755346259	3.06073501256304	3.01454923540256	2.96559571203327	3.97894903145587	4.19418539306094	3.68979511335067	3.26234007294469	3.62211879467365	3.95895767570639	4.45434020935739
GATA4	5.71465827368503	4.68702691580261	5.17999782030408	5.4640414926329	5.23585061635308	5.64151375001938	5.36146920698562	5.45807772704374	5.3791414950897	5.731862992172	6.25931135534865	5.99956434175013	5.19094822641524	5.21280118801495	5.33140393295665	4.53955102738359	5.22404555682914	5.05224088385296	5.57219560172098	6.16850818054001	5.12673877992973	6.04984634397676	5.45170954673483	4.66255892012336	5.19511616637272	4.96915643902831	4.86764379246728	5.99844348024181	5.4016338084868	5.8822755230593	5.11920270330527	5.73599275606134	5.73991305656803	6.02032539588878	5.38013300920289	5.65164682732061	5.48529132941323	5.39616273073813
TC2N	8.96038314878486	9.38666304478772	8.35419965321659	8.5664662385388	8.49647524274135	8.92871688529558	8.4412249192209	6.65265490910705	9.20460797458378	7.49212108417091	9.48909520143055	9.16334845904971	8.49946510959646	8.10938165802965	9.26562838239674	8.25569156593847	9.3041706460044	8.44731886242553	9.03240958513895	8.46844654621268	6.93684141387418	9.40591956400613	9.20665710139497	8.4206243371113	8.20490373458063	8.09495065819751	8.70906029486171	8.01569434186748	8.43041120959602	8.77498735364969	8.06950323052372	8.40277383857951	7.59064133852676	9.95107460566929	8.68168552396305	8.55150101647986	9.09063927951163	7.71708847253232
C9orf72	9.05743362130771	9.07898638797122	8.99647530527401	8.33953914770389	8.45514070450123	8.88193570309141	8.74149085606464	8.55794182038558	8.58908045901511	8.20208001251165	8.61902981413552	8.48622946367007	7.76490345839444	7.85552512188911	8.15576632315676	7.99984636162901	8.43306528072958	7.97101497470428	8.22967667324854	9.15434377643083	7.72475375861729	8.28756818404786	8.28105759924702	8.0226543260749	8.50288751009524	8.33953914770389	7.59340143468865	7.99197533783992	8.37903413949195	5.50127004422156	8.02134819529729	8.02382346809143	8.99762499709025	8.36422742877156	8.18011463470858	7.80858604286124	7.65159062415717	7.76523735245622
KCTD18	9.59476608433239	9.76720328856098	9.83209264146548	10.0260024918496	9.74452977626052	10.1956218618848	10.1735867805609	10.3849621273168	9.65445484200041	9.97083690450498	10.07795646846	9.1403697386976	10.0800933421035	9.27144083775515	9.62385324349873	10.1332101671846	9.70082237985884	9.88576566202668	10.2100809915757	10.2651048809897	9.41035194939451	10.0222081408004	9.94306055223847	9.91752825132363	9.91123651837726	9.61922607472739	9.67388587793383	9.72258436326727	9.05743362130771	9.45176310149984	9.26792303992753	9.67180910713321	9.15588812556948	9.72915912338125	9.86108272543426	9.32483065948281	9.59098481130177	9.07804154149919
KLF11	9.48172602848616	9.18990396136895	9.75358234622802	9.12929305150842	9.76907039641416	9.09963487720039	8.96512090029122	10.4978434993739	8.8607128906746	9.81467739519308	8.37083913253096	7.83055692618719	7.96522482379382	8.43127957458104	8.81693196597152	9.02311173712513	9.27492505364604	8.75318751104587	8.98695421675692	9.06753927560286	9.32184423258714	8.24053754587221	8.29495510696515	8.53184113919264	9.61619689539972	8.42659113807902	8.15282889359899	8.01020481045467	8.65580176822208	8.74923110465637	8.97430702947599	8.5664662385388	8.32407803651998	7.94935627362695	8.36874695431687	8.2078325418493	8.78442180719629	8.21268092857222
ANKLE1	4.11149412425453	1.98915555527896	1.98915555527896	2.80957283796273	4.65478477445566	3.93407670761827	3.53810323443412	5.97223114569695	3.1145117445455	2.87674441393201	3.56051070252969	2.29353948859238	5.17207578131937	6.29889695263014	3.25169251684311	3.18494503858676	4.94593769308444	2.99260606820462	3.07919689645072	6.01575291873471	3.78545486900626	2.71024784597137	4.24378211054105	5.79580654796537	5.81616808888677	3.88335105886786	5.32132370286272	4.67579452696239	6.24336765137033	3.48427244884112	2.19008705665762	4.14928351130289	5.09373815503594	2.94882477854967	5.97737380215272	2.23911672202535	4.70114950623696	5.52131970671578
PLXNA3	6.22350124535293	5.81314769454146	5.82237739492173	5.68718242531752	5.58617564703332	5.64764927065838	5.7035590724115	6.05548278758355	6.06006884647776	5.87263063239483	5.15803996197054	6.28982080244615	7.07013119761069	5.99605712045039	6.45842616560004	6.73560029630836	5.86825409910562	5.65822562962506	6.86035115607047	6.18152253872091	6.04382877612964	6.46439135695378	6.24645379550348	6.72078990445302	5.83807580170998	6.30926254321423	5.78584186770837	6.12352447574509	6.44279726036525	7.13603985359946	5.97022702170532	6.00663339097723	6.03543019490378	5.97478080904909	6.72203653820741	5.69798003130824	6.66443737682998	6.5416581955175
PELO	8.4729063748733	9.0586089474922	9.09379332109128	8.82414225077069	8.69399472174583	8.64251343900864	8.49543052423715	9.95834236316982	8.10325064952081	9.38850531943713	8.43446392628914	8.16707263737982	8.37724575228538	8.65197269313601	7.68512854502277	9.31776552988081	7.96591870287435	9.30521624122955	8.29610887117349	8.77976867649926	9.69466649866336	8.51039202483796	8.35419965321659	7.93712730345045	8.37580104784455	9.36239934034754	8.31153189778986	8.81797571414824	8.26140449145397	8.46214854122115	8.60565139311957	8.63553936650581	8.06042685537388	8.22804609891614	8.63514987380062	8.87327995368438	7.87275079013263	8.3386738131403
LACC1	8.83406312869183	8.2536294253574	8.87976447174923	8.74016406997757	8.66415952124486	8.8809699291778	8.72657266307398	8.65580176822208	8.95549795337678	8.57814406535564	8.60665288142282	8.47755934163601	8.19604496699071	7.77405715913372	8.5664662385388	9.26022317939223	8.34388873161421	8.60632769416648	9.28914259863991	7.62286133166497	7.91887745583724	8.81761937907119	9.10429260278016	7.95945849092322	8.74401349326161	7.71054074425452	8.49680654500204	8.22771207754007	8.64343558221409	7.76768250100563	8.66747695182667	8.10090525130744	8.36907835548923	8.56044592678994	9.02280654748086	8.80883410028013	7.56612548245437	7.13831281633821
TAPT1-AS1	7.61501345304713	8.56010636292431	7.99015620054208	9.30720786964044	9.34418168078046	9.04721306912834	8.64521244094912	9.25119915614035	8.54234623432127	9.27282517419352	9.37879517517757	8.58120345307775	9.25689637456846	8.90296341541936	9.1671937894394	7.82761081641651	8.91409275229097	9.31137378527023	9.61815273254398	8.73740455254482	8.46603637775755	9.09905408339037	9.23392223642748	9.09780559917945	9.5012957771366	8.46094779557932	8.44022671559538	9.440148361614	8.12879024444688	8.50932623092034	7.90699184767201	7.58491677689772	8.54234623432127	9.39239203613529	8.46168819628235	8.48433607003399	8.23581950400389	7.80190284581274
C3orf30	4.45434020935739	2.30803170575501	3.63562822032713	4.09298069507578	4.0234695537637	4.72515155689256	1.44438348935632	3.08793281976878	2.09500883822352	3.24848116100009	5.60212289098419	2.95426447850363	2.08385803368427	3.01686843696859	2.29353948859238	3.10428061511709	3.23232001663883	2.12727718120342	3.01454923540256	3.19999299173644	2.73208240641634	2.3984762432785	2.84127866479568	3.27079519276573	1.79593428201372	5.19792657454943	3.89894281846686	2.02908752763443	6.30623783909609	1.58216364391522	1.66435020777196	3.59780441144105	4.71121388609672	3.03105850149855	5.55528809253974	1.92157499955946	2.8642868986358	2.49023795567451
RANBP3L	2.40261026629786	4.16045605194086	1.44092133483757	2.99097846793636	2.89641545701992	4.80149241429063	2.11756167581313	3.44455897985735	1.37885281932766	4.70167725528394	5.15072070497313	2.24548473617578	2.63211320509248	1.60937323471153	2.87674441393201	3.26595698504647	3.02155147027109	1.62922524770188	5.3442341985439	2.4324985478323	1.6120695510955	0.905442995739692	3.91152928812103	5.71755393524412	2.25829010021755	4.23070658435241	2.38216962774327	0.91873774609825	2.90549667153234	1.75970981432732	1.63738272431093	4.50877040639864	1.97451332845615	1.95841706509465	3.0364176350045	2.67123315947585	2.00496015681749	2.9596352499306
SNX13	8.74608636422516	8.99687105450341	9.01827352481695	8.78109902959291	9.08115012263625	8.93358258546698	8.98379865214282	9.45577781480184	8.7743517055511	9.26861596975144	8.78774094547466	8.70473769607348	8.94857869231047	8.56435999393626	8.84403594481218	9.63650228767821	8.8384581611616	8.98130228044435	9.15397402264217	8.54015275587142	8.79590920069396	8.85770886476058	8.9551735067976	8.43754495150233	8.7593937591799	8.6384631276354	8.6476097825555	9.4637135775733	8.81909916256152	8.69103639602144	8.86920755572165	8.93734413313482	8.47387143641008	8.55891966805638	8.73076716289985	8.77976867649926	8.89015208912584	8.51323693993521
KDM1B	8.05389379195749	8.10288635791771	7.70787692971477	7.84123181786173	7.82342040107519	7.887295795044	8.12480650757169	6.96579879494097	7.89405249108133	7.22719868942992	7.70288229744205	7.59578828684659	8.1064017465504	7.85303963518548	7.57475788334223	8.28423972624018	7.59812697100964	7.73947000390598	7.99197533783992	9.02541530641401	8.38164155812305	8.34547360586773	8.11088109549261	7.43394409860067	9.05199585174238	8.30315343379666	8.32489944314854	7.75578432132607	8.55042770631304	8.7528080343794	8.92316379189313	8.28065130487469	8.19012054284244	8.03093802902195	8.52125190234219	8.57134006345751	7.98030281131046	7.69880155492376
ATP6V0D2	6.60047376055219	5.8782736498972	5.6786458855289	6.19357298918027	6.15872233856763	6.44030729397576	6.01998128747818	5.77151311631093	6.36026711490256	6.58826352928798	5.97156988653903	6.43411313954256	5.41663537846591	5.63343931625555	6.12705785258854	7.47527882592678	5.88118770113946	5.65191780924108	7.14735667265076	6.10586333382486	6.37322151495757	5.44807283930561	6.54316233188384	6.103876678654	6.38397045848739	6.03964572104758	6.44209873935007	6.137671895874	6.78784130761093	5.62716653756088	6.28916785459265	6.20344988616465	6.37094810453922	6.80941959831799	5.85603236620739	6.56995764236276	6.33875704472246	6.11762646126271
LHX4	4.38455184483526	5.59647153791804	4.74531940681784	5.37736225616085	5.66794273418955	6.17406925961693	4.88112535770414	5.88364698617317	5.05929310561592	5.34455832156396	6.12352447574509	5.9160674621076	5.53057024552475	4.79400818735722	5.82196500489322	6.11970398332224	5.46241671843913	5.23817362305433	5.69974929517077	5.49410813077633	4.72294914305321	6.136904316919	6.55383114771801	5.59928814180432	5.81995301909041	5.84797681567967	5.84902200778532	5.28978596568406	5.77660501594748	5.45807772704374	5.99062036154411	3.89249443853688	5.12548775521661	6.59056515688705	5.14314281259314	4.71504184266418	5.57219560172098	5.00065653543436
CEP19	5.33468564404893	7.08942200318867	5.46773237174696	6.78607773312552	6.93595789044085	5.7967568035288	6.20900391460965	6.66242255243622	6.75608856860661	6.80677961357807	8.16783733823236	7.38525527704685	9.66660898349643	8.26999786182107	8.40913680662833	8.3768992070623	8.92935423404904	8.53685494587	8.82925099689778	8.76519143965942	7.3976982933019	8.00125053368358	6.3484553540923	7.66909664416521	8.92558241887296	7.58595185687862	8.25040517999257	9.03666483688822	8.11010973960492	8.72097537616262	9.15037988686698	8.86508712939419	8.06588957378152	7.95842850716988	7.80261371537084	6.90765862772673	7.36872884013124	8.60665288142282
DNAH11	4.46660746909049	4.66010036533	4.1029464619185	4.25565330760703	3.62062186884993	2.4014917440334	4.76946262126186	6.136904316919	5.11382046204277	5.00065653543436	5.22696083749434	5.04961209022538	4.35350057936436	2.49345249360634	4.76197634764949	4.65530030187792	3.78072595558883	4.32310437342404	4.91250976041855	4.6954914347858	4.05210957917352	4.08314457730858	4.87257959609467	4.16345201821166	4.83222429426292	5.11294890572808	4.32448866056355	4.29236687231507	4.85494492961247	5.54025092299891	2.39134390270037	3.62355160216994	3.87278622004762	5.75429680708022	5.66317441978032	4.04756005464533	5.35199416864499	4.05352615575991
PROSER3	7.88292011315792	6.99859098951665	7.36655539408491	7.35514452979239	6.79332625127203	7.15979129156454	7.51645611782029	7.56344163787679	7.35450350167705	7.44136771560239	7.70162938535633	7.90060959483011	7.74015896999401	6.86387298654445	7.72829113749032	7.91887745583724	7.67529485721734	7.16652214475124	7.81734886350925	7.44289135834633	7.16154349919584	7.64727794125557	7.42712220223582	7.73138711444759	8.10365976054014	6.98473147119787	7.11376604707654	7.62853398653095	8.3853230282834	8.09005388047471	7.37624783449726	7.80534646067836	7.04293795559333	8.01020481045467	7.21306083407209	7.26829710819486	7.9526989486703	7.34500510894736
ADPRHL1	6.318229574561	6.77386323903165	5.22111908426726	5.7370111786742	5.86330213602426	3.47188258520951	5.53328056878808	6.20408786242964	5.74612334422739	8.06918555832228	4.8849124838676	5.07204281450444	6.68338488369883	4.87667450557773	6.30330063998209	6.7200770371073	4.99153297385413	5.15314919420431	4.64330428168629	6.42399547613852	5.56882977873374	5.51691737155285	5.44211579787843	5.41392571096754	6.71431889992004	4.50877040639864	5.62615751062518	4.39652205393348	4.37379271776125	6.21650289134588	6.40982589300606	6.19845280742547	5.58617564703332	5.47187728289098	4.13449660365217	4.70167725528394	4.16411697906147	5.75429680708022
SYNRG	9.1953665900114	9.47980265366019	9.19267613861308	9.40437806333386	9.5106807075762	9.47799525973568	9.72045576339222	8.94895659744242	9.4750228471645	8.66610207962462	9.81018465421311	9.20728864848555	9.02347186464391	9.25655535265746	9.34021283672144	8.51416535307701	9.3684287801017	9.54230948054028	9.02616513112923	9.60035666914315	8.90648653519287	9.64210175340456	9.73035324708382	9.39467797299168	9.07502503555277	9.23943446792026	9.27803879045912	8.94193040085597	8.74254857044261	9.04067894343848	9.12685349250432	9.39582572244577	9.45828104624575	9.37232239529334	9.2268774684041	9.42870961944431	8.78078872817373	8.69326792788208
CDH24	7.43723138439143	6.67544126400382	7.137483899373	7.09979839260608	6.99756781909855	6.37720606401936	6.94515563439662	6.27729629574626	6.6483705773683	6.19263936454755	7.19880295491209	7.47405407178995	7.22685641052938	7.05235031805648	6.82765035619972	7.04947899717465	7.28646840391033	6.96187903835069	7.44014866651243	7.07620970306419	7.41119682806906	7.60927149082325	7.5401493711674	7.05407530944122	6.89284259651297	6.86352237365978	7.38060770838955	7.52507726843585	7.49322131241541	7.85303963518548	7.28891571250054	7.55310457777506	8.13106511382986	7.87519022832128	7.09028665356561	7.32609273257133	7.43035709524466	7.02576759831735
SEPSECS	7.2997536263928	7.34697102241339	7.21901857138299	7.59064133852676	7.5108632911022	7.67373946514233	7.5929856135884	7.52125329851503	7.53970300473156	7.08694017330512	7.97616253672999	7.71834138454774	7.51806924809167	7.18227689380771	7.67332259259834	7.48085189111547	7.42199998347857	7.484402942423	7.89097023108128	7.45740319037669	7.49604036537959	7.71472296011565	7.90670854794112	7.73380568027074	7.55763545233263	7.6879350933515	7.89482565079788	7.887295795044	7.21266303249262	7.85039402198543	7.10615341244207	7.71472296011565	7.00666244472622	7.5877650257912	7.61620751871324	7.71054074425452	7.5774484120787	6.79398566872517
GRIK5	5.928460237646	6.39555036710365	5.45638261240549	6.03406351179721	5.39065945171533	5.0844540651211	4.86139593543003	6.45098456161652	5.76587471999747	6.83680109408524	5.37841154079726	5.94069817349658	5.03621814922577	4.76749046778994	5.53371460893291	5.30366372853484	5.77486220327236	5.38683367010031	5.69380269891217	5.08668650914095	5.11632564552903	5.79754668160843	4.37178892522617	4.59563826905099	5.86548603497219	4.21254118543612	5.25873195405272	5.36766512852966	4.96079275631582	4.20473492639781	4.79801019649823	5.89710583360757	5.1292215504988	5.07569034168755	5.21533049113988	5.26061215276917	4.49610229577175	4.13297910220877
LRRN4	5.45380268756508	5.22198442556756	5.35883644120165	3.71848898175816	4.57749832918447	4.88230015759217	2.88080468053602	4.51687517167431	4.51621056446047	5.7125678251726	4.38052473398729	3.73273762828021	5.56154786626804	4.82962305285045	5.62338722257096	4.90020031936221	5.09217645973074	4.64330428168629	5.08173137628527	4.76375463855311	5.19380089969207	5.89194249711403	5.32334979440755	5.53057024552475	5.81120898115571	4.88149966587553	4.65077015916833	4.53727092135424	4.70074176019611	5.84037163722545	2.56095444357247	4.44982713599744	5.36722063624651	5.939644611001	5.92422422571358	3.43836218912327	5.64552026346361	4.35617883324491
ZNF777	7.07960700695153	6.14013138191952	6.57861611181416	6.57415868349268	6.71736330246784	6.6342199050433	6.49975120163306	7.40230073249168	6.76973010592845	7.247081299957	7.06416712483794	7.21901857138299	7.02352924790314	6.97220854785885	6.87616037247001	6.771966684637	7.09382301831546	7.09651575098905	7.69052163260076	6.58965730945737	7.21100764011155	6.73242028399243	6.80512842048672	6.93346029178027	7.25494244204465	7.36581805381111	7.40849838085225	6.60995246530817	7.34865093294379	7.04720631396549	7.24643900547476	7.24459498133467	7.09382301831546	6.79260085503717	7.29106361908873	6.5187709664624	7.11492644890811	7.35540605586662
JPH2	6.50181887993152	6.76024017390192	8.37867584679947	7.0386105089644	5.81995301909041	6.72159207846814	6.45881108175313	9.32601905614527	4.81266191294549	10.4160481799458	4.93630017294005	4.23913712544379	5.17481085479109	5.33468564404893	4.22091789622595	5.59378560390683	5.91109392169742	5.69554819222373	5.44648820720876	5.23176159857035	4.44738079824844	4.44519056185482	5.14716116766673	4.46660746909049	4.92494456588961	4.90912444275369	4.2675931179809	6.18821312729552	5.70034364882281	4.79201259567178	5.21914535931538	5.02479925629423	4.57443210051995	4.72993394406106	5.3066451219086	4.1971445170512	5.48388445307931	5.43131659887467
PDE5A	7.67756390692558	8.73436567382585	10.3089177660557	9.36334481425153	8.88362461495655	9.19336222013193	9.06231064766274	11.8048498322477	7.62771954756307	12.1835196877444	5.55882084699462	5.37656308340652	6.2527213748266	6.52082007881922	5.88266251391057	6.49015092557882	6.88627844464286	7.10655162523174	6.14153643517714	6.75305320613687	6.47940390210113	6.57325439145113	6.20969364661199	6.32111230859227	6.63175260448589	7.31901951511436	6.65521225184816	6.27957890675084	6.00328811143465	5.95853602629144	5.98441848726049	6.23253984780974	6.26546348410754	5.97022702170532	6.08663954148941	6.84593097490709	6.20176792173828	7.27487391009526
SH2D1B	6.08993146019765	7.35583474993469	5.58701988629309	6.96164156280112	6.08231333732031	7.0843719380985	6.89439007366877	5.47543500067509	5.9136529250687	5.5941319368325	7.06266077821784	6.09672123664432	5.68404462208756	7.94558949748921	7.75611078531089	6.02906006557145	7.26878759004034	7.1689112467587	6.29823924695617	6.81682104277639	5.38986193297777	7.16615994389309	6.63650066951567	5.99642182550231	5.50967526570135	5.22777999446962	5.76283276768833	6.39925336205566	5.36528113189334	4.81898010329756	6.50578228622467	6.39409534418642	5.03361378473042	6.02661837159354	7.49897419010054	5.80734783476999	5.68718242531752	5.78896114342478
SSTR3	5.4651362914421	6.4978155722854	6.19772756676242	5.48019169092995	6.16787108807366	6.12782450753383	5.671460272444	6.42007066029822	6.37425686952374	5.56922073279329	5.76819422658363	6.37124975369052	5.61001322280619	5.57765906324439	6.6873984140534	5.21030034510214	5.58499078959159	6.17370422349809	5.46637004489391	4.7386323319743	5.19064449564551	5.4739179103076	5.77525466268745	4.16411697906147	4.91250976041855	5.9559929614001	5.92252250069321	4.79053123421302	5.60537193259794	6.08163960902717	5.56256416703759	6.30304711067043	5.9957511965673	6.08039477499628	5.8457985331196	5.8370505352899	6.22456185695706	5.6458690174342
ADAMTS19	2.78983007689414	2.25356835371437	5.86941975937698	3.26372116086098	3.95365491195164	4.03873970584027	2.49971436714792	7.43394409860067	3.4522681694168	7.77477226133128	1.75812431202091	2.53010337865002	3.22820447377409	2.91770045817721	1.2115304493567	4.85774607009773	2.20615820885056	2.89187054747188	3.23149992450124	3.28398375679547	2.50524750109597	2.6903385492344	2.72183591920192	3.87759005515776	2.62920454482819	1.83901585171993	3.15516985254357	2.88850158836392	2.62143723277959	2.58385023676195	4.10579612012052	3.45807958301636	1.73045531530731	2.31740614907639	2.95897126706581	4.35729638904569	2.86274027882154	1.79593428201372
DDX31	7.47848354850558	7.85586086849154	7.13351930915741	7.69446155614438	7.28172907198576	7.79468975407811	7.62286133166497	7.24932020613342	7.66873666585818	7.04947899717465	8.18936099063566	7.42120418162143	7.95125733041055	8.32371975891441	8.08904846819967	7.97240777346609	6.98946200023628	8.33660887325458	7.90319793212627	7.9420737446453	8.1655188937318	7.69334601970811	8.09568956345899	7.52352378802276	8.0707896219719	7.84304345827478	7.82219307353845	8.84498437170689	7.79098304941418	7.59451943334354	7.9912601504644	7.06294035431543	7.72872420977204	7.58093368663985	7.84909773359348	8.22967667324854	8.06998552762405	7.55647071916214
UMODL1	5.30442305836421	3.45276793170196	4.43301217341311	2.64750406084429	2.37987014714877	2.42383826345468	2.9774888312325	1.89154720508482	3.11229274542773	2.57512781302534	3.48427244884112	6.28723483240313	4.00561013820546	2.55301109029289	3.27444406780873	4.53861068138569	7.36314607728304	4.15124085936501	2.36548013858695	3.82112934355596	3.03987503042138	2.500653509708	2.24870595851386	3.92123893542259	6.6596762880975	4.73705539453391	1.59849524884313	2.5262153481596	2.21597916808219	1.62320613605275	2.1765794363112	1.78924202124727	4.64670802550255	5.60841143457435	2.19755819108062	3.45686563258361	2.50319677595896	3.81347709896489
RASEF	11.5570132823014	11.5665693898356	11.1557206841786	11.6248966719473	11.6608162852249	11.7533180497485	11.9343350846197	10.8343482449851	11.6980880380071	12.119403870712	12.1041542812028	12.3400567841423	13.115972997175	12.8044055074508	13.0245823509016	12.3270087617045	12.6765649222317	12.4510354280448	12.6694701552681	13.4908149348101	12.6786805895917	11.7931779361595	12.2613612584045	13.3564559636435	12.5956961441873	12.9040145390131	12.3062573995419	12.3120878787578	11.7747021890511	13.1811108876403	11.4390970572964	13.0999753876174	12.8364370509683	12.9412743036312	12.0269941803082	11.9163127582069	13.6277463338285	12.8947014730199
PARD3B	6.97866530006154	6.84496423486119	7.17576801916904	7.05663625107129	7.07509664699827	6.53787790017894	6.60225637716975	7.91807964993087	6.46002820285664	8.1655188937318	6.22625487681757	5.86364639359724	4.97919759610706	6.06977602752148	5.80446711289039	5.31898081354497	5.54520975204511	6.07081890057308	6.64490356103544	5.56882977873374	6.24245901857992	6.09347748389153	6.24941805331872	5.70147105567317	5.93137114905773	5.17525383072632	5.7741424076006	4.44631752496786	5.66826591443053	5.87376492632473	5.70819806103169	6.03287890570064	5.46853889577364	6.27023984173632	4.90562003136522	6.0188304937257	5.77151311631093	5.61044250167957
DST	10.3578403866557	10.8617934959758	10.9410536020532	10.8150614236907	11.1447006171172	10.456267592593	10.7570103374102	11.51929298017	10.3892997940788	11.6084343252075	9.68819806424087	10.5196315108179	11.2774544560388	9.89513938206809	9.7247120718522	11.1911116281545	11.655358246452	11.303139860141	12.2091834575948	11.4002445142135	10.9219326320822	10.1570131161231	10.0419913017635	9.6547978843263	10.5877863217392	10.1308756553339	10.3290371405713	11.2951201390435	9.92935047922676	11.3581150167552	11.5273841110782	9.89420283809694	10.4140695718014	10.5685623465378	9.9725536484684	10.301870203102	10.8891978038929	10.1610619093995
ZNF441	6.64398441472015	7.23597466410727	7.27368357444245	7.43124878859128	7.30203089352458	7.18440650402136	7.27946107527483	7.69773015642545	6.9175377163107	7.93157748998264	6.28281896564565	5.33028908951822	5.59857627403908	5.82813486781346	6.34398510624059	5.78030042675573	6.2676622137501	6.22918103063307	6.73321230911712	5.74771643305317	6.26194700906993	7.15217305258249	7.09604359369651	6.46982839964103	6.30957619405949	6.99976037100404	6.2901391684751	6.06946505940682	6.17036981302475	5.3874109385978	6.27265854486974	6.08039477499628	6.84559947079544	6.89349972553168	6.71431889992004	6.5184735074419	5.50209919843602	5.22646937737098
NEGR1	8.11531465426241	9.12655983124308	9.82729571191968	9.05252169752132	9.43314045757207	8.64549325039345	8.16856878618181	11.2831493306816	7.17813925451303	11.0093842576343	5.18284492933025	5.27341553516792	4.78057436133069	5.39845097551418	4.88684630792966	5.24341654599358	6.2071727535589	6.44109007289201	5.03361378473042	5.52053277602503	5.48836002114877	5.6056329281743	5.62407853358647	5.14155788060036	6.34007446110106	5.61333035903005	5.92935616940296	5.22696083749434	3.63282705587398	3.92918580449845	4.36201246883798	5.24892075954926	5.0243927252559	5.12626984226813	5.26540740373468	5.4508898920066	5.81525689147728	5.84902200778532
FCRL3	5.14360682544863	5.40057230877897	4.71004465672994	4.92094275689628	4.03099549036936	5.1235887452611	7.96048669748678	4.98504414876505	5.93744265366452	4.60051923156442	5.01758635704613	5.72050423792594	5.22598904053046	7.04514134211641	5.54169549137888	5.4775655520491	9.10073879199347	5.3136551587672	5.76093388826654	4.4648884563025	4.68607213421443	4.73587352762798	5.90936753120392	5.62338722257096	5.6374122452127	5.24919794581061	6.05969936299808	5.35199416864499	6.1350495543761	5.58914172651261	5.48019169092995	6.31205237068739	6.25765031070476	5.51766765891069	6.36053718346472	5.380420618267	6.46667655113574	4.91963669363617
DCAF4L2	3.12289382302055	4.08375773131692	3.98905320979298	4.32807381451871	4.29169225782078	3.04236044381605	4.9244176335302	3.44284022878985	5.02277833866071	3.75672594218816	5.40233042579726	3.51274676574171	4.9271783103321	5.49348824790546	5.44467399436694	4.84269908268934	2.78169655319786	4.43716032719928	3.82460858962291	3.78545486900626	2.81853940952631	4.39385424265085	5.13599971688924	5.32413129756887	4.66010036533	3.99000544723711	5.14605819955654	4.46843789185917	9.00955012095877	4.96504862019213	5.37496471034665	4.58216984998063	4.3121200143573	4.1071139779566	4.00561013820546	4.73542922298127	3.73049444297099	4.8341528578533
STOX1	6.50790108935971	7.72784541165897	5.88697061280791	6.58862415455828	6.60427339325498	5.92883436583648	6.88582646439502	7.45445599566278	6.02819115370292	5.50063182118091	5.79349619718031	5.22777999446962	7.21306083407209	5.73334969730506	5.91949065086868	5.05260885481267	6.56748927202033	4.71874407015489	5.53670434197638	8.1761794459577	4.3250625406505	5.37115865754102	5.15194898486274	5.54547506532127	6.81424011687794	7.5270253241841	5.13735774781664	5.27030412587754	5.15388389919962	5.49714934810811	5.38141523065065	5.21438561213607	6.1465367473619	6.63730486021917	2.9446024150319	5.91576151819978	5.75903836797562	7.23724571897098
C20orf166-AS1	6.72567728290623	6.94804843456817	8.04704767398976	7.51442738097728	6.73684519857005	6.82120453565536	6.89349972553168	8.21886443036173	7.90278995168599	8.89631476886739	7.42261959155689	7.05313258062633	6.74746921198997	5.91535128449352	6.19525177956114	5.59928814180432	6.69861274099752	6.85028296712184	6.20900391460965	6.35182474325145	6.8645549442873	7.55715855050744	7.35165275768183	6.22847325210847	6.86564299748781	6.51090442291983	6.67855350095249	6.74316610008849	7.04293795559333	6.49477302316823	6.81833618292205	6.86977300711342	6.66566165578985	7.137483899373	6.54848416662263	6.63350030276766	6.63052901615914	5.58666205708403
ARL10	7.3705705381211	7.70443590323866	7.98656106558432	7.66941964633825	7.82715143722812	7.87519022832128	7.77788964264684	8.35988197585186	7.92811886452358	8.11752911277226	8.17020563865582	7.61755064278569	7.39347201783735	8.02750114571696	7.9246268258102	7.93458448341254	7.15024013671663	7.85821758529968	7.45445599566278	7.93779794303069	8.33818525661665	8.03197388512172	7.90468006719009	8.02628333745755	7.58738971167605	8.17052878025687	7.4048170663736	7.30535254778268	8.0512956647955	7.73570424485352	7.86671700319764	7.74041914542941	8.00613248740674	7.16390846345638	7.46617584940056	7.96522482379382	7.70787692971477	7.89663516855359
RNFT2	5.51412955667225	4.59864838790514	4.76749046778994	4.27951939398992	5.14360682544863	4.67167922761632	4.60051923156442	4.89059232943847	4.9009989913297	5.91294500450242	5.8822755230593	4.74594409256227	5.72815908512823	5.56349699767994	5.66317441978032	5.42837752930609	5.63083587237208	6.11936377534589	7.28197980447156	5.4938024355735	4.11554200796389	4.0221557995284	4.50201450254629	5.54094112783292	4.89974278769191	4.82260331321533	4.40193217514079	3.45276793170196	5.48933541912456	4.89647077499202	6.01920042222827	5.33028908951822	7.74185706833081	3.53955590443723	3.59223243898155	4.39879043410362	5.33468564404893	5.37006997370235
ANKFN1	6.09578136984996	4.52792446173803	5.83953122449801	3.86573024503448	6.4368857292325	5.24178016660068	3.93763526382229	2.78169655319786	6.17291594240034	3.36641405364785	5.8793742990042	6.23585163165871	3.1496689550521	4.58369083686633	5.66764250252688	5.33635553142003	3.93995227268088	5.60803157775192	5.48457550021688	4.59930174397833	6.4176889686812	5.93783058245606	6.51090442291983	4.60422495436928	4.65948797958416	5.61462194295937	5.44098916430146	5.94370872077653	3.50152580033404	5.16568415713617	6.45098456161652	7.05736863651946	4.82444475574872	5.84290568364633	3.84280910557816	4.38520849182058	5.52482149535655	5.70677245611235
KRT78	12.569089524616	11.9997696947837	11.5378450327344	11.8689717667549	11.8406025352962	12.7396257081912	13.0806739744639	5.60077454385496	12.6878495350893	5.46241671843913	12.2257737260247	11.6854539316301	7.49746436775858	10.629691123582	11.7093797521404	9.02137923504107	8.56689020941982	10.7035130529739	7.89298256953087	10.1089523025355	8.25727239931427	12.5418602570978	12.5289280414717	12.1801961519325	7.61755064278569	10.1865031368806	10.5691834265478	11.011544937336	9.02311173712513	9.03346052419552	7.08556068882889	10.7070297014124	11.5336508243851	12.1442818557921	9.36479353121533	11.0418392338189	7.26987103363078	7.11015526779651
CCDC7	5.79105052388462	4.67480724746241	3.94388580249693	4.15967737462235	5.36146920698562	4.8849124838676	5.43351297994871	6.4551415891431	4.00362011516457	5.58088342937869	4.71004465672994	5.54767102383818	4.76946262126186	4.79707389147473	3.76057321467715	5.33468564404893	5.56733097795127	5.17923052722703	4.60249625398165	5.22850835665398	4.97406359207166	5.13000656821939	4.27951939398992	2.7753134902349	5.44921313781099	5.27929203694145	5.38013300920289	4.62809442231217	5.18580068621889	5.16952716041638	4.25616019539356	4.85774607009773	3.90007313509666	2.81633899725558	5.32632260196822	4.38166666478512	3.56121759892649	4.46555497563701
ZNF41	5.23928282913748	6.01683323942273	6.12887798666304	6.21842623465474	6.05896787240745	6.1162215654876	6.3484553540923	6.97027600302371	5.60327891638582	6.20374100167608	6.80792105416989	6.42748008130293	5.74236692641688	5.77000851269415	6.04063183848842	6.9345902087651	6.77892260682387	6.56540477282039	6.98703343505248	6.28688238070626	6.45206367446551	5.75125466450765	5.76152163418214	6.49896637541042	5.98319264728968	6.74707810407087	5.89642300126915	5.40233042579726	6.43801618406664	6.01539696006383	6.09347748389153	6.3380471186862	6.44355133738179	6.40953794013808	5.71645492835918	6.12925952118182	6.09139036730489	6.88895577219081
ZNF512	8.80047348255698	9.22953746276666	9.17925605293228	9.26419229376538	9.59476608433239	9.23514048717315	9.17530090309681	10.1042986638507	9.49383816891748	10.1266298774897	8.82237315216211	8.50088621223821	9.99294574758355	9.12929305150842	9.01133010669162	8.70582396237096	8.83665912031804	8.86032214367656	8.9640927022485	9.04136410387856	9.24091333271122	8.5858944992471	8.65624191204043	8.79487201961541	9.82457434073256	8.73466074868767	8.95447021918991	8.71044702885799	9.1769790649806	9.26949073733239	8.8847942537824	8.48883516222155	9.49223910417948	8.86766204580641	8.79320625222779	8.65512912675015	9.36959245666215	8.94447070997411
AMMECR1	10.3898760526688	9.80687639383284	9.69500989761464	10.4762199733469	9.64584000715597	10.3143151030687	10.285179222467	7.65964107548396	10.3756408269963	7.27368357444245	10.9469160018887	10.5635493373775	10.8744262787842	10.949824832116	10.548090354239	10.74676527653	10.7090946259566	10.6466880879931	11.4408057048944	10.3599636666451	10.5725065727469	10.7356341997411	10.7441609056977	10.7558405821017	10.251093121295	10.8944473340136	10.7500374050254	10.7343196919503	10.5458525492318	11.078968261433	10.3516506727276	11.6318057917221	10.3620889003926	10.9510557383063	10.7447209321336	10.7223663754005	10.6215438564673	10.779087830992
FAM117B	8.98860487388357	9.41222283164369	8.79202203923558	8.88318765355276	9.24054096243648	9.07669783273301	9.76143894396695	8.10407433506712	8.96685248254623	7.15233365319179	9.88220686188649	10.3516506727276	10.0818578424387	9.78961291016999	9.99697160576122	8.30385918431659	9.62738020931713	9.37845933504086	9.97858055048322	10.6902200281949	8.02655671222776	9.82857536438855	9.76212119135406	9.64128896552628	10.0084618565436	9.66302340055948	8.26706824742068	8.84146532870941	8.48850932847693	8.77294139251029	8.29229111336517	9.46644760724753	8.63197295834353	9.66076176479336	9.04467347119799	8.85175130274943	8.62383140368085	9.20699243216791
ZNF583	5.64238172716392	5.73839035713869	5.49003910014378	5.8261013760481	6.18344515305314	5.77274911181444	5.6892706836521	6.91682159266986	5.98816089484014	5.67666573450204	3.85955273155447	5.0454214922622	4.29368339606455	5.72050423792594	5.57278212481344	6.15699634406673	5.89514261163737	5.22742460480224	4.26585275656195	5.41575031367894	5.4986078578681	5.58617564703332	5.28442258873589	4.93541718809866	5.77991212608068	4.91606422581528	4.83882620673881	5.88663350144865	6.23392878879071	4.94848241829566	5.24217871037638	5.48257148125733	5.02121673575397	6.10746795217012	5.66038097725054	5.39306356793847	4.80190231062868	5.64653050696477
OXER1	4.996316359501	4.77389515685395	6.00062097935354	4.08996057994933	5.95924874625219	4.81738065527776	4.16637233387332	7.00125099090948	5.19964493860048	6.43411313954256	4.0658659499302	6.4263933454191	7.50515529606008	4.99773462291354	5.28162285459234	6.90864547719596	6.15490566612228	6.43437293367985	6.76477120416753	6.42106922253916	6.74172347211359	4.04552858889695	7.28239427055732	7.41560413037081	6.20234463848573	6.65232576070673	6.55118194371633	5.53294568717119	5.25792808335808	7.3313381645501	7.14850362366362	5.91142094178046	7.11974208787937	7.02352924790314	6.65151763500823	6.4815963982778	7.28133021164687	6.37621032125556
LUZP1	9.00004988798069	8.60233272161319	8.64655913866158	8.4656868847518	8.6005455809996	8.56435999393626	8.5684277206193	8.75475692544025	8.79912045535466	9.08819118187873	8.452671839928	8.51916757381647	8.56576641188847	8.68327729101272	8.57916714474816	9.2508343684225	8.55663883843213	8.4635508203266	8.38251933034895	8.31471354994084	8.56435999393626	8.73988225997761	8.6720237032484	8.45686100222131	8.54648817268565	8.40775574851812	8.88318765355276	9.93782691104647	9.32184423258714	9.39430479757294	9.2097928504584	8.42659113807902	8.50604513124271	8.88684076447426	9.18703532489313	8.88141203034333	9.25584182750076	8.65858487083814
ZNF75D	7.63625197580506	7.96126266739987	7.77370955208495	7.93087383159766	8.20386356995093	7.83850086595467	8.03093802902195	8.14970927113497	7.86347539713081	7.99088827436645	8.01122323940113	7.66436290524994	8.40775574851812	7.66245607659583	7.85821758529968	8.2871911626947	8.31114752564403	8.00818969248386	9.18547723395513	7.77075295224743	7.24459498133467	8.03992562953391	8.23460158351686	8.20861680338767	7.61027945482673	8.49989630468836	7.27672042861522	7.76974866729752	7.28521557828828	7.97796745082756	7.6980114976222	7.91545427134113	7.56186379639279	8.16364584514784	8.03546911128776	7.670076944974	7.70864441561121	7.58162710480475
LINC00052	5.03003075356395	2.48367267300848	2.96996565012611	2.39029561361274	3.02869940467488	3.4329633784931	2.35128555372224	2.53717966683956	3.48897731775469	5.60255320663825	1.70177618020257	1.87469656334984	3.3877315746311	2.04704778987769	3.32701970678429	1.84872836684836	2.99651049277851	2.68065325676512	2.93802107762704	2.26664091527471	3.7148311829464	3.04067147722194	5.50861971549942	1.75812431202091	5.42419131866349	6.17530319146816	2.5361605130995	3.93627003666437	5.01900880995158	2.53010337865002	4.35196937339613	2.51960333652055	5.07535557195495	3.27311191272172	5.51472991621349	2.35128555372224	3.37912513277012	2.74848161071305
BRWD1	8.94133009572205	8.8081769928818	8.74324724894778	8.64139160230741	8.41694976266238	8.46844654621268	8.82925099689778	9.30695289338963	8.60953614805296	8.85628200170079	8.63138218981317	8.49433044840186	8.00019367451154	8.16827279902286	8.40080497925519	8.29836222861082	8.21333482278554	8.45004652328848	8.95962908912408	8.44731886242553	7.67077571536698	8.67813509984182	8.69255811089648	8.2652886055622	7.95300272649438	8.26742464513462	8.12573676795506	8.62925669936159	8.42221032759685	9.29262596285234	8.30727486723277	7.9912601504644	8.38213048850323	8.42880082341196	8.23676201494484	8.41615445801184	8.20490373458063	7.36800672114484
CCDC89	2.0335187115809	2.25145176458086	4.78311024528028	5.44275042372925	5.70034364882281	2.27820916374884	2.24770384012577	6.62219175271463	3.748747758029	6.04485864726083	3.46711496581288	5.19792657454943	5.86584116707958	1.43035382227452	5.11591374767996	4.27333501652812	1.13253247013665	3.06073501256304	5.8678774412873	4.13258044219904	4.01274967937715	4.66687505434041	5.24892075954926	3.07986384425975	5.02950990030808	4.86079765494775	5.19131596670371	5.25448601214092	2.74379446470029	4.16345201821166	4.74837314840915	4.92912049833165	3.99352290468618	4.61070915440711	3.23503792588698	4.28278778048675	2.14382259667082	5.6461488697698
ZNF572	2.76024839787206	3.77499282656632	6.1214471400025	6.69059176308793	6.09551971353348	5.40479111224851	5.04340501114224	6.783310939567	3.93995227268088	7.05877049394364	6.05207272090856	5.92626992026442	3.83758328872271	7.12279065109217	5.6892706836521	5.42027907979447	6.64653597112012	6.2071727535589	6.8357118645382	7.01613334003002	3.96823578321797	6.94488394176556	5.83917773030463	6.28625621251132	8.2902409971668	6.56540477282039	7.10437466782773	4.39472670426959	4.46912038118806	6.62059250101778	7.09209364740727	6.33213714255675	6.65711260494162	6.74669098111246	4.09223183698391	3.99352290468618	7.14158107655303	7.86442136748058
RMDN2	6.4271292083831	6.90864547719596	6.66608777351434	7.40053306667959	6.82621033034524	6.670917684105	6.85817945998629	7.87956529587466	6.93163165648904	7.73496749451589	7.05008665621847	6.36952450645897	6.50022314100654	7.75119364749138	7.01725899072067	7.20274196625819	6.14193488789651	6.67769828381609	7.12772107721387	6.45952646249391	7.43157940978173	6.71366702593919	6.78865709481604	6.51312642044262	5.97442131754191	6.89053449215188	6.85958780371099	5.74104661352297	6.34007446110106	7.14232076687257	7.38016112906682	5.3486521650009	6.47835599368613	6.96839834531457	6.2396625530465	6.51268152596094	7.05994116981293	5.3523329486824
ADAMTS18	5.44426350993084	5.16997364287829	4.66098774290469	5.38374009655121	5.13547610016203	6.13198252873785	5.81840645099514	5.79105052388462	4.41113294002833	5.03087293580945	6.96757023800827	6.2523608035581	4.64276428534577	5.13818133757391	5.82852572134268	6.61475193022627	5.19713653392068	6.61286476417756	6.53498671693062	6.93495237535462	6.12782450753383	5.29467705325124	4.91558674056105	5.49113128485439	6.74239084577877	6.21164285206109	6.41507532526495	6.2158469923617	6.10586333382486	6.28723483240313	5.84662634749249	6.65079069079642	5.99207578135556	6.29608049276636	6.36746931073522	6.11408427678186	5.51691737155285	6.19169334636706
PCDHAC1	5.58535354759431	5.27929203694145	4.92094275689628	5.92966848003589	6.01410538566299	6.40434461467075	6.51572740900876	6.27199506781277	6.08231333732031	6.3256757593156	5.53995210602912	5.94370872077653	6.18451734981753	6.5416581955175	5.10766128896804	6.30588992261126	6.0834442722083	5.8168344601801	7.03820792344074	5.82311503228807	3.86246200417921	6.1960225385577	6.36789192015647	6.19057576694739	5.88736111485535	5.07723094497703	5.8249846962803	5.57696875226697	6.02151672208286	6.0622729126098	6.26802637741635	5.98736140221213	5.77792581355741	3.57468663263177	5.52612100518636	6.58898630709094	5.40763469343493	5.4355170381449
HIPK4	3.71988311118948	6.76247116054778	7.06222851290096	6.23543815288327	5.38227165200539	6.09636153489218	7.00873615447635	5.51031587955971	4.91823775254244	6.37720606401936	5.73019393743592	7.66648141249313	6.61773209051084	6.81349054800917	7.3081223459327	6.82669727477939	4.99937586503407	7.15233365319179	6.97063984761333	5.74236692641688	5.57520088688951	5.0384007004608	5.99093909026678	4.83841181040915	6.57642577345237	4.17932965696976	6.13198252873785	6.40923320935352	7.18475135496965	5.71358718000573	7.0737377692391	5.83123505021583	5.04789485500928	5.57359033739327	5.84359480420091	4.01670245267627	7.15125788595881	6.51966849772794
FAM124A	4.72247214901906	5.35076097669997	6.05207272090856	5.90903410139044	6.39691497749306	5.16801721124043	4.71602356374699	8.36874695431687	5.78824604302922	8.0029871697613	4.58419180302213	5.4151138245198	4.27685184653943	5.0844540651211	5.18369826331008	4.05794742162583	5.99062036154411	4.9663990202474	3.44067250640009	4.51898377467155	4.48500778653684	4.75178343616228	5.42630938060947	5.65343909402572	4.63542350681401	5.70178318848023	4.73312287507865	5.34231101381495	4.94148206675448	5.90171233167515	5.83604688388358	5.24178016660068	6.02404222573376	5.36455077127038	5.38455199926754	4.64845024250778	5.06022156669516	5.06851622956247
NKAIN3	6.25661055978821	5.90391566117814	4.38628182734876	5.00261367704206	4.17789492585136	5.78475976504103	6.2901391684751	6.07704691905858	4.05670157676993	5.76283276768833	5.06288198638398	4.45344180096812	5.05131387920423	3.9031594073644	4.71333214076844	5.55950163093234	3.69496008985837	6.09946269057745	4.82393024376817	5.67934006897114	5.05085857919636	4.8351946139184	4.73312287507865	4.91963669363617	3.62355160216994	4.04756005464533	5.57735249893252	5.8822755230593	5.08849087018353	4.91705652607488	5.44138615943449	5.54169549137888	4.55337879553703	5.99927980995571	6.2985698016123	4.77584664597938	6.03351284575956	4.97308502122542
ITIH5	9.00228816745387	8.68327729101272	9.54680193969878	9.86400435033738	9.94729351643258	9.01370408577156	9.15072661394285	10.0674808924373	8.70377608292906	10.3545083090868	6.60293706975536	7.0092647867384	6.82928357897665	7.83097665295459	7.04219232363766	7.28768428490394	8.37903413949195	8.75971390769994	6.48945444455566	7.58850008933629	6.9417785629864	7.83369429392285	7.5261708432744	7.37665332453019	7.70367652070221	8.06003014871353	8.36200931845604	7.02352924790314	6.83745217699379	7.28850845060214	7.72935139772719	6.46745291429877	7.82761081641651	7.25204325356062	7.53369696003322	7.39976478802708	7.53483060634917	7.30983927798103
FANCB	3.52381401811023	3.92432395637036	4.04756005464533	3.89175570014312	4.07620409672333	4.06044465733664	2.72243636105392	4.1619283730424	4.37808859239855	3.93763526382229	5.17923052722703	6.05927868525277	6.37094810453922	5.85997097178498	5.61637600326111	5.83415319987042	5.60077454385496	5.30929882216452	6.4720746232145	5.72281785298877	5.87486540051662	5.22330454729631	5.28162285459234	6.44240707685479	5.8457985331196	4.96455382495337	5.74982324425803	6.1350495543761	5.96563704271069	5.01171809961125	6.64795864362948	5.88924809560317	6.50657645660493	6.63245946918168	5.4346822036182	5.86167669182752	6.56492772494453	6.48624800930996
POMK	4.7204459608238	5.91071194551293	7.02439460592582	6.61559536219345	6.23622393965533	5.25571131045381	6.09218714267414	5.71789849196561	6.44413506134169	6.80360809804941	7.19575802789985	6.27464789334917	6.72567728290623	6.26506175882691	6.87207109846381	6.92858604943386	6.53032269945846	6.38603016718124	6.49288520620838	5.9370859098741	6.8412917170939	6.07733966919841	6.16068732160018	5.26485082723301	2.96037614766092	6.07009642221325	6.42070973744736	5.13986634594912	7.28891571250054	6.11338394101059	5.59046137744002	6.89214278946794	6.5534772405722	6.84279706486704	6.35895528746333	4.52141649864719	5.45284878116471	6.25884051673535
ZNF709	6.55012734758149	6.65591946457736	6.70015973011021	6.65113176783626	6.60539239711977	6.36192731482747	6.71888853843067	7.16110188295152	6.42538936554435	6.72535519984879	6.24707542814068	6.33950806767183	6.37425686952374	6.25593902280066	6.58607450001513	6.20374100167608	6.75772777410406	6.24309081923321	6.83201710888612	6.32268143426742	6.08199587979781	6.429892194302	5.90050237773758	5.70569287067272	6.41650755646586	7.02655210139851	6.2329257525447	6.79154652441005	6.60358604546399	5.51198968429292	6.25967242675972	6.4250496731052	6.63612223911206	6.59122926403768	6.25384972329302	5.904809404985	5.56612775363988	5.71024451329787
CCDC57	6.20969364661199	6.02404222573376	5.60775811191739	5.56577998779415	6.14318881927644	6.08722423194569	5.91500185892784	6.4337465017988	6.17051789797456	6.21917730407158	6.5715031859786	7.14735667265076	7.05994116981293	6.27729629574626	5.73426690719301	6.10319707394423	6.73357379684561	6.41344516496685	6.78173328103994	6.85460921383804	6.7951661193113	6.41841604183603	6.57936250842253	6.78219792041943	6.73720629402486	6.45279148890161	6.5119263998447	6.73816340028575	6.25859036477849	5.64552026346361	6.08804249644546	5.59339380579144	6.65446372539461	5.83089664619303	6.31324151722153	6.14618325264736	6.75686705293893	6.45842616560004
SMC1B	2.66504779726335	3.38175730512943	2.85365942771279	4.9085209178405	5.19032294131781	5.38869308357093	2.3742557059348	3.25169251684311	3.66546567290367	2.83242097341422	6.43024236545839	5.12847353628591	2.39029561361274	3.1496689550521	4.43539575111608	5.26934957102169	4.02787772265935	3.53955590443723	2.18481163244601	2.26411971703857	3.57386160310892	2.87814600107383	4.77078818914182	3.22820447377409	3.42840016800847	4.02847456384495	3.98642550178017	3.00710291526608	4.25968921071679	5.05260885481267	3.24688672268436	1.94607901693286	3.27890964386734	3.75578432308728	4.59665517690261	3.68438976620189	2.52055062268311	2.62143723277959
BRWD3	7.64023713817435	7.0104657934987	7.54685753179009	7.36422004229274	6.8938653253662	7.50931210791499	7.72019312019195	6.78493799179726	7.25293072488156	6.84279706486704	7.56950141064318	7.38854917123153	7.60038555583795	7.19070299728961	7.33987658683886	7.41334043373881	7.15933951106033	7.50232756079734	8.08585639653091	6.88925979744287	7.22876967741443	7.8487165442459	8.1761794459577	7.91216602345786	7.51606659415468	8.5858944992471	6.40982589300606	7.26608303656722	6.9758487981968	7.77951750550632	7.52382598358637	8.05246081530321	7.59578828684659	7.6217450738641	7.87800194279	7.66648141249313	7.05663625107129	7.30535254778268
ASB16	6.19327545401574	6.95121638636147	6.39477598926964	6.78399643880456	7.22133201030141	4.73490474963834	6.85460921383804	7.0843719380985	6.74172347211359	7.55384583329596	5.51654261174464	6.17406925961693	4.81610206125802	6.56809502805679	6.4337465017988	4.44468480539234	6.70732797511585	5.90863383796258	6.86814185900866	6.30886144382089	6.18923679493553	6.20264567153276	6.20937382687427	6.7882242600227	7.22836135684221	4.50525947493526	5.09008486426653	6.97063984761333	6.88968834441154	4.39582219825565	6.41274309606298	6.66856384263318	6.36676210389448	4.92196769470323	5.87014162536912	6.83785077065323	5.04789485500928	4.12885606887964
MAGEE2	4.25379245917611	2.21597916808219	5.32372499389617	2.7533847359855	5.42675395135805	4.51852091812339	3.91872624227322	4.45233049558165	5.01399019147654	5.41064716721014	5.26220518376098	1.35887736491735	4.18594450233605	5.38828038878914	5.32674718891193	5.14994274041775	3.78276063619218	4.35729638904569	2.72689380027437	3.41614375593753	5.35652941049246	4.50925605497781	4.9224254318756	2.64481550065747	4.20785384306992	3.86246200417921	5.12000820526192	3.47257836618269	4.80806085370954	4.34535786819136	2.78983007689414	2.07098513157055	6.26968532129139	5.05260885481267	5.09604099629867	2.35236703678654	3.44455897985735	1.14456704412272
ERVV-1	6.06116094202724	4.14651126597944	3.70801324395899	5.05131387920423	3.60634620918645	3.31494285626148	5.70925187711021	4.29294518070077	6.08069265118504	4.06644416952621	4.40250157189392	6.73816340028575	3.92432395637036	6.77070964001088	4.04756005464533	2.73282657948919	4.68348972359046	4.2012337786126	4.35617883324491	3.66744031281617	4.16045605194086	4.37995634423253	6.4854474809232	3.42445074628939	2.9333050702066	4.48778904541657	5.49714934810811	3.12577989385685	3.54601849709673	4.73587352762798	3.73654957316962	5.93998294913067	4.58671346717623	5.30442305836421	5.94508804976167	5.58766907931674	3.13171657078631	3.19630206316318
GAL3ST3	6.83201710888612	4.07620409672333	5.54869613060645	2.73208240641634	2.21419467597985	2.81298435148916	5.68444012972553	5.77113853554731	4.89009589507146	6.74707810407087	2.70311156536973	3.14603489285681	6.08231333732031	3.50477846280576	2.56705990289134	3.65177935711339	3.79889645556881	2.19629843075172	5.4667760410887	2.73364554932736	4.07177343721575	4.17701395383566	3.90460159553785	4.02787772265935	4.49374526186827	2.86698545612338	3.22675148143722	2.67474769398509	3.49799283618679	3.18958586670536	4.23113384197737	3.25090599428861	5.28193679885325	5.50412198286271	3.62839701874017	3.22180167734453	3.69050446739028	4.72880384657516
FLJ30679	5.99093909026678	6.11129999640428	5.78175904047506	6.30808909210897	2.88775158207381	6.23721925175905	6.04884964997436	2.62920454482819	4.06169511608371	3.72637287159382	5.96378889946609	6.5929422828521	3.06073501256304	3.92346012768562	5.14912022726439	4.55571519283532	4.52426249314093	3.21582912377008	3.19374925687071	3.21652016727292	4.16468030294913	3.59376398670452	5.99844348024181	5.32206251549124	5.28916903768712	2.67361876969421	5.17756943682492	3.55144897150828	3.84782524324129	4.18723329690276	3.14161626135834	3.73954746158613	6.01336594297537	5.14360682544863	3.73769578426233	6.30854182236578	5.61494394266968	5.41028996187962
ALS2CR11	4.09223183698391	3.6603245600886	4.44631752496786	3.70562711888186	5.2575605690789	3.50983239294957	4.11744916477632	4.42553103995291	4.26094488113212	4.80512571720077	3.40195487465576	4.34125244192858	3.3198345610018	3.6603245600886	3.09632836749436	3.84512698749724	3.46647063815579	3.61252281355259	4.23837550191505	3.94109976101939	4.31832237621127	3.91474581594917	3.58916757878083	4.39472670426959	4.52930577952386	3.47003275612976	4.00362011516457	4.70790387062763	4.61762092834244	3.99656041358015	4.61432841990841	4.30377699888509	4.27333501652812	5.92755108455628	4.4457391611191	4.23534106261133	4.61595614068866	3.79209095860845
UTS2R	7.41207600540302	6.44496510706894	7.72784541165897	6.70090685950188	6.86387298654445	6.44496510706894	6.92493883218904	5.0844540651211	7.15301169884804	6.89845868052703	8.35120136211436	6.91220014706367	6.832342055798	7.26752884270643	6.19263936454755	7.47806962653292	5.53822863507027	6.96093136476882	7.37665332453019	6.40848568236109	7.46763896896859	7.53678780373765	6.54706004548968	7.01123125258655	6.27924727360989	7.12228312328336	7.03367044589544	7.58055002269697	7.95904789572289	7.37094560019645	7.10970364422196	6.85777958445737	7.01261066509354	7.09536675326573	7.41680494251661	7.64098540093756	7.15051899739554	7.00353903655007
USH1G	8.22771207754007	6.95208751532423	7.81734886350925	7.67718080703958	6.97375200467248	7.75280936240331	8.46802948864233	6.55481872580706	8.49796604842439	6.93715511177233	8.25040517999257	9.22139129053647	8.32048472185557	7.75343564941146	7.17315800509759	7.19831778256519	7.91216602345786	7.70563621135561	7.68095759717293	7.82489770914917	7.05442515631918	7.78568016808657	7.74715933690112	7.81863067598365	7.01685754863199	7.47933392715575	7.7097954462391	7.79362780730739	8.41336423002413	7.83097665295459	7.76619565096756	5.85002826741278	7.76523735245622	8.07109616410437	7.24492831201987	7.68680178476367	7.06675487565266	7.23971565573829
SYN1	6.72765273775627	4.27284184773744	4.16637233387332	4.60249625398165	5.46595649292693	5.83159864918187	5.62549300524145	5.17307921864236	5.43788248821543	4.80053892593882	5.08296953507548	5.58307331369206	3.78635626818702	4.68298935765628	6.24064983163051	3.51138463180394	4.95917410804031	5.65164682732061	5.54944929115835	3.35456925137851	3.89834125132353	4.55337879553703	6.58276647017762	5.49598928409571	4.88433376928131	6.08907794781572	4.61762092834244	5.5824015611961	5.37496471034665	3.89976126817577	5.01993004883268	5.850669792861	6.08465383106219	3.47701064205898	4.53179474417495	6.01683323942273	5.31595608974156	4.18112410777254
SLC23A3	7.37223477332144	6.95416351334196	7.09498728379191	7.25452428176476	7.22095808470187	7.26197057173101	7.21752335949342	5.71895430894629	7.23342018278113	6.6056854816166	7.57861326992486	7.7083061786988	7.78365638823983	7.82133840496489	7.54485473987177	6.72719741300518	6.95283567869835	7.51393976284902	7.60380570331607	7.09470549189821	7.23852769185256	7.49164878317411	7.51284208665259	7.71592478345145	6.74942752632132	6.97866530006154	6.70951377308875	6.55383114771801	7.13534355626738	7.5689892416809	7.55939436240704	7.30428632872555	6.58162211088581	7.88400737256701	7.23597466410727	7.29549145508178	6.67175323808728	6.96839834531457
CNOT6L	9.48470733932434	9.54716173306178	9.23464648627868	9.17382639192259	9.51150677253835	9.1773688103238	9.63907998545582	9.22372824539345	9.39582572244577	8.18722072052116	9.0354344564486	9.07220700461644	8.82777676003242	8.30347803565852	9.04830858553695	8.51267567996559	9.13998651885057	9.0760050835636	9.34862099911936	8.54867743839867	9.01060196632342	9.3764248489748	9.25788960528457	9.24753398390471	8.69326792788208	8.52292668470301	8.58429214332105	8.62828951780791	8.39363380060146	8.23220379819516	8.78915706210922	8.62644216682383	8.67586738926702	8.81221648447354	9.11190831160367	8.93993211249686	8.83202427454941	8.07228480894514
RHBDL3	5.17395065334712	5.4907809646085	5.56073346028404	5.26634573173919	5.30050970951386	5.45846740920974	4.8700393713932	5.13642930609857	5.16168994596996	4.48109675245129	5.9307385884973	5.51031587955971	5.37224718178085	5.68033562433955	5.57378277252615	4.8145898563539	5.23054247143162	4.27401177118966	5.03467929632491	5.68208279633766	5.57623899369818	4.22489371203937	4.69128316370609	5.36231482701028	4.69301919347567	5.5927920060652	5.35715261392561	5.81652574892405	4.98880590412117	5.67491855188534	5.44015196692082	6.10352743719328	7.11608176056494	5.08715179857467	3.87483546626294	5.85145795097963	5.69903650555228	5.47424100031667
ZNF718	5.96039619558408	5.4346822036182	6.49288520620838	6.25384972329302	7.04189163390848	6.70378560465657	6.1518124045562	6.12385188671149	5.48593476292259	6.97180768058228	6.25554550684574	6.83680109408524	6.9133135989719	6.51090442291983	6.41650755646586	6.60427339325498	6.44773764887753	6.74444817340547	7.3357989190197	6.66007479508584	6.93816443115876	6.728051708538	6.15461077410253	6.57386326974184	6.64286663899941	7.10313059133553	6.76438979081908	7.04018118424121	6.67321377067587	4.71653597513894	7.7461991835252	6.21773368288483	6.68265690854735	5.4978735112123	6.03406351179721	6.45365842372902	6.39251144995139	6.90615817301684
DIP2B	10.3112327690879	10.0335473850907	10.383508689755	10.1381167480035	10.0383519987288	10.4498518644514	10.6881510929606	9.10894869908182	10.4797000287777	8.89477323459082	10.5331319503355	10.747286272247	10.9191325079432	10.3935016481076	10.5016821163429	10.2795007278141	9.87348817457095	10.4855809758989	10.4624577685444	10.7541516388862	10.5212394706821	10.6992449851787	10.5964259502244	10.5523128895799	9.84561100947511	10.5656086633567	10.5185424053911	10.6727663327569	10.1850690766461	10.3665982306733	10.1332101671846	10.8891978038929	9.92604416423086	10.5239371659329	10.5279985451882	10.2963093777783	10.9675339303836	10.3568744224489
SLC36A1	8.09956643521033	7.79612084935792	8.01539381833873	7.81384771781219	7.89368328733434	7.69446155614438	7.82603568258522	7.71165716510317	7.57861326992486	7.56679885549741	8.94414697606942	8.56090782452622	8.40571254244081	9.3322303637699	8.31503461914406	9.39320460812087	7.76805557953854	8.81797571414824	8.2890964198804	8.90361496658984	9.04067894343848	8.17270267481621	8.26673688576635	8.29495510696515	9.09932252492991	8.92382310608991	8.81182238101025	8.20861680338767	8.82349063349194	9.53002130306524	8.7376735550467	8.90541203376585	8.4138091199768	8.17381007134278	8.34325216738785	8.8584298570989	8.85699568691079	9.02347186464391
SNRNP48	8.23294112914322	8.31613595024477	7.81384771781219	7.849589298918	8.11605193226689	7.89442333007758	8.1572400686734	7.77988807197394	8.23581950400389	8.37549372849191	8.5450490746734	8.42590300117388	8.33914651011616	8.92911600543273	9.11224780333524	8.53782514504462	8.59502803684503	8.54617508955256	9.01133010669162	9.56038516315347	9.10171195029986	8.41489411351857	8.58699957952228	8.12638547843352	7.84256149692631	8.87719217111529	8.88437296099202	8.85667885521571	9.38630668818284	9.11120923528486	9.05019467949912	9.18057308455777	8.68966808014028	8.97003225472854	8.67298333635321	8.8007993308953	8.76457005040746	8.52327976315072
ZNF560	2.44638310657273	1.28438410596842	1.66147644070989	2.57151096674402	1.58475576387607	1.71483059333023	2.25701438759584	1.96026464940998	1.55833008924233	1.55833008924233	1.15018923623811	2.50727386985011	1.32790319437389	1.51075999121022	1.05161638444096	2.05148198407647	1.23001672962016	1.49131706524528	1.70177618020257	2.70404229391702	1.38727671335996	0.669406479300693	4.95432515091842	2.90549667153234	1.08632566696729	2.25145176458086	1.41957336729906	5.07407140885918	5.31316484654146	2.45915381131611	1.0393295262033	2.09039057232049	2.75514875365254	1.0393295262033	1.45583555819743	1.95220347812096	1.70902528452375	1.88583980756345
RTTN	6.8938653253662	7.28768428490394	7.37595915065409	7.34911095526062	7.51512749064297	7.30276405355192	7.49448700548441	7.51537834391456	7.34014318866369	7.29831405935821	7.35211306163784	7.82176831431105	7.75459138667006	7.72053754453721	7.33368130607918	9.70156016717052	7.51606659415468	7.37735524807808	7.5065939271091	7.46411223849882	7.27487391009526	7.45700915919682	7.37698629419135	7.00590928471768	7.57956119524518	7.437982756085	7.67193090198658	7.71248210863013	8.52426333533778	7.16341096927122	9.00502186917981	7.4468319599038	7.38729964865332	7.75500213368852	7.85965930793423	8.07580136287174	8.92009630856167	7.54411511977073
BTNL9	7.61460611503325	8.17089682287391	7.67108043252969	7.22279174056628	7.88400737256701	7.46149499949067	7.30045071356795	9.17661867990628	7.68012855315543	7.21266303249262	7.20135483297714	6.83272812922128	6.77859758901908	6.89663578890982	7.74508699111213	6.17788964063895	6.57215243462855	6.626147054965	8.53023268981922	6.29086375435659	7.59340143468865	6.7044936687378	6.33767716862073	7.03639955782343	6.15312504519589	7.00558392938037	5.68893242742312	7.55352075041007	6.70683691832945	8.06120690365316	5.50209919843602	7.14317153231808	7.04596618384227	7.34945124544956	6.35045315294333	6.75396429453286	8.69103639602144	6.90279864348881
PUS10	6.9758487981968	6.98545373051842	7.28722082682511	7.21306083407209	7.27521154278834	7.61952848077246	7.64280834657109	6.95208751532423	7.7317730016566	6.91647364519987	7.91635008027369	7.48716085978786	7.60996999642432	7.11264047723903	7.53173636403908	8.12915226788662	7.48290015796364	7.68123302799049	8.11496989491368	7.58738971167605	7.65826284713507	7.81219609838129	8.02500684992133	7.60156716815273	7.02736864124151	7.42120418162143	7.59784681682162	7.00526726669456	7.76188267737717	7.46846304501483	7.65248191146885	7.46064763902972	7.29514598478291	8.1674999759325	7.70532126965819	7.85074043538137	7.45932164364855	6.61286476417756
PLCXD2	6.98083748405732	6.2399526440433	6.64104151331103	6.64356635448593	6.45760832850524	7.15051899739554	7.42033542042551	6.10783360190848	6.46292194497832	5.62549300524145	6.95675850883676	6.90417696015728	7.21656816880993	7.51196272652946	6.98045106354182	7.17315800509759	6.79594614348391	5.85997097178498	7.17007957166704	6.94712345567146	9.1030419146071	7.45264762527362	7.2102732486806	6.88350900255383	6.44355133738179	6.4271292083831	6.9504339295094	6.41444780254281	6.94712345567146	7.85739787523307	6.88741607168579	7.36948784374038	6.80941959831799	6.98663087325835	6.33029245311806	6.71336181404124	5.92801179175493	7.32389863771757
C21orf128	3.07839733576654	2.63966906803493	3.0956524619346	3.01079792153268	4.76986588578727	2.78983007689414	5.11811232620749	5.91170145115795	2.42383826345468	5.82575678343382	3.13084171367389	2.19219773873817	2.41503540924564	2.18209697014255	5.77924233575529	2.96136694175633	4.80512571720077	2.86101846994313	5.33669283244691	5.38076862685021	5.28442258873589	4.58671346717623	3.86175442383013	2.83242097341422	3.05067301254775	3.30278118148361	2.87595202045216	5.50412198286271	2.67799308673572	2.42802002142415	2.81386942457545	2.8203041274252	4.85451711239819	2.66080002517129	2.33198906726962	2.9620613834357	5.05131387920423	3.08793281976878
LMLN	7.06448636309915	7.45779915395809	7.22587414595739	7.3459007666549	6.90026602214083	7.27946107527483	7.55384583329596	7.58944815553591	7.08041785282317	7.15497698668046	8.10056502655857	8.50247079450136	8.37509497271219	8.55266675178276	8.08767745141418	8.16109123244418	8.06394644978756	8.37013953292892	7.76619565096756	8.15873289912812	7.82561527421254	8.17903220121645	7.61215398391241	8.47416848210233	8.37398516014122	7.64971670786405	7.58528131614731	8.83240758816979	8.25482644508557	9.12221827929603	7.90744211930183	8.47463661017748	8.08351154765395	8.23294112914322	8.24160270149442	7.88062467297754	7.42600818901997	7.69907967760122
RAD9B	4.46419303597947	4.77962418003193	3.28481255810145	5.54869613060645	5.59110918698205	5.42240359741152	4.84762020745736	6.02942439840677	3.44381377483068	5.92516513113256	5.75532500173683	4.97308502122542	5.46285127208907	4.1018088318035	5.3018428261437	3.65653782492407	2.76269429837289	3.4985750636337	6.11729131075909	4.45739006271129	4.88280760607648	5.19131596670371	5.26182879707092	4.91414873390449	4.53631792240321	3.54290150984093	4.15057827276575	5.33669283244691	4.72247214901906	4.70954459131993	5.28671716970384	5.31235244449487	5.0415154211545	4.83759903619305	5.32056244281889	4.34659471774988	3.08056166222756	4.59665517690261
ZNF555	8.18237918765426	7.68470637952045	6.63307036855652	7.23641168884986	6.93270988682253	7.67038615210955	7.66304807225926	7.04097704862615	8.31947667807852	7.05736863651946	7.61141673204575	6.41274309606298	6.45952646249391	6.24245901857992	6.50691830082816	5.73774399958491	6.49975120163306	7.07094088813387	7.18762063393906	6.79041890030553	6.76140736345492	7.99351701497762	7.69836798003492	7.36581805381111	6.59362408547377	7.09105218481171	6.47686890678948	6.73284352015974	5.81434656487526	6.61806432996152	6.56778836702181	6.83823846959292	6.65852542658921	7.70717352750023	6.41087880586609	6.87350261362691	6.68452412718918	6.19136685428407
NYAP1	7.34394647121277	7.15415262244253	6.79443825225776	7.4104973420098	6.5982106289727	6.67618310396746	6.96974685611308	6.33071923535614	6.82120453565536	6.02906006557145	7.15380329249829	6.39330242067853	6.37947935001093	6.64931987563396	6.62030933463611	5.93010622839733	5.29560189845322	5.90903410139044	3.31279988968093	6.0419942805876	6.27296033313355	7.0261745686688	7.5108632911022	7.02439460592582	4.40611815037247	6.15554355316451	6.43766766865871	6.16036572883917	5.95924874625219	5.69869429441757	6.14219644577366	6.14863138993374	5.95853602629144	6.80331104546804	5.8344515312098	7.36422004229274	5.47249165425072	5.78584186770837
SGK494	7.64551157870842	8.38633046610439	7.85241347182962	8.04811231261673	7.87559107607176	7.91598779088007	8.11154867772591	8.28318005020423	7.74147142632461	8.34247569594191	8.36163844825248	8.41177042435878	8.09803596701932	9.37101292808845	8.45642817818753	7.46388078278172	8.25657757706133	8.71156870081081	8.69326792788208	9.1403697386976	9.05985990929039	8.19203355747801	8.07619652961427	8.8158766350658	9.26904917576588	8.40728888539581	8.00953438312825	7.34911095526062	8.55457911604907	8.85138970148082	7.97272481761265	8.1569173425158	9.27517492756755	7.97101497470428	8.29229111336517	8.29268418333669	9.54893090945454	8.29761065526072
MRGPRX3	5.56301148941655	4.36460468279704	5.07204281450444	5.75216582541765	2.93957769300227	3.51138463180394	2.7993145564789	3.47587995063326	3.78000241701671	2.86810365529374	5.43232288721281	4.95278680161415	5.44768417336154	5.65645923785187	5.35733729412359	5.61910334467992	6.67929719632576	5.36528113189334	7.29677494361888	3.801046816477	5.20048349995159	4.52714852027737	5.90623864239656	2.63683749195987	5.69146820256528	4.99579460249707	2.53914152780509	10.2255834299788	6.36987924838684	4.48671859863225	7.02576759831735	3.36382358325407	4.62568274158311	5.09649203146339	9.17082345383601	6.73968769035082	5.02234753671511	3.11669040310677
ABCA13	5.29980560298768	5.28870889751355	4.9462906375101	5.54658630328103	4.8940143549941	3.30686377580311	3.78276063619218	4.05670157676993	4.8205206263245	3.95083933606694	9.84430802211932	8.68874015725403	9.41456756085228	9.43045110585554	8.66894662685133	9.98348821199917	9.63768078222939	6.83171310090775	5.51064600506595	10.6776661164316	7.07094088813387	8.61731915071923	6.68593731245896	8.49215918374583	10.7454856645325	10.4703170970202	8.38793034653727	6.23023250645646	4.59991087118655	5.10244490004142	7.87045840961016	8.77016346547501	5.03981067830165	8.95618466033851	8.11830745145836	6.98169124581742	9.97967172785795	10.5185424053911
GPR128	1.57045633616646	4.59082888125004	2.52833688044881	5.59077817209655	1.34573769075264	4.62333424357939	4.46555497563701	2.85183918907558	4.53897632519366	2.91528134624928	4.60546905470321	6.60384684780861	4.80406393371984	4.58031250638796	2.80592248044377	4.58969005919339	5.38488179270145	4.94458129254565	3.82368540846064	5.08849087018353	4.6816813809335	4.69890876976665	2.21597916808219	6.22566435604603	5.20365159015165	4.86183069977227	2.48742540644424	2.421461773196	4.58216984998063	4.09166133194288	5.03939399571031	3.1717157045714	4.90020031936221	3.87552081335498	3.75995823236614	3.94331616832216	5.01327779766381	3.92860515206962
CSF3R	8.23753239175923	6.98127826768614	7.14122778237113	6.19920784219198	7.21901857138299	6.76062184721969	6.65628050166289	7.45264762527362	7.45932164364855	6.74400518837078	7.15645676915375	7.89368328733434	7.16271034745027	6.97027600302371	7.82258412916827	7.0261745686688	8.82449744322509	8.35273762873653	7.48242750762435	7.42303282206849	8.64976631589604	5.89230270280448	7.35514452979239	7.92349504703668	7.17007957166704	7.78641262713129	8.86381195284914	6.77308941770221	6.77565301865201	6.81303844688871	7.80583617808258	7.37094560019645	8.53058303631432	5.52689299532523	8.54086806813528	7.58301094136479	7.38439413019745	8.75795316571007
C17orf77	4.51064444984735	3.06680901036882	2.61446011538824	5.13418371996556	4.12440607581393	2.2286112955757	3.14435668158427	5.24549224804856	3.94562997164526	4.3044210432762	4.54019997575777	4.41876656074225	5.29213171749751	3.27311191272172	1.58475576387607	4.70114950623696	5.51230757558739	3.76173560595666	4.86935715642373	4.98833412413806	1.54577909074235	5.54944929115835	4.94499816579993	4.11495329150603	4.23576780247336	5.19253860363426	3.91726811168363	2.82340839541533	4.48671859863225	5.1630669794041	3.6552353683553	4.65126038870198	4.00362011516457	5.00538324697814	1.85267592104775	3.52614596665019	5.11771183688907	4.40065626491269
DUSP5P1	1.2773757573082	2.87214767993635	1.69650129838896	4.30954772398764	3.05229871317434	5.0663884139703	2.08277179531985	4.73350342453878	0.637204010336447	5.70251276745554	2.49971436714792	4.89738711655163	7.92091939901528	8.33390640021935	4.93676728928662	8.50546491898362	1.95841706509465	3.90952646585534	5.90936753120392	5.90794688717235	4.79338775886485	3.42090601791877	6.24742313682209	6.56191219967984	7.8317853478238	6.80512842048672	5.35752197432157	5.1292215504988	8.01797123339597	7.30579744845986	6.356631209578	4.66946746144338	5.53909808509617	7.83402174929904	4.89059232943847	4.15354541297475	6.14387818981787	6.70833390711115
DGKH	8.60737351748567	8.32661040134125	8.62859014877798	8.08012729308073	8.09768512282646	7.96522482379382	8.45004652328848	9.19720105125226	7.84999635878041	8.55698617038173	8.0183575869129	8.1141910394314	9.46210384093799	8.53716838539927	8.22669317746555	9.15397402264217	7.73947000390598	7.89021119568464	8.55150101647986	8.55794182038558	8.39143081307528	8.32489944314854	8.31330243989992	7.7633507441267	9.67734720095134	8.50546491898362	8.2779372268118	8.32691680667529	8.59947907830296	8.55150101647986	8.79167877453829	8.28585015874924	8.0647023665504	8.56360540524413	8.56229656955899	8.37013953292892	8.79590920069396	8.02542261099008
TMEM182	5.02193669066976	6.13021886833977	5.1368136279896	6.21773368288483	6.118690165341	6.00430436927936	6.07115451593726	6.14684802151486	6.19114411141625	8.5450490746734	6.73518409615196	6.93040279864966	7.55015014440205	7.17353893842687	7.27259607656735	7.0487995750786	6.24245901857992	6.47645635749731	6.75647342282364	6.93383006441688	7.26571473562558	6.74669098111246	6.55849006777178	6.15395537232407	7.84687365767486	7.84588415150076	6.62698895165295	6.68532490173583	6.16710346881914	6.62365423454583	6.89879361950703	7.28062581284541	6.27365634833894	6.74172347211359	6.72503004503089	6.85495509390469	7.16924239302454	7.03820792344074
C16orf46	7.20497742085017	6.2141186918905	6.24982466524478	6.63650066951567	6.56218498996365	6.50439464472781	6.36832645473307	6.7245238271083	6.887057329928	6.87653646791652	6.38649780703524	6.16173392125166	6.68768998047537	7.46538280677316	7.20667839344365	6.78292234584667	7.06755679801564	7.30983927798103	6.59619867980337	7.33207704365993	7.14158107655303	6.17853416610556	6.52712847112948	6.37454934451587	7.00431973609526	6.6166720132986	7.38892384670408	7.57231566108778	5.84399017986272	6.0604141006578	6.34222782618704	6.43801618406664	7.36655539408491	6.48823258725753	6.47804295883112	6.51001033869651	6.50657645660493	7.06943733896123
LSM14B	7.11198594188768	7.23418229879121	6.95911113854629	7.34865093294379	7.08597187857307	7.47134000913469	7.41603973095337	7.34469286176133	7.20012094271885	6.88316239859536	7.33407253381066	7.2671470347027	7.44801442737409	7.05765859106934	7.08477484014339	7.21266303249262	7.4199459599779	7.06829163386792	7.62572760244685	7.14584481101502	7.4552248916389	7.06034499235252	6.94488394176556	7.76297553943679	7.63557241657766	7.46149499949067	7.12137798384216	6.90279864348881	7.77044351580448	6.96793313946431	7.56754934726371	8.00050752541065	7.27914629335603	7.51242206775953	7.02166006068287	7.04141743286087	7.06448636309915	7.88891248122986
CASP8	9.15588812556948	9.1949658403647	8.49915270263979	9.22272844998332	8.87662851676953	8.87535398819911	9.29567418587557	8.01122323940113	9.25254008941168	7.84999635878041	9.5894031914102	8.89874069246709	9.14680322737912	9.3282556510588	9.50439359412672	9.17279267597873	9.440148361614	8.96293755406862	9.56315446347531	9.8351645077533	9.4008269519535	9.20596391623398	9.81018465421311	9.22139129053647	9.27905371535288	9.06659829367309	8.94376647280047	9.48506426915144	8.68966808014028	9.3145848260135	9.50284615092743	9.57515606774345	9.15712461706212	8.87976447174923	9.25169214913257	9.32601905614527	9.5740696204328	8.47817868059191
PLB1	6.05587960171293	5.10408257207803	6.33338186927693	6.45437433092883	6.32948915161405	5.79649140627146	5.55989390145283	3.82754951096686	5.7000461267058	5.97700669759587	4.94967616314635	5.2174620958334	4.43123489857682	6.72920077254661	5.74326158302309	6.98127826768614	5.81963247986981	6.31617026078201	6.60149829802221	6.07843841441256	5.35044326824082	6.08686474237535	5.86167669182752	4.98205586954768	6.82468527054948	6.53948854602737	5.21208114682157	6.07937735743806	6.39186904755463	6.25045360122889	6.39805731422182	5.34190598575428	3.76741412121806	6.86936148437838	6.58046857838061	6.83745217699379	5.33413194688289	6.28547573826109
C20orf197	3.84215529573483	5.5088852407299	4.71395051761109	4.82533327089665	5.80734783476999	5.24623724940354	4.65028261254432	5.65645923785187	4.322416575479	4.30292419964593	4.49114523917946	2.38433413855358	6.13310121449849	6.85922304270949	5.37736225616085	8.38633046610439	5.2157962144888	6.48264274771825	4.82444475574872	5.502477598571	5.01993004883268	6.07894917092234	5.61944867735703	6.3407821316296	4.95198944927428	4.86229849024567	5.00998346784882	7.98656106558432	6.90374025376073	3.9495940286173	7.87013354112266	2.07246925665633	4.75709147048293	5.70147105567317	4.9069240376959	7.93025672577195	3.99430552320336	5.44211579787843
SLC5A3	8.75099856378952	9.30448201775042	9.22720174307329	9.35902010678855	9.47030421181219	9.63598156620627	9.42776749780731	9.02749242072493	9.61051468187972	9.27876853911512	9.41071266455821	10.011256269792	10.2387946745384	9.97300395127669	9.89308536198648	10.3665982306733	10.0560042686229	9.63010241207876	9.99781524742982	9.98485136722616	12.64037352287	9.49017889319169	9.65602083171874	9.91936857930122	10.4911470084824	9.60439443358018	9.78684070659269	10.2819360593064	10.992759625947	10.9339351784221	11.1447006171172	9.34338468070584	11.4596207609021	9.32861042359754	9.77679982612016	10.1084660955765	10.1192159772351	10.3043939779151
KIF19	7.03906695026406	6.57900032689956	5.91949065086868	5.62909675396703	6.28779851422448	6.96164156280112	6.99667992312536	4.77447275254295	7.25725928543028	4.72515155689256	7.16271034745027	5.69063180501488	4.86403815102211	5.93744265366452	5.81046503528242	5.31316484654146	4.08644341915404	5.0716066727033	5.52577362900759	6.68882020804015	4.1958911299547	6.4250496731052	6.92101462673864	5.98088360614685	3.77315421642089	5.83028464436254	5.15764527587039	5.61189394294972	5.61360050738446	4.13590531894362	5.34895947819265	5.75216582541765	5.05874160290301	5.10600522294156	4.40193217514079	5.67557699983426	5.20837551837496	4.30791167182623
SLFNL1	6.91827554590811	6.31576947593655	5.74704974859273	5.56154786626804	6.28429832671074	5.96466622809307	5.23585061635308	5.81162223620824	5.63232082659465	5.41028996187962	6.01650847964126	5.72787275887271	6.31576947593655	6.83861985327278	5.98955249480841	6.58898630709094	4.90964572315691	5.37303931931351	5.84733559160724	5.76126251861525	6.98703343505248	5.08334648939239	6.81303844688871	5.62183261950584	6.35860684088059	5.64653050696477	6.02942439840677	4.93630017294005	6.05969936299808	6.51375997420886	6.58342939697932	5.43515026744452	5.671460272444	6.19564695513324	5.76152163418214	5.59507856448268	7.46215143701487	7.25335981798487
GPR82	5.60120804376403	5.10069522402674	4.9224254318756	5.46364369015679	5.57696875226697	5.53174459443253	6.47365464926723	3.93265120426191	5.26182879707092	2.71849692397737	5.42064488160324	5.71145638030367	5.40443781441024	5.44350321080578	5.6199243107292	4.39938668937791	6.07044096688868	5.5224399467456	6.82468527054948	3.9654076365392	4.61070915440711	6.11729131075909	6.70348507045015	4.86229849024567	5.38374009655121	5.61154939047293	6.56610933712708	5.67557699983426	5.148093809481	5.28799154356194	7.0570321503198	5.3874109385978	5.24178016660068	6.12664838849209	6.16173392125166	6.45806836517585	5.69186208681135	5.23690857825813
RIBC1	6.23505352684653	5.62446649351973	5.19511616637272	5.54835040370879	5.97790085856767	5.10171738618448	5.30366372853484	5.57589575673073	5.13461421378092	6.36649850318197	6.46561250280067	6.81532233681477	6.84708587165043	6.06332350790371	5.49441657638551	5.64343467058901	5.08127792548042	5.18580068621889	6.41044092007802	6.39038780267537	5.35307509772609	5.7363078319821	6.18031697092747	6.44109007289201	5.57100571124112	4.08785652290677	6.2399526440433	6.44805526136453	6.11516766838254	5.42880025607822	5.10244490004142	5.81162223620824	5.66426321695291	6.68369637963877	5.39738307027557	4.16108332371818	6.53857797955746	6.2378447222756
OXGR1	5.07491761377101	7.04596618384227	4.69128316370609	5.08920609693791	4.82962305285045	5.3927489989445	3.92987016968425	2.22429548234382	4.48436205023559	2.83070158981572	5.79613763546246	4.9990183256519	2.99987829598806	3.60191410254577	4.17274524019504	4.76905127835019	3.05843334476871	5.74070530395871	2.36920965934399	6.74832880978533	5.14679348339662	3.25976158474343	5.49150831929415	4.46003664345559	3.65704586804016	6.15428481871735	4.74329606926651	3.96183739286776	2.84951888306139	5.57765906324439	3.24345961260817	3.55577444322394	3.10212698699899	4.76946262126186	2.30803170575501	4.34725128558097	4.0172937243182	4.91250976041855
CDC14C	2.00184858310311	3.10887094656763	3.9654076365392	2.88951009434826	1.40692721505028	1.53900308609057	1.27222440884574	2.11361363729771	0.774091124770451	2.58956531367167	1.58783234843752	5.07723094497703	1.94070118098847	4.69989213858899	1.29864763855429	1.05161638444096	4.2266503720514	4.08996057994933	0.931973432776204	0.845668005979065	1.56746928657514	4.64971845721618	2.01655209288786	1.50271904472211	2.78265500393979	4.75987445484043	0.864433811765173	3.77745337901512	3.86310623989493	1.92637227265238	3.26753768212909	3.32938294719919	3.2699122909378	1.30374358718383	1.55833008924233	1.07835735088018	2.1765794363112	1.65125679656858
[truncated: 21,044 more rows]
