# Supplementary material for: IFI35 and IFIT3 are potentially important biomarkers for early diagnosis and treatment of esophageal squamous cell carcinoma: based on WGCNA and machine learning analysis
Source: Front Genet. 2025 May 20;16:1583202. doi: 10.3389/fgene.2025.1583202 (PMC12129983; doi:10.3389/fgene.2025.1583202)
Supplement: Supplementary file 1 [file DataSheet1.zip › Raw Data/02diff/02_diff.Rmd]

---
output: html_document
---

```{r setup, include=FALSE}
knitr::opts_chunk$set(echo = TRUE)
```

# 1.读取表达矩阵文件

```{r cars}
# 设置差异表达分析的阈值
logFoldChange = 0.5  # 设置log2折叠变化的阈值为0.5，表示基因表达量变化超过该阈值的基因将被视为显著差异表达基因
Pvalue = 0.05       # 设置校正后的p值（FDR）的阈值为0.05，表示校正后的p值小于该阈值的基因将被视为显著差异表达基因

# 加载必要的R包
library(limma)       # 加载limma包，用于线性模型分析，特别是差异表达分析

# 读取表达数据
rt = read.table("./GSE29001.txt", sep = "\t", header = TRUE, quote = "", check.names = F)  

rt = as.matrix(rt)  # 将读取的数据转换为矩阵形式，以便后续数据处理和分析

rownames(rt) = rt[,1]

rt = rt[, -1]
# 查看数据的维度
dim(rt)  # 输出矩阵的行数和列数，查看数据集的基本结构

# 提取表达矩阵
exp = rt[, 1:ncol(rt)]  # 提取表达量数据，去掉第一列的基因名部分，只保留数值部分
dimnames = list(rownames(rt), colnames(rt))  # 为表达矩阵设置行名和列名
exp = matrix(as.numeric(as.matrix(exp)), nrow = nrow(exp), dimnames = dimnames)  
# 将表达矩阵转换为数值矩阵，并保持原有的行列名。这样可以确保后续分析中数据类型一致。

# 处理重复基因
rt = avereps(exp)  # 使用limma包中的avereps函数，对重复基因进行平均值处理。此函数将相同基因的多个表达值进行平均，确保每个基因只有一个表达值。

# 查看处理后的数据维度
dim(rt)  # 输出处理后的表达矩阵的维度信息，确认处理结果

rt[1:5,1:4]
```

# 2.创建样本数据框

```{r}
samples <- data.frame(sample = colnames(rt))  # 从数据矩阵 rt 的列名创建一个数据框 samples，列名为 "sample"

# 将样本数据框写入文件
write.table(samples, "./samples.txt", col.names = T, row.names = F, quote = F)  
# 将数据框 samples 写入到 "samples.txt" 文件中
# col.names = T 表示写入列名
# row.names = F 表示不写入行名
# quote = F 表示不对字符数据加引号
```

# 3.差异表达分析

```{r}
# 读取样本分组信息
Group <- read.table("./Sample_Group.txt", header = T, sep = "\t")  # 从文件读取样本分组信息，制表符分隔，包含表头
class <- Group$Group  # 提取分组信息列

# 创建设计矩阵
design <- model.matrix(~0 + factor(class))  # 创建设计矩阵，不包括截距项，因子化的class变量
colnames(design) <- c("con", "treat")  # 设置设计矩阵的列名为 "con" 和 "treat"

# 差异表达分析
fit <- lmFit(rt, design)  # 根据设计矩阵拟合线性模型
cont.matrix <- makeContrasts(treat - con, levels = design)  # 创建对比矩阵，定义比较组为 "treat" vs "control"
fit2 <- contrasts.fit(fit, cont.matrix)  # 应用对比矩阵到拟合的模型
fit2 <- eBayes(fit2)  # 使用贝叶斯方法对模型进行调整

# 注释
# 进行了差异表达分析。首先读取样本分组信息并创建设计矩阵，
# 然后根据设计矩阵拟合线性模型，最后应用对比矩阵进行比较，并使用贝叶斯方法对模型进行调整。
```

```{r}
# 获取差异表达基因表
allDiff = topTable(fit2, adjust = 'fdr', number = 200000)  # 提取差异表达分析结果，使用FDR进行调整，提取前200000个基因

# 将差异表达基因表写入文件
write.table(allDiff, file = "./limmaTab_ESC.txt", sep = "\t", quote = F)  # 将结果写入 "limmaTab.txt" 文件，制表符分隔，不添加引号

# 对差异表达基因表进行进一步处理
allLimma = allDiff  # 复制差异表达基因表
allLimma = allLimma[order(allLimma$logFC), ]  # 按照logFC对基因进行排序，logFC从小到大排序
allLimma = rbind(Gene = colnames(allLimma), allLimma)  # 在表格的第一行添加列名

# 将排序后的差异表达基因表写入文件
write.table(allLimma, file = "./limmaTab_ESC.txt", sep = "\t", quote = F, col.names = F)  # 将排序后的结果写入 "GSE45670_limmaTab.txt" 文件，制表符分隔，不添加引号，不写入列名
```

```{r}
# 筛选出符合条件的显著差异基因（logFC 绝对值大于 logFoldChange 且调整后的 P 值小于 Pvalue）
diffSig <- allDiff[with(allDiff, (abs(logFC)>logFoldChange & adj.P.Val < Pvalue )), ]

# 将筛选出的显著差异基因结果保存到文件 "diff.txt" 中，以制表符分隔，不添加引号
write.table(diffSig, file="./diff_ESC.txt", sep="\t", quote=F)

# 筛选出上调的显著差异基因（logFC 大于 logFoldChange 且调整后的 P 值小于 Pvalue）
diffUp <- allDiff[with(allDiff, (logFC>logFoldChange & adj.P.Val < Pvalue )), ]

# 将筛选出的上调显著差异基因结果保存到文件 "up.txt" 中，以制表符分隔，不添加引号
write.table(diffUp, file="./up_ESC.txt", sep="\t", quote=F)

# 筛选出下调的显著差异基因（logFC 小于负的 logFoldChange 且调整后的 P 值小于 Pvalue）
diffDown <- allDiff[with(allDiff, (logFC<(-logFoldChange) & adj.P.Val < Pvalue )), ]

# 将筛选出的下调显著差异基因结果保存到文件 "down.txt" 中，以制表符分隔，不添加引号
write.table(diffDown, file="./down_ESC.txt", sep="\t", quote=F)
```

```{r}
diffGeneExp <- rt[rownames(diffSig), ]
write.table(diffGeneExp,file="./diffGeneExp_ESC.txt",sep="\t",quote=F)
```

# 4.火山图绘制

```{r}
# 提取显著差异表达基因的表达矩阵
diffGeneExp <- rt[rownames(diffSig), ]
# 根据差异表达基因的行名从原始表达矩阵 rt 中提取这些基因的表达数据。`rownames(diffSig)` 提取 `diffSig` 数据框中的基因名（行名），然后用这些基因名从原始表达矩阵 rt 中提取相应的行。

# 保存提取出的显著差异基因表达矩阵
write.table(diffGeneExp, file = "./diffGeneExp_ESC.txt", sep = "\t", quote = FALSE)
# 将包含显著差异表达基因的表达矩阵保存为 `diffGeneExp.txt` 文件，文件以制表符分隔且不添加引号。
```

```{r}
# 将基因名称添加为新列并移动到第一列
allDiff$gene_name <- rownames(allDiff)
# 将原数据框 allDiff 的行名（通常是基因名称）赋值给新列 gene_name，作为基因的标识。

# 移动 gene_name 列到第一列
data <- allDiff[, c("gene_name", setdiff(names(allDiff), "gene_name"))]
# 使用列名重排的方法，将 gene_name 列移动到 data 数据框的第一列。
# `setdiff` 函数用于获取除了 "gene_name" 以外的其他列名，然后将 gene_name 放在第一列。

# 计算调整后的p值的负对数（-log10(adj.P.Val)）
data$log10_adj_p <- -log10(data$adj.P.Val)
# 计算每个基因的调整后的p值的负对数值，并将其存储在新列 log10_adj_p 中。这个计算常用于绘制火山图，以便更直观地显示p值的显著性。

# 设置阈值
cut_off_adjP = 0.05  # 设置调整后的p值（FDR）的阈值，通常为0.05，表示5%的显著性水平
cut_off_logFC = 0.5 # 设置log2折叠变化的阈值，通常为0.5，表示基因表达量变化超过此阈值的基因将被视为显著差异表达基因

# 标记显著差异基因
data$Sig = ifelse(data$adj.P.Val < cut_off_adjP & abs(data$logFC) >= cut_off_logFC, 
                  ifelse(data$logFC > cut_off_logFC, 'Up', 'Down'), 'no')
# 根据调整后的p值和log2折叠变化阈值筛选差异表达基因。
# 1. 如果调整后的p值小于阈值（0.05）且log2折叠变化的绝对值大于等于阈值（0.5），则判断基因是否上调（'Up'）或下调（'Down'）。
# 2. 否则，标记为'no'，表示无显著差异。

# 转换数据框格式
data = data.frame(data)
# 确保 data 是一个标准的数据框格式，这样可以更方便地进行后续处理和分析。

# 查看数据的显著性统计结果
table(data$Sig)
# 对 Sig 列进行统计，查看显著上调、显著下调和无显著差异基因的数量。这一步有助于了解数据集中显著差异基因的分布情况。
```

```{r}
# 加载必要的包
library(ggplot2)
library(ggrepel)
library(dplyr)

# 提取上调和下调的前十个基因
top10_up <- data %>%
  filter(Sig == "Up") %>%
  arrange(adj.P.Val) %>%
  head(5)

top10_down <- data %>%
  filter(Sig == "Down") %>%
  arrange(adj.P.Val) %>%
  head(5)

# 创建火山图
p1 <- ggplot(data, aes(x = logFC, y = log10_adj_p, colour = Sig)) +
  geom_point(alpha = 0.65, size = 2) +  
  # 添加散点图层，点的透明度设为0.65，大小设为2
  scale_color_manual(values = c("Up" = "#546de5", "Down" = "#ff4757", "no" = "#d2dae2")) + 
  # 手动设置颜色：Up为蓝色("#546de5")，Down为红色("#ff4757")，无显著性差异为灰色("#d2dae2")
  xlim(c(-10, 10)) +  
  # 设置x轴的取值范围为 -10 到 10
  geom_vline(xintercept = c(-cut_off_logFC, cut_off_logFC), lty = 4, col = "black", lwd = 0.8) +  
  # 添加两条垂直参考线（x轴），位置为 -cut_off_logFC 和 cut_off_logFC，线的类型为虚线（lty = 4），颜色为黑色，线宽为0.8
  geom_hline(yintercept = -log10(cut_off_adjP), lty = 4, col = "black", lwd = 0.8) +  
  # 添加一条水平参考线（y轴），位置为 -log10(cut_off_adjP)，线的类型为虚线（lty = 4），颜色为黑色，线宽为0.8
  labs(x = "logFC", y = "-log10 adj p") +  
  # 设置x轴和y轴的标签，分别为“logFC”和“-log10 adj p”
  ggtitle("GSE45670_ESC") +  
  # 添加图表标题，标题为“GSE3365_IBD”
  theme_bw() +  
  # 使用黑白主题，使图表背景为白色，网格线为灰色
  theme(
    plot.title = element_text(hjust = 0.5),  
    # 将标题居中显示（hjust = 0.5）
    legend.position = "right",  
    # 将图例放在图表右侧
    legend.title = element_blank()  
    # 隐藏图例的标题
  )

# 在图上标注上调的前十个基因并用方框圈住
p1 <- p1 +
  geom_label_repel(data = top10_up, aes(label = gene_name), 
                   box.padding = 0.5, point.padding = 0.3, 
                   segment.color = 'grey50', size = 3, 
                   color = "blue", fill = "white", fontface = 'bold') +
  # 在火山图上添加上调基因的标签，使用蓝色框和粗体字体
  geom_label_repel(data = top10_down, aes(label = gene_name), 
                   box.padding = 0.5, point.padding = 0.3, 
                   segment.color = 'grey50', size = 3, 
                   color = "red", fill = "white", fontface = 'bold')
  # 在火山图上添加下调基因的标签，使用红色框和粗体字体

# 显示火山图
print(p1)

# 保存火山图为 PDF 文件
ggsave(filename = "./volcano_plot_labeled.pdf", plot = p1, device = "pdf", width = 6, height = 5)
# 使用 ggsave 保存火山图 p1 为 PDF 文件，文件名为 "volcano_plot.pdf"。
# 参数解释：
# - filename = "./volcano_plot.pdf": 指定保存的文件名和路径。
# - plot = p1: 指定要保存的图表对象。
# - device = "pdf": 指定输出文件格式为 PDF。
# - width = 6, height = 5: 指定图表的宽度和高度，单位为英寸。
```

# 5.热图绘制

```{r}
# 读取差异表达矩阵
diffGeneExp <- read.table("diffGeneExp_ESC.txt", sep = "\t", header = TRUE, row.names = 1)

# 读取差异表达分析结果
diff <- read.table("diff_ESC.txt", sep = "\t", header = TRUE, row.names = 1)

# 读取样本分组信息
sample_group <- read.table("Sample_Group.txt", sep = "\t", header = TRUE)
```

```{r}
# 按照logFC对基因排序
diff_up <- diff[order(-diff$logFC), ]  # 上调基因从大到小排序
diff_down <- diff[order(diff$logFC), ]  # 下调基因从小到大排序

# 选择前20个上调和前20个下调基因
top_up_genes <- rownames(diff_up)[1:20]
top_down_genes <- rownames(diff_down)[1:20]

# 合并上调和下调基因
top_genes <- c(top_up_genes, top_down_genes)

top_genes
```

```{r}
# 提取前20个上调和下调基因在表达矩阵中的表达数据
top_gene_exp <- diffGeneExp[top_genes, ]

top_gene_exp[1:10 ,]
```

```{r}
# 根据样本的分组信息对表达矩阵进行重新排序
# `order(sample_group$Group)` 按照样本分组信息 `sample_group$Group` 的顺序生成一个排序索引
# `group_order` 存储了这个索引，它表示样本在 `sample_group$Group` 中的顺序
group_order <- order(sample_group$Group)

# 根据 `group_order` 中的索引对基因表达矩阵 `top_gene_exp` 的列进行重新排序
# 这一步确保表达矩阵中的样本按照 `sample_group$Group` 中指定的分组顺序排列
top_gene_exp <- top_gene_exp[, group_order]

# 为热图创建样本分组的注释信息
# 创建一个数据框 `annotation_col`，它包含一个名为 `Group` 的列
# 这个列是根据 `sample_group$Group[group_order]` 的分组信息生成的因子型数据（factor）
# 这意味着分组信息将按照重新排序后的顺序显示在 `annotation_col` 中
annotation_col <- data.frame(Group = factor(sample_group$Group[group_order]))

# 将 `top_gene_exp` 矩阵的列名（样本名）设置为 `annotation_col` 数据框的行名
# 这样可以保证注释信息与表达矩阵中的样本相匹配
rownames(annotation_col) <- colnames(top_gene_exp)
```


```{r}
# 加载 `pheatmap` 包，用于绘制热图
library(pheatmap)

# 打开一个 PDF 设备，设置输出的文件名和图片尺寸
# `file` 指定了输出的 PDF 文件路径和名称
# `width` 和 `height` 设置了生成的 PDF 文件中图片的宽度和高度，单位为英寸
pdf(file = "./top20_genes_heatmap.pdf", width = 8, height = 8)

# 使用 `pheatmap` 函数绘制热图
pheatmap(
  top_gene_exp,                # `top_gene_exp` 是一个基因表达矩阵，行为基因，列为样本
  annotation_col = annotation_col,  # `annotation_col` 包含样本的分组注释信息，将作为热图列的注释
  cluster_rows = TRUE,         # `cluster_rows` 表示对行（基因）进行聚类
  cluster_cols = FALSE,        # `cluster_cols` 表示不对列（样本）进行聚类
  show_rownames = TRUE,        # `show_rownames` 控制是否显示行名（基因名），这里设为显示
  show_colnames = FALSE,       # `show_colnames` 控制是否显示列名（样本名），这里设为不显示
  scale = "row",               # `scale` 表示对每一行进行标准化，即每个基因的表达值会进行 z-score 变换
  color = colorRampPalette(c("blue", "white", "red"))(50),  # `color` 指定了热图颜色渐变方案，从蓝色到红色，使用 50 个颜色梯度
  main = "Top 20 Upregulated and Downregulated Genes"  # `main` 设置热图的标题
)

# 关闭 PDF 设备，保存绘制的热图到文件
dev.off()
```


diffgene <- rownames(diff)
write.table(diffgene, file = "diff_DEGs.txt", row.names = FALSE, col.names = FALSE, quote = FALSE)

write.table(top10_down, "./top10_down.txt", sep = "\t", row.names = F, col.names = T, quote = F)
write.table(top10_up, "./top10_up.txt", sep = "\t", row.names = F, col.names = T, quote = F)
