# Supplementary material for: IFI35 and IFIT3 are potentially important biomarkers for early diagnosis and treatment of esophageal squamous cell carcinoma: based on WGCNA and machine learning analysis
Source: Front Genet. 2025 May 20;16:1583202. doi: 10.3389/fgene.2025.1583202 (PMC12129983; doi:10.3389/fgene.2025.1583202)
Supplement: Supplementary file 1 [file DataSheet1.zip › Raw Data/03wgcna/03wgcna_Venn.Rmd]

---
output: html_document
---

```{r setup, include=FALSE}
knitr::opts_chunk$set(echo = TRUE)
```

# 1.读取四个数据集的表达矩阵

```{r}
rt1 <- read.table("./module_blue.txt", header = F, sep = "\t")

rt2 <- read.table("./diff_DEGs.txt", header = F, sep = "\t")
```

# 2.绘制韦恩图

```{r}
#install.packages("VennDiagram")
```

```{r}
# 加载 VennDiagram 包
library(VennDiagram)

# 假设你有两个基因列表
gene_list1 <- rt1$V1 
gene_list2 <- rt2$V1 


# 打开 PDF 图形设备，设置文件名和尺寸
pdf(file = "venn_diagram.pdf", width = 7, height = 7)
# 创建韦恩图，绘制两个基因列表的交集，并确保两个圆圈大小相同
venn.plot <- venn.diagram(
  x = list(
    module_blue = gene_list1,
    diff_DEGs = gene_list2
  ),
  category.names = c("diff_DEGs", "module_blue"),   # 设置每个集合的名称
  fill = c("#3498db", "#f1c40f"),                # 设置圆圈的填充颜色
  alpha = 0.5,                                                         # 设置颜色的透明度
  cex = 1.5,                                                        #设置交集数字的字体大小
  scaled = FALSE,                                                      #确保两个圆圈大小相同
  filename = NULL                                                      #不直接将图形保存到文件
)

# 绘制韦恩图到 PDF
grid.draw(venn.plot)

# 关闭 PDF 图形设备，保存文件
dev.off()

grid.draw(venn.plot)
```

# 3.输出交集基因

```{r}
# 假设rt1, rt2, rt3, rt4是已经存在的数据框（data frames）或矩阵（matrices）
gene_list1 <- rt1[,1]
gene_list2 <- rt2[,1]

# 使用Reduce函数和intersect找到所有列表的交集
common_genes <- Reduce(intersect, list(gene_list1, gene_list2))

# 将交集输出为一个一列的文本文件
write.table(common_genes, file = "common_DEGs.txt", row.names = FALSE, col.names = FALSE, quote = FALSE)
```
