# Supplementary material for: IFI35 and IFIT3 are potentially important biomarkers for early diagnosis and treatment of esophageal squamous cell carcinoma: based on WGCNA and machine learning analysis
Source: Front Genet. 2025 May 20;16:1583202. doi: 10.3389/fgene.2025.1583202 (PMC12129983; doi:10.3389/fgene.2025.1583202)
Supplement: Supplementary file 1 [file DataSheet1.zip › Raw Data/03wgcna/03_wgcna.Rmd]

---
output: html_document
---

```{r setup, include=FALSE}
knitr::opts_chunk$set(echo = TRUE)
```

# 1.表达数据整理

```{r}
if (!require("BiocManager", quietly = TRUE))
    install.packages("BiocManager")

BiocManager::install("impute")
BiocManager::install("preprocessCore")
BiocManager::install("GO.db")
```

```{r}
install.packages(c("matrixStats", "Hmisc", "foreach", "doParallel", "fastcluster", "dynamicTreeCut", "survival")) 
install.packages("WGCNA")
BiocManager::install('GO.db')
```

```{r}
#引用包
library(limma)
library(WGCNA)
expFile="./GSE29001.txt"      #表达数据文件

#读取输入文件，并对输入文件整理
rt=read.table(expFile, header=T, sep="\t", check.names=F)
rt=as.matrix(rt)
dim(rt)
rownames(rt)=rt[,1]
exp=rt[,2:ncol(rt)]
dimnames=list(rownames(exp),colnames(exp))
data=matrix(as.numeric(as.matrix(exp)),nrow=nrow(exp),dimnames=dimnames)
data=avereps(data)

data[1:4,1:4]
# 计算每个基因的MAD值
#mad_values <- apply(data, 1, mad)

# 根据MAD值进行排序，并保留前1000个基因
#top_genes <- order(mad_values, decreasing = TRUE)[1:10000]
#filtered_data <- data[top_genes, ]

# 打印过滤后的数据维度
#dim(filtered_data)

#data <- filtered_data
#data=data[apply(data,1,sd)>0.3,]     #删除波动小的基因
dim(data)
#data=data[apply(data,1,sd)>0.3,]     #删除波动小的基因
#dim(data)
```

# 2.提取对照组和实验组的样品信息

```{r}
#提取对照组和实验组的样品信息
Type=gsub("(.*)\\_(.*)", "\\2", colnames(data))
conCount=length(Type[Type=="con"])
treatCount=length(Type[Type=="treat"])
datExpr0=t(data)

Samples <- data.frame(Sampel = colnames(data))
write.table(Samples, "./Sample.txt", row.names = F, col.names = T, quote = F)
```

# 3.检查缺失值

```{r}
gsg = goodSamplesGenes(datExpr0, verbose = 3)
if (!gsg$allOK)
{
  # Optionally, print the gene and sample names that were removed:
  if (sum(!gsg$goodGenes)>0)
    printFlush(paste("Removing genes:", paste(names(datExpr0)[!gsg$goodGenes], collapse = ", ")))
  if (sum(!gsg$goodSamples)>0)
    printFlush(paste("Removing samples:", paste(rownames(datExpr0)[!gsg$goodSamples], collapse = ", ")))
  # Remove the offending genes and samples from the data:
  datExpr0 = datExpr0[gsg$goodSamples, gsg$goodGenes]
}
```

# 4.样品聚类

```{r}
# 加载必要的包
library(stats)

# 假设datExpr0是你的数据集
# datExpr0 <- ...

# 生成层次聚类树
sampleTree <- hclust(dist(datExpr0), method = "average")

# 保存图片为PDF文件
pdf(file = "1_sample_cluster.pdf", width = 20, height = 10)
par(cex = 0.6)
par(mar = c(0, 4, 2, 0))
plot(sampleTree, main = "Sample clustering to detect outliers", sub = "", xlab = "", cex.lab = 1.5, cex.axis = 1.5, cex.main = 2)
abline(h = 20000, col = "red")
dev.off()

# 在RMarkdown文档中显示图片
par(cex = 0.6)
par(mar = c(0, 4, 2, 0))
plot(sampleTree, main = "Sample clustering to detect outliers", sub = "", xlab = "", cex.lab = 1.5, cex.axis = 1.5, cex.main = 2)
abline(h = 20000, col = "red")
```

```{r}
###删除剪切线以下的样品
clust = cutreeStatic(sampleTree, cutHeight = 20000, minSize = 10)
table(clust)
keepSamples = (clust==1)
datExpr0 = datExpr0[keepSamples, ]
```

# 5.准备临床数据

```{r}
#traitData=data.frame(Con=c(rep(1,conCount),rep(0,treatCount)),
#                     Treat=c(rep(0,conCount),rep(1,treatCount)))

traitData <- read.table("./traitData.txt", row.names = 1, header = T )
row.names(traitData)=colnames(data)
fpkmSamples = rownames(datExpr0)
traitSamples =rownames(traitData)
sameSample=intersect(fpkmSamples,traitSamples)
datExpr0=datExpr0[sameSample,]
datTraits=traitData[sameSample,]
```

# 6.样品聚类

```{r}
###样品聚类,得到样品聚类的热图
sampleTree2 = hclust(dist(datExpr0), method = "average")
traitColors = numbers2colors(datTraits, signed = FALSE)
pdf(file="2_sample_heatmap.pdf",width=25,height=8)
plotDendroAndColors(sampleTree2, traitColors,
                    groupLabels = names(datTraits),
                    main = "Sample dendrogram and trait heatmap")  
dev.off()

plotDendroAndColors(sampleTree2, traitColors,
                    groupLabels = names(datTraits),
                    main = "Sample dendrogram and trait heatmap") 
```

# 7.计算power值

```{r}
enableWGCNAThreads()#允许WGCNA进行多线程计算
###power值散点图
enableWGCNAThreads()   #多线程工作
powers = c(1:20)       #幂指数范围1:20
sft = pickSoftThreshold(datExpr0, powerVector = powers, verbose = 5)
pdf(file="3_scale_independence.pdf",width=9,height=5)
par(mfrow = c(1,2))
cex1 = 0.9
###拟合指数与power值散点图
plot(sft$fitIndices[,1], -sign(sft$fitIndices[,3])*sft$fitIndices[,2],
     xlab="Soft Threshold (power)",ylab="Scale Free Topology Model Fit,signed R^2",type="n",
     main = paste("Scale independence"));
text(sft$fitIndices[,1], -sign(sft$fitIndices[,3])*sft$fitIndices[,2],
     labels=powers,cex=cex1,col="red");
abline(h=0.90,col="red") #可以修改
###平均连通性与power值散点图
plot(sft$fitIndices[,1], sft$fitIndices[,5],
     xlab="Soft Threshold (power)",ylab="Mean Connectivity", type="n",
     main = paste("Mean connectivity"))
text(sft$fitIndices[,1], sft$fitIndices[,5], labels=powers, cex=cex1,col="red")
dev.off()
######################################################################################################
plot(sft$fitIndices[,1], -sign(sft$fitIndices[,3])*sft$fitIndices[,2],
     xlab="Soft Threshold (power)",ylab="Scale Free Topology Model Fit,signed R^2",type="n",
     main = paste("Scale independence"));
text(sft$fitIndices[,1], -sign(sft$fitIndices[,3])*sft$fitIndices[,2],
     labels=powers,cex=cex1,col="red");
abline(h=0.90,col="red") #可以修改
###平均连通性与power值散点图
plot(sft$fitIndices[,1], sft$fitIndices[,5],
     xlab="Soft Threshold (power)",ylab="Mean Connectivity", type="n",
     main = paste("Mean connectivity"))
text(sft$fitIndices[,1], sft$fitIndices[,5], labels=powers, cex=cex1,col="red")
```

```{r}
#邻接矩阵转换
sft #查看最佳power值
softPower =sft$powerEstimate #最佳power值
adjacency = adjacency(datExpr0, power = softPower)
softPower
```

```{r}
#无尺度网络的拓扑关系
pdf(file="3_softConnectivity.pdf", width=9, height=5)
k <- softConnectivity(datE=datExpr0,power=softPower)
#sizeGrWindow(10, 5)
par(mfrow=c(1,2))
hist(k)
scaleFreePlot(k,main="Check Scale free topology\n")
dev.off()
################################################################
hist(k)
scaleFreePlot(k,main="Check Scale free topology\n")
```

# 8.计算TOM矩阵

```{r}
###TOM矩阵
TOM = TOMsimilarity(adjacency)
dissTOM = 1-TOM

###基因聚类
geneTree = hclust(as.dist(dissTOM), method = "average");
pdf(file="4_gene_clustering.pdf",width=12,height=9)
plot(geneTree, xlab="", sub="", main = "Gene clustering on TOM-based dissimilarity",
     labels = FALSE, hang = 0.04)
dev.off()
####################################################################################################
plot(geneTree, xlab="", sub="", main = "Gene clustering on TOM-based dissimilarity",
     labels = FALSE, hang = 0.04)
```

# 9.识别模块

```{r}
#动态剪切模块识别
minModuleSize = 60      #模块基因数目
dynamicMods = cutreeDynamic(dendro = geneTree, distM = dissTOM,
                            deepSplit = 2, pamRespectsDendro = FALSE,
                            minClusterSize = minModuleSize);
table(dynamicMods)
dynamicColors = labels2colors(dynamicMods)
table(dynamicColors)
pdf(file="5_Dynamic_Tree.pdf",width=8,height=6)
plotDendroAndColors(geneTree, dynamicColors, "Dynamic Tree Cut",
                    dendroLabels = FALSE, hang = 0.03,
                    addGuide = TRUE, guideHang = 0.05,
                    main = "Gene dendrogram and module colors")
dev.off()
######################################################################################
plotDendroAndColors(geneTree, dynamicColors, "Dynamic Tree Cut",
                    dendroLabels = FALSE, hang = 0.03,
                    addGuide = TRUE, guideHang = 0.05,
                    main = "Gene dendrogram and module colors")
```

# 10.模块聚类

```{r}
#对模块进行聚类,找出相似模块聚类
MEList = moduleEigengenes(datExpr0, colors = dynamicColors)
MEs = MEList$eigengenes
MEDiss = 1-cor(MEs);
METree = hclust(as.dist(MEDiss), method = "average")
pdf(file="6_Clustering_module.pdf",width=7,height=6)
plot(METree, main = "Clustering of module eigengenes",
     xlab = "", sub = "")
MEDissThres = 0.25  #剪切高度可修改
abline(h=MEDissThres, col = "red")
dev.off()
####################################################################################
plot(METree, main = "Clustering of module eigengenes",
     xlab = "", sub = "")
MEDissThres = 0.25  #剪切高度可修改
abline(h=MEDissThres, col = "red")
```

# 11.合并相似度高的模块

```{r}
#相似模块合并
merge = mergeCloseModules(datExpr0, dynamicColors, cutHeight = MEDissThres, verbose = 3)
mergedColors = merge$colors
mergedMEs = merge$newMEs
pdf(file="7_merged_dynamic.pdf", width = 9, height = 6)
plotDendroAndColors(geneTree, mergedColors,"Dynamic Tree Cut",
                    dendroLabels = FALSE, hang = 0.03,
                    addGuide = TRUE, guideHang = 0.05,
                    main = "Gene dendrogram and module colors")
dev.off()
moduleColors = mergedColors
table(moduleColors)
colorOrder = c("grey", standardColors(50))
moduleLabels = match(moduleColors, colorOrder)-1
MEs = mergedMEs
####################################################################################
plotDendroAndColors(geneTree, mergedColors,"Dynamic Tree Cut",
                    dendroLabels = FALSE, hang = 0.03,
                    addGuide = TRUE, guideHang = 0.05,
                    main = "Gene dendrogram and module colors")
```

# 12.计算模块与性状的相关

```{r}
#模块与性状数据热图
nGenes = ncol(datExpr0)
nSamples = nrow(datExpr0)
moduleTraitCor = cor(MEs, datTraits, use = "p")
moduleTraitPvalue = corPvalueStudent(moduleTraitCor, nSamples)
pdf(file="8_Module_trait.pdf", width=6, height=10)
textMatrix = paste(signif(moduleTraitCor, 2), "\n(",
                   signif(moduleTraitPvalue, 1), ")", sep = "")
dim(textMatrix) = dim(moduleTraitCor)
par(mar = c(5, 10, 3, 3))
labeledHeatmap(Matrix = moduleTraitCor,
               xLabels = names(datTraits),
               yLabels = names(MEs),
               ySymbols = names(MEs),
               colorLabels = FALSE,
               colors = blueWhiteRed(50),
               textMatrix = textMatrix,
               setStdMargins = FALSE,
               cex.text = 0.8,
               zlim = c(-1,1),
               main = paste("Module-trait relationships"))
dev.off()
####################################################################
labeledHeatmap(Matrix = moduleTraitCor,
               xLabels = names(datTraits),
               yLabels = names(MEs),
               ySymbols = names(MEs),
               colorLabels = FALSE,
               colors = blueWhiteRed(50),
               textMatrix = textMatrix,
               setStdMargins = FALSE,
               cex.text = 0.8,
               zlim = c(-1,1),
               main = paste("Module-trait relationships"))
```

# 12.计算MM和GS值

```{r}
#计算MM和GS值
modNames = substring(names(MEs), 3)
geneModuleMembership = as.data.frame(cor(datExpr0, MEs, use = "p"))
MMPvalue = as.data.frame(corPvalueStudent(as.matrix(geneModuleMembership), nSamples))
names(geneModuleMembership) = paste("MM", modNames, sep="")
names(MMPvalue) = paste("p.MM", modNames, sep="")
traitNames=names(datTraits)
geneTraitSignificance = as.data.frame(cor(datExpr0, datTraits, use = "p"))
GSPvalue = as.data.frame(corPvalueStudent(as.matrix(geneTraitSignificance), nSamples))
names(geneTraitSignificance) = paste("GS.", traitNames, sep="")
names(GSPvalue) = paste("p.GS.", traitNames, sep="")
```

# 13.可视化模块的重要性

```{r}
#输出模块重要性的图形
y=datTraits[,1]
GS1=as.numeric(cor(y, datExpr0, use="p"))
GeneSignificance=abs(GS1)
ModuleSignificance=tapply(GeneSignificance, mergedColors, mean, na.rm=T)
pdf(file="9_GeneSignificance.pdf", width=14, height=7)
plotModuleSignificance(GeneSignificance, mergedColors)
dev.off()
#############################################################
plotModuleSignificance(GeneSignificance, mergedColors)
```

# 14.批量输出性状和模块散点图

```{r}
#批量输出性状和模块散点图
trait="Treat"
for (trait in traitNames){
traitColumn=match(trait,traitNames)  
for (module in modNames){
	column = match(module, modNames)
	moduleGenes = moduleColors==module
	if (nrow(geneModuleMembership[moduleGenes,]) > 1){
	    outPdf=paste("10_", trait, "_", module,".pdf",sep="")
	    pdf(file=outPdf,width=7,height=7)
	    par(mfrow = c(1,1))
	    verboseScatterplot(abs(geneModuleMembership[moduleGenes, column]),
	                         abs(geneTraitSignificance[moduleGenes, traitColumn]),
	                         xlab = paste("Module Membership in", module, "module"),
	                         ylab = paste("Gene significance for ",trait),
	                         main = paste("Module membership vs. gene significance\n"),
	                         cex.main = 1.2, cex.lab = 1.2, cex.axis = 1.2, col = module)
	    abline(v=0.8,h=0.5,col="red")
	    dev.off()
 	 }
	}
}
```

# 15.输出GS_MM数据

```{r}
#输出GS_MM数据
probes = colnames(datExpr0)
geneInfo0 = data.frame(probes= probes,
                       moduleColor = moduleColors)
for (Tra in 1:ncol(geneTraitSignificance))
{
  oldNames = names(geneInfo0)
  geneInfo0 = data.frame(geneInfo0, geneTraitSignificance[,Tra],
                         GSPvalue[, Tra])
  names(geneInfo0) = c(oldNames,names(geneTraitSignificance)[Tra],
                       names(GSPvalue)[Tra])
}

for (mod in 1:ncol(geneModuleMembership))
{
  oldNames = names(geneInfo0)
  geneInfo0 = data.frame(geneInfo0, geneModuleMembership[,mod],
                         MMPvalue[, mod])
  names(geneInfo0) = c(oldNames,names(geneModuleMembership)[mod],
                       names(MMPvalue)[mod])
}
geneOrder =order(geneInfo0$moduleColor)
geneInfo = geneInfo0[geneOrder, ]
write.table(geneInfo, file = "GS_MM.txt",sep="\t",row.names=F)
```

# 16.输出每个模块包含的基因

```{r}
#输出每个模块的基因
for (mod in 1:nrow(table(moduleColors)))
{  
  modules = names(table(moduleColors))[mod]
  probes = colnames(datExpr0)
  inModule = (moduleColors == modules)
  modGenes = probes[inModule]
  write.table(modGenes, file =paste0("module_",modules,".txt"),sep="\t",row.names=F,col.names=F,quote=F)
}
```

```{r}
###输出每个模块的核心基因
geneSigFilter=0.1         #基因重要性的过滤条件
moduleSigFilter=0.1       #基因与模块相关性的过滤条件
datMM=cbind(geneModuleMembership, geneTraitSignificance)
datMM=datMM[abs(datMM[,ncol(datMM)])>geneSigFilter,]
for(mmi in colnames(datMM)[1:(ncol(datMM)-2)]){
	dataMM2=datMM[abs(datMM[,mmi])>moduleSigFilter,]
	write.table(row.names(dataMM2), file =paste0("hubGenes_",mmi,".txt"),sep="\t",row.names=F,col.names=F,quote=F)
}
```
``
