# Supplementary material for: IFI35 and IFIT3 are potentially important biomarkers for early diagnosis and treatment of esophageal squamous cell carcinoma: based on WGCNA and machine learning analysis
Source: Front Genet. 2025 May 20;16:1583202. doi: 10.3389/fgene.2025.1583202 (PMC12129983; doi:10.3389/fgene.2025.1583202)
Supplement: Supplementary file 1 [file DataSheet1.zip › Raw Data/03wgcna/traitData.txt]

Sampel	con	treat
GSM718595_con	1	0
GSM718596_con	1	0
GSM718597_treat	0	1
GSM718598_con	1	0
GSM718599_con	1	0
GSM718600_treat	0	1
GSM718601_treat	0	1
GSM718602_con	1	0
GSM718603_con	1	0
GSM718604_treat	0	1
GSM718605_treat	0	1
GSM718606_con	1	0
GSM718607_con	1	0
GSM718608_treat	0	1
GSM718609_treat	0	1
GSM718610_con	1	0
GSM718611_con	1	0
GSM718612_treat	0	1
GSM718613_treat	0	1
GSM718614_con	1	0
GSM718615_con	1	0
GSM718616_treat	0	1
GSM718617_con	1	0
GSM718618_con	1	0
GSM718619_treat	0	1
GSM718620_treat	0	1
GSM718621_con	1	0
GSM718622_con	1	0
GSM718623_treat	0	1
GSM718624_treat	0	1
GSM718625_con	1	0
GSM718626_con	1	0
GSM718627_treat	0	1
GSM718628_treat	0	1
GSM718629_con	1	0
GSM718630_con	1	0
GSM718631_treat	0	1
GSM718632_treat	0	1
GSM718633_con	1	0
GSM718634_con	1	0
GSM718635_treat	0	1
GSM718636_treat	0	1
GSM718637_con	1	0
GSM718638_con	1	0
GSM718639_treat	0	1
