# Supplementary material for: IFI35 and IFIT3 are potentially important biomarkers for early diagnosis and treatment of esophageal squamous cell carcinoma: based on WGCNA and machine learning analysis
Source: Front Genet. 2025 May 20;16:1583202. doi: 10.3389/fgene.2025.1583202 (PMC12129983; doi:10.3389/fgene.2025.1583202)
Supplement: Supplementary file 1 [file DataSheet1.zip › Raw Data/04enrich/04Enrich.Rmd]

---
title: "04_Enrich"
date: "2024-10-11"
output: html_document
---

```{r setup, include=FALSE}
knitr::opts_chunk$set(echo = TRUE)
```

# 1.安装R包

```{r}
install.packages("colorspace")
install.packages("stringi")
install.packages("ggplot2")

if (!requireNamespace("BiocManager", quietly = TRUE))
    install.packages("BiocManager")

BiocManager::install("org.Hs.eg.db")
BiocManager::install("DOSE")
BiocManager::install("clusterProfiler")
BiocManager::install("enrichplot")
```

# 2.读取基因列表，定义颜色

```{r}
# 引用需要用到的R包：
# clusterProfiler：用于功能富集分析
# org.Hs.eg.db：人类基因注释数据库，支持基因ID转换等功能
# enrichplot：用于绘制富集分析的结果
# ggplot2：用于绘制数据图形
library("clusterProfiler")
library("org.Hs.eg.db")
library("enrichplot")
library("ggplot2")

# 定义p值过滤的阈值，用于筛选显著性结果
pvalueFilter = 0.05

# 定义矫正后的p值（q值）过滤阈值
qvalueFilter = 1

# 根据q值过滤阈值选择用于着色的参数：
# 如果q值过滤阈值大于0.05，则选择用p值着色；否则使用q值着色
colorSel = "qvalue"
if (qvalueFilter > 0.05) {
  colorSel = "pvalue"
}

# 从指定的文件（genelist.txt）中读取基因列表，
# header=F表示没有列名，sep="\t"表示以制表符分隔，
# check.names=F表示不要自动修改列名
rt = read.table("genelist.txt", header = F, sep = "\t", check.names = F)
```

# 3.ID转换

```{r}
# 将基因名转换为基因ID：
# 从读取的文件中提取第一列（即基因名），并将其转换为向量形式存储在genes中
genes = as.vector(rt[,1])

# 使用org.Hs.eg.db数据库中的SYMBOL2EG映射关系，将基因名（SYMBOL）转换为Entrez基因ID
# mget函数会根据基因名在org.Hs.egSYMBOL2EG中查找对应的Entrez基因ID
# ifnotfound=NA 表示如果找不到基因名对应的Entrez ID，则返回NA
entrezIDs = mget(genes, org.Hs.egSYMBOL2EG, ifnotfound = NA)

# 将基因ID转换为字符类型向量，便于后续处理
entrezIDs = as.character(entrezIDs)

# 从结果中去除Entrez ID为"NA"的条目，即去掉没有找到对应ID的基因
gene = entrezIDs[entrezIDs != "NA"]
```

# 4.GO富集

```{r}
# 进行GO（基因本体）富集分析：
# 使用`enrichGO`函数，对已筛选的基因进行GO富集分析
# 参数解释：
# gene = gene：传入的基因ID列表
# OrgDb = org.Hs.eg.db：指定使用人类基因数据库
# pvalueCutoff = 1：设置p值过滤的初始阈值为1，意味着不进行初步过滤
# qvalueCutoff = 1：设置矫正后的p值（q值）过滤阈值为1，意味着不进行初步过滤
# ont = "all"：在GO分析中，包含所有GO分类（生物过程BP、细胞组成CC和分子功能MF）
# readable = T：将结果中的Entrez基因ID转换回可读的基因符号
kk = enrichGO(gene = gene, OrgDb = org.Hs.eg.db, pvalueCutoff = 1, qvalueCutoff = 1, ont = "all", readable = T)

# 将GO富集分析结果转换为数据框格式，便于后续处理
GO = as.data.frame(kk)

# 根据定义的p值和q值阈值，筛选显著的富集结果
# 只保留那些p值小于pvalueFilter且q值小于qvalueFilter的GO条目
GO = GO[(GO$pvalue < pvalueFilter & GO$qvalue < qvalueFilter), ]

# 将筛选后的GO富集分析结果保存到一个文本文件"GO.txt"中
# 文件以制表符分隔（sep="\t"），不包含行名（row.names=F）和引号（quote=F）
write.table(GO, file = "GO.txt", sep = "\t", quote = F, row.names = F)
```

## 绘图可视化

```{r}
# 定义显示GO条目的数目：
# 默认展示5个GO条目，但如果GO分析结果少于30条，则显示所有条目
showNum = 5
if (nrow(GO) < 30) {
  showNum = nrow(GO)  # 如果GO条目数小于30，显示所有条目
}

# 绘制柱状图并保存为PDF文件：
# 创建一个PDF文件"GO_barplot.pdf"，设置宽度为7，高度为10
pdf(file = "GO_barplot.pdf", width = 7, height = 10)

# 使用barplot函数绘制GO富集分析的柱状图：
# drop=TRUE表示丢弃没有富集的类别，showCategory控制显示的条目数量
# split="ONTOLOGY"表示按GO的分类（BP, CC, MF）分组显示，color选择的是p值或q值用于着色
bar = barplot(kk, drop = TRUE, showCategory = showNum, split = "ONTOLOGY", color = colorSel) +
      facet_grid(ONTOLOGY ~ ., scale = 'free')  # 使用facet_grid按GO分类显示多个图，按比例缩放

# 打印并保存柱状图
print(bar)

# 关闭PDF设备，结束输出到PDF文件
dev.off()

# 绘制气泡图并保存为PDF文件：
# 创建一个PDF文件"GO_bubble.pdf"，设置宽度为7，高度为10
pdf(file = "GO_bubble.pdf", width = 7, height = 10)

# 使用dotplot函数绘制GO富集分析的气泡图：
# showCategory控制显示的条目数量，orderBy="GeneRatio"表示按基因比例排序，
# split="ONTOLOGY"表示按GO分类分组显示，color选择的是p值或q值用于着色
bub = dotplot(kk, showCategory = showNum, orderBy = "GeneRatio", split = "ONTOLOGY", color = colorSel) +
      facet_grid(ONTOLOGY ~ ., scale = 'free')  # 使用facet_grid按GO分类显示多个图，按比例缩放

# 打印并保存气泡图
print(bub)

# 关闭PDF设备，结束输出到PDF文件
dev.off()
```

# 5.KEGG富集

```{r}
# 进行KEGG（京都基因与基因组百科全书）富集分析：
# 使用enrichKEGG函数对筛选出的基因进行KEGG通路富集分析
# 参数解释：
# gene = gene：传入的基因ID列表
# organism = "hsa"：指定物种为人类（Homo sapiens，hsa）
# pvalueCutoff = 1：设置p值过滤的初始阈值为1，意味着不进行初步过滤
# qvalueCutoff = 1：设置矫正后的p值（q值）过滤阈值为1，意味着不进行初步过滤
kk = enrichKEGG(gene = gene, organism = "hsa", pvalueCutoff = 1, qvalueCutoff = 1)
# 将KEGG富集分析的结果转换为数据框格式，便于后续处理
KEGG = as.data.frame(kk)

# 将基因ID转换为基因名：
# sapply函数对每一个KEGG结果中的geneID进行操作：
# strsplit(x, "/")：将KEGG结果中的geneID字符串按"/"分割成多个ID
# match函数在原始输入文件（rt）中找到这些ID对应的基因名
# paste函数将找到的基因名重新拼接起来，使用"/"分隔
KEGG$geneID = as.character(sapply(KEGG$geneID, function(x) 
  paste(rt$gene[match(strsplit(x, "/")[[1]], as.character(rt$entrezID))], collapse = "/")))

# 根据定义的p值和q值阈值，筛选显著的KEGG富集结果
# 只保留那些p值小于pvalueFilter且q值小于qvalueFilter的通路条目
KEGG = KEGG[(KEGG$pvalue < pvalueFilter & KEGG$qvalue < qvalueFilter), ]

# 将筛选后的KEGG富集分析结果保存到一个文本文件"KEGG.txt"中
# 文件以制表符分隔（sep="\t"），不包含行名（row.names=F）和引号（quote=F）
write.table(KEGG, file = "KEGG.txt", sep = "\t", quote = F, row.names = F)
```

## 可视化

```{r}
# 定义显示KEGG通路的数目：
# 默认显示10个通路，但如果KEGG分析的结果少于10条，则显示所有条目
showNum = 10
if (nrow(KEGG) < showNum) {
  showNum = nrow(KEGG)  # 如果KEGG条目数少于10，显示所有条目
}

# 绘制KEGG富集分析的柱状图并保存为PDF文件：
# 创建一个PDF文件"KEGG_barplot.pdf"，设置宽度为7，高度为10
pdf(file = "KEGG_barplot.pdf", width = 7, height = 10)

# 使用barplot函数绘制KEGG通路的柱状图：
# drop=TRUE表示丢弃没有富集的类别，showCategory控制显示的通路条目数量
# color参数选择根据p值或q值着色
barplot(kk, drop = TRUE, showCategory = showNum, color = colorSel)

# 关闭PDF设备，结束输出到PDF文件
dev.off()

# 绘制KEGG富集分析的气泡图并保存为PDF文件：
# 创建一个PDF文件"KEGG_bubble.pdf"，设置宽度为7，高度为10
pdf(file = "KEGG_bubble.pdf", width = 7, height = 10)

# 使用dotplot函数绘制KEGG通路的气泡图：
# showCategory控制显示的通路条目数量，orderBy="GeneRatio"表示按基因比例排序
# color参数选择根据p值或q值着色
dotplot(kk, showCategory = showNum, orderBy = "GeneRatio", color = colorSel)

# 关闭PDF设备，结束输出到PDF文件
dev.off()
```
