# Supplementary material for: IFI35 and IFIT3 are potentially important biomarkers for early diagnosis and treatment of esophageal squamous cell carcinoma: based on WGCNA and machine learning analysis
Source: Front Genet. 2025 May 20;16:1583202. doi: 10.3389/fgene.2025.1583202 (PMC12129983; doi:10.3389/fgene.2025.1583202)
Supplement: Supplementary file 1 [file DataSheet1.zip › Raw Data/04enrich/genelist.txt]

CCL5
TRADD
CNPPD1
WARS
SSR2
SPARC
GSN
LITAF
SUMO3
CALU
DPYSL2
LAMC1
ANXA5
ODC1
ATP5O
HYOU1
PSMD2
S100A10
DNAJA1
TACC1
PHC2
RAB14
HSBP1
ABLIM1
SERPING1
ANXA1
DUSP1
KPNA2
LGALS1
ITPR3
PITPNA
TXNRD1
TRAK1
NREP
GPX3
SLC9A3R1
UCHL1
LRP10
SOX4
CLDN4
DPYSL3
COL6A3
PRCP
APOD
MCM3
CLIC4
UQCRQ
PODXL
BST2
UBE2L6
HMCES
DNMT1
ELAVL1
LUM
RNASE1
DHCR7
SCCPDH
COL3A1
PON2
CKS1B
AKR1A1
CTDSPL
DVL3
PLK2
ALCAM
MYO10
PAPPA
EGFR
ACAA2
NID1
EPHX1
EFNA1
ACAA1
RAI14
ALDH3A2
PPFIA1
MX1
UQCR11
MCM2
PLOD3
LSS
TACC2
TAP1
COL1A1
ITGAV
SPOCK1
BAG1
COL1A2
PLSCR1
CYP1B1
NOTCH2
DECR1
CTSK
PCOLCE
MBD2
SLC2A3
TRIM29
SSFA2
FADD
HSPA13
SVIL
CRABP2
HTATSF1
SERPINE1
TNFAIP3
LPGAT1
WIPF1
USP4
BET1
PHKB
STIM1
FBN1
FOSB
OXCT1
INPP1
SERPINA1
PIGC
CXCL8
ATP6V1C1
ANPEP
ADAM12
C1QB
UBE2C
GSTA4
RHOBTB3
HLTF
C7
SLPI
TIMELESS
SV2A
CTNNBIP1
DNM1L
PCSK7
SLC11A2
IMPA2
PDGFRA
GLS
SLC33A1
FBN2
S100A4
TSPAN31
BAMBI
SOCS2
ARMCX2
PPL
NELL2
MMD
MFAP2
RBP1
MME
STC2
TNFRSF1B
MET
MAP3K3
S100A9
LPL
FEZ1
AFAP1
NFIL3
ARL4D
FAIM2
IGF1R
CD163
TRIM13
RREB1
PDE4B
LLGL2
DPP4
ALDH4A1
RUFY3
FOXJ2
AQP3
ARHGEF17
CEACAM6
TPD52L1
SEMA3C
IGF2BP3
IL32
VCAM1
CXCL9
NDST2
MAPT
KDR
ACVR1
NT5E
KIF3B
SYT1
FCGR3B
RFC4
LPAR1
MAOB
SFRP4
MEIS1
PRAME
CCL4
NRCAM
TYROBP
PDE2A
GPR137B
BTD
GMPR
RUNX3
APOBEC3G
EIF2AK2
RAB32
GLIPR1
FCER1G
ACOX3
MMP7
PKMYT1
RGS14
CYP11A1
GOLIM4
KLF7
RGS19
SEC23A
MAOA
TRIM24
SLC12A2
LARGE
IFI6
APOC1
GALC
ARHGAP4
MRC1
CXCL1
STRN3
EVPL
MYO5A
SELL
CLUAP1
MMP12
SLC7A7
NUAK1
STC1
CDK14
PKIA
GABPB1
PARVB
MAPK4
TGFBR3
CSPG4
IFIT3
DSC2
HLF
MLF1
IFNAR2
VSIG4
RRAD
PRKAR2A
SERPINB5
PCSK2
TLE4
SOX11
CPS1
TLR2
INHBA
HPN
PTPRG
FST
LYPD3
BAI2
OAS2
CLOCK
PFN2
MX2
VWA5A
FGFBP1
VIPR1
GABRP
CCR1
PLCD1
PTGS1
SLC6A1
CLTB
CA9
RNF2
COCH
CXCL13
PER2
ZC2HC1A
PHYHIP
SNX4
DCT
DYNC1I1
PEBP1
BBOX1
PLAG1
ACHE
CBR3
PDZK1
AGPS
SLC22A3
PDGFA
SCNN1B
KLK11
CCL20
ISG15
SIT1
ZNF415
VAV2
TYK2
PCP4
DNASE1L3
MSX2
ROR2
DSG3
PRRG2
PRRG1
SMPD2
CPA3
CALB1
PAX6
WNT2
C4BPA
OASL
XPA
CYP27B1
BCL2A1
DENND4C
CD86
SYNGR3
SDS
CNTFR
SCGB1A1
OSMR
ADAM17
CYP1A1
CD8A
SULT2B1
SLC27A2
DUSP9
VPS9D1
NOVA1
IL7R
RASGRP3
ROR1
ROM1
SIX1
HMGCS1
MMP3
CRAT
SLC18A2
S100A12
FCN3
BDKRB2
ITPKA
SLC22A4
VNN2
GTF2E1
HK3
COL10A1
MMP13
KCNS3
EPHA1
CD1C
WNT5A
ELK4
TGM3
TGM1
KIAA0319
FOXG1
TNFAIP6
ASPA
ZNF91
DPYS
WT1
ACADL
LRRC23
KEL
MAPK12
RNASE2
AMPD1
KLK8
XAF1
RIMS2
LHX2
ZNF135
MAGI1
TPPP
ZNF134
UNC5C
ENTPD3
NME5
CD180
PLA2G7
CST1
LHX1
KPNA5
MICB
EGF
ADH1C
P2RY2
IL18
FOXD1
RFX1
GRP
CXCL6
LGI1
SLCO1B3
ZIC1
SLC6A15
RARRES1
TNNI2
SLC1A1
TIAM1
ASAP2
RORC
CYP26A1
SPOCK3
B4GALNT1
MT1H
DHRS2
METTL13
AKR7A3
CDK17
PTK6
LAG3
FMO3
CYP24A1
SIX2
AIM2
CYP4F3
GABRR1
ABAT
CHRNA5
SYCP2
INSL4
SIM2
IL24
VIP
RAG1
NRL
ENDOU
DSG1
HAL
CPB2
GLRX
KRT31
CLEC10A
CLCN5
TULP1
TFEC
CBX4
HOXC11
BFSP1
CHST7
PTH2R
WISP1
PAX5
POM121L9P
ZNF430
ALX1
HOXA7
MIOS
ZNF254
CA6
NRG2
NKX2-2
CH25H
POU4F1
HCN4
SCN9A
LPAR4
IL12RB2
TSC22D3
GJC2
SLC30A3
SLC6A11
SLC16A7
EN2
HDC
ACO1
GAB1
KRT32
DLX2
CDH11
GPR19
PLXNA2
EFNA5
TRAPPC8
HTR2C
MAGEA1
GK
PTGES
TNFSF4
P2RY1
ZNF76
C6orf10
SLC7A11
MAGEB1
AQP1
P4HA1
FAM107A
ATP5L
HTR4
TMPRSS11D
EMR2
CREM
WSCD2
FZD9
TBX1
PDIA6
RFX4
SOX30
LILRB2
DOK4
METTL7A
HUWE1
PROS1
DEFA6
ID3
CD160
CXCL3
CFHR4
CCL17
CYP2F1
GP5
DPT
HIST1H1T
ARPC2
HMGA2
REV3L
VOPP1
COL21A1
GIPR
CYP2C18
NFATC1
MYH13
KCNAB1
RAX
RAB9BP1
SIGLEC8
OR7A5
PTPRH
NR5A2
P2RY6
PCK1
EDN3
PTN
TANC2
ELAVL2
TUB
MECOM
RRAS2
GABRA4
PCDHB11
OR2F1
SPRR2B
POU3F3
HADHA
PARP1
CD24
CS
CCT5
THY1
TXN
ALDH7A1
KRT8
MDK
MCAM
NT5C2
COL6A2
C10orf10
FOS
ADCY6
CXCR4
TUSC3
TFPI2
CDC42EP3
MALL
XPC
IFI35
EIF2B4
BTAF1
RHOBTB2
APLP1
CCBL2
DPAGT1
HDGFRP3
APOL1
NDN
NSG1
ADH1B
BUB1
CES2
SMAGP
SLC19A2
ASTN2
NKX3-1
GM2A
TGFB3
KLK10
CDH17
PMEL
LPHN3
SPP1
SELPLG
C3AR1
TGFB2
ATP2C1
TADA2A
PLG
OLR1
CALML3
LYL1
MAPK13
PDE6G
CYP4B1
ATP5H
MYOC
GZMB
ITGAX
ATP8A1
HSP90AA1
AP4S1
SSNA1
SCN1A
LGR5
DEFB1
P2RX1
ICOS
P2RX5
KCNJ6
MAGEA12
FN1
MAGEA11
ADH7
MSH4
TNFSF11
RGN
POSTN
AASS
NAT6
GTF2I
PKN2
MGLL
HECTD4
ZNF493
MLLT11
AR
DLAT
PSTPIP1
CCRL2
RGSL1
HOPX
PTGDS
NDUFS7
ARL6IP1
COL4A1
AHNAK
PEG10
RHOQ
SDC2
PLXND1
SEL1L3
LIMCH1
SULF1
CREB3L2
MYO1B
MYH10
LCN2
WEE1
SPRY1
ENDOD1
CHN1
IL1RN
LHFPL2
PPM1H
PPP1R16B
CAMSAP2
OBSL1
CIC
PPFIBP2
AXIN1
PAQR4
COL14A1
ABR
FAM172A
ACKR3
COBL
CREB3L1
ZBTB22
OLFML2B
ARID5A
PCNX
TTC9
SENP5
TNNT1
DOPEY1
DHRS1
SHANK2
DPY19L4
SNED1
COL2A1
CCNE1
COL9A2
INPP5J
ELOVL2
GLB1L2
XYLT1
HIPK2
TCHH
RSAD2
FAM189A2
LRRC15
NKG7
ERC2
MEGF6
TWIST1
MTSS1L
ATP9B
CCL8
LOC440434
MYRIP
CTC-428G20.3
DNAH17
MAGEA4
ITGA8
ALOX12P2
SLC5A12
CYP2C9
GMPS
SELENBP1
HSPA12A
HLX
CTSW
TFAP2B
PRKAB2
NHLH2
FCGR1B
KRTAP5-9
SLURP1
KLHL4
IVL
GPR1
MAGEA6
OSM
PLCH1
TET3
MTUS2
DDX51
ASPHD1
ZNF528
ZNF33B
TRIM58
TTC22
ARHGEF10
RP11-429B14.4
PRKAG2
LONRF1
ZNF428
ETV2
HYMAI
RBFADN
DGCR11
MYH7B
LINC00837
HCRP1
LINC00939
TTLL12
TGIF2
HOXB9
LOC100505498
NCR2
RP3-522P13.2
CACNA1S
NXPE3
ZNF675
STEAP1B
ZSCAN18
ZBTB7C
NGRN
PERP
GSTK1
TNS3
CYBRD1
DSG2
COA3
USB1
FAM96B
ZDHHC3
ASF1B
RETSAT
NIF3L1
ZNF395
OLFML3
MAGEF1
RAB25
REXO2
OSTM1
MKNK2
LANCL2
PLEKHO1
UGGT1
POLR1D
PARL
FAM188A
C11orf57
NLK
NDUFB11
COQ4
SESN1
TIMM8B
CRELD2
EXOSC1
PGLS
ROGDI
VPS13C
ZNF281
ALAD
DCP1A
JADE1
LHPP
PARP12
CCDC91
ECHDC2
MRGBP
LPAR6
TMEM39A
HEMK1
DRAM1
S100A14
RAB29
SDPR
SEZ6L2
PALMD
TAPBPL
FBXW7
BSPRY
CHFR
ANO1
DALRD3
HEY1
DEPTOR
CSGALNACT2
GALNT12
C10orf76
BAALC
PLSCR4
RPS6KC1
ANO10
RAB17
HOXC10
TMPRSS4
MYO5C
DNAJC12
TMEM140
PLEKHA4
RNF34
NPR3
WDYHV1
TMEM184C
GPATCH2
RCN3
C2orf44
PRR15L
FSD1
SLC41A3
DACT1
LIPG
AGO4
TWSG1
RAB8B
PGBD5
FKBP10
ZNF350
OGDHL
MSRA
ZDHHC13
CASD1
DHX58
GAREM
SLAMF8
TMEM45A
TREM1
LAMP5
KIAA0226L
C1orf116
HCFC2
PSMD10
TMEM40
B3GAT1
TENM3
CLIC3
DLL3
RHCG
C16orf59
NRIP3
SLC17A9
SLC35G2
ABCA7
SLC15A3
PDZK1IP1
SUGCT
PCDH12
RTP4
KREMEN2
PRRX2
SIDT1
RASAL1
DENND1A
FZD10
NOX4
EFHC1
FKRP
HERC5
ANKFY1
GOLGA2P5
C17orf53
LHX6
SLC16A10
POPDC3
CABYR
KLF8
RUFY2
BANP
HOOK1
HRASLS
KIF26B
PRR16
ZC4H2
C5AR1
SLC2A6
ANTXR1
FOXL2
LTB4R2
CLEC2D
C2orf54
EPB41L4B
TMPRSS3
EIF5A2
PYY2
LRIF1
RERGL
AIM1L
ARHGEF40
NGB
PBRM1
PSORS1C1
KCNK7
SLC39A2
ROPN1B
FAM110D
TMPRSS11E
SLC16A8
HAND2
MCOLN3
KHDC1L
CRB1
TMEM176B
FAM90A1
ATP1B4
EN1
IKZF2
FAM106A
MCTP2
FAR2
CRCT1
DNMT3B
PPP4R4
PNPLA3
LOC51145
MS4A5
GREM2
KIRREL
MORC1
MIP
NYNRIN
RUNX1-IT1
ULK4
ST6GALNAC5
SHCBP1L
CAB39L
ITM2C
LBH
APOL2
PER3
MARK1
COTL1
RXFP3
APOL3
OGFOD1
KCNMB3
PECR
CCDC70
PRDM13
IQCG
CHAT
GFRA4
RIPK4
ANKRD2
MXD3
NPPC
GRID2
NKX6-1
FGF16
TAAR3
PCDHB3
DEFB126
TMEM14B
ANKRD27
MYL10
CORO1C
MAP3K2
BRIP1
GNA12
MPHOSPH8
RAB15
KIAA1324
RNFT2
RP11-930P14.2
ISYNA1
KLK5
C1QTNF9B-AS1
OR7E47P
LOC100996756
ALS2CL
NUS1P3
