# Supplementary material for: IFI35 and IFIT3 are potentially important biomarkers for early diagnosis and treatment of esophageal squamous cell carcinoma: based on WGCNA and machine learning analysis
Source: Front Genet. 2025 May 20;16:1583202. doi: 10.3389/fgene.2025.1583202 (PMC12129983; doi:10.3389/fgene.2025.1583202)
Supplement: Supplementary file 1 [file DataSheet1.zip › Raw Data/05ppi/string/string_interactions_short.tsv]

#node1	node2	node1_string_id	node2_string_id	neighborhood_on_chromosome	gene_fusion	phylogenetic_cooccurrence	homology	coexpression	experimentally_determined_interaction	database_annotated	automated_textmining	combined_score
AASS	ODC1	9606.ENSP00000403768	9606.ENSP00000234111	0.115	0	0	0	0.087	0	0.673	0.378	0.813
AASS	ALDH7A1	9606.ENSP00000403768	9606.ENSP00000387123	0.061	0	0	0	0.280	0	0.913	0.346	0.956
AASS	BTD	9606.ENSP00000403768	9606.ENSP00000500193	0.099	0	0	0	0.056	0	0.800	0.064	0.819
ABAT	ALDH3A2	9606.ENSP00000379845	9606.ENSP00000345774	0.055	0	0	0	0.146	0.099	0.918	0.253	0.947
ABAT	ACOX3	9606.ENSP00000379845	9606.ENSP00000348775	0.042	0	0	0	0.071	0	0.800	0.189	0.836
ABAT	ALDH7A1	9606.ENSP00000379845	9606.ENSP00000387123	0.055	0	0	0	0.139	0.267	0.918	0.215	0.954
ABCA7	EPHA1	9606.ENSP00000263094	9606.ENSP00000275815	0	0	0	0	0.055	0.044	0	0.776	0.780
ACAA1	OXCT1	9606.ENSP00000333664	9606.ENSP00000196371	0.079	0.057	0	0	0.194	0	0.864	0.486	0.942
ACAA1	ACADL	9606.ENSP00000333664	9606.ENSP00000233710	0.054	0	0	0	0.333	0.051	0.918	0.643	0.979
ACAA1	AGPS	9606.ENSP00000333664	9606.ENSP00000264167	0	0	0	0	0.043	0.211	0.500	0.537	0.802
ACAA1	PECR	9606.ENSP00000333664	9606.ENSP00000265322	0.044	0	0	0	0.219	0.051	0.182	0.593	0.721
ACAA1	DLAT	9606.ENSP00000333664	9606.ENSP00000280346	0.057	0	0	0	0.101	0	0.800	0.438	0.891
ACAA1	ACAA2	9606.ENSP00000333664	9606.ENSP00000285093	0	0	0.120	0.839	0.122	0.162	0.900	0.158	0.935
ACAA1	HMGCS1	9606.ENSP00000333664	9606.ENSP00000322706	0.079	0	0	0	0.518	0.480	0.932	0.444	0.989
ACAA1	ECHDC2	9606.ENSP00000333664	9606.ENSP00000360577	0.054	0	0	0	0.358	0.296	0.216	0.609	0.845
ACAA1	CS	9606.ENSP00000333664	9606.ENSP00000342056	0.060	0	0	0	0.221	0.071	0.854	0.509	0.942
ACAA1	ACOX3	9606.ENSP00000333664	9606.ENSP00000348775	0.054	0	0	0	0.335	0.051	0.918	0.917	0.995
ACAA1	HADHA	9606.ENSP00000333664	9606.ENSP00000370023	0.054	0.142	0	0	0.372	0.296	0.938	0.892	0.997
ACAA2	OXCT1	9606.ENSP00000285093	9606.ENSP00000196371	0.079	0.017	0	0	0.200	0	0.864	0.637	0.959
ACAA2	ACADL	9606.ENSP00000285093	9606.ENSP00000233710	0.054	0	0	0	0.326	0.098	0.918	0.636	0.979
ACAA2	DLAT	9606.ENSP00000285093	9606.ENSP00000280346	0.057	0	0	0	0.118	0	0.800	0.431	0.892
ACAA2	CS	9606.ENSP00000285093	9606.ENSP00000342056	0.060	0	0	0	0.226	0.071	0.854	0.537	0.946
ACAA2	ACOX3	9606.ENSP00000285093	9606.ENSP00000348775	0.054	0	0	0	0.340	0.051	0.918	0.772	0.986
ACAA2	HMGCS1	9606.ENSP00000285093	9606.ENSP00000322706	0.079	0	0	0	0.518	0.480	0.932	0.778	0.995
ACAA2	HADHA	9606.ENSP00000285093	9606.ENSP00000370023	0.054	0.070	0	0	0.390	0.296	0.925	0.961	0.998
ACADL	ACOX3	9606.ENSP00000233710	9606.ENSP00000348775	0	0	0	0	0	0	0.900	0.628	0.961
ACADL	HADHA	9606.ENSP00000233710	9606.ENSP00000370023	0.046	0	0	0	0.295	0.099	0.915	0.884	0.992
ACHE	MAOA	9606.ENSP00000303211	9606.ENSP00000340684	0	0	0	0	0.103	0	0	0.744	0.761
ACHE	MAPT	9606.ENSP00000303211	9606.ENSP00000340820	0	0	0	0	0.074	0	0	0.810	0.817
ACHE	MAOB	9606.ENSP00000303211	9606.ENSP00000367309	0	0	0	0	0.115	0	0	0.902	0.910
ACHE	CHAT	9606.ENSP00000303211	9606.ENSP00000337103	0	0	0	0	0	0	0	0.933	0.933
ACKR3	CCL4	9606.ENSP00000272928	9606.ENSP00000482259	0	0	0	0	0.044	0	0.500	0.504	0.742
ACKR3	EGFR	9606.ENSP00000272928	9606.ENSP00000275493	0	0	0	0	0	0.048	0	0.767	0.768
ACKR3	CXCL9	9606.ENSP00000272928	9606.ENSP00000354901	0	0	0	0	0	0	0.500	0.630	0.807
ACKR3	ATP5PO	9606.ENSP00000272928	9606.ENSP00000290299	0	0	0	0	0	0.824	0	0	0.824
ACKR3	CXCR4	9606.ENSP00000272928	9606.ENSP00000386884	0	0	0	0.785	0.074	0.788	0.900	0.850	0.996
ACO1	ALAD	9606.ENSP00000309477	9606.ENSP00000386284	0.055	0	0	0	0.049	0	0	0.705	0.711
ACO1	CYBRD1	9606.ENSP00000309477	9606.ENSP00000319141	0	0	0	0	0.049	0	0	0.712	0.714
ACO1	SLC11A2	9606.ENSP00000309477	9606.ENSP00000378364	0	0	0	0	0.095	0	0	0.923	0.927
ACO1	CS	9606.ENSP00000309477	9606.ENSP00000342056	0.115	0	0	0	0.793	0.166	0.965	0.896	0.999
ACOX3	ALDH3A2	9606.ENSP00000348775	9606.ENSP00000345774	0.042	0	0	0	0.139	0	0.829	0.386	0.902
ACOX3	ALDH7A1	9606.ENSP00000348775	9606.ENSP00000387123	0.042	0	0	0	0.129	0	0.829	0.165	0.865
ACOX3	HADHA	9606.ENSP00000348775	9606.ENSP00000370023	0.046	0	0	0	0.307	0.091	0.915	0.492	0.969
ACVR1	BAMBI	9606.ENSP00000405004	9606.ENSP00000364683	0	0	0	0	0.063	0.292	0.900	0.633	0.972
ACVR1	FBXW7	9606.ENSP00000405004	9606.ENSP00000474725	0	0	0	0	0	0.091	0	0.756	0.769
ADAM12	PAPPA	9606.ENSP00000357668	9606.ENSP00000330658	0	0	0	0	0.149	0	0	0.664	0.702
ADAM17	NOTCH2	9606.ENSP00000309968	9606.ENSP00000256646	0	0	0	0	0.055	0.078	0.900	0.415	0.942
ADAM17	EGF	9606.ENSP00000309968	9606.ENSP00000265171	0	0	0	0	0.055	0	0.400	0.630	0.771
ADAM17	PLK2	9606.ENSP00000309968	9606.ENSP00000274289	0	0	0	0	0.042	0	0.750	0.132	0.774
ADAM17	TNFRSF1B	9606.ENSP00000309968	9606.ENSP00000365435	0	0	0	0	0.044	0.292	0	0.623	0.722
ADAM17	CD163	9606.ENSP00000309968	9606.ENSP00000352071	0	0	0	0	0.044	0	0.750	0.366	0.835
ADAM17	SELL	9606.ENSP00000309968	9606.ENSP00000498227	0	0	0	0	0	0	0	0.853	0.853
ADCY6	SLC1A1	9606.ENSP00000311405	9606.ENSP00000262352	0	0	0	0	0.073	0	0	0.703	0.712
ADCY6	PDE2A	9606.ENSP00000311405	9606.ENSP00000334910	0	0	0	0	0.055	0.126	0.670	0.261	0.772
ADCY6	STIM1	9606.ENSP00000311405	9606.ENSP00000478059	0	0	0	0	0	0	0	0.790	0.790
ADCY6	PDE4B	9606.ENSP00000311405	9606.ENSP00000342637	0	0	0	0	0.055	0.126	0.670	0.347	0.798
ADCY6	CALML3	9606.ENSP00000311405	9606.ENSP00000315299	0	0	0	0	0	0.046	0.650	0.518	0.825
ADGRE2	GNA12	9606.ENSP00000319883	9606.ENSP00000275364	0	0	0	0	0	0.156	0	0.773	0.800
ADGRE2	LPAR1	9606.ENSP00000319883	9606.ENSP00000363553	0	0	0	0	0.073	0.165	0	0.963	0.969
ADGRL3	GNA12	9606.ENSP00000422533	9606.ENSP00000275364	0	0	0	0	0	0.752	0	0.124	0.773
ADGRL3	UNC5C	9606.ENSP00000422533	9606.ENSP00000406022	0	0	0	0	0.139	0.967	0	0.173	0.974
ADGRL3	TENM3	9606.ENSP00000422533	9606.ENSP00000424226	0	0	0	0	0.049	0.967	0	0.611	0.986
ADH1B	CYP26A1	9606.ENSP00000306606	9606.ENSP00000224356	0.042	0	0	0	0.067	0	0.900	0.221	0.921
ADH1B	RETSAT	9606.ENSP00000306606	9606.ENSP00000295802	0.043	0	0	0	0.083	0	0.900	0.099	0.910
ADH1B	GSTA4	9606.ENSP00000306606	9606.ENSP00000360002	0	0	0	0	0.067	0.070	0.650	0.187	0.720
ADH1B	ALDH7A1	9606.ENSP00000306606	9606.ENSP00000387123	0.048	0	0	0	0.120	0	0.714	0.371	0.830
ADH1B	ALDH3A2	9606.ENSP00000306606	9606.ENSP00000345774	0.048	0	0	0	0.125	0	0.706	0.499	0.861
ADH1B	MAOB	9606.ENSP00000306606	9606.ENSP00000367309	0	0	0	0	0.148	0	0.908	0.226	0.934
ADH1B	MAOA	9606.ENSP00000306606	9606.ENSP00000340684	0	0	0	0	0.159	0	0.908	0.359	0.946
ADH1B	ADH1C	9606.ENSP00000306606	9606.ENSP00000426083	0	0	0.047	0.986	0.478	0.621	0.900	0.378	0.986
ADH1C	CYP26A1	9606.ENSP00000426083	9606.ENSP00000224356	0.042	0	0	0	0.085	0	0.900	0.265	0.926
ADH1C	RETSAT	9606.ENSP00000426083	9606.ENSP00000295802	0.043	0	0	0	0.094	0	0.900	0.131	0.914
ADH1C	MAOA	9606.ENSP00000426083	9606.ENSP00000340684	0	0	0	0	0.151	0	0.908	0.249	0.936
ADH1C	ALDH3A2	9606.ENSP00000426083	9606.ENSP00000345774	0.048	0	0	0	0.128	0	0.706	0.501	0.862
ADH1C	MAOB	9606.ENSP00000426083	9606.ENSP00000367309	0	0	0	0	0.138	0	0.908	0.204	0.931
ADH1C	ALDH7A1	9606.ENSP00000426083	9606.ENSP00000387123	0.048	0	0	0	0.125	0	0.714	0.380	0.833
ADH1C	ADH7	9606.ENSP00000426083	9606.ENSP00000420269	0	0	0.054	0.973	0.136	0	0.500	0.397	0.720
ADH7	CYP26A1	9606.ENSP00000420269	9606.ENSP00000224356	0.042	0	0	0	0.082	0	0.900	0.363	0.936
ADH7	RETSAT	9606.ENSP00000420269	9606.ENSP00000295802	0.043	0	0	0	0.076	0	0.900	0.213	0.921
ADH7	MAOA	9606.ENSP00000420269	9606.ENSP00000340684	0	0	0	0	0.067	0	0.908	0.185	0.924
ADH7	ALDH3A2	9606.ENSP00000420269	9606.ENSP00000345774	0.048	0	0	0	0.135	0	0.706	0.554	0.878
ADH7	GSTA4	9606.ENSP00000420269	9606.ENSP00000360002	0	0	0	0	0.058	0.070	0.650	0.167	0.710
ADH7	MAOB	9606.ENSP00000420269	9606.ENSP00000367309	0	0	0	0	0.067	0	0.908	0.126	0.918
ADH7	ALDH7A1	9606.ENSP00000420269	9606.ENSP00000387123	0.048	0	0	0	0.107	0	0.714	0.359	0.824
AGPS	FAR2	9606.ENSP00000264167	9606.ENSP00000443291	0.057	0	0	0	0.088	0	0	0.709	0.728
AHNAK	SCGB1A1	9606.ENSP00000367263	9606.ENSP00000278282	0	0	0	0	0	0	0	0.770	0.770
AHNAK	ROM1	9606.ENSP00000367263	9606.ENSP00000278833	0	0	0	0	0	0	0	0.766	0.766
AHNAK	PPL	9606.ENSP00000367263	9606.ENSP00000340510	0	0	0	0	0.065	0.190	0	0.955	0.963
AHNAK	S100A10	9606.ENSP00000367263	9606.ENSP00000357801	0	0	0	0	0.215	0.966	0.900	0.972	0.999
AHNAK	ANXA1	9606.ENSP00000367263	9606.ENSP00000366109	0	0	0	0	0.227	0.064	0	0.634	0.712
AIM2	EIF2AK2	9606.ENSP00000357112	9606.ENSP00000233057	0	0	0	0	0.138	0.292	0	0.830	0.887
AIM2	IL18	9606.ENSP00000357112	9606.ENSP00000280357	0	0	0	0	0.050	0	0	0.898	0.898
AKR1A1	MGLL	9606.ENSP00000361140	9606.ENSP00000265052	0	0	0	0	0.073	0	0.900	0.088	0.908
AKR1A1	CBR3	9606.ENSP00000361140	9606.ENSP00000290354	0	0	0	0	0.111	0.045	0.098	0.911	0.923
AKR1A1	ALDH3A2	9606.ENSP00000361140	9606.ENSP00000345774	0	0	0	0	0.108	0.045	0.910	0.510	0.957
AKR1A1	AKR7A3	9606.ENSP00000361140	9606.ENSP00000355377	0.054	0	0	0	0.228	0	0.183	0.604	0.732
AKR1A1	GK	9606.ENSP00000361140	9606.ENSP00000401720	0	0	0	0	0.067	0	0.900	0.280	0.927
AKR1A1	ALDH7A1	9606.ENSP00000361140	9606.ENSP00000387123	0	0	0	0	0.103	0.069	0.910	0.304	0.940
ALCAM	NT5E	9606.ENSP00000305988	9606.ENSP00000257770	0	0	0	0	0.134	0	0	0.854	0.868
ALCAM	EGFR	9606.ENSP00000305988	9606.ENSP00000275493	0	0	0	0	0.074	0.196	0	0.639	0.708
ALCAM	THY1	9606.ENSP00000305988	9606.ENSP00000284240	0	0	0.214	0	0.044	0	0	0.855	0.881
ALCAM	CD24	9606.ENSP00000305988	9606.ENSP00000481841	0	0	0	0	0.088	0	0	0.762	0.773
ALDH3A2	BBOX1	9606.ENSP00000345774	9606.ENSP00000263182	0	0	0	0	0.111	0.057	0.907	0.114	0.921
ALDH3A2	GLS	9606.ENSP00000345774	9606.ENSP00000317379	0.041	0	0	0	0.042	0	0.800	0.122	0.817
ALDH3A2	MAOA	9606.ENSP00000345774	9606.ENSP00000340684	0.042	0	0	0	0.097	0	0.918	0.466	0.957
ALDH3A2	ALDH4A1	9606.ENSP00000345774	9606.ENSP00000364490	0	0	0	0.568	0.056	0	0.800	0.295	0.855
ALDH3A2	MAOB	9606.ENSP00000345774	9606.ENSP00000367309	0.042	0	0	0	0.093	0	0.918	0.494	0.959
ALDH4A1	ASPA	9606.ENSP00000364490	9606.ENSP00000263080	0	0	0	0	0.047	0	0.800	0	0.801
ALDH4A1	GLS	9606.ENSP00000364490	9606.ENSP00000317379	0.041	0	0	0	0.042	0	0.900	0.304	0.927
ALDH4A1	ALDH7A1	9606.ENSP00000364490	9606.ENSP00000387123	0	0	0	0.610	0.088	0	0.800	0.337	0.868
ALDH7A1	BBOX1	9606.ENSP00000387123	9606.ENSP00000263182	0	0	0	0	0.110	0.057	0.907	0.114	0.921
ALDH7A1	CALML3	9606.ENSP00000387123	9606.ENSP00000315299	0	0	0	0	0.049	0	0	0.913	0.914
ALDH7A1	GLS	9606.ENSP00000387123	9606.ENSP00000317379	0.041	0	0	0	0.042	0	0.800	0.102	0.812
ALDH7A1	MAOA	9606.ENSP00000387123	9606.ENSP00000340684	0.042	0.007	0	0	0.074	0	0.918	0.313	0.943
ALDH7A1	PDE4B	9606.ENSP00000387123	9606.ENSP00000342637	0	0	0	0	0	0	0	0.942	0.942
ALDH7A1	MAOB	9606.ENSP00000387123	9606.ENSP00000367309	0.042	0.010	0	0	0.049	0	0.918	0.358	0.945
AMPD1	NT5E	9606.ENSP00000430075	9606.ENSP00000257770	0.081	0	0	0	0	0	0.798	0.353	0.870
AMPD1	GMPR	9606.ENSP00000430075	9606.ENSP00000259727	0.057	0	0	0	0.140	0.091	0.914	0.391	0.954
AMPD1	ENTPD3	9606.ENSP00000430075	9606.ENSP00000301825	0	0	0	0	0.047	0	0.900	0.195	0.916
AMPD1	PDE2A	9606.ENSP00000430075	9606.ENSP00000334910	0	0	0	0	0.042	0	0.650	0.184	0.702
AMPD1	NT5C2	9606.ENSP00000430075	9606.ENSP00000339479	0	0	0	0	0	0	0.678	0.396	0.797
ANKRD27	RAB32	9606.ENSP00000304292	9606.ENSP00000356465	0	0	0	0	0.042	0.901	0	0.951	0.994
ANO1	PDGFRA	9606.ENSP00000347454	9606.ENSP00000257290	0	0	0	0	0.047	0	0	0.804	0.805
ANO1	BRIP1	9606.ENSP00000347454	9606.ENSP00000259008	0	0	0	0	0	0	0	0.785	0.785
ANPEP	NT5E	9606.ENSP00000300060	9606.ENSP00000257770	0.054	0	0	0	0.145	0	0	0.755	0.785
ANPEP	KYAT3	9606.ENSP00000300060	9606.ENSP00000260508	0	0	0	0	0.056	0	0.800	0.082	0.811
ANPEP	THY1	9606.ENSP00000300060	9606.ENSP00000284240	0	0	0	0	0.044	0	0	0.775	0.776
ANPEP	MME	9606.ENSP00000300060	9606.ENSP00000418525	0.043	0	0	0	0.089	0	0	0.893	0.898
ANPEP	DPP4	9606.ENSP00000300060	9606.ENSP00000353731	0	0	0	0	0.153	0.053	0	0.921	0.931
ANPEP	FCGR3B	9606.ENSP00000300060	9606.ENSP00000433642	0	0	0	0	0.072	0	0	0.930	0.932
ANTXR1	KDR	9606.ENSP00000301945	9606.ENSP00000263923	0	0	0	0	0.086	0.292	0	0.745	0.820
ANXA1	EGFR	9606.ENSP00000366109	9606.ENSP00000275493	0	0	0	0	0.072	0.505	0	0.604	0.802
ANXA1	CXCL8	9606.ENSP00000366109	9606.ENSP00000306512	0	0	0	0	0.199	0	0.500	0.606	0.828
ANXA1	FN1	9606.ENSP00000366109	9606.ENSP00000346839	0	0	0	0	0.122	0.072	0.400	0.627	0.793
ANXA1	S100A4	9606.ENSP00000366109	9606.ENSP00000357704	0	0	0	0	0.597	0	0	0.628	0.844
ANXA1	S100A10	9606.ENSP00000366109	9606.ENSP00000357801	0	0	0	0	0.661	0.101	0	0.930	0.977
ANXA1	KRT8	9606.ENSP00000366109	9606.ENSP00000449404	0	0	0	0	0.057	0.292	0	0.619	0.723
ANXA5	EGFR	9606.ENSP00000296511	9606.ENSP00000275493	0	0	0	0	0.062	0.194	0	0.690	0.745
ANXA5	CD8A	9606.ENSP00000296511	9606.ENSP00000386559	0	0	0	0	0	0	0	0.720	0.720
ANXA5	ITGAX	9606.ENSP00000296511	9606.ENSP00000454623	0	0	0	0	0.100	0	0	0.756	0.771
ANXA5	S100A10	9606.ENSP00000296511	9606.ENSP00000357801	0	0	0	0	0.296	0.074	0	0.764	0.833
ANXA5	PARP1	9606.ENSP00000296511	9606.ENSP00000355759	0	0	0	0	0.043	0	0	0.874	0.874
APOBEC3G	BST2	9606.ENSP00000385057	9606.ENSP00000252593	0	0	0	0	0.109	0	0	0.939	0.943
APOBEC3G	UQCRQ	9606.ENSP00000385057	9606.ENSP00000367939	0	0	0	0	0.402	0.485	0.222	0.117	0.760
APOC1	PLA2G7	9606.ENSP00000465356	9606.ENSP00000274793	0	0	0	0	0.182	0	0.720	0.369	0.842
APOC1	APOL1	9606.ENSP00000465356	9606.ENSP00000317674	0	0	0	0	0	0	0.720	0.720	0.918
APOC1	APOD	9606.ENSP00000465356	9606.ENSP00000345179	0	0	0	0	0.112	0	0	0.843	0.854
APOC1	SERPINA1	9606.ENSP00000465356	9606.ENSP00000416066	0	0	0	0	0.417	0	0	0.603	0.758
APOC1	LPL	9606.ENSP00000465356	9606.ENSP00000497642	0	0	0	0	0.107	0	0.540	0.700	0.866
APOD	C1QB	9606.ENSP00000345179	9606.ENSP00000313967	0	0	0	0	0.117	0	0	0.777	0.795
APOD	APOL1	9606.ENSP00000345179	9606.ENSP00000317674	0	0	0	0	0	0	0	0.722	0.722
APOL1	PLA2G7	9606.ENSP00000317674	9606.ENSP00000274793	0	0	0	0	0.044	0	0.720	0.201	0.767
AQP1	AQP3	9606.ENSP00000311165	9606.ENSP00000297991	0	0	0.188	0.640	0.049	0	0.500	0.417	0.745
AQP3	MIP	9606.ENSP00000297991	9606.ENSP00000498622	0	0	0.194	0.633	0	0	0.500	0.417	0.744
AQP3	GK	9606.ENSP00000297991	9606.ENSP00000401720	0.046	0.028	0	0	0.300	0.049	0.187	0.720	0.829
AR	EGF	9606.ENSP00000363822	9606.ENSP00000265171	0	0	0	0	0.063	0	0	0.737	0.743
AR	EGFR	9606.ENSP00000363822	9606.ENSP00000275493	0	0	0	0	0	0.536	0	0.720	0.864
AR	HSP90AA1	9606.ENSP00000363822	9606.ENSP00000335153	0	0	0	0	0.054	0.901	0.900	0.990	0.999
AR	TRIM24	9606.ENSP00000363822	9606.ENSP00000340507	0	0	0	0	0	0.591	0	0.385	0.737
AR	MAGEA11	9606.ENSP00000363822	9606.ENSP00000347358	0	0	0	0	0	0.801	0	0.509	0.898
AR	BAG1	9606.ENSP00000363822	9606.ENSP00000489189	0	0	0	0	0	0.626	0	0.266	0.714
AR	IGF1R	9606.ENSP00000363822	9606.ENSP00000497069	0	0	0	0	0.085	0.071	0	0.792	0.808
AR	NKX3-1	9606.ENSP00000363822	9606.ENSP00000370253	0	0	0	0	0.044	0.422	0	0.917	0.950
ARPC2	WIPF1	9606.ENSP00000295685	9606.ENSP00000376330	0	0	0	0	0.068	0.098	0.500	0.402	0.715
ASF1B	UBE2C	9606.ENSP00000263382	9606.ENSP00000348838	0	0	0	0	0.634	0.095	0	0.247	0.729
ASF1B	MCM3	9606.ENSP00000263382	9606.ENSP00000480987	0	0	0	0	0.534	0	0	0.653	0.832
ASF1B	MCM2	9606.ENSP00000263382	9606.ENSP00000265056	0	0	0	0	0.476	0.983	0	0.620	0.996
ASPA	GLS	9606.ENSP00000263080	9606.ENSP00000317379	0	0	0	0	0	0	0.800	0.075	0.807
ASPHD1	SEZ6L2	9606.ENSP00000311447	9606.ENSP00000481917	0	0.013	0	0	0.385	0	0	0.795	0.869
ASTN2	KPNA5	9606.ENSP00000354504	9606.ENSP00000357552	0	0	0	0	0.781	0.128	0	0.064	0.805
ATP5MG	NDUFS7	9606.ENSP00000300688	9606.ENSP00000233627	0	0	0	0	0.455	0.138	0	0.490	0.740
ATP5MG	NDUFB11	9606.ENSP00000300688	9606.ENSP00000276062	0	0	0	0	0.604	0	0	0.354	0.734
ATP5MG	ATP5PO	9606.ENSP00000300688	9606.ENSP00000290299	0	0	0	0	0.763	0.851	0.933	0.636	0.999
ATP5MG	LHPP	9606.ENSP00000300688	9606.ENSP00000357835	0	0	0	0	0.076	0	0.650	0.147	0.700
ATP5MG	UQCR11	9606.ENSP00000300688	9606.ENSP00000467262	0	0	0	0	0.753	0	0	0.473	0.864
ATP5MG	UQCRQ	9606.ENSP00000300688	9606.ENSP00000367939	0	0	0	0	0.895	0.234	0	0.526	0.958
ATP5MG	ATP5PD	9606.ENSP00000300688	9606.ENSP00000301587	0	0	0	0	0.934	0.929	0.944	0.819	0.999
ATP5PD	NDUFS7	9606.ENSP00000301587	9606.ENSP00000233627	0	0	0	0	0.759	0.096	0	0.348	0.846
ATP5PD	NDUFB11	9606.ENSP00000301587	9606.ENSP00000276062	0	0	0	0	0.920	0	0	0.275	0.940
ATP5PD	ATP5PO	9606.ENSP00000301587	9606.ENSP00000290299	0	0	0	0	0.959	0.938	0.944	0.907	0.999
ATP5PD	LHPP	9606.ENSP00000301587	9606.ENSP00000357835	0	0	0	0	0.067	0	0.650	0.169	0.705
ATP5PD	UQCR11	9606.ENSP00000301587	9606.ENSP00000467262	0	0	0	0	0.913	0	0	0.385	0.944
ATP5PD	UQCRQ	9606.ENSP00000301587	9606.ENSP00000367939	0	0	0	0	0.932	0.210	0	0.434	0.967
ATP5PO	CS	9606.ENSP00000290299	9606.ENSP00000342056	0	0	0	0	0.517	0.138	0	0.343	0.703
ATP5PO	UQCRQ	9606.ENSP00000290299	9606.ENSP00000367939	0	0	0	0	0.801	0	0	0.435	0.883
AXIN1	WNT5A	9606.ENSP00000262320	9606.ENSP00000264634	0	0	0	0	0.053	0.092	0	0.690	0.710
AXIN1	WNT2	9606.ENSP00000262320	9606.ENSP00000265441	0	0	0	0	0.053	0.092	0.360	0.581	0.738
AXIN1	CTNNBIP1	9606.ENSP00000262320	9606.ENSP00000366474	0	0	0	0	0.060	0	0.720	0.384	0.823
AXIN1	HIPK2	9606.ENSP00000262320	9606.ENSP00000385571	0	0	0	0	0	0.651	0	0.943	0.979
AXIN1	DVL3	9606.ENSP00000262320	9606.ENSP00000316054	0	0	0	0.551	0.067	0.699	0.900	0.714	0.990
B3GAT1	GZMB	9606.ENSP00000433847	9606.ENSP00000216341	0	0	0	0	0.075	0	0	0.714	0.724
B3GAT1	ICOS	9606.ENSP00000433847	9606.ENSP00000319476	0	0	0	0	0	0	0	0.719	0.719
B3GAT1	CD8A	9606.ENSP00000433847	9606.ENSP00000386559	0	0	0	0	0.127	0	0	0.842	0.856
B3GAT1	FCGR3B	9606.ENSP00000433847	9606.ENSP00000433642	0	0	0	0	0	0	0	0.794	0.794
B4GALNT1	SLC33A1	9606.ENSP00000341562	9606.ENSP00000496241	0	0	0	0	0	0	0.900	0.447	0.942
BAG1	PSMD2	9606.ENSP00000489189	9606.ENSP00000310129	0	0	0	0	0.049	0.670	0	0.473	0.820
BAG1	HSP90AA1	9606.ENSP00000489189	9606.ENSP00000335153	0	0	0	0	0	0.073	0	0.877	0.882
BAMBI	FZD10	9606.ENSP00000364683	9606.ENSP00000229030	0	0	0	0	0.067	0	0.900	0.195	0.918
BAMBI	DVL3	9606.ENSP00000364683	9606.ENSP00000316054	0	0	0	0	0	0	0.900	0.052	0.901
BAMBI	FZD9	9606.ENSP00000364683	9606.ENSP00000345785	0	0	0	0	0.067	0	0.900	0.234	0.922
BBOX1	TRIM24	9606.ENSP00000263182	9606.ENSP00000340507	0	0	0	0	0	0	0	0.800	0.800
BBOX1	TRIM29	9606.ENSP00000263182	9606.ENSP00000343129	0	0	0	0	0.109	0	0	0.797	0.811
BCL2A1	HSP90AA1	9606.ENSP00000267953	9606.ENSP00000335153	0	0	0	0	0.060	0	0	0.931	0.933
BET1	SEC23A	9606.ENSP00000222547	9606.ENSP00000306881	0	0	0	0	0.076	0.439	0.500	0.374	0.816
BFSP1	MIP	9606.ENSP00000367104	9606.ENSP00000498622	0	0	0	0	0.109	0	0	0.935	0.940
BRIP1	CIAO2B	9606.ENSP00000259008	9606.ENSP00000387471	0	0	0	0	0	0.358	0.400	0.646	0.852
BST2	IFIT3	9606.ENSP00000252593	9606.ENSP00000360876	0	0	0	0	0.389	0	0	0.556	0.717
BST2	IFI6	9606.ENSP00000252593	9606.ENSP00000342513	0	0	0	0	0.521	0	0	0.487	0.744
BST2	RSAD2	9606.ENSP00000252593	9606.ENSP00000371471	0	0	0	0	0.292	0	0	0.667	0.754
BST2	OAS2	9606.ENSP00000252593	9606.ENSP00000342278	0	0	0	0	0.502	0	0	0.571	0.777
BST2	MX2	9606.ENSP00000252593	9606.ENSP00000333657	0	0	0	0	0.357	0	0	0.703	0.801
BST2	MX1	9606.ENSP00000252593	9606.ENSP00000381601	0	0	0	0	0.442	0	0	0.663	0.804
BST2	IFI35	9606.ENSP00000252593	9606.ENSP00000395590	0	0	0	0	0.687	0	0	0.447	0.819
BST2	ISG15	9606.ENSP00000252593	9606.ENSP00000496832	0	0	0	0	0.537	0	0	0.679	0.845
BUB1	PKMYT1	9606.ENSP00000302530	9606.ENSP00000262300	0	0	0	0	0.261	0.104	0	0.674	0.765
BUB1	MCM3	9606.ENSP00000302530	9606.ENSP00000480987	0	0	0	0	0.450	0	0	0.477	0.700
BUB1	CKS1B	9606.ENSP00000302530	9606.ENSP00000311083	0	0	0	0	0.405	0	0	0.544	0.717
BUB1	RFC4	9606.ENSP00000302530	9606.ENSP00000376272	0	0	0	0	0.480	0.065	0	0.700	0.842
BUB1	UBE2C	9606.ENSP00000302530	9606.ENSP00000348838	0	0	0	0	0.887	0	0	0.607	0.954
C1QB	TYROBP	9606.ENSP00000313967	9606.ENSP00000262629	0	0	0	0	0.544	0	0	0.689	0.852
C1QB	SERPING1	9606.ENSP00000313967	9606.ENSP00000278407	0	0	0	0	0.339	0.051	0.900	0.728	0.980
C1QB	FCER1G	9606.ENSP00000313967	9606.ENSP00000289902	0	0	0	0	0.536	0	0	0.418	0.718
C1QB	C3AR1	9606.ENSP00000313967	9606.ENSP00000302079	0	0	0	0	0.393	0	0	0.590	0.740
C1QB	CD163	9606.ENSP00000313967	9606.ENSP00000352071	0	0	0	0	0.640	0.091	0	0.392	0.783
C1QB	VSIG4	9606.ENSP00000313967	9606.ENSP00000363869	0	0	0	0	0.940	0	0	0.390	0.961
C3AR1	TLR2	9606.ENSP00000302079	9606.ENSP00000260010	0	0	0	0	0.359	0	0	0.631	0.753
C3AR1	TYROBP	9606.ENSP00000302079	9606.ENSP00000262629	0	0	0	0	0.452	0	0	0.542	0.738
C3AR1	FCER1G	9606.ENSP00000302079	9606.ENSP00000289902	0	0	0	0	0.529	0	0	0.683	0.844
C3AR1	CCR1	9606.ENSP00000302079	9606.ENSP00000296140	0	0	0	0.595	0.517	0	0	0.469	0.733
C3AR1	VSIG4	9606.ENSP00000302079	9606.ENSP00000363869	0	0	0	0	0.354	0	0	0.679	0.783
C3AR1	CXCL8	9606.ENSP00000302079	9606.ENSP00000306512	0	0	0	0	0.105	0	0.500	0.581	0.796
C3AR1	C5AR1	9606.ENSP00000302079	9606.ENSP00000347197	0	0	0	0.811	0.246	0	0.500	0.970	0.987
C4BPA	PROS1	9606.ENSP00000356037	9606.ENSP00000377783	0	0	0	0	0.047	0	0.500	0.617	0.801
C5AR1	TLR2	9606.ENSP00000347197	9606.ENSP00000260010	0	0	0	0	0.236	0	0	0.903	0.922
C5AR1	SERPING1	9606.ENSP00000347197	9606.ENSP00000278407	0	0	0	0	0.058	0	0	0.751	0.756
C5AR1	FCER1G	9606.ENSP00000347197	9606.ENSP00000289902	0	0	0	0	0.485	0	0	0.583	0.776
C5AR1	CXCL8	9606.ENSP00000347197	9606.ENSP00000306512	0	0	0	0	0.152	0	0.500	0.542	0.789
CA6	CYP24A1	9606.ENSP00000366654	9606.ENSP00000216862	0	0	0	0	0.076	0	0	0.805	0.812
CA9	CYP24A1	9606.ENSP00000367608	9606.ENSP00000216862	0	0	0	0	0.117	0	0	0.765	0.784
CAB39L	PRKAB2	9606.ENSP00000479669	9606.ENSP00000254101	0	0	0	0	0.049	0	0.650	0.192	0.707
CAB39L	PRKAG2	9606.ENSP00000479669	9606.ENSP00000287878	0	0	0	0	0.048	0	0.650	0.240	0.724
CABYR	PRKAR2A	9606.ENSP00000483621	9606.ENSP00000265563	0	0	0	0	0	0	0	0.731	0.731
CACNA1S	HTR2C	9606.ENSP00000355192	9606.ENSP00000276198	0	0	0	0	0	0	0.900	0.091	0.905
CACNA1S	CALML3	9606.ENSP00000355192	9606.ENSP00000315299	0	0	0	0	0	0.423	0	0.837	0.902
CALB1	DECR1	9606.ENSP00000265431	9606.ENSP00000220764	0	0	0	0	0.055	0.057	0	0.831	0.836
CALB1	CHAT	9606.ENSP00000265431	9606.ENSP00000337103	0	0	0	0	0	0	0	0.728	0.728
CALML3	EGFR	9606.ENSP00000315299	9606.ENSP00000275493	0	0	0	0	0.044	0	0	0.810	0.811
CALML3	ERC2	9606.ENSP00000315299	9606.ENSP00000288221	0	0	0	0	0	0.045	0	0.889	0.889
CALML3	PHKB	9606.ENSP00000315299	9606.ENSP00000313504	0	0	0	0	0	0.126	0.900	0.136	0.917
CALML3	RGN	9606.ENSP00000315299	9606.ENSP00000380365	0	0	0	0	0	0	0	0.729	0.729
CALML3	NFATC1	9606.ENSP00000315299	9606.ENSP00000389377	0	0	0	0	0	0	0	0.786	0.786
CALML3	MYO5A	9606.ENSP00000315299	9606.ENSP00000382177	0	0	0	0	0	0.491	0	0.652	0.815
CALML3	MYO10	9606.ENSP00000315299	9606.ENSP00000421280	0	0	0	0	0	0.662	0	0.746	0.910
CALML3	PCP4	9606.ENSP00000315299	9606.ENSP00000329403	0	0	0	0	0.044	0.078	0	0.979	0.979
CALML3	ITPR3	9606.ENSP00000315299	9606.ENSP00000363435	0	0	0	0	0	0.105	0.900	0.822	0.982
CALML3	MIP	9606.ENSP00000315299	9606.ENSP00000498622	0	0	0	0	0.068	0.299	0	0.982	0.987
CALML3	HSP90AA1	9606.ENSP00000315299	9606.ENSP00000335153	0	0	0	0	0.045	0.071	0.800	0.983	0.996
CBR3	PTGES	9606.ENSP00000290354	9606.ENSP00000342385	0	0	0	0	0.048	0	0.900	0.073	0.904
CBR3	CYP1A1	9606.ENSP00000290354	9606.ENSP00000378488	0	0	0	0	0.091	0	0.911	0.192	0.929
CBX4	PHC2	9606.ENSP00000269397	9606.ENSP00000257118	0	0	0	0	0.063	0.803	0.900	0.752	0.994
CBX4	UBE2C	9606.ENSP00000269397	9606.ENSP00000348838	0	0	0	0	0	0.071	0.900	0.075	0.906
CBX4	RNF2	9606.ENSP00000269397	9606.ENSP00000356480	0	0	0	0	0	0.841	0.900	0.962	0.999
CCL17	CXCL3	9606.ENSP00000219244	9606.ENSP00000296026	0	0	0	0	0.067	0	0	0.706	0.714
CCL17	CCL20	9606.ENSP00000219244	9606.ENSP00000351671	0	0	0	0	0.111	0	0	0.721	0.741
CCL17	CD8A	9606.ENSP00000219244	9606.ENSP00000386559	0	0	0	0	0.106	0	0	0.724	0.742
CCL17	CXCL9	9606.ENSP00000219244	9606.ENSP00000354901	0	0	0	0	0.241	0	0	0.735	0.791
CCL17	CXCL13	9606.ENSP00000219244	9606.ENSP00000286758	0	0	0	0	0.110	0	0	0.782	0.797
CCL17	CXCL1	9606.ENSP00000219244	9606.ENSP00000379110	0	0	0	0	0.067	0	0	0.807	0.812
CCL17	CXCL8	9606.ENSP00000219244	9606.ENSP00000306512	0	0	0	0	0.184	0	0	0.832	0.857
CCL17	CCRL2	9606.ENSP00000219244	9606.ENSP00000349967	0	0	0	0	0.056	0	0	0.900	0.901
CCL17	CXCR4	9606.ENSP00000219244	9606.ENSP00000386884	0	0	0	0	0	0	0.650	0.760	0.912
CCL17	CCR1	9606.ENSP00000219244	9606.ENSP00000296140	0	0	0	0	0	0.045	0.650	0.841	0.942
CCL17	CCL4	9606.ENSP00000219244	9606.ENSP00000482259	0	0	0	0	0.073	0	0	0.942	0.943
CCL17	CCL5	9606.ENSP00000219244	9606.ENSP00000474412	0	0	0	0.805	0.060	0.994	0.900	0.606	0.999
CCL20	CXCL6	9606.ENSP00000351671	9606.ENSP00000226317	0	0	0	0	0.210	0	0.500	0.620	0.836
CCL20	IL18	9606.ENSP00000351671	9606.ENSP00000280357	0	0	0	0	0.044	0	0.400	0.603	0.752
CCL20	CXCL13	9606.ENSP00000351671	9606.ENSP00000286758	0	0	0	0	0.081	0	0.500	0.800	0.900
CCL20	CXCL3	9606.ENSP00000351671	9606.ENSP00000296026	0	0	0	0	0.546	0	0.500	0.802	0.951
CCL20	CCR1	9606.ENSP00000351671	9606.ENSP00000296140	0	0	0	0	0.072	0	0.650	0.926	0.973
CCL20	CXCL8	9606.ENSP00000351671	9606.ENSP00000306512	0	0	0	0	0.485	0	0.500	0.791	0.941
CCL20	CCRL2	9606.ENSP00000351671	9606.ENSP00000349967	0	0	0	0	0.107	0	0	0.999	0.999
CCL20	CCL8	9606.ENSP00000351671	9606.ENSP00000378118	0	0	0	0	0.110	0	0	0.762	0.779
CCL20	CXCL9	9606.ENSP00000351671	9606.ENSP00000354901	0	0	0	0	0.098	0	0.500	0.728	0.866
CCL20	CCL4	9606.ENSP00000351671	9606.ENSP00000482259	0	0	0	0	0.174	0	0.500	0.866	0.940
CCL20	CXCR4	9606.ENSP00000351671	9606.ENSP00000386884	0	0	0	0	0.061	0	0.650	0.885	0.958
CCL20	CXCL1	9606.ENSP00000351671	9606.ENSP00000379110	0	0	0	0	0.521	0	0.500	0.929	0.981
CCL20	CCL5	9606.ENSP00000351671	9606.ENSP00000474412	0	0	0	0	0.087	0.994	0.500	0.892	0.999
CCL4	LAG3	9606.ENSP00000482259	9606.ENSP00000203629	0	0	0	0	0.135	0.099	0	0.688	0.735
CCL4	GZMB	9606.ENSP00000482259	9606.ENSP00000216341	0	0	0	0	0.363	0	0	0.621	0.748
CCL4	CXCL6	9606.ENSP00000482259	9606.ENSP00000226317	0	0	0	0	0.081	0	0.500	0.651	0.825
CCL4	TLR2	9606.ENSP00000482259	9606.ENSP00000260010	0	0	0	0	0.219	0	0	0.709	0.763
CCL4	IL18	9606.ENSP00000482259	9606.ENSP00000280357	0	0	0	0	0.055	0	0.400	0.723	0.829
CCL4	CXCL13	9606.ENSP00000482259	9606.ENSP00000286758	0	0	0	0	0.108	0.292	0.500	0.859	0.949
CCL4	CXCL3	9606.ENSP00000482259	9606.ENSP00000296026	0	0	0	0	0.203	0	0.500	0.613	0.832
CCL4	CCR1	9606.ENSP00000482259	9606.ENSP00000296140	0	0	0	0	0.202	0.287	0.650	0.996	0.999
CCL4	CXCL8	9606.ENSP00000482259	9606.ENSP00000306512	0	0	0	0	0.282	0	0.500	0.969	0.988
CCL4	CD86	9606.ENSP00000482259	9606.ENSP00000332049	0	0	0	0	0.334	0	0	0.607	0.727
CCL4	CCRL2	9606.ENSP00000482259	9606.ENSP00000349967	0	0	0	0	0.202	0	0	0.910	0.925
CCL4	CXCL9	9606.ENSP00000482259	9606.ENSP00000354901	0	0	0	0	0.320	0	0.500	0.889	0.959
CCL4	CXCL1	9606.ENSP00000482259	9606.ENSP00000379110	0	0	0	0	0.133	0	0.500	0.875	0.941
CCL4	CD8A	9606.ENSP00000482259	9606.ENSP00000386559	0	0	0	0	0.240	0	0	0.861	0.889
CCL4	CXCR4	9606.ENSP00000482259	9606.ENSP00000386884	0	0	0	0	0.084	0	0.650	0.986	0.995
CCL4	CCL5	9606.ENSP00000482259	9606.ENSP00000474412	0	0	0.072	0.930	0.301	0	0.500	0.874	0.953
CCL5	GZMB	9606.ENSP00000474412	9606.ENSP00000216341	0	0	0	0	0.452	0	0	0.765	0.865
CCL5	NKG7	9606.ENSP00000474412	9606.ENSP00000221978	0	0	0	0	0.784	0	0	0.512	0.890
CCL5	SERPINE1	9606.ENSP00000474412	9606.ENSP00000223095	0	0	0	0	0.044	0	0	0.726	0.726
CCL5	CXCL6	9606.ENSP00000474412	9606.ENSP00000226317	0	0	0	0	0.080	0.994	0.500	0.724	0.999
CCL5	TNFAIP6	9606.ENSP00000474412	9606.ENSP00000243347	0	0	0	0	0.101	0.622	0	0.366	0.765
CCL5	IL1RN	9606.ENSP00000474412	9606.ENSP00000259206	0	0	0	0	0.129	0	0	0.722	0.747
CCL5	TLR2	9606.ENSP00000474412	9606.ENSP00000260010	0	0	0	0	0.177	0	0	0.696	0.739
CCL5	EGF	9606.ENSP00000474412	9606.ENSP00000265171	0	0	0	0	0	0	0	0.719	0.719
CCL5	IL18	9606.ENSP00000474412	9606.ENSP00000280357	0	0	0	0	0.054	0	0.400	0.769	0.858
CCL5	CXCL13	9606.ENSP00000474412	9606.ENSP00000286758	0	0	0	0	0.144	0	0.500	0.905	0.956
CCL5	VCAM1	9606.ENSP00000474412	9606.ENSP00000294728	0	0	0	0	0.115	0.096	0	0.701	0.739
CCL5	CXCL3	9606.ENSP00000474412	9606.ENSP00000296026	0	0	0	0	0.092	0	0.500	0.618	0.811
CCL5	CCR1	9606.ENSP00000474412	9606.ENSP00000296140	0	0	0	0	0.097	0.744	0.900	0.998	0.999
CCL5	MMP3	9606.ENSP00000474412	9606.ENSP00000299855	0	0	0	0	0.042	0	0	0.702	0.702
CCL5	CXCL8	9606.ENSP00000474412	9606.ENSP00000306512	0	0	0	0	0.217	0.292	0.500	0.937	0.980
CCL5	CD86	9606.ENSP00000474412	9606.ENSP00000332049	0	0	0	0	0.172	0	0	0.670	0.715
CCL5	CCRL2	9606.ENSP00000474412	9606.ENSP00000349967	0	0	0	0	0.086	0	0	0.962	0.963
CCL5	CD163	9606.ENSP00000474412	9606.ENSP00000352071	0	0	0	0	0.151	0.099	0	0.727	0.773
CCL5	CXCL9	9606.ENSP00000474412	9606.ENSP00000354901	0	0	0	0	0.371	0.994	0.500	0.948	0.999
CCL5	CCL8	9606.ENSP00000474412	9606.ENSP00000378118	0	0	0.093	0.853	0.140	0.994	0	0.191	0.995
CCL5	CXCL1	9606.ENSP00000474412	9606.ENSP00000379110	0	0	0	0	0.087	0	0.500	0.915	0.958
CCL5	CD8A	9606.ENSP00000474412	9606.ENSP00000386559	0	0	0	0	0.692	0	0	0.874	0.959
CCL5	CXCR4	9606.ENSP00000474412	9606.ENSP00000386884	0	0	0	0	0.068	0	0.650	0.997	0.998
CCL5	IL32	9606.ENSP00000474412	9606.ENSP00000431775	0	0	0	0	0.260	0	0	0.659	0.736
CCL5	ISG15	9606.ENSP00000474412	9606.ENSP00000496832	0	0	0	0	0.158	0	0	0.736	0.768
CCL8	CXCL6	9606.ENSP00000378118	9606.ENSP00000226317	0	0	0	0	0.123	0.994	0	0.608	0.997
CCL8	CXCL13	9606.ENSP00000378118	9606.ENSP00000286758	0	0	0	0	0.137	0	0	0.729	0.756
CCL8	CCR1	9606.ENSP00000378118	9606.ENSP00000296140	0	0	0	0	0.257	0.287	0.900	0.996	0.999
CCL8	CXCL8	9606.ENSP00000378118	9606.ENSP00000306512	0	0	0	0	0.225	0.994	0	0.683	0.998
CCL8	CXCL9	9606.ENSP00000378118	9606.ENSP00000354901	0	0	0	0	0.483	0	0	0.715	0.846
CCL8	CXCR4	9606.ENSP00000378118	9606.ENSP00000386884	0	0	0	0	0.082	0	0.650	0.812	0.934
CCNE1	EGFR	9606.ENSP00000262643	9606.ENSP00000275493	0	0	0	0	0	0.092	0	0.738	0.752
CCNE1	WEE1	9606.ENSP00000262643	9606.ENSP00000402084	0	0	0	0	0.068	0	0.400	0.699	0.817
CCNE1	CKS1B	9606.ENSP00000262643	9606.ENSP00000311083	0	0	0	0	0.157	0.709	0.500	0.264	0.897
CCNE1	FBXW7	9606.ENSP00000262643	9606.ENSP00000474725	0	0	0	0	0.042	0.991	0.400	0.675	0.998
CCR1	CXCL6	9606.ENSP00000296140	9606.ENSP00000226317	0	0	0	0	0.092	0	0.650	0.610	0.865
CCR1	IL1RN	9606.ENSP00000296140	9606.ENSP00000259206	0	0	0	0	0.345	0.076	0.400	0.372	0.741
CCR1	TYROBP	9606.ENSP00000296140	9606.ENSP00000262629	0	0	0	0	0.471	0	0	0.512	0.731
CCR1	CXCL13	9606.ENSP00000296140	9606.ENSP00000286758	0	0	0	0	0.109	0	0.650	0.791	0.929
CCR1	FCER1G	9606.ENSP00000296140	9606.ENSP00000289902	0	0	0	0	0.470	0	0	0.525	0.737
CCR1	CXCL3	9606.ENSP00000296140	9606.ENSP00000296026	0	0	0	0	0.088	0	0.650	0.650	0.878
CCR1	TNFRSF1B	9606.ENSP00000296140	9606.ENSP00000365435	0	0	0	0	0.215	0	0.400	0.736	0.864
CCR1	CCRL2	9606.ENSP00000296140	9606.ENSP00000349967	0	0	0	0.879	0.263	0	0	0.865	0.896
CCR1	CXCR4	9606.ENSP00000296140	9606.ENSP00000386884	0	0	0	0.810	0.154	0	0.500	0.869	0.939
CCR1	CXCL9	9606.ENSP00000296140	9606.ENSP00000354901	0	0	0	0	0.109	0	0.650	0.875	0.957
CCR1	CXCL1	9606.ENSP00000296140	9606.ENSP00000379110	0	0	0	0	0.097	0	0.650	0.941	0.980
CCR1	CXCL8	9606.ENSP00000296140	9606.ENSP00000306512	0	0	0	0	0.097	0	0.650	0.993	0.997
CCRL2	CXCL13	9606.ENSP00000349967	9606.ENSP00000286758	0	0	0	0	0.060	0	0	0.881	0.883
CCRL2	DEFB1	9606.ENSP00000349967	9606.ENSP00000297439	0	0	0	0	0.047	0	0	0.989	0.989
CCRL2	IL7R	9606.ENSP00000349967	9606.ENSP00000306157	0	0	0	0	0.130	0	0	0.813	0.830
CCRL2	CXCL8	9606.ENSP00000349967	9606.ENSP00000306512	0	0	0	0	0.165	0	0	0.727	0.762
CCRL2	ICOS	9606.ENSP00000349967	9606.ENSP00000319476	0	0	0	0	0.084	0	0	0.743	0.755
CCRL2	RORC	9606.ENSP00000349967	9606.ENSP00000327025	0	0	0	0	0	0	0	0.720	0.720
CCRL2	CD8A	9606.ENSP00000349967	9606.ENSP00000386559	0	0	0	0	0.129	0	0	0.728	0.753
CCRL2	CXCL9	9606.ENSP00000349967	9606.ENSP00000354901	0	0	0	0	0.165	0	0	0.945	0.952
CCT5	DNAJA1	9606.ENSP00000280326	9606.ENSP00000369127	0.042	0	0	0	0.301	0.050	0	0.628	0.732
CCT5	PSMD2	9606.ENSP00000280326	9606.ENSP00000310129	0	0	0	0	0.758	0.091	0	0.139	0.794
CCT5	HSP90AA1	9606.ENSP00000280326	9606.ENSP00000335153	0	0	0	0	0.601	0.127	0	0.651	0.868
CCT5	STRN3	9606.ENSP00000280326	9606.ENSP00000350071	0	0	0	0	0.056	0.994	0	0	0.994
CD160	LAG3	9606.ENSP00000358294	9606.ENSP00000203629	0	0	0	0	0.204	0	0	0.795	0.830
CD160	CD8A	9606.ENSP00000358294	9606.ENSP00000386559	0	0	0	0	0.311	0	0	0.848	0.890
CD163	TLR2	9606.ENSP00000352071	9606.ENSP00000260010	0	0	0	0	0.438	0.097	0	0.700	0.835
CD163	CD86	9606.ENSP00000352071	9606.ENSP00000332049	0	0	0	0	0.220	0	0	0.793	0.832
CD163	GP5	9606.ENSP00000352071	9606.ENSP00000383931	0	0	0	0	0	0.100	0	0.698	0.717
CD163	CD1C	9606.ENSP00000352071	9606.ENSP00000357152	0	0	0	0	0.078	0	0	0.724	0.735
CD163	ITGAX	9606.ENSP00000352071	9606.ENSP00000454623	0	0	0	0	0.204	0.067	0	0.706	0.763
CD163	CXCL9	9606.ENSP00000352071	9606.ENSP00000354901	0	0	0	0	0.246	0	0	0.722	0.781
CD163	CD8A	9606.ENSP00000352071	9606.ENSP00000386559	0	0	0	0	0.143	0.064	0	0.768	0.797
CD163	FCGR3B	9606.ENSP00000352071	9606.ENSP00000433642	0	0	0	0	0.176	0.176	0	0.748	0.814
CD163	MRC1	9606.ENSP00000352071	9606.ENSP00000455897	0	0	0	0	0.397	0.091	0	0.883	0.930
CD163	VSIG4	9606.ENSP00000352071	9606.ENSP00000363869	0	0	0	0	0.785	0	0	0.725	0.938
CD180	TLR2	9606.ENSP00000256447	9606.ENSP00000260010	0	0	0	0	0.159	0	0	0.853	0.871
CD1C	CLEC10A	9606.ENSP00000357152	9606.ENSP00000254868	0	0	0	0	0.475	0	0	0.544	0.750
CD1C	CD86	9606.ENSP00000357152	9606.ENSP00000332049	0	0	0	0	0.265	0	0	0.812	0.856
CD1C	MME	9606.ENSP00000357152	9606.ENSP00000418525	0	0	0	0	0.055	0	0	0.737	0.740
CD1C	FCGR3B	9606.ENSP00000357152	9606.ENSP00000433642	0	0	0	0	0.118	0	0	0.723	0.745
CD1C	CD8A	9606.ENSP00000357152	9606.ENSP00000386559	0	0	0	0	0.124	0	0	0.843	0.856
CD1C	ITGAX	9606.ENSP00000357152	9606.ENSP00000454623	0	0	0	0	0.109	0	0	0.879	0.887
CD24	EGFR	9606.ENSP00000481841	9606.ENSP00000275493	0	0	0	0	0	0	0	0.806	0.806
CD24	THY1	9606.ENSP00000481841	9606.ENSP00000284240	0	0	0	0	0.087	0	0	0.696	0.710
CD24	HSP90AA1	9606.ENSP00000481841	9606.ENSP00000335153	0	0	0	0	0.044	0	0	0.728	0.728
CD24	CD8A	9606.ENSP00000481841	9606.ENSP00000386559	0	0	0	0	0.087	0	0	0.694	0.708
CD86	LAG3	9606.ENSP00000332049	9606.ENSP00000203629	0	0	0	0	0.067	0	0	0.979	0.979
CD86	GZMB	9606.ENSP00000332049	9606.ENSP00000216341	0	0	0	0	0.186	0	0	0.787	0.819
CD86	TLR2	9606.ENSP00000332049	9606.ENSP00000260010	0	0	0	0	0.235	0	0	0.756	0.805
CD86	TNFSF4	9606.ENSP00000332049	9606.ENSP00000281834	0	0	0	0	0.049	0	0	0.720	0.722
CD86	ICOS	9606.ENSP00000332049	9606.ENSP00000319476	0	0	0	0	0.183	0	0	0.996	0.996
CD86	SELL	9606.ENSP00000332049	9606.ENSP00000498227	0	0	0	0	0.191	0	0	0.727	0.770
CD86	CXCR4	9606.ENSP00000332049	9606.ENSP00000386884	0	0	0	0	0.164	0	0	0.772	0.801
CD86	FCGR3B	9606.ENSP00000332049	9606.ENSP00000433642	0	0	0	0	0.234	0	0	0.819	0.855
CD86	MRC1	9606.ENSP00000332049	9606.ENSP00000455897	0	0	0	0	0.195	0	0	0.846	0.871
CD86	LILRB2	9606.ENSP00000332049	9606.ENSP00000375629	0	0	0	0	0.401	0	0	0.797	0.873
CD86	ITGAX	9606.ENSP00000332049	9606.ENSP00000454623	0	0	0	0	0.237	0	0	0.889	0.912
CD86	CD8A	9606.ENSP00000332049	9606.ENSP00000386559	0	0	0	0	0.164	0	0	0.923	0.933
CD8A	LAG3	9606.ENSP00000386559	9606.ENSP00000203629	0	0	0	0	0.441	0.064	0	0.907	0.947
CD8A	GZMB	9606.ENSP00000386559	9606.ENSP00000216341	0	0	0	0	0.466	0	0	0.935	0.963
CD8A	NKG7	9606.ENSP00000386559	9606.ENSP00000221978	0	0	0	0	0.781	0	0	0.580	0.904
CD8A	MICB	9606.ENSP00000386559	9606.ENSP00000252229	0	0	0	0	0.069	0	0	0.872	0.875
CD8A	TLR2	9606.ENSP00000386559	9606.ENSP00000260010	0	0	0	0	0.139	0	0	0.720	0.748
CD8A	IL18	9606.ENSP00000386559	9606.ENSP00000280357	0	0	0	0	0.107	0	0	0.775	0.791
CD8A	THY1	9606.ENSP00000386559	9606.ENSP00000284240	0	0	0	0	0.104	0	0	0.725	0.743
CD8A	CXCL13	9606.ENSP00000386559	9606.ENSP00000286758	0	0	0	0	0.162	0	0	0.758	0.788
CD8A	VCAM1	9606.ENSP00000386559	9606.ENSP00000294728	0	0	0	0	0.101	0	0	0.776	0.790
CD8A	RAG1	9606.ENSP00000386559	9606.ENSP00000299440	0	0	0	0	0	0	0	0.859	0.859
CD8A	IL7R	9606.ENSP00000386559	9606.ENSP00000306157	0	0	0	0	0.214	0	0	0.935	0.946
CD8A	CXCL8	9606.ENSP00000386559	9606.ENSP00000306512	0	0	0	0	0.043	0	0	0.844	0.844
CD8A	CTSW	9606.ENSP00000386559	9606.ENSP00000311300	0	0	0	0	0.453	0	0	0.527	0.730
CD8A	ICOS	9606.ENSP00000386559	9606.ENSP00000319476	0	0	0	0	0.265	0	0	0.874	0.903
CD8A	FN1	9606.ENSP00000386559	9606.ENSP00000346839	0	0	0	0	0	0	0	0.753	0.753
CD8A	CXCL9	9606.ENSP00000386559	9606.ENSP00000354901	0	0	0	0	0.307	0	0	0.790	0.848
CD8A	LILRB2	9606.ENSP00000386559	9606.ENSP00000375629	0	0	0	0	0.210	0.064	0	0.650	0.718
CD8A	RUNX3	9606.ENSP00000386559	9606.ENSP00000382800	0	0	0	0	0.204	0.292	0	0.591	0.749
CD8A	MRC1	9606.ENSP00000386559	9606.ENSP00000455897	0	0	0	0	0.075	0	0	0.715	0.725
CD8A	MTUS2	9606.ENSP00000386559	9606.ENSP00000498251	0	0	0	0	0	0	0	0.782	0.782
CD8A	PMEL	9606.ENSP00000386559	9606.ENSP00000402758	0	0	0	0	0	0	0	0.891	0.891
CD8A	CXCR4	9606.ENSP00000386559	9606.ENSP00000386884	0	0	0	0	0.084	0	0	0.899	0.903
CD8A	SELL	9606.ENSP00000386559	9606.ENSP00000498227	0	0	0	0	0.189	0	0	0.920	0.932
CD8A	ITGAX	9606.ENSP00000386559	9606.ENSP00000454623	0	0	0	0	0.136	0	0	0.932	0.938
CD8A	FCGR3B	9606.ENSP00000386559	9606.ENSP00000433642	0	0	0	0	0.128	0	0	0.941	0.946
CDC42EP3	RHOQ	9606.ENSP00000480549	9606.ENSP00000238738	0	0	0	0	0.056	0.292	0.500	0.954	0.982
CDH11	CDH17	9606.ENSP00000268603	9606.ENSP00000027335	0	0	0	0.634	0.058	0	0.540	0.366	0.701
CDH17	EGF	9606.ENSP00000027335	9606.ENSP00000265171	0	0	0	0	0	0	0	0.763	0.763
CDH17	FN1	9606.ENSP00000027335	9606.ENSP00000346839	0	0	0	0	0	0.048	0	0.803	0.804
CDH17	EGFR	9606.ENSP00000027335	9606.ENSP00000275493	0	0	0	0	0	0.071	0	0.814	0.820
CDH17	KDR	9606.ENSP00000027335	9606.ENSP00000263923	0	0	0	0	0	0.045	0	0.991	0.991
CDK14	CDK17	9606.ENSP00000369390	9606.ENSP00000261211	0	0	0.058	0.906	0	0.701	0	0.088	0.720
CEACAM6	FN1	9606.ENSP00000199764	9606.ENSP00000346839	0	0	0	0	0	0	0.400	0.532	0.707
CH25H	HMGCS1	9606.ENSP00000360918	9606.ENSP00000322706	0	0	0	0	0.593	0.054	0	0.482	0.783
CH25H	DHCR7	9606.ENSP00000360918	9606.ENSP00000347717	0	0	0	0	0.140	0.400	0.837	0.561	0.958
CH25H	LSS	9606.ENSP00000360918	9606.ENSP00000380837	0	0	0	0	0.244	0.782	0	0.446	0.900
CHAT	VIP	9606.ENSP00000337103	9606.ENSP00000356213	0	0	0	0	0	0	0	0.720	0.720
CHAT	SLC18A2	9606.ENSP00000337103	9606.ENSP00000496339	0	0.428	0	0	0.119	0	0	0.538	0.747
CHFR	PARP1	9606.ENSP00000392395	9606.ENSP00000355759	0	0	0	0	0	0.830	0	0.421	0.897
CHRNA5	SLURP1	9606.ENSP00000299565	9606.ENSP00000246515	0	0	0	0	0	0	0.650	0.182	0.701
CHST7	CSGALNACT2	9606.ENSP00000276055	9606.ENSP00000363590	0	0	0	0	0.049	0	0	0.699	0.702
CKS1B	DUSP1	9606.ENSP00000311083	9606.ENSP00000239223	0	0	0	0	0.066	0.512	0	0.496	0.750
CKS1B	PKMYT1	9606.ENSP00000311083	9606.ENSP00000262300	0	0	0	0	0.164	0.776	0	0.344	0.866
CKS1B	UBE2C	9606.ENSP00000311083	9606.ENSP00000348838	0	0	0	0	0.573	0.045	0	0.385	0.727
CLEC10A	ITGAX	9606.ENSP00000254868	9606.ENSP00000454623	0	0	0	0	0.169	0	0	0.713	0.752
CLOCK	SERPINE1	9606.ENSP00000426983	9606.ENSP00000223095	0	0	0	0	0	0	0.750	0.247	0.803
CLOCK	PER2	9606.ENSP00000426983	9606.ENSP00000254657	0	0	0	0.549	0	0.742	0.900	0.714	0.991
CLOCK	NFIL3	9606.ENSP00000426983	9606.ENSP00000297689	0	0	0	0	0	0.071	0	0.866	0.870
CLOCK	RORC	9606.ENSP00000426983	9606.ENSP00000327025	0	0	0	0	0	0.534	0	0.682	0.845
CLOCK	PER3	9606.ENSP00000426983	9606.ENSP00000482093	0	0	0	0.551	0.074	0.746	0	0.479	0.866
CLOCK	TIMELESS	9606.ENSP00000426983	9606.ENSP00000450607	0	0	0	0	0.067	0.129	0	0.948	0.954
CNTFR	OSM	9606.ENSP00000368265	9606.ENSP00000215781	0	0	0	0	0	0	0.650	0.687	0.885
CNTFR	EGF	9606.ENSP00000368265	9606.ENSP00000265171	0	0	0	0	0	0	0.650	0.198	0.707
CNTFR	OSMR	9606.ENSP00000368265	9606.ENSP00000274276	0	0	0	0	0	0	0	0.746	0.746
CNTFR	TYK2	9606.ENSP00000368265	9606.ENSP00000431885	0	0	0	0	0	0	0.650	0.587	0.849
COBL	ITPRID2	9606.ENSP00000378912	9606.ENSP00000388731	0	0	0	0	0	0	0	0.863	0.863
COL10A1	COL1A1	9606.ENSP00000327368	9606.ENSP00000225964	0	0	0.152	0.744	0.208	0	0.400	0.521	0.781
COL10A1	MMP13	9606.ENSP00000327368	9606.ENSP00000260302	0	0	0	0	0.362	0.050	0	0.903	0.936
COL10A1	COL1A2	9606.ENSP00000327368	9606.ENSP00000297268	0	0	0.173	0.718	0.136	0	0.400	0.496	0.755
COL10A1	COL3A1	9606.ENSP00000327368	9606.ENSP00000304408	0	0	0.155	0.750	0.245	0	0.400	0.453	0.762
COL14A1	COL1A1	9606.ENSP00000297848	9606.ENSP00000225964	0	0	0.147	0.561	0.207	0	0.400	0.529	0.783
COL14A1	MMP13	9606.ENSP00000297848	9606.ENSP00000260302	0	0	0	0	0.087	0.050	0.750	0.246	0.814
COL14A1	LUM	9606.ENSP00000297848	9606.ENSP00000266718	0	0	0	0	0.266	0.091	0	0.623	0.726
COL14A1	COL1A2	9606.ENSP00000297848	9606.ENSP00000297268	0	0	0.149	0.557	0.215	0	0.400	0.534	0.788
COL14A1	COL3A1	9606.ENSP00000297848	9606.ENSP00000304408	0	0	0.134	0.565	0.270	0	0.400	0.306	0.701
COL14A1	FN1	9606.ENSP00000297848	9606.ENSP00000346839	0	0	0	0.560	0.111	0.050	0	0.717	0.740
COL14A1	COL9A2	9606.ENSP00000297848	9606.ENSP00000361834	0	0	0.125	0.588	0	0	0.720	0.185	0.783
COL14A1	COL6A2	9606.ENSP00000297848	9606.ENSP00000300527	0	0	0.140	0.586	0.181	0.166	0.400	0.518	0.799
COL1A1	PCOLCE	9606.ENSP00000225964	9606.ENSP00000223061	0	0	0	0	0.448	0.129	0.400	0.428	0.813
COL1A1	PLOD3	9606.ENSP00000225964	9606.ENSP00000223127	0	0	0	0	0.096	0.103	0.500	0.370	0.710
COL1A1	MMP13	9606.ENSP00000225964	9606.ENSP00000260302	0	0	0	0	0.099	0.050	0	0.680	0.702
COL1A1	TGFB3	9606.ENSP00000225964	9606.ENSP00000238682	0	0	0	0	0.179	0.067	0	0.663	0.719
COL1A1	NID1	9606.ENSP00000225964	9606.ENSP00000264187	0	0	0	0	0.210	0.332	0	0.545	0.739
COL1A1	SPP1	9606.ENSP00000225964	9606.ENSP00000378517	0	0	0	0	0.061	0	0	0.742	0.747
COL1A1	P4HA1	9606.ENSP00000225964	9606.ENSP00000263556	0	0	0	0	0.067	0.292	0.400	0.453	0.754
COL1A1	ITGA8	9606.ENSP00000225964	9606.ENSP00000367316	0	0	0	0	0.062	0	0.650	0.341	0.765
COL1A1	LAMC1	9606.ENSP00000225964	9606.ENSP00000258341	0	0	0	0	0.172	0.067	0	0.726	0.770
COL1A1	FKBP10	9606.ENSP00000225964	9606.ENSP00000317232	0	0	0	0	0.317	0.100	0	0.707	0.804
COL1A1	THY1	9606.ENSP00000225964	9606.ENSP00000284240	0	0	0	0	0.337	0	0	0.721	0.807
COL1A1	COL4A1	9606.ENSP00000225964	9606.ENSP00000364979	0	0	0.122	0.700	0.384	0	0.400	0.531	0.827
COL1A1	COL2A1	9606.ENSP00000225964	9606.ENSP00000369889	0	0	0.054	0.971	0.042	0.075	0.720	0.521	0.867
COL1A1	ITGAV	9606.ENSP00000225964	9606.ENSP00000261023	0	0	0	0	0.093	0	0.650	0.635	0.874
COL1A1	POSTN	9606.ENSP00000225964	9606.ENSP00000369071	0	0	0	0	0.555	0.076	0	0.783	0.903
COL1A1	FBN1	9606.ENSP00000225964	9606.ENSP00000325527	0	0	0	0	0.517	0.099	0	0.851	0.929
COL1A1	COL6A2	9606.ENSP00000225964	9606.ENSP00000300527	0	0	0.202	0.602	0.697	0.073	0.400	0.716	0.954
COL1A1	SPARC	9606.ENSP00000225964	9606.ENSP00000231061	0	0	0	0	0.743	0.554	0	0.744	0.968
COL1A1	COL6A3	9606.ENSP00000225964	9606.ENSP00000295550	0	0	0	0.576	0.685	0	0.400	0.875	0.974
COL1A1	FN1	9606.ENSP00000225964	9606.ENSP00000346839	0	0	0	0	0.335	0.594	0	0.912	0.974
COL1A1	LUM	9606.ENSP00000225964	9606.ENSP00000266718	0	0	0	0	0.552	0.130	0.720	0.854	0.981
COL1A1	COL3A1	9606.ENSP00000225964	9606.ENSP00000304408	0	0	0.065	0.950	0.958	0	0.900	0.965	0.999
COL1A1	COL1A2	9606.ENSP00000225964	9606.ENSP00000297268	0	0	0.061	0.957	0.964	0.649	0.900	0.981	0.999
COL1A2	PCOLCE	9606.ENSP00000297268	9606.ENSP00000223061	0	0	0	0	0.396	0.129	0.400	0.896	0.963
COL1A2	SPARC	9606.ENSP00000297268	9606.ENSP00000231061	0	0	0	0	0.849	0.070	0	0.733	0.959
COL1A2	LAMC1	9606.ENSP00000297268	9606.ENSP00000258341	0	0	0	0	0.147	0.067	0	0.654	0.701
COL1A2	ITGAV	9606.ENSP00000297268	9606.ENSP00000261023	0	0	0	0	0.178	0	0.650	0.647	0.889
COL1A2	LUM	9606.ENSP00000297268	9606.ENSP00000266718	0	0	0	0	0.964	0.098	0.900	0.817	0.999
COL1A2	THY1	9606.ENSP00000297268	9606.ENSP00000284240	0	0	0	0	0.342	0	0	0.612	0.734
COL1A2	COL6A3	9606.ENSP00000297268	9606.ENSP00000295550	0	0	0	0.567	0.789	0	0.400	0.772	0.968
COL1A2	COL9A2	9606.ENSP00000297268	9606.ENSP00000361834	0	0	0.145	0.766	0	0	0.400	0.507	0.725
COL1A2	ITGA8	9606.ENSP00000297268	9606.ENSP00000367316	0	0	0	0	0.084	0	0.650	0.276	0.747
COL1A2	COL4A1	9606.ENSP00000297268	9606.ENSP00000364979	0	0	0.125	0.701	0.308	0	0.400	0.410	0.757
COL1A2	FKBP10	9606.ENSP00000297268	9606.ENSP00000317232	0	0	0	0	0.282	0.067	0	0.823	0.871
COL1A2	COL2A1	9606.ENSP00000297268	9606.ENSP00000369889	0	0	0.061	0.957	0	0	0.720	0.593	0.883
COL1A2	COL6A2	9606.ENSP00000297268	9606.ENSP00000300527	0	0	0.196	0.583	0.555	0.073	0.400	0.611	0.908
COL1A2	POSTN	9606.ENSP00000297268	9606.ENSP00000369071	0	0	0	0	0.522	0.099	0	0.826	0.918
COL1A2	FBN1	9606.ENSP00000297268	9606.ENSP00000325527	0	0	0	0	0.677	0.099	0	0.891	0.965
COL1A2	FN1	9606.ENSP00000297268	9606.ENSP00000346839	0	0	0	0	0.540	0.050	0.400	0.942	0.982
COL1A2	COL3A1	9606.ENSP00000297268	9606.ENSP00000304408	0	0	0.076	0.928	0.999	0.229	0.900	0.966	0.999
COL21A1	PLOD3	9606.ENSP00000244728	9606.ENSP00000223127	0	0	0	0	0.066	0.521	0.500	0.074	0.765
COL2A1	MMP13	9606.ENSP00000369889	9606.ENSP00000260302	0	0	0	0	0.074	0.050	0	0.856	0.862
COL2A1	ITGAV	9606.ENSP00000369889	9606.ENSP00000261023	0	0	0	0	0.060	0	0.650	0.224	0.722
COL2A1	LUM	9606.ENSP00000369889	9606.ENSP00000266718	0	0	0	0	0.063	0.094	0.720	0.418	0.843
COL2A1	COL6A3	9606.ENSP00000369889	9606.ENSP00000295550	0	0	0	0.569	0	0	0.400	0.638	0.773
COL2A1	COL3A1	9606.ENSP00000369889	9606.ENSP00000304408	0	0	0.064	0.951	0.044	0	0.720	0.524	0.864
COL2A1	COL9A2	9606.ENSP00000369889	9606.ENSP00000361834	0	0	0.137	0.764	0.136	0	0.400	0.478	0.735
COL2A1	ITGA8	9606.ENSP00000369889	9606.ENSP00000367316	0	0	0	0	0.042	0	0.650	0.193	0.706
COL3A1	PCOLCE	9606.ENSP00000304408	9606.ENSP00000223061	0	0	0	0	0.336	0.909	0.400	0.428	0.976
COL3A1	SPARC	9606.ENSP00000304408	9606.ENSP00000231061	0	0	0	0	0.553	0.635	0	0.499	0.911
COL3A1	SULF1	9606.ENSP00000304408	9606.ENSP00000260128	0	0	0	0	0.443	0	0	0.566	0.748
COL3A1	LUM	9606.ENSP00000304408	9606.ENSP00000266718	0	0	0	0	0.820	0.094	0.720	0.739	0.986
COL3A1	COL6A3	9606.ENSP00000304408	9606.ENSP00000295550	0	0	0	0.574	0.613	0	0.400	0.812	0.952
COL3A1	COL6A2	9606.ENSP00000304408	9606.ENSP00000300527	0	0	0.182	0.597	0.487	0.073	0.400	0.614	0.894
COL3A1	FBN2	9606.ENSP00000304408	9606.ENSP00000424571	0	0	0	0	0.115	0.099	0	0.713	0.751
COL3A1	COL4A1	9606.ENSP00000304408	9606.ENSP00000364979	0	0	0.113	0.711	0.367	0	0.400	0.624	0.856
COL3A1	FN1	9606.ENSP00000304408	9606.ENSP00000346839	0	0	0	0	0.447	0.050	0	0.874	0.928
COL3A1	FBN1	9606.ENSP00000304408	9606.ENSP00000325527	0	0	0	0	0.555	0.099	0	0.931	0.970
COL3A1	POSTN	9606.ENSP00000304408	9606.ENSP00000369071	0	0	0	0	0.791	0.076	0	0.886	0.976
COL4A1	PLOD3	9606.ENSP00000364979	9606.ENSP00000223127	0	0	0	0	0.084	0.491	0.500	0.525	0.874
COL4A1	LAMC1	9606.ENSP00000364979	9606.ENSP00000258341	0	0	0	0	0.321	0.067	0	0.826	0.880
COL4A1	ITGAV	9606.ENSP00000364979	9606.ENSP00000261023	0	0	0	0	0.125	0	0.650	0.590	0.863
COL4A1	NID1	9606.ENSP00000364979	9606.ENSP00000264187	0	0	0	0	0.277	0.337	0	0.723	0.855
COL4A1	COL6A3	9606.ENSP00000364979	9606.ENSP00000295550	0	0	0	0.560	0.267	0	0.400	0.601	0.809
COL4A1	COL6A2	9606.ENSP00000364979	9606.ENSP00000300527	0	0	0.138	0.581	0.222	0.110	0.400	0.551	0.810
COL4A1	FBN1	9606.ENSP00000364979	9606.ENSP00000325527	0	0	0	0	0.316	0.099	0	0.709	0.805
COL4A1	PDGFA	9606.ENSP00000364979	9606.ENSP00000346508	0	0	0	0	0.054	0	0.500	0.435	0.709
COL4A1	FN1	9606.ENSP00000364979	9606.ENSP00000346839	0	0	0	0	0.250	0.050	0	0.805	0.849
COL4A1	ITGA8	9606.ENSP00000364979	9606.ENSP00000367316	0	0	0	0	0.066	0	0.650	0.580	0.850
COL6A2	PCOLCE	9606.ENSP00000300527	9606.ENSP00000223061	0	0	0	0	0.661	0.126	0	0.483	0.833
COL6A2	ITGAV	9606.ENSP00000300527	9606.ENSP00000261023	0	0	0	0	0.093	0	0.650	0.299	0.758
COL6A2	NID1	9606.ENSP00000300527	9606.ENSP00000264187	0	0	0	0	0.201	0.095	0	0.638	0.716
COL6A2	LUM	9606.ENSP00000300527	9606.ENSP00000266718	0	0	0	0	0.365	0.091	0	0.524	0.702
COL6A2	COL6A3	9606.ENSP00000300527	9606.ENSP00000295550	0	0	0	0.653	0.619	0.073	0.400	0.978	0.994
COL6A2	FBN1	9606.ENSP00000300527	9606.ENSP00000325527	0	0	0	0	0.485	0.099	0	0.505	0.750
COL6A2	FN1	9606.ENSP00000300527	9606.ENSP00000346839	0	0	0	0	0.212	0.050	0	0.757	0.802
COL6A2	ITGA8	9606.ENSP00000300527	9606.ENSP00000367316	0	0	0	0	0.087	0	0.650	0.561	0.847
COL6A3	ITGAV	9606.ENSP00000295550	9606.ENSP00000261023	0	0	0	0	0.105	0	0.650	0.247	0.743
COL6A3	LUM	9606.ENSP00000295550	9606.ENSP00000266718	0	0	0	0	0.471	0.094	0	0.719	0.853
COL6A3	FN1	9606.ENSP00000295550	9606.ENSP00000346839	0	0	0	0	0.185	0.050	0	0.686	0.736
COL6A3	ITGA8	9606.ENSP00000295550	9606.ENSP00000367316	0	0	0	0	0.072	0	0.650	0.298	0.752
COL6A3	FBN1	9606.ENSP00000295550	9606.ENSP00000325527	0	0	0	0	0.372	0.099	0	0.653	0.786
COL6A3	POSTN	9606.ENSP00000295550	9606.ENSP00000369071	0	0	0	0	0.482	0.076	0	0.653	0.819
COL9A2	PLOD3	9606.ENSP00000361834	9606.ENSP00000223127	0	0	0	0	0.066	0.496	0.500	0.230	0.794
CPA3	HDC	9606.ENSP00000296046	9606.ENSP00000267845	0	0	0	0	0.782	0	0	0.487	0.883
CPA3	NDST2	9606.ENSP00000296046	9606.ENSP00000310657	0	0	0	0	0.042	0	0	0.897	0.897
CPB2	SERPINE1	9606.ENSP00000181383	9606.ENSP00000223095	0	0	0	0	0.049	0	0	0.773	0.774
CPB2	PLG	9606.ENSP00000181383	9606.ENSP00000308938	0	0	0	0	0.279	0.350	0	0.968	0.984
CPS1	GLS	9606.ENSP00000402608	9606.ENSP00000317379	0	0	0	0	0.042	0	0.900	0.180	0.914
CRABP2	CYP26A1	9606.ENSP00000482841	9606.ENSP00000224356	0	0	0	0	0.081	0	0	0.709	0.721
CRABP2	ELAVL1	9606.ENSP00000482841	9606.ENSP00000385269	0	0	0	0	0.054	0	0	0.738	0.741
CRABP2	PBRM1	9606.ENSP00000482841	9606.ENSP00000386593	0	0	0	0	0.049	0	0	0.742	0.744
CRABP2	PLAAT1	9606.ENSP00000482841	9606.ENSP00000498228	0	0	0	0	0	0	0	0.717	0.717
CRAT	CS	9606.ENSP00000315013	9606.ENSP00000342056	0	0	0	0	0.365	0.190	0	0.568	0.759
CREB3L1	CREM	9606.ENSP00000481956	9606.ENSP00000265372	0	0	0	0.593	0	0	0.900	0.095	0.905
CREB3L1	CREB3L2	9606.ENSP00000481956	9606.ENSP00000329140	0	0	0	0.872	0.049	0.514	0.900	0.158	0.955
CREB3L2	CREM	9606.ENSP00000329140	9606.ENSP00000265372	0	0	0	0	0	0	0.900	0.198	0.916
CRELD2	HYOU1	9606.ENSP00000383938	9606.ENSP00000480150	0	0	0	0	0.657	0.069	0	0.425	0.800
CREM	FOS	9606.ENSP00000265372	9606.ENSP00000306245	0	0	0	0	0.044	0.510	0	0.570	0.780
CS	DLAT	9606.ENSP00000342056	9606.ENSP00000280346	0.110	0	0	0	0.510	0.601	0.956	0.562	0.996
CS	PRKAG2	9606.ENSP00000342056	9606.ENSP00000287878	0.061	0	0	0	0.074	0	0.673	0.166	0.731
CS	PCK1	9606.ENSP00000342056	9606.ENSP00000319814	0	0	0	0	0.059	0	0.900	0.564	0.955
CS	HMGCS1	9606.ENSP00000342056	9606.ENSP00000322706	0	0	0	0	0.064	0.187	0.800	0.391	0.895
CS	GK	9606.ENSP00000342056	9606.ENSP00000401720	0	0	0	0	0.303	0	0	0.628	0.730
CS	TXNRD1	9606.ENSP00000342056	9606.ENSP00000434516	0.095	0	0	0	0.212	0.097	0.505	0.310	0.740
CS	PDIA6	9606.ENSP00000342056	9606.ENSP00000385385	0.046	0	0	0	0.075	0.050	0.129	0.788	0.817
CS	OGDHL	9606.ENSP00000342056	9606.ENSP00000363216	0.115	0	0	0	0.686	0	0	0.605	0.880
CSPG4	PDGFRA	9606.ENSP00000312506	9606.ENSP00000257290	0	0	0	0	0.121	0	0	0.750	0.771
CTSK	MMP13	9606.ENSP00000271651	9606.ENSP00000260302	0	0	0	0	0.117	0	0.400	0.592	0.765
CTSK	TFEC	9606.ENSP00000271651	9606.ENSP00000265440	0	0	0	0	0.076	0	0	0.720	0.730
CTSK	MMP3	9606.ENSP00000271651	9606.ENSP00000299855	0	0	0	0	0.132	0	0.400	0.492	0.712
CTSK	FOS	9606.ENSP00000271651	9606.ENSP00000306245	0	0	0	0	0.058	0	0	0.720	0.725
CTSK	SPP1	9606.ENSP00000271651	9606.ENSP00000378517	0	0	0	0	0.106	0	0	0.756	0.772
CTSK	TNFSF11	9606.ENSP00000271651	9606.ENSP00000381775	0	0	0	0	0.092	0	0	0.890	0.896
CTSK	NFATC1	9606.ENSP00000271651	9606.ENSP00000389377	0	0	0	0	0.105	0	0	0.897	0.904
CTSW	NKG7	9606.ENSP00000311300	9606.ENSP00000221978	0	0	0	0	0.793	0	0	0.532	0.899
CXCL1	CXCL6	9606.ENSP00000379110	9606.ENSP00000226317	0	0	0.084	0.889	0.773	0.994	0.400	0.510	0.999
CXCL1	TLR2	9606.ENSP00000379110	9606.ENSP00000260010	0	0	0	0	0.167	0	0	0.861	0.879
CXCL1	EGF	9606.ENSP00000379110	9606.ENSP00000265171	0	0	0	0	0	0	0	0.799	0.799
CXCL1	IL18	9606.ENSP00000379110	9606.ENSP00000280357	0	0	0	0	0.083	0	0.400	0.863	0.918
CXCL1	CXCL13	9606.ENSP00000379110	9606.ENSP00000286758	0	0	0	0	0.081	0	0.500	0.867	0.933
CXCL1	CXCL3	9606.ENSP00000379110	9606.ENSP00000296026	0	0	0.051	0.978	0.770	0.610	0.900	0.687	0.996
CXCL1	MMP3	9606.ENSP00000379110	9606.ENSP00000299855	0	0	0	0	0.138	0	0	0.801	0.821
CXCL1	CXCL8	9606.ENSP00000379110	9606.ENSP00000306512	0	0	0	0.873	0.804	0	0.400	0.669	0.957
CXCL1	CXCL9	9606.ENSP00000379110	9606.ENSP00000354901	0	0	0	0.829	0.092	0	0.500	0.715	0.859
CXCL1	CXCR4	9606.ENSP00000379110	9606.ENSP00000386884	0	0	0	0	0.090	0	0.650	0.994	0.998
CXCL13	CXCL6	9606.ENSP00000286758	9606.ENSP00000226317	0	0	0	0	0.139	0	0.500	0.719	0.868
CXCL13	VCAM1	9606.ENSP00000286758	9606.ENSP00000294728	0	0	0	0	0.222	0	0	0.630	0.700
CXCL13	ICOS	9606.ENSP00000286758	9606.ENSP00000319476	0	0	0	0	0.170	0	0	0.713	0.752
CXCL13	CXCL8	9606.ENSP00000286758	9606.ENSP00000306512	0	0	0	0.797	0.049	0	0.500	0.581	0.783
CXCL13	CXCL3	9606.ENSP00000286758	9606.ENSP00000296026	0	0	0	0	0.074	0	0.500	0.690	0.844
CXCL13	CXCL9	9606.ENSP00000286758	9606.ENSP00000354901	0	0	0	0	0.435	0	0.900	0.937	0.996
CXCL13	CXCR4	9606.ENSP00000286758	9606.ENSP00000386884	0	0	0	0	0.116	0	0.650	0.996	0.998
CXCL3	CXCL6	9606.ENSP00000296026	9606.ENSP00000226317	0	0	0.089	0.880	0.260	0.994	0.400	0.490	0.998
CXCL3	CXCL8	9606.ENSP00000296026	9606.ENSP00000306512	0	0	0	0.860	0.652	0	0.400	0.540	0.895
CXCL3	CXCR4	9606.ENSP00000296026	9606.ENSP00000386884	0	0	0	0	0.091	0	0.650	0.802	0.931
CXCL6	CXCR4	9606.ENSP00000226317	9606.ENSP00000386884	0	0	0	0	0.093	0	0.650	0.416	0.798
CXCL6	CXCL8	9606.ENSP00000226317	9606.ENSP00000306512	0	0	0.071	0.824	0.399	0	0.400	0.652	0.868
CXCL8	SERPINE1	9606.ENSP00000306512	9606.ENSP00000223095	0	0	0	0	0.182	0	0	0.691	0.736
CXCL8	TNFAIP6	9606.ENSP00000306512	9606.ENSP00000243347	0	0	0	0	0.229	0.405	0	0.867	0.933
CXCL8	IL1RN	9606.ENSP00000306512	9606.ENSP00000259206	0	0	0	0	0.319	0	0	0.897	0.926
CXCL8	TLR2	9606.ENSP00000306512	9606.ENSP00000260010	0	0	0	0	0.144	0	0	0.869	0.883
CXCL8	MMP13	9606.ENSP00000306512	9606.ENSP00000260302	0	0	0	0	0.063	0	0	0.726	0.732
CXCL8	KDR	9606.ENSP00000306512	9606.ENSP00000263923	0	0	0	0	0	0	0	0.728	0.728
CXCL8	EGF	9606.ENSP00000306512	9606.ENSP00000265171	0	0	0	0	0	0	0	0.717	0.717
CXCL8	EGFR	9606.ENSP00000306512	9606.ENSP00000275493	0	0	0	0	0	0	0	0.792	0.792
CXCL8	IL18	9606.ENSP00000306512	9606.ENSP00000280357	0	0	0	0	0.087	0	0.400	0.877	0.926
CXCL8	VCAM1	9606.ENSP00000306512	9606.ENSP00000294728	0	0	0	0	0.074	0	0	0.852	0.857
CXCL8	MMP3	9606.ENSP00000306512	9606.ENSP00000299855	0	0	0	0	0.127	0	0	0.804	0.821
CXCL8	FOS	9606.ENSP00000306512	9606.ENSP00000306245	0	0	0	0	0.179	0	0	0.726	0.765
CXCL8	PLG	9606.ENSP00000306512	9606.ENSP00000308938	0	0	0	0	0	0	0	0.722	0.722
CXCL8	MX1	9606.ENSP00000306512	9606.ENSP00000381601	0	0	0	0	0.141	0	0	0.695	0.727
CXCL8	IL32	9606.ENSP00000306512	9606.ENSP00000431775	0	0	0	0	0.081	0	0	0.722	0.733
CXCL8	TNFAIP3	9606.ENSP00000306512	9606.ENSP00000481570	0	0	0	0	0.490	0	0	0.509	0.738
CXCL8	LPAR1	9606.ENSP00000306512	9606.ENSP00000363553	0	0	0	0	0.049	0	0.650	0.291	0.743
CXCL8	FGF16	9606.ENSP00000306512	9606.ENSP00000399324	0	0	0	0	0.055	0	0	0.750	0.753
CXCL8	SPP1	9606.ENSP00000306512	9606.ENSP00000378517	0	0	0	0	0.124	0	0	0.732	0.755
CXCL8	SELL	9606.ENSP00000306512	9606.ENSP00000498227	0	0	0	0	0.062	0	0	0.802	0.806
CXCL8	S100A12	9606.ENSP00000306512	9606.ENSP00000357726	0	0	0.207	0	0.290	0	0	0.698	0.815
CXCL8	FN1	9606.ENSP00000306512	9606.ENSP00000346839	0	0	0	0	0.047	0	0	0.846	0.846
CXCL8	CXCL9	9606.ENSP00000306512	9606.ENSP00000354901	0	0	0	0	0.062	0	0.500	0.921	0.959
CXCL8	CXCR4	9606.ENSP00000306512	9606.ENSP00000386884	0	0	0	0	0.121	0	0.650	0.991	0.997
CXCL9	GZMB	9606.ENSP00000354901	9606.ENSP00000216341	0	0	0	0	0.216	0	0	0.667	0.728
CXCL9	IL1RN	9606.ENSP00000354901	9606.ENSP00000259206	0	0	0	0	0.158	0	0	0.660	0.701
CXCL9	TLR2	9606.ENSP00000354901	9606.ENSP00000260010	0	0	0	0	0.163	0	0	0.702	0.739
CXCL9	IL18	9606.ENSP00000354901	9606.ENSP00000280357	0	0	0	0	0.073	0	0	0.695	0.705
CXCL9	CXCR4	9606.ENSP00000354901	9606.ENSP00000386884	0	0	0	0	0.103	0	0.650	0.983	0.994
CXCR4	TLR2	9606.ENSP00000386884	9606.ENSP00000260010	0	0	0	0	0.151	0.541	0	0.750	0.894
CXCR4	EGF	9606.ENSP00000386884	9606.ENSP00000265171	0	0	0	0	0	0	0	0.825	0.825
CXCR4	GNA12	9606.ENSP00000386884	9606.ENSP00000275364	0	0	0	0	0	0.125	0.900	0.705	0.972
CXCR4	VCAM1	9606.ENSP00000386884	9606.ENSP00000294728	0	0	0	0	0.056	0.098	0	0.976	0.978
CXCR4	MET	9606.ENSP00000386884	9606.ENSP00000317272	0	0	0	0	0	0	0	0.797	0.797
CXCR4	HSP90AA1	9606.ENSP00000386884	9606.ENSP00000335153	0	0	0	0	0	0	0	0.746	0.746
CXCR4	FN1	9606.ENSP00000386884	9606.ENSP00000346839	0	0	0	0	0	0	0	0.857	0.857
CXCR4	DPP4	9606.ENSP00000386884	9606.ENSP00000353731	0	0	0	0	0	0	0	0.985	0.985
CXCR4	SPP1	9606.ENSP00000386884	9606.ENSP00000378517	0	0	0	0	0.065	0	0	0.747	0.753
CXCR4	FCGR3B	9606.ENSP00000386884	9606.ENSP00000433642	0	0	0	0	0.125	0	0	0.732	0.755
CXCR4	SELL	9606.ENSP00000386884	9606.ENSP00000498227	0	0	0	0	0.202	0	0	0.764	0.803
CYBRD1	SLC11A2	9606.ENSP00000319141	9606.ENSP00000378364	0	0	0	0	0	0	0	0.965	0.965
CYP11A1	SULT2B1	9606.ENSP00000268053	9606.ENSP00000201586	0	0	0	0	0	0	0.900	0.339	0.931
CYP11A1	DHCR7	9606.ENSP00000268053	9606.ENSP00000347717	0	0	0	0	0.046	0.118	0.825	0.429	0.904
CYP1A1	SULT2B1	9606.ENSP00000378488	9606.ENSP00000201586	0	0	0	0	0.111	0	0.900	0.242	0.926
CYP1A1	CYP26A1	9606.ENSP00000378488	9606.ENSP00000224356	0	0	0.231	0.567	0.085	0.054	0.905	0.266	0.945
CYP1A1	CYP2C9	9606.ENSP00000378488	9606.ENSP00000260682	0	0	0.141	0.797	0.069	0	0.908	0.568	0.964
CYP1A1	CYP2C18	9606.ENSP00000378488	9606.ENSP00000285979	0	0	0.141	0.796	0.058	0	0.908	0.513	0.959
CYP1A1	GSTA4	9606.ENSP00000378488	9606.ENSP00000360002	0	0	0	0	0.067	0.045	0.900	0.374	0.936
CYP1A1	CYP1B1	9606.ENSP00000378488	9606.ENSP00000478561	0	0	0.095	0.889	0.135	0	0.913	0.177	0.937
CYP1A1	EPHX1	9606.ENSP00000378488	9606.ENSP00000480004	0	0	0	0	0.067	0.069	0.900	0.852	0.985
CYP1B1	MYOC	9606.ENSP00000478561	9606.ENSP00000037502	0	0	0	0	0	0	0	0.944	0.944
CYP1B1	GSTA4	9606.ENSP00000478561	9606.ENSP00000360002	0	0	0	0	0.067	0.045	0.900	0.299	0.929
CYP1B1	EPHX1	9606.ENSP00000478561	9606.ENSP00000480004	0	0	0	0	0.088	0.069	0.900	0.651	0.966
CYP24A1	DHCR7	9606.ENSP00000216862	9606.ENSP00000347717	0	0	0	0	0.046	0.118	0.162	0.783	0.826
CYP24A1	CYP27B1	9606.ENSP00000216862	9606.ENSP00000228606	0	0	0.136	0.807	0.047	0.306	0.900	0.222	0.947
CYP26A1	RBP1	9606.ENSP00000224356	9606.ENSP00000232219	0	0	0	0	0.058	0	0	0.714	0.719
CYP26A1	RETSAT	9606.ENSP00000224356	9606.ENSP00000295802	0.047	0	0	0	0.067	0	0.900	0.337	0.933
CYP26A1	CYP2C18	9606.ENSP00000224356	9606.ENSP00000285979	0	0	0.237	0.570	0.076	0.054	0.905	0.219	0.942
CYP26A1	CYP2C9	9606.ENSP00000224356	9606.ENSP00000260682	0	0	0.237	0.574	0.075	0.054	0.905	0.231	0.943
CYP27B1	DHCR7	9606.ENSP00000228606	9606.ENSP00000347717	0	0	0	0	0.046	0.118	0.162	0.678	0.742
CYP2C18	CYP2C9	9606.ENSP00000285979	9606.ENSP00000260682	0	0	0.049	0.982	0.517	0.718	0	0.053	0.861
CYP2C18	GSTA4	9606.ENSP00000285979	9606.ENSP00000360002	0	0	0	0	0.069	0.045	0.650	0.154	0.702
CYP2C18	EPHX1	9606.ENSP00000285979	9606.ENSP00000480004	0	0	0	0	0.062	0.071	0.900	0.460	0.946
CYP2C9	CYP4F3	9606.ENSP00000260682	9606.ENSP00000221307	0	0	0.244	0.586	0.108	0.086	0.905	0.301	0.952
CYP2C9	GSTA4	9606.ENSP00000260682	9606.ENSP00000360002	0	0	0	0	0.067	0.045	0.900	0.173	0.916
CYP2C9	PTGS1	9606.ENSP00000260682	9606.ENSP00000354612	0	0	0	0	0.056	0	0.900	0.379	0.936
CYP2C9	FMO3	9606.ENSP00000260682	9606.ENSP00000356729	0.042	0	0	0	0.091	0.071	0.900	0.461	0.948
CYP2C9	EPHX1	9606.ENSP00000260682	9606.ENSP00000480004	0	0	0	0	0.062	0.071	0.900	0.629	0.963
CYP2F1	EPHX1	9606.ENSP00000333534	9606.ENSP00000480004	0	0	0	0	0.062	0.071	0.900	0.275	0.928
CYP4F3	PTGS1	9606.ENSP00000221307	9606.ENSP00000354612	0	0	0	0	0.056	0	0.900	0.154	0.913
DACT1	DVL3	9606.ENSP00000337439	9606.ENSP00000316054	0	0	0	0	0	0.131	0	0.733	0.758
DALRD3	GMPS	9606.ENSP00000344989	9606.ENSP00000419851	0.102	0	0	0	0.627	0	0.449	0.298	0.853
DCT	PMEL	9606.ENSP00000392762	9606.ENSP00000402758	0	0	0	0	0.538	0	0	0.789	0.898
DEFA6	DEFB1	9606.ENSP00000297436	9606.ENSP00000297439	0	0	0	0	0	0	0	0.849	0.849
DEFB1	DEFB126	9606.ENSP00000297439	9606.ENSP00000371835	0	0	0	0	0.098	0	0.500	0.553	0.780
DHCR7	SULT2B1	9606.ENSP00000347717	9606.ENSP00000201586	0	0	0	0	0.043	0	0.800	0.115	0.815
DHCR7	HMGCS1	9606.ENSP00000347717	9606.ENSP00000322706	0	0	0	0	0.580	0	0	0.879	0.947
DHCR7	LSS	9606.ENSP00000347717	9606.ENSP00000380837	0	0	0	0	0.734	0	0	0.729	0.925
DHX58	EIF2AK2	9606.ENSP00000251642	9606.ENSP00000233057	0	0	0	0	0.443	0.323	0	0.683	0.870
DHX58	HERC5	9606.ENSP00000251642	9606.ENSP00000264350	0	0	0	0	0.555	0	0	0.381	0.713
DHX58	MX2	9606.ENSP00000251642	9606.ENSP00000333657	0	0	0	0	0.511	0	0	0.490	0.740
DHX58	IFIT3	9606.ENSP00000251642	9606.ENSP00000360876	0	0	0	0	0.538	0	0	0.482	0.751
DHX58	XAF1	9606.ENSP00000251642	9606.ENSP00000354822	0	0	0	0	0.689	0	0	0.271	0.763
DHX58	RTP4	9606.ENSP00000251642	9606.ENSP00000259030	0	0	0	0	0.636	0	0	0.407	0.775
DHX58	MX1	9606.ENSP00000251642	9606.ENSP00000381601	0	0	0	0	0.552	0	0	0.619	0.822
DHX58	OASL	9606.ENSP00000251642	9606.ENSP00000257570	0	0	0	0	0.650	0	0	0.511	0.822
DHX58	OAS2	9606.ENSP00000251642	9606.ENSP00000342278	0	0	0	0	0.673	0	0	0.597	0.863
DHX58	IFI35	9606.ENSP00000251642	9606.ENSP00000395590	0	0	0	0	0.780	0	0	0.426	0.868
DHX58	RSAD2	9606.ENSP00000251642	9606.ENSP00000371471	0	0	0	0	0.632	0	0	0.673	0.874
DHX58	ISG15	9606.ENSP00000251642	9606.ENSP00000496832	0	0	0	0	0.589	0	0	0.796	0.912
DLAT	TXNRD1	9606.ENSP00000280346	9606.ENSP00000434516	0.061	0	0	0	0.417	0.418	0.285	0.188	0.781
DLAT	HMGCS1	9606.ENSP00000280346	9606.ENSP00000322706	0	0	0	0	0.148	0	0.800	0.182	0.848
DLAT	PCK1	9606.ENSP00000280346	9606.ENSP00000319814	0	0	0	0	0.060	0	0.800	0.374	0.872
DLAT	OGDHL	9606.ENSP00000280346	9606.ENSP00000363216	0.079	0	0	0	0.565	0.466	0.352	0.473	0.913
DLL3	EGF	9606.ENSP00000205143	9606.ENSP00000265171	0	0	0	0	0	0	0	0.756	0.756
DLL3	NOTCH2	9606.ENSP00000205143	9606.ENSP00000256646	0	0	0	0.648	0	0	0.900	0.988	0.998
DLX2	LHX6	9606.ENSP00000234198	9606.ENSP00000377854	0	0	0	0	0.119	0.045	0	0.773	0.793
DLX2	PAX6	9606.ENSP00000234198	9606.ENSP00000492024	0	0	0	0.582	0.049	0.071	0	0.800	0.808
DNAJA1	HSP90AA1	9606.ENSP00000369127	9606.ENSP00000335153	0.042	0	0	0	0.615	0.295	0.500	0.934	0.989
DNAJA1	HYOU1	9606.ENSP00000369127	9606.ENSP00000480150	0.041	0	0	0	0.236	0.306	0.162	0.483	0.740
DNMT1	RFX1	9606.ENSP00000352516	9606.ENSP00000254325	0	0	0	0	0.079	0	0	0.744	0.754
DNMT1	MBD2	9606.ENSP00000352516	9606.ENSP00000256429	0	0	0	0	0.049	0.591	0.500	0.926	0.983
DNMT1	DNMT3B	9606.ENSP00000352516	9606.ENSP00000328547	0	0	0	0	0.095	0.837	0.900	0.999	0.999
DNMT1	MCM3	9606.ENSP00000352516	9606.ENSP00000480987	0	0	0	0	0.577	0.086	0	0.288	0.700
DNMT1	WT1	9606.ENSP00000352516	9606.ENSP00000368370	0	0	0	0	0.055	0.314	0	0.606	0.722
DNMT1	PAX6	9606.ENSP00000352516	9606.ENSP00000492024	0	0	0	0	0	0.292	0	0.689	0.770
DNMT1	TET3	9606.ENSP00000352516	9606.ENSP00000386869	0	0	0	0	0	0	0	0.881	0.881
DNMT1	PARP1	9606.ENSP00000352516	9606.ENSP00000355759	0	0	0	0	0.326	0.634	0	0.822	0.952
DNMT3B	MBD2	9606.ENSP00000328547	9606.ENSP00000256429	0	0	0	0	0	0	0.500	0.447	0.711
DNMT3B	TET3	9606.ENSP00000328547	9606.ENSP00000386869	0	0	0	0	0.044	0	0	0.782	0.783
DPP4	PLG	9606.ENSP00000353731	9606.ENSP00000308938	0	0	0	0	0.044	0	0	0.903	0.904
DPP4	FN1	9606.ENSP00000353731	9606.ENSP00000346839	0	0	0	0	0.050	0	0	0.983	0.983
DPP4	MME	9606.ENSP00000353731	9606.ENSP00000418525	0	0	0	0	0.073	0	0.900	0.624	0.962
DPP4	PRCP	9606.ENSP00000353731	9606.ENSP00000377055	0	0	0	0	0	0	0.900	0.693	0.967
DPT	LUM	9606.ENSP00000356791	9606.ENSP00000266718	0	0	0	0	0.273	0	0	0.740	0.803
DPT	POSTN	9606.ENSP00000356791	9606.ENSP00000369071	0	0	0	0	0.186	0	0	0.657	0.709
DPYS	DPYSL2	9606.ENSP00000276651	9606.ENSP00000427985	0	0	0.059	0.962	0	0.785	0	0.074	0.796
DPYS	DPYSL3	9606.ENSP00000276651	9606.ENSP00000343690	0	0	0.060	0.961	0	0.790	0	0.075	0.802
DPYSL2	DPYSL3	9606.ENSP00000427985	9606.ENSP00000343690	0	0	0.054	0.973	0.711	0.870	0.400	0.065	0.976
DPYSL2	PLXNA2	9606.ENSP00000427985	9606.ENSP00000356000	0	0	0	0	0.054	0	0.500	0.664	0.827
DPYSL2	TXN	9606.ENSP00000427985	9606.ENSP00000363641	0	0	0	0	0	0.057	0	0.702	0.706
DPYSL2	SCN9A	9606.ENSP00000427985	9606.ENSP00000386306	0	0	0	0	0	0.091	0	0.686	0.702
DPYSL3	PLXNA2	9606.ENSP00000343690	9606.ENSP00000356000	0	0	0	0	0.078	0	0.500	0.585	0.792
DSC2	TGFB3	9606.ENSP00000280904	9606.ENSP00000238682	0	0	0	0	0.056	0.045	0	0.755	0.760
DSC2	DSG3	9606.ENSP00000280904	9606.ENSP00000257189	0	0	0	0.718	0.126	0	0.500	0.814	0.911
DSC2	DSG1	9606.ENSP00000280904	9606.ENSP00000257192	0	0	0	0.667	0.160	0.292	0.500	0.356	0.783
DSC2	DSG2	9606.ENSP00000280904	9606.ENSP00000261590	0	0	0	0.710	0.220	0.897	0.900	0.987	0.999
DSC2	PPL	9606.ENSP00000280904	9606.ENSP00000340510	0	0	0	0	0.094	0.045	0.500	0.389	0.700
DSG1	TGM1	9606.ENSP00000257192	9606.ENSP00000206765	0	0	0	0	0.109	0.042	0.500	0.545	0.780
DSG1	DSG3	9606.ENSP00000257192	9606.ENSP00000257189	0	0	0.083	0.898	0.156	0	0.500	0.619	0.832
DSG1	PERP	9606.ENSP00000257192	9606.ENSP00000397157	0	0	0	0	0.084	0	0.500	0.532	0.767
DSG1	IVL	9606.ENSP00000257192	9606.ENSP00000357753	0	0	0	0	0.115	0	0.500	0.582	0.799
DSG1	KLK5	9606.ENSP00000257192	9606.ENSP00000337733	0	0	0	0	0.174	0	0	0.779	0.809
DSG1	EVPL	9606.ENSP00000257192	9606.ENSP00000465630	0	0	0	0	0.065	0.045	0.500	0.833	0.915
DSG1	PPL	9606.ENSP00000257192	9606.ENSP00000340510	0	0	0	0	0.068	0.045	0.500	0.843	0.921
DSG2	TGFB3	9606.ENSP00000261590	9606.ENSP00000238682	0	0	0	0	0.051	0.045	0	0.804	0.806
DSG2	DSG3	9606.ENSP00000261590	9606.ENSP00000257189	0	0	0	0.865	0.056	0	0.500	0.634	0.812
DSG2	PERP	9606.ENSP00000261590	9606.ENSP00000397157	0	0	0	0	0.186	0	0.500	0.359	0.717
DSG2	PPL	9606.ENSP00000261590	9606.ENSP00000340510	0	0	0	0	0.079	0.045	0.500	0.476	0.739
DSG3	PERP	9606.ENSP00000257189	9606.ENSP00000397157	0	0	0	0	0.121	0	0.500	0.373	0.700
DSG3	IVL	9606.ENSP00000257189	9606.ENSP00000357753	0	0	0	0	0.098	0	0.500	0.392	0.702
DSG3	EVPL	9606.ENSP00000257189	9606.ENSP00000465630	0	0	0	0	0.068	0.045	0.500	0.816	0.907
DSG3	PPL	9606.ENSP00000257189	9606.ENSP00000340510	0	0	0	0	0.074	0.045	0.500	0.835	0.917
DUSP1	MAPK13	9606.ENSP00000239223	9606.ENSP00000211287	0	0	0	0	0.060	0.243	0.900	0.447	0.955
DUSP1	MAPK12	9606.ENSP00000239223	9606.ENSP00000215659	0	0	0	0	0.060	0.526	0.900	0.462	0.972
DUSP1	TSC22D3	9606.ENSP00000239223	9606.ENSP00000361458	0	0	0	0	0.254	0	0	0.666	0.740
DUSP1	FOSB	9606.ENSP00000239223	9606.ENSP00000245919	0	0	0	0	0.538	0.094	0	0.701	0.864
DUSP1	FOS	9606.ENSP00000239223	9606.ENSP00000306245	0	0	0	0	0.801	0.130	0	0.795	0.961
DUSP9	MAPK13	9606.ENSP00000345853	9606.ENSP00000211287	0	0	0	0	0	0.175	0.650	0.165	0.738
DUSP9	MAPK12	9606.ENSP00000345853	9606.ENSP00000215659	0	0	0	0	0.054	0.175	0.650	0.158	0.739
DVL3	FZD10	9606.ENSP00000316054	9606.ENSP00000229030	0	0	0	0	0.052	0.169	0.650	0.385	0.807
DVL3	NOTCH2	9606.ENSP00000316054	9606.ENSP00000256646	0	0	0	0	0.047	0.114	0.900	0.181	0.921
DVL3	WNT5A	9606.ENSP00000316054	9606.ENSP00000264634	0	0	0	0	0.047	0.132	0.500	0.814	0.913
DVL3	FZD9	9606.ENSP00000316054	9606.ENSP00000345785	0	0	0	0	0.052	0.169	0.650	0.549	0.859
DYNC1I1	SNX4	9606.ENSP00000320130	9606.ENSP00000251775	0	0	0	0	0	0	0.720	0.054	0.723
EDN3	KEL	9606.ENSP00000337128	9606.ENSP00000347409	0	0	0	0	0	0	0.750	0.814	0.951
EFNA1	PDGFRA	9606.ENSP00000357392	9606.ENSP00000257290	0	0	0	0	0	0	0.650	0.189	0.704
EFNA1	KDR	9606.ENSP00000357392	9606.ENSP00000263923	0	0	0	0	0.060	0	0.650	0.370	0.774
EFNA1	EGFR	9606.ENSP00000357392	9606.ENSP00000275493	0	0	0	0	0.083	0	0.650	0.400	0.790
EFNA1	EPHA1	9606.ENSP00000357392	9606.ENSP00000275815	0	0	0	0	0.089	0.098	0.650	0.999	0.999
EFNA1	MET	9606.ENSP00000357392	9606.ENSP00000317272	0	0	0	0	0.147	0.098	0.650	0.285	0.782
EFNA1	IGF1R	9606.ENSP00000357392	9606.ENSP00000497069	0	0	0	0	0	0.098	0.650	0.239	0.738
EFNA5	KDR	9606.ENSP00000328777	9606.ENSP00000263923	0	0	0	0	0	0	0.650	0.181	0.701
EFNA5	EGFR	9606.ENSP00000328777	9606.ENSP00000275493	0	0	0	0	0.083	0	0.650	0.292	0.753
EFNA5	EPHA1	9606.ENSP00000328777	9606.ENSP00000275815	0	0	0	0	0.087	0.098	0.650	0.995	0.998
EFNA5	MET	9606.ENSP00000328777	9606.ENSP00000317272	0	0	0	0	0.131	0.098	0.650	0.182	0.745
EFNA5	FN1	9606.ENSP00000328777	9606.ENSP00000346839	0	0	0	0	0	0	0	0.721	0.721
EFNA5	IGF1R	9606.ENSP00000328777	9606.ENSP00000497069	0	0	0	0	0	0.098	0.650	0.482	0.822
EGF	PDGFRA	9606.ENSP00000265171	9606.ENSP00000257290	0	0	0	0	0	0	0.900	0.876	0.987
EGF	GAB1	9606.ENSP00000265171	9606.ENSP00000262995	0	0	0	0	0.044	0.046	0.400	0.720	0.826
EGF	KDR	9606.ENSP00000265171	9606.ENSP00000263923	0	0	0	0	0	0	0.650	0.802	0.928
EGF	IFNAR2	9606.ENSP00000265171	9606.ENSP00000343957	0	0	0	0	0	0	0.650	0.182	0.701
EGF	IL7R	9606.ENSP00000265171	9606.ENSP00000306157	0	0	0	0	0	0	0.650	0.220	0.715
EGF	SPP1	9606.ENSP00000265171	9606.ENSP00000378517	0	0	0	0	0	0	0	0.715	0.715
EGF	THY1	9606.ENSP00000265171	9606.ENSP00000284240	0	0	0	0	0	0	0	0.715	0.715
EGF	HSP90AA1	9606.ENSP00000265171	9606.ENSP00000335153	0	0	0	0	0	0	0.500	0.541	0.760
EGF	PTK6	9606.ENSP00000265171	9606.ENSP00000442460	0	0	0	0	0	0	0.500	0.578	0.780
EGF	FOS	9606.ENSP00000265171	9606.ENSP00000306245	0	0	0	0	0	0	0.400	0.662	0.788
EGF	OSMR	9606.ENSP00000265171	9606.ENSP00000274276	0	0	0.208	0	0	0.045	0.650	0.410	0.822
EGF	S100A4	9606.ENSP00000265171	9606.ENSP00000357704	0	0	0	0	0	0.236	0	0.828	0.862
EGF	NRG2	9606.ENSP00000265171	9606.ENSP00000354910	0	0	0	0	0	0.071	0.400	0.820	0.891
EGF	MET	9606.ENSP00000265171	9606.ENSP00000317272	0	0	0	0	0	0	0.650	0.851	0.945
EGF	PDGFA	9606.ENSP00000265171	9606.ENSP00000346508	0	0	0	0	0.050	0	0.900	0.519	0.950
EGF	FN1	9606.ENSP00000265171	9606.ENSP00000346839	0	0	0	0	0	0	0	0.960	0.960
EGF	FGF16	9606.ENSP00000265171	9606.ENSP00000399324	0	0	0	0	0	0.053	0	0.988	0.988
EGF	IGF1R	9606.ENSP00000265171	9606.ENSP00000497069	0	0	0	0	0	0.062	0.900	0.979	0.997
EGF	EGFR	9606.ENSP00000265171	9606.ENSP00000275493	0	0	0	0	0.128	0.999	0.900	0.999	0.999
EGFR	OSM	9606.ENSP00000275493	9606.ENSP00000215781	0	0	0	0	0	0	0.650	0.325	0.753
EGFR	NOTCH2	9606.ENSP00000275493	9606.ENSP00000256646	0	0	0	0	0.080	0.142	0	0.701	0.744
EGFR	PDGFRA	9606.ENSP00000275493	9606.ENSP00000257290	0	0	0	0.566	0.108	0.663	0.900	0.590	0.986
EGFR	TLR2	9606.ENSP00000275493	9606.ENSP00000260010	0	0	0	0	0	0.733	0	0.759	0.933
EGFR	SLC9A3R1	9606.ENSP00000275493	9606.ENSP00000262613	0	0	0	0	0	0.045	0	0.854	0.854
EGFR	GAB1	9606.ENSP00000275493	9606.ENSP00000262995	0	0	0	0	0.044	0.877	0.900	0.986	0.999
EGFR	KDR	9606.ENSP00000275493	9606.ENSP00000263923	0	0	0	0.564	0.075	0.139	0	0.774	0.805
EGFR	WNT2	9606.ENSP00000275493	9606.ENSP00000265441	0	0	0	0	0.062	0	0	0.710	0.716
EGFR	LGR5	9606.ENSP00000275493	9606.ENSP00000266674	0	0	0	0	0.062	0.094	0	0.694	0.717
EGFR	ROR1	9606.ENSP00000275493	9606.ENSP00000360120	0	0	0	0.585	0.106	0.328	0	0.541	0.701
EGFR	TGFB2	9606.ENSP00000275493	9606.ENSP00000355896	0	0	0	0	0.152	0.053	0	0.669	0.711
EGFR	MTUS2	9606.ENSP00000275493	9606.ENSP00000498251	0	0	0	0	0	0	0	0.713	0.713
EGFR	LCN2	9606.ENSP00000275493	9606.ENSP00000362108	0	0	0	0	0	0	0	0.729	0.729
EGFR	PTPRG	9606.ENSP00000275493	9606.ENSP00000418112	0	0	0	0	0.126	0.410	0	0.527	0.735
EGFR	IL24	9606.ENSP00000275493	9606.ENSP00000375795	0	0	0	0	0	0	0.650	0.279	0.736
EGFR	MMP3	9606.ENSP00000275493	9606.ENSP00000299855	0	0	0	0	0.073	0	0.500	0.479	0.737
EGFR	TXN	9606.ENSP00000275493	9606.ENSP00000363641	0	0	0	0	0.047	0.604	0	0.372	0.742
EGFR	PARP1	9606.ENSP00000275493	9606.ENSP00000355759	0	0	0	0	0.044	0.100	0	0.734	0.751
EGFR	SPRY1	9606.ENSP00000275493	9606.ENSP00000481675	0	0	0	0	0	0	0.500	0.527	0.753
EGFR	KRT8	9606.ENSP00000275493	9606.ENSP00000449404	0	0	0	0	0.078	0.163	0	0.708	0.754
EGFR	TNFSF11	9606.ENSP00000275493	9606.ENSP00000381775	0	0	0	0	0	0	0	0.756	0.756
EGFR	SPP1	9606.ENSP00000275493	9606.ENSP00000378517	0	0	0	0	0	0	0	0.812	0.812
EGFR	S100A10	9606.ENSP00000275493	9606.ENSP00000357801	0	0	0	0	0.624	0.100	0	0.509	0.819
EGFR	TYK2	9606.ENSP00000275493	9606.ENSP00000431885	0	0	0	0.569	0	0.095	0.650	0.482	0.821
EGFR	UCHL1	9606.ENSP00000275493	9606.ENSP00000284440	0	0	0	0	0.047	0.671	0	0.497	0.828
EGFR	MAPT	9606.ENSP00000275493	9606.ENSP00000340820	0	0	0	0	0.074	0.621	0	0.555	0.830
EGFR	S100A4	9606.ENSP00000275493	9606.ENSP00000357704	0	0	0	0	0.049	0.762	0	0.423	0.858
EGFR	TNS3	9606.ENSP00000275493	9606.ENSP00000312143	0	0	0	0	0.070	0.784	0	0.612	0.915
EGFR	FGF16	9606.ENSP00000275493	9606.ENSP00000399324	0	0	0	0	0.062	0	0.650	0.797	0.927
EGFR	FOS	9606.ENSP00000275493	9606.ENSP00000306245	0	0	0	0	0.086	0.591	0.400	0.765	0.940
EGFR	FN1	9606.ENSP00000275493	9606.ENSP00000346839	0	0	0	0	0.138	0.292	0	0.916	0.944
EGFR	VAV2	9606.ENSP00000275493	9606.ENSP00000360916	0	0	0	0	0.044	0.847	0	0.652	0.944
EGFR	PDGFA	9606.ENSP00000275493	9606.ENSP00000346508	0	0	0	0	0.044	0	0.900	0.656	0.964
EGFR	PTK6	9606.ENSP00000275493	9606.ENSP00000442460	0	0	0	0.684	0.042	0.624	0.500	0.947	0.989
EGFR	IGF1R	9606.ENSP00000275493	9606.ENSP00000497069	0	0	0	0.571	0.113	0.585	0	0.972	0.989
EGFR	MET	9606.ENSP00000275493	9606.ENSP00000317272	0	0	0	0.582	0.250	0.806	0	0.978	0.996
EGFR	NRG2	9606.ENSP00000275493	9606.ENSP00000354910	0	0	0	0	0.067	0.287	0.900	0.958	0.996
EGFR	HSP90AA1	9606.ENSP00000275493	9606.ENSP00000335153	0	0	0	0	0.049	0.854	0.500	0.993	0.999
EIF2AK2	IFI35	9606.ENSP00000233057	9606.ENSP00000395590	0	0	0	0	0.549	0	0	0.409	0.722
EIF2AK2	OASL	9606.ENSP00000233057	9606.ENSP00000257570	0	0	0	0	0.470	0	0	0.589	0.773
EIF2AK2	IFI6	9606.ENSP00000233057	9606.ENSP00000342513	0	0	0	0	0.648	0	0	0.486	0.811
EIF2AK2	XAF1	9606.ENSP00000233057	9606.ENSP00000354822	0	0	0	0	0.772	0	0	0.569	0.897
EIF2AK2	MX2	9606.ENSP00000233057	9606.ENSP00000333657	0	0	0	0	0.635	0.070	0.400	0.619	0.912
EIF2AK2	HERC5	9606.ENSP00000233057	9606.ENSP00000264350	0	0	0	0	0.778	0	0.400	0.433	0.917
EIF2AK2	OAS2	9606.ENSP00000233057	9606.ENSP00000342278	0	0	0	0	0.664	0.095	0	0.802	0.934
EIF2AK2	IFIT3	9606.ENSP00000233057	9606.ENSP00000360876	0	0	0	0	0.782	0.095	0	0.735	0.943
EIF2AK2	FADD	9606.ENSP00000233057	9606.ENSP00000301838	0	0	0	0	0.099	0	0.900	0.436	0.944
EIF2AK2	RSAD2	9606.ENSP00000233057	9606.ENSP00000371471	0	0	0	0	0.828	0	0	0.740	0.953
EIF2AK2	MX1	9606.ENSP00000233057	9606.ENSP00000381601	0	0	0	0	0.744	0.070	0.400	0.875	0.979
EIF2AK2	ISG15	9606.ENSP00000233057	9606.ENSP00000496832	0	0	0	0	0.905	0	0.500	0.830	0.991
ELAVL1	PRKAB2	9606.ENSP00000385269	9606.ENSP00000254101	0	0	0	0	0	0.053	0.900	0.081	0.905
ELAVL1	IGF2BP3	9606.ENSP00000385269	9606.ENSP00000258729	0	0	0	0	0.060	0.322	0	0.860	0.903
ELAVL1	PRKAG2	9606.ENSP00000385269	9606.ENSP00000287878	0	0	0	0	0	0	0.900	0.060	0.901
ELAVL1	FOS	9606.ENSP00000385269	9606.ENSP00000306245	0	0	0	0	0	0	0	0.753	0.753
ELK4	MAPK13	9606.ENSP00000350681	9606.ENSP00000211287	0	0	0	0	0.049	0.069	0.900	0.081	0.907
ELK4	MAPK12	9606.ENSP00000350681	9606.ENSP00000215659	0	0	0	0	0	0.069	0.900	0.111	0.910
EN1	PAX6	9606.ENSP00000295206	9606.ENSP00000492024	0	0	0	0.572	0.118	0.316	0	0.582	0.726
ENTPD3	NT5E	9606.ENSP00000301825	9606.ENSP00000257770	0	0	0	0	0	0	0.690	0.479	0.831
ENTPD3	GMPR	9606.ENSP00000301825	9606.ENSP00000259727	0	0	0	0	0	0	0.900	0.129	0.909
ENTPD3	P2RY2	9606.ENSP00000301825	9606.ENSP00000310305	0	0	0	0	0.056	0	0	0.713	0.717
ENTPD3	GMPS	9606.ENSP00000301825	9606.ENSP00000419851	0	0	0	0	0	0	0.900	0.101	0.906
EPHA1	FN1	9606.ENSP00000275815	9606.ENSP00000346839	0	0	0	0	0.052	0	0	0.745	0.748
EPHX1	GSTA4	9606.ENSP00000480004	9606.ENSP00000360002	0	0	0	0	0.109	0	0.900	0.448	0.946
ERC2	PPFIA1	9606.ENSP00000288221	9606.ENSP00000253925	0	0	0	0	0	0.447	0	0.528	0.728
ERC2	RIMS2	9606.ENSP00000288221	9606.ENSP00000427018	0	0	0	0	0.110	0.541	0	0.593	0.819
EVPL	TGM1	9606.ENSP00000465630	9606.ENSP00000206765	0	0	0	0	0.082	0	0.500	0.680	0.840
EVPL	PPL	9606.ENSP00000465630	9606.ENSP00000340510	0	0	0.109	0.745	0.137	0.471	0.900	0.980	0.999
EVPL	IVL	9606.ENSP00000465630	9606.ENSP00000357753	0	0	0	0	0.075	0	0.500	0.765	0.882
FADD	TNFRSF1B	9606.ENSP00000301838	9606.ENSP00000365435	0	0	0	0	0.092	0	0	0.729	0.743
FADD	TNFAIP3	9606.ENSP00000301838	9606.ENSP00000481570	0	0	0	0	0.103	0.629	0.400	0.336	0.850
FADD	TRADD	9606.ENSP00000301838	9606.ENSP00000341268	0	0	0	0	0.142	0.873	0.900	0.999	0.999
FBN1	MYOC	9606.ENSP00000325527	9606.ENSP00000037502	0	0	0	0	0.084	0.292	0	0.871	0.909
FBN1	LAMC1	9606.ENSP00000325527	9606.ENSP00000258341	0	0	0	0	0.204	0.098	0	0.642	0.720
FBN1	LUM	9606.ENSP00000325527	9606.ENSP00000266718	0	0	0	0	0.904	0.099	0	0.708	0.972
FBN1	TGFB2	9606.ENSP00000325527	9606.ENSP00000355896	0	0	0	0	0.096	0.045	0	0.755	0.770
FBN1	POSTN	9606.ENSP00000325527	9606.ENSP00000369071	0	0	0	0	0.286	0.046	0	0.710	0.785
FBN1	FBN2	9606.ENSP00000325527	9606.ENSP00000424571	0	0	0.053	0.974	0.084	0.236	0.500	0.768	0.909
FBN1	FN1	9606.ENSP00000325527	9606.ENSP00000346839	0	0	0	0	0.240	0.236	0	0.973	0.982
FBN1	MFAP2	9606.ENSP00000325527	9606.ENSP00000364685	0	0	0	0	0.270	0.292	0.500	0.993	0.997
FBN2	LUM	9606.ENSP00000424571	9606.ENSP00000266718	0	0	0	0	0.609	0.099	0	0.220	0.701
FBN2	FN1	9606.ENSP00000424571	9606.ENSP00000346839	0	0	0	0	0.086	0.236	0	0.836	0.876
FBN2	MFAP2	9606.ENSP00000424571	9606.ENSP00000364685	0	0	0	0	0.151	0	0.500	0.948	0.976
FCER1G	TLR2	9606.ENSP00000289902	9606.ENSP00000260010	0	0	0	0	0.265	0	0	0.629	0.715
FCER1G	TYROBP	9606.ENSP00000289902	9606.ENSP00000262629	0	0	0	0	0.988	0	0	0.964	0.999
FCER1G	ITGAX	9606.ENSP00000289902	9606.ENSP00000454623	0	0	0	0	0.369	0.043	0	0.621	0.751
FCER1G	NCR2	9606.ENSP00000289902	9606.ENSP00000362181	0	0	0	0	0.047	0	0	0.877	0.877
FCER1G	FCGR3B	9606.ENSP00000289902	9606.ENSP00000433642	0	0	0	0	0.389	0	0.900	0.996	0.999
FCGR3B	GZMB	9606.ENSP00000433642	9606.ENSP00000216341	0	0	0	0	0.149	0	0	0.736	0.765
FCGR3B	TYROBP	9606.ENSP00000433642	9606.ENSP00000262629	0	0	0	0	0.403	0	0	0.922	0.951
FCGR3B	IL7R	9606.ENSP00000433642	9606.ENSP00000306157	0	0	0	0	0.118	0	0	0.841	0.853
FCGR3B	S100A12	9606.ENSP00000433642	9606.ENSP00000357726	0	0	0	0	0.442	0	0	0.527	0.724
FCGR3B	NCR2	9606.ENSP00000433642	9606.ENSP00000362181	0	0	0	0	0	0	0	0.872	0.872
FCGR3B	MRC1	9606.ENSP00000433642	9606.ENSP00000455897	0	0	0	0	0.115	0	0	0.774	0.791
FCGR3B	SELL	9606.ENSP00000433642	9606.ENSP00000498227	0	0	0	0	0.284	0	0	0.808	0.856
FCGR3B	ITGAX	9606.ENSP00000433642	9606.ENSP00000454623	0	0	0	0	0.209	0	0	0.881	0.901
FEZ1	SYT1	9606.ENSP00000497070	9606.ENSP00000261205	0	0	0	0	0.163	0.071	0	0.833	0.859
FGF16	PDGFRA	9606.ENSP00000399324	9606.ENSP00000257290	0	0	0	0	0.083	0.168	0.650	0.521	0.855
FGF16	KDR	9606.ENSP00000399324	9606.ENSP00000263923	0	0	0	0	0.080	0.168	0.650	0.770	0.930
FGF16	MET	9606.ENSP00000399324	9606.ENSP00000317272	0	0	0	0	0.067	0	0.650	0.622	0.865
FGF16	FN1	9606.ENSP00000399324	9606.ENSP00000346839	0	0	0	0	0	0	0	0.799	0.799
FGF16	FGFBP1	9606.ENSP00000399324	9606.ENSP00000371770	0	0	0	0	0.042	0.046	0	0.944	0.944
FGF16	IGF1R	9606.ENSP00000399324	9606.ENSP00000497069	0	0	0	0	0	0	0.650	0.603	0.855
FKBP10	GTF2I	9606.ENSP00000317232	9606.ENSP00000460070	0	0	0	0	0.075	0	0	0.725	0.734
FKBP10	FZD9	9606.ENSP00000317232	9606.ENSP00000345785	0	0	0	0	0.097	0	0	0.787	0.800
FKRP	LARGE1	9606.ENSP00000326570	9606.ENSP00000347088	0	0	0	0	0.049	0	0	0.863	0.864
FN1	MYOC	9606.ENSP00000346839	9606.ENSP00000037502	0	0	0	0	0	0.292	0	0.698	0.777
FN1	LGALS1	9606.ENSP00000346839	9606.ENSP00000215909	0	0	0	0	0.110	0.101	0	0.860	0.878
FN1	SERPINE1	9606.ENSP00000346839	9606.ENSP00000223095	0	0	0	0	0.280	0	0	0.720	0.790
FN1	SPARC	9606.ENSP00000346839	9606.ENSP00000231061	0	0	0	0	0.355	0	0	0.954	0.969
FN1	TNFAIP6	9606.ENSP00000346839	9606.ENSP00000243347	0	0	0	0	0.073	0.363	0	0.735	0.830
FN1	NT5E	9606.ENSP00000346839	9606.ENSP00000257770	0	0	0	0	0.138	0	0	0.708	0.737
FN1	LAMC1	9606.ENSP00000346839	9606.ENSP00000258341	0	0	0	0	0.163	0	0	0.656	0.700
FN1	TLR2	9606.ENSP00000346839	9606.ENSP00000260010	0	0	0	0	0.043	0	0	0.917	0.917
FN1	MMP7	9606.ENSP00000346839	9606.ENSP00000260227	0	0	0	0	0.047	0	0	0.777	0.778
FN1	MMP13	9606.ENSP00000346839	9606.ENSP00000260302	0	0	0	0	0.047	0	0	0.742	0.744
FN1	ITGAV	9606.ENSP00000346839	9606.ENSP00000261023	0	0	0	0	0.126	0.960	0.900	0.997	0.999
FN1	KDR	9606.ENSP00000346839	9606.ENSP00000263923	0	0	0	0	0.082	0	0	0.784	0.793
FN1	NID1	9606.ENSP00000346839	9606.ENSP00000264187	0	0	0	0	0.142	0	0	0.997	0.997
FN1	LUM	9606.ENSP00000346839	9606.ENSP00000266718	0	0	0	0	0.472	0	0	0.931	0.962
FN1	VCAM1	9606.ENSP00000346839	9606.ENSP00000294728	0	0	0	0	0.092	0.045	0	0.982	0.983
FN1	MMP3	9606.ENSP00000346839	9606.ENSP00000299855	0	0	0	0	0.098	0	0	0.932	0.936
FN1	FOS	9606.ENSP00000346839	9606.ENSP00000306245	0	0	0	0	0	0	0	0.782	0.782
FN1	SDC2	9606.ENSP00000346839	9606.ENSP00000307046	0	0	0	0	0.146	0.292	0.900	0.406	0.959
FN1	PLG	9606.ENSP00000346839	9606.ENSP00000308938	0	0	0	0	0.055	0.292	0	0.996	0.997
FN1	MET	9606.ENSP00000346839	9606.ENSP00000317272	0	0	0	0	0.093	0	0	0.730	0.745
FN1	PDGFA	9606.ENSP00000346839	9606.ENSP00000346508	0	0	0	0	0.074	0.236	0	0.642	0.725
FN1	MMP12	9606.ENSP00000346839	9606.ENSP00000458585	0	0	0	0	0.050	0	0	0.705	0.707
FN1	GSN	9606.ENSP00000346839	9606.ENSP00000362924	0	0	0	0	0.067	0.310	0	0.728	0.809
FN1	SERPINA1	9606.ENSP00000346839	9606.ENSP00000416066	0	0	0	0	0.075	0.067	0.400	0.702	0.825
FN1	TGFB2	9606.ENSP00000346839	9606.ENSP00000355896	0	0	0	0	0.109	0	0	0.816	0.829
FN1	ITGAX	9606.ENSP00000346839	9606.ENSP00000454623	0	0	0	0	0.044	0	0.650	0.631	0.865
FN1	IGF1R	9606.ENSP00000346839	9606.ENSP00000497069	0	0	0	0	0	0	0	0.875	0.875
FN1	LCN2	9606.ENSP00000346839	9606.ENSP00000362108	0	0	0	0	0.057	0.900	0	0.655	0.964
FN1	ITGA8	9606.ENSP00000346839	9606.ENSP00000367316	0	0	0	0	0.044	0	0.900	0.776	0.976
FN1	POSTN	9606.ENSP00000346839	9606.ENSP00000369071	0	0	0	0	0.246	0.050	0	0.995	0.996
FN1	SPP1	9606.ENSP00000346839	9606.ENSP00000378517	0	0	0	0	0.098	0	0	0.996	0.996
FOS	MAPK13	9606.ENSP00000306245	9606.ENSP00000211287	0	0	0	0	0.067	0.256	0.900	0.467	0.958
FOS	MAPK12	9606.ENSP00000306245	9606.ENSP00000215659	0	0	0	0	0.067	0.256	0.900	0.455	0.957
FOS	FOSB	9606.ENSP00000306245	9606.ENSP00000245919	0	0	0.066	0.861	0.826	0.359	0.900	0.984	0.999
FOS	TSC22D3	9606.ENSP00000306245	9606.ENSP00000361458	0	0	0	0	0.138	0.292	0	0.560	0.708
FOS	TNFSF11	9606.ENSP00000306245	9606.ENSP00000381775	0	0	0	0	0.055	0	0	0.853	0.856
FOS	NFATC1	9606.ENSP00000306245	9606.ENSP00000389377	0	0	0	0	0.047	0.233	0	0.927	0.942
FOSB	MAPK13	9606.ENSP00000245919	9606.ENSP00000211287	0	0	0	0	0	0.256	0.650	0.209	0.776
FOSB	MAPK12	9606.ENSP00000245919	9606.ENSP00000215659	0	0	0	0	0	0.256	0.650	0.210	0.776
FOXD1	SIX2	9606.ENSP00000481581	9606.ENSP00000304502	0	0	0	0	0.083	0	0	0.738	0.750
FOXD1	WT1	9606.ENSP00000481581	9606.ENSP00000368370	0	0	0	0	0.042	0.096	0	0.756	0.770
FOXG1	LHX6	9606.ENSP00000339004	9606.ENSP00000377854	0	0	0	0	0.064	0.070	0	0.715	0.731
FOXG1	LHX2	9606.ENSP00000339004	9606.ENSP00000362717	0	0	0	0	0.188	0.070	0	0.672	0.731
FOXG1	PAX6	9606.ENSP00000339004	9606.ENSP00000492024	0	0	0	0	0.140	0.084	0	0.842	0.865
FST	SPARC	9606.ENSP00000256759	9606.ENSP00000231061	0	0	0	0	0.072	0	0	0.700	0.709
FST	INHBA	9606.ENSP00000256759	9606.ENSP00000242208	0	0	0	0	0.165	0.969	0.900	0.899	0.999
FST	SPOCK1	9606.ENSP00000256759	9606.ENSP00000378401	0	0	0	0	0.074	0	0	0.770	0.777
FZD10	ROR2	9606.ENSP00000229030	9606.ENSP00000364860	0	0	0	0	0.075	0.113	0.650	0.253	0.757
FZD10	ROR1	9606.ENSP00000229030	9606.ENSP00000360120	0	0	0	0	0.075	0.113	0.650	0.269	0.762
FZD10	WNT5A	9606.ENSP00000229030	9606.ENSP00000264634	0	0	0	0	0.080	0.234	0.650	0.535	0.869
FZD10	WNT2	9606.ENSP00000229030	9606.ENSP00000265441	0	0	0	0	0.063	0.234	0.650	0.658	0.902
FZD9	WNT5A	9606.ENSP00000345785	9606.ENSP00000264634	0	0	0	0	0.059	0.234	0.650	0.994	0.998
FZD9	WNT2	9606.ENSP00000345785	9606.ENSP00000265441	0	0	0	0	0	0.234	0.650	0.896	0.969
FZD9	ROR1	9606.ENSP00000345785	9606.ENSP00000360120	0	0	0	0	0.062	0.113	0.650	0.186	0.731
FZD9	ROR2	9606.ENSP00000345785	9606.ENSP00000364860	0	0	0	0	0.085	0.113	0.650	0.372	0.797
GAB1	PDGFRA	9606.ENSP00000262995	9606.ENSP00000257290	0	0	0	0	0	0.058	0.900	0.138	0.911
GAB1	KDR	9606.ENSP00000262995	9606.ENSP00000263923	0	0	0	0	0.056	0.058	0.900	0.208	0.920
GAB1	IGF1R	9606.ENSP00000262995	9606.ENSP00000497069	0	0	0	0	0.043	0.180	0.900	0.278	0.935
GAB1	MET	9606.ENSP00000262995	9606.ENSP00000317272	0	0	0	0	0.042	0.686	0.900	0.710	0.990
GALC	SMPD2	9606.ENSP00000261304	9606.ENSP00000258052	0	0	0	0	0	0	0.900	0.330	0.930
GIPR	VIP	9606.ENSP00000467494	9606.ENSP00000356213	0	0	0	0	0	0.105	0.900	0.646	0.965
GK	MGLL	9606.ENSP00000401720	9606.ENSP00000265052	0.071	0	0	0	0.042	0	0.900	0.376	0.937
GK	LPL	9606.ENSP00000401720	9606.ENSP00000497642	0	0	0	0	0	0	0	0.786	0.786
GLRX	MSRA	9606.ENSP00000369314	9606.ENSP00000313921	0.074	0	0	0	0.072	0.602	0	0.733	0.896
GLRX	TXN	9606.ENSP00000369314	9606.ENSP00000363641	0.045	0	0	0	0.192	0.065	0	0.959	0.966
GLRX	GPX3	9606.ENSP00000369314	9606.ENSP00000373477	0.068	0	0	0	0.128	0.070	0	0.846	0.868
GLRX	TXNRD1	9606.ENSP00000369314	9606.ENSP00000434516	0.079	0	0	0	0.079	0.077	0.385	0.866	0.923
GMPR	NT5E	9606.ENSP00000259727	9606.ENSP00000257770	0.069	0	0	0	0	0	0.942	0.261	0.957
GMPR	PDE6G	9606.ENSP00000259727	9606.ENSP00000328412	0	0	0	0	0	0	0.900	0	0.900
GMPR	PDE2A	9606.ENSP00000259727	9606.ENSP00000334910	0	0	0	0	0.045	0.107	0.900	0.054	0.908
GMPR	NT5C2	9606.ENSP00000259727	9606.ENSP00000339479	0	0	0	0	0.094	0	0.914	0.159	0.928
GMPR	GMPS	9606.ENSP00000259727	9606.ENSP00000419851	0.102	0	0	0	0.627	0	0.942	0.666	0.992
GMPS	NT5E	9606.ENSP00000419851	9606.ENSP00000257770	0	0	0	0	0.062	0	0.900	0.274	0.926
GMPS	PRKAG2	9606.ENSP00000419851	9606.ENSP00000287878	0.115	0	0	0	0.244	0.175	0.673	0.315	0.853
GMPS	PDE6G	9606.ENSP00000419851	9606.ENSP00000328412	0	0	0	0	0	0	0.900	0	0.900
GMPS	PDE2A	9606.ENSP00000419851	9606.ENSP00000334910	0	0	0	0	0	0	0.900	0.045	0.900
GMPS	NT5C2	9606.ENSP00000419851	9606.ENSP00000339479	0	0	0	0	0.044	0	0.900	0.311	0.928
GNA12	IGF1R	9606.ENSP00000275364	9606.ENSP00000497069	0	0	0	0	0.049	0.088	0.900	0.161	0.917
GNA12	LPAR4	9606.ENSP00000275364	9606.ENSP00000408205	0	0	0	0	0	0.125	0.900	0.728	0.974
GNA12	LPAR6	9606.ENSP00000275364	9606.ENSP00000367691	0	0	0	0	0	0.125	0.650	0.948	0.982
GNA12	LPAR1	9606.ENSP00000275364	9606.ENSP00000363553	0	0	0	0	0	0.133	0.900	0.947	0.995
GP5	S100A10	9606.ENSP00000383931	9606.ENSP00000357801	0	0	0	0	0	0.045	0	0.724	0.725
GP5	TXN	9606.ENSP00000383931	9606.ENSP00000363641	0	0	0	0	0.052	0.098	0	0.955	0.958
GPX3	GSTA4	9606.ENSP00000373477	9606.ENSP00000360002	0	0	0	0	0.071	0	0.650	0.523	0.831
GPX3	TXN	9606.ENSP00000373477	9606.ENSP00000363641	0	0	0	0	0.087	0.126	0	0.913	0.925
GPX3	TXNRD1	9606.ENSP00000373477	9606.ENSP00000434516	0.052	0	0	0	0.061	0.063	0.239	0.858	0.894
GRP	VIP	9606.ENSP00000256857	9606.ENSP00000356213	0	0	0	0	0.118	0	0	0.919	0.925
GZMB	LAG3	9606.ENSP00000216341	9606.ENSP00000203629	0	0	0	0	0.399	0.113	0	0.879	0.930
GZMB	ITGAX	9606.ENSP00000216341	9606.ENSP00000454623	0	0	0	0	0.160	0	0	0.673	0.713
GZMB	ICOS	9606.ENSP00000216341	9606.ENSP00000319476	0	0	0	0	0.257	0	0	0.664	0.739
GZMB	IL7R	9606.ENSP00000216341	9606.ENSP00000306157	0	0	0	0	0.221	0	0	0.720	0.772
GZMB	SELL	9606.ENSP00000216341	9606.ENSP00000498227	0	0	0	0	0.149	0.046	0	0.748	0.778
GZMB	NKG7	9606.ENSP00000216341	9606.ENSP00000221978	0	0	0	0	0.785	0	0	0.632	0.917
GZMB	PARP1	9606.ENSP00000216341	9606.ENSP00000355759	0	0	0	0	0.074	0	0.900	0.560	0.955
HAL	HDC	9606.ENSP00000261208	9606.ENSP00000267845	0	0	0	0	0.083	0	0.900	0.445	0.944
HCFC2	RNF2	9606.ENSP00000229330	9606.ENSP00000356480	0	0	0	0	0	0	0.540	0.433	0.728
HDC	SLC18A2	9606.ENSP00000267845	9606.ENSP00000496339	0	0	0	0	0.259	0.091	0	0.608	0.713
HERC5	OASL	9606.ENSP00000264350	9606.ENSP00000257570	0	0	0	0	0.770	0.215	0	0.730	0.947
HERC5	RTP4	9606.ENSP00000264350	9606.ENSP00000259030	0	0	0	0	0.481	0	0	0.507	0.733
HERC5	IFI35	9606.ENSP00000264350	9606.ENSP00000395590	0	0	0	0	0.689	0	0	0.390	0.802
HERC5	IFI6	9606.ENSP00000264350	9606.ENSP00000342513	0	0	0	0	0.651	0	0	0.580	0.847
HERC5	XAF1	9606.ENSP00000264350	9606.ENSP00000354822	0	0	0	0	0.765	0.074	0	0.419	0.862
HERC5	OAS2	9606.ENSP00000264350	9606.ENSP00000342278	0	0	0	0	0.766	0	0	0.601	0.902
HERC5	RSAD2	9606.ENSP00000264350	9606.ENSP00000371471	0	0	0	0	0.793	0	0	0.643	0.923
HERC5	MX2	9606.ENSP00000264350	9606.ENSP00000333657	0	0	0	0	0.770	0	0.400	0.538	0.930
HERC5	IFIT3	9606.ENSP00000264350	9606.ENSP00000360876	0	0	0	0	0.785	0	0	0.728	0.939
HERC5	MX1	9606.ENSP00000264350	9606.ENSP00000381601	0	0	0	0	0.779	0	0.400	0.748	0.963
HERC5	UBE2L6	9606.ENSP00000264350	9606.ENSP00000287156	0	0	0	0	0.435	0.297	0.500	0.900	0.977
HERC5	ISG15	9606.ENSP00000264350	9606.ENSP00000496832	0	0	0	0	0.782	0.523	0.800	0.942	0.998
HEY1	NOTCH2	9606.ENSP00000338272	9606.ENSP00000256646	0	0	0	0	0	0.071	0	0.781	0.788
HK3	TYROBP	9606.ENSP00000292432	9606.ENSP00000262629	0	0	0	0	0.730	0	0	0	0.730
HLF	NFIL3	9606.ENSP00000226067	9606.ENSP00000297689	0	0	0	0.604	0.042	0.510	0	0.544	0.767
HLTF	REV3L	9606.ENSP00000308944	9606.ENSP00000351697	0.048	0	0	0	0.097	0.410	0	0.605	0.773
HLTF	S100A10	9606.ENSP00000308944	9606.ENSP00000357801	0	0	0	0	0.055	0.928	0	0.499	0.963
HLX	TLE4	9606.ENSP00000355870	9606.ENSP00000365720	0	0	0	0	0.065	0.698	0	0.114	0.728
HMGA2	IGF2BP3	9606.ENSP00000437621	9606.ENSP00000258729	0	0	0	0	0.257	0.292	0	0.842	0.909
HMGA2	PLAG1	9606.ENSP00000437621	9606.ENSP00000325546	0	0	0	0	0.068	0	0	0.818	0.823
HMGCS1	OXCT1	9606.ENSP00000322706	9606.ENSP00000196371	0.057	0	0	0	0.070	0	0.900	0.565	0.956
HMGCS1	LSS	9606.ENSP00000322706	9606.ENSP00000380837	0	0	0	0	0.459	0.338	0	0.733	0.896
HOXA7	MEIS1	9606.ENSP00000242159	9606.ENSP00000272369	0	0	0	0	0.081	0.094	0	0.898	0.907
HOXC10	HOXC11	9606.ENSP00000307321	9606.ENSP00000446680	0	0	0	0.697	0.802	0	0	0.375	0.871
HSP90AA1	TLR2	9606.ENSP00000335153	9606.ENSP00000260010	0	0	0	0	0	0.063	0	0.982	0.982
HSP90AA1	SLC9A3R1	9606.ENSP00000335153	9606.ENSP00000262613	0	0	0	0	0.058	0.048	0	0.825	0.829
HSP90AA1	KDR	9606.ENSP00000335153	9606.ENSP00000263923	0	0	0	0	0	0.313	0.500	0.878	0.954
HSP90AA1	UCHL1	9606.ENSP00000335153	9606.ENSP00000284440	0	0	0	0	0.085	0.636	0	0.725	0.900
HSP90AA1	MET	9606.ENSP00000335153	9606.ENSP00000317272	0	0	0	0	0.047	0.558	0	0.494	0.768
HSP90AA1	TRADD	9606.ENSP00000335153	9606.ENSP00000341268	0	0	0	0	0.054	0.164	0	0.676	0.721
HSP90AA1	TXN	9606.ENSP00000335153	9606.ENSP00000363641	0	0	0	0	0.151	0.126	0	0.657	0.724
HSP90AA1	RHOBTB2	9606.ENSP00000335153	9606.ENSP00000427926	0.042	0	0	0	0.046	0.546	0.400	0.164	0.754
HSP90AA1	IGF1R	9606.ENSP00000335153	9606.ENSP00000497069	0	0	0	0	0	0.274	0	0.724	0.791
HSP90AA1	WEE1	9606.ENSP00000335153	9606.ENSP00000402084	0	0	0	0	0.104	0.390	0	0.650	0.792
HSP90AA1	HYOU1	9606.ENSP00000335153	9606.ENSP00000480150	0	0	0	0	0.304	0.272	0	0.713	0.842
HSP90AA1	MAPT	9606.ENSP00000335153	9606.ENSP00000340820	0	0	0	0	0	0.827	0	0.772	0.959
HSPA12A	HSPA13	9606.ENSP00000489674	9606.ENSP00000285667	0	0	0	0	0	0	0.500	0.744	0.866
HTR2C	MAOB	9606.ENSP00000276198	9606.ENSP00000367309	0	0	0	0	0.063	0	0	0.796	0.800
HUWE1	MAGEA11	9606.ENSP00000340648	9606.ENSP00000347358	0	0	0	0	0.042	0.510	0	0.468	0.728
HYOU1	UGGT1	9606.ENSP00000480150	9606.ENSP00000259253	0	0	0	0	0.170	0.094	0	0.744	0.791
HYOU1	PDIA6	9606.ENSP00000480150	9606.ENSP00000385385	0	0	0	0	0.512	0.100	0.540	0.754	0.943
ICOS	LAG3	9606.ENSP00000319476	9606.ENSP00000203629	0	0	0	0	0.181	0	0	0.774	0.807
ICOS	IL18	9606.ENSP00000319476	9606.ENSP00000280357	0	0	0.200	0	0.110	0	0	0.619	0.705
ICOS	TNFSF4	9606.ENSP00000319476	9606.ENSP00000281834	0	0	0	0	0.104	0	0	0.938	0.942
ICOS	IL7R	9606.ENSP00000319476	9606.ENSP00000306157	0	0	0	0	0.335	0	0	0.815	0.872
ICOS	SELL	9606.ENSP00000319476	9606.ENSP00000498227	0	0	0	0	0.139	0	0	0.703	0.733
ID3	PAX5	9606.ENSP00000363689	9606.ENSP00000350844	0	0	0	0	0.042	0.292	0	0.758	0.821
IFI35	OASL	9606.ENSP00000395590	9606.ENSP00000257570	0	0	0	0	0.704	0.418	0	0.584	0.922
IFI35	RTP4	9606.ENSP00000395590	9606.ENSP00000259030	0	0	0	0	0.769	0	0	0.417	0.859
IFI35	PARP12	9606.ENSP00000395590	9606.ENSP00000263549	0	0	0	0	0.678	0	0	0.197	0.731
IFI35	UBE2L6	9606.ENSP00000395590	9606.ENSP00000287156	0	0	0	0	0.797	0	0	0.505	0.895
IFI35	MX2	9606.ENSP00000395590	9606.ENSP00000333657	0	0	0	0	0.650	0	0	0.506	0.820
IFI35	OAS2	9606.ENSP00000395590	9606.ENSP00000342278	0	0	0	0	0.785	0	0	0.591	0.908
IFI35	IFI6	9606.ENSP00000395590	9606.ENSP00000342513	0	0	0	0	0.778	0	0	0.655	0.920
IFI35	XAF1	9606.ENSP00000395590	9606.ENSP00000354822	0	0	0	0	0.775	0	0	0.370	0.852
IFI35	IFIT3	9606.ENSP00000395590	9606.ENSP00000360876	0	0	0	0	0.783	0	0	0.672	0.926
IFI35	RSAD2	9606.ENSP00000395590	9606.ENSP00000371471	0	0	0	0	0.687	0	0	0.526	0.845
IFI35	MX1	9606.ENSP00000395590	9606.ENSP00000381601	0	0	0	0	0.777	0	0	0.609	0.909
IFI35	ISG15	9606.ENSP00000395590	9606.ENSP00000496832	0	0	0	0	0.811	0.418	0	0.618	0.954
IFI6	OASL	9606.ENSP00000342513	9606.ENSP00000257570	0	0	0	0	0.635	0.109	0	0.787	0.924
IFI6	MX2	9606.ENSP00000342513	9606.ENSP00000333657	0	0	0	0	0.478	0.072	0	0.714	0.849
IFI6	OAS2	9606.ENSP00000342513	9606.ENSP00000342278	0	0	0	0	0.785	0	0	0.782	0.951
IFI6	RSAD2	9606.ENSP00000342513	9606.ENSP00000371471	0	0	0	0	0.773	0	0	0.690	0.926
IFI6	XAF1	9606.ENSP00000342513	9606.ENSP00000354822	0	0	0	0	0.774	0.084	0	0.723	0.937
IFI6	IFIT3	9606.ENSP00000342513	9606.ENSP00000360876	0	0	0	0	0.781	0.054	0	0.812	0.957
IFI6	ISG15	9606.ENSP00000342513	9606.ENSP00000496832	0	0	0	0	0.818	0.109	0	0.767	0.959
IFI6	MX1	9606.ENSP00000342513	9606.ENSP00000381601	0	0	0	0	0.794	0.072	0	0.810	0.960
IFIT3	OASL	9606.ENSP00000360876	9606.ENSP00000257570	0	0	0	0	0.790	0.109	0	0.826	0.964
IFIT3	RTP4	9606.ENSP00000360876	9606.ENSP00000259030	0	0	0	0	0.536	0	0	0.684	0.847
IFIT3	UBE2L6	9606.ENSP00000360876	9606.ENSP00000287156	0	0	0	0	0.670	0.108	0	0.410	0.811
IFIT3	MX2	9606.ENSP00000360876	9606.ENSP00000333657	0	0	0	0	0.630	0	0	0.709	0.888
IFIT3	OAS2	9606.ENSP00000360876	9606.ENSP00000342278	0	0	0	0	0.793	0.091	0	0.741	0.947
IFIT3	PLSCR1	9606.ENSP00000360876	9606.ENSP00000345494	0	0	0	0	0.613	0	0	0.483	0.791
IFIT3	XAF1	9606.ENSP00000360876	9606.ENSP00000354822	0	0	0	0	0.779	0.100	0	0.715	0.938
IFIT3	MX1	9606.ENSP00000360876	9606.ENSP00000381601	0	0	0	0	0.797	0	0	0.869	0.972
IFIT3	ISG15	9606.ENSP00000360876	9606.ENSP00000496832	0	0	0	0	0.798	0.109	0	0.878	0.976
IFIT3	RSAD2	9606.ENSP00000360876	9606.ENSP00000371471	0	0	0	0	0.999	0.094	0	0.845	0.999
IFNAR2	IL24	9606.ENSP00000343957	9606.ENSP00000375795	0	0	0	0	0	0	0.650	0.178	0.700
IFNAR2	TYK2	9606.ENSP00000343957	9606.ENSP00000431885	0	0	0	0	0.076	0.068	0.900	0.995	0.999
IGF1R	ITGAV	9606.ENSP00000497069	9606.ENSP00000261023	0	0	0	0	0.105	0.151	0.720	0.553	0.892
IGF1R	PDGFA	9606.ENSP00000497069	9606.ENSP00000346508	0	0	0	0	0.042	0.050	0.650	0.370	0.772
IGF1R	SOCS2	9606.ENSP00000497069	9606.ENSP00000481249	0	0	0	0	0	0.535	0	0.561	0.787
IL12RB2	OSM	9606.ENSP00000262345	9606.ENSP00000215781	0	0	0	0	0.049	0	0.650	0.206	0.712
IL12RB2	IL24	9606.ENSP00000262345	9606.ENSP00000375795	0	0	0	0	0	0	0.650	0.244	0.724
IL12RB2	TYK2	9606.ENSP00000262345	9606.ENSP00000431885	0	0	0	0	0	0	0.900	0.946	0.994
IL18	IL1RN	9606.ENSP00000280357	9606.ENSP00000259206	0	0	0	0	0.074	0	0	0.772	0.779
IL18	TLR2	9606.ENSP00000280357	9606.ENSP00000260010	0	0	0	0	0.082	0	0	0.840	0.847
IL18	IL32	9606.ENSP00000280357	9606.ENSP00000431775	0	0	0	0	0.042	0	0	0.704	0.704
IL18	LCN2	9606.ENSP00000280357	9606.ENSP00000362108	0	0	0	0	0.075	0	0	0.721	0.730
IL1RN	TNFRSF1B	9606.ENSP00000259206	9606.ENSP00000365435	0	0	0	0	0.168	0	0.400	0.657	0.813
IL24	NOTCH2	9606.ENSP00000375795	9606.ENSP00000256646	0	0	0	0	0	0.077	0	0.718	0.728
IL24	OSMR	9606.ENSP00000375795	9606.ENSP00000274276	0	0	0	0	0.064	0	0.650	0.175	0.706
IL24	IL7R	9606.ENSP00000375795	9606.ENSP00000306157	0	0	0	0	0.125	0	0.650	0.222	0.740
IL32	MET	9606.ENSP00000431775	9606.ENSP00000317272	0	0	0	0	0.049	0	0	0.921	0.921
IL7R	OSM	9606.ENSP00000306157	9606.ENSP00000215781	0	0	0	0	0.080	0	0.650	0.445	0.805
IL7R	RAG1	9606.ENSP00000306157	9606.ENSP00000299440	0	0	0	0	0	0	0	0.795	0.795
IL7R	ITGAX	9606.ENSP00000306157	9606.ENSP00000454623	0	0	0	0	0.166	0	0	0.720	0.756
IL7R	KLK11	9606.ENSP00000306157	9606.ENSP00000473047	0	0	0	0	0	0	0	0.778	0.778
IL7R	TYK2	9606.ENSP00000306157	9606.ENSP00000431885	0	0	0	0	0.059	0.091	0.650	0.530	0.840
IL7R	SELL	9606.ENSP00000306157	9606.ENSP00000498227	0	0	0	0	0.197	0	0	0.822	0.851
IMPA2	PLCD1	9606.ENSP00000269159	9606.ENSP00000430344	0	0	0	0	0	0	0.650	0.210	0.711
IMPA2	INPP1	9606.ENSP00000269159	9606.ENSP00000376142	0.101	0	0	0	0	0	0.915	0.667	0.972
IMPA2	ISYNA1	9606.ENSP00000269159	9606.ENSP00000337746	0.057	0	0	0	0.103	0	0.978	0.646	0.992
INHBA	TGFB3	9606.ENSP00000242208	9606.ENSP00000238682	0	0	0	0.632	0.049	0	0.900	0.487	0.946
INPP1	INPP5J	9606.ENSP00000376142	9606.ENSP00000333262	0	0	0	0	0	0	0.913	0.538	0.958
INPP1	ISYNA1	9606.ENSP00000376142	9606.ENSP00000337746	0	0	0	0	0.049	0	0.673	0.575	0.856
INPP1	PLCD1	9606.ENSP00000376142	9606.ENSP00000430344	0	0	0	0	0.045	0	0.900	0.185	0.915
INPP5J	ITPKA	9606.ENSP00000333262	9606.ENSP00000260386	0	0	0	0	0.109	0	0.913	0.135	0.927
INPP5J	PLCD1	9606.ENSP00000333262	9606.ENSP00000430344	0	0	0	0	0	0	0.650	0.219	0.715
ISG15	OASL	9606.ENSP00000496832	9606.ENSP00000257570	0	0	0.396	0	0.792	0	0	0.906	0.987
ISG15	RTP4	9606.ENSP00000496832	9606.ENSP00000259030	0	0	0	0	0.658	0	0	0.702	0.894
ISG15	PARP12	9606.ENSP00000496832	9606.ENSP00000263549	0	0	0	0	0.764	0	0	0.257	0.817
ISG15	UBE2L6	9606.ENSP00000496832	9606.ENSP00000287156	0	0	0	0	0.507	0.172	0.900	0.871	0.994
ISG15	MX2	9606.ENSP00000496832	9606.ENSP00000333657	0	0	0	0	0.664	0.104	0.500	0.879	0.979
ISG15	OAS2	9606.ENSP00000496832	9606.ENSP00000342278	0	0	0	0	0.796	0	0	0.773	0.951
ISG15	XAF1	9606.ENSP00000496832	9606.ENSP00000354822	0	0	0	0	0.774	0.092	0	0.515	0.891
ISG15	RSAD2	9606.ENSP00000496832	9606.ENSP00000371471	0	0	0	0	0.815	0	0	0.889	0.978
ISG15	MX1	9606.ENSP00000496832	9606.ENSP00000381601	0	0	0	0	0.841	0.104	0.500	0.931	0.994
ITGA8	LAMC1	9606.ENSP00000367316	9606.ENSP00000258341	0	0	0	0	0.044	0.071	0.650	0.328	0.763
ITGA8	ITGAV	9606.ENSP00000367316	9606.ENSP00000261023	0	0	0	0.934	0	0	0.720	0.088	0.733
ITGA8	ITGAX	9606.ENSP00000367316	9606.ENSP00000454623	0	0	0	0.568	0.055	0	0.720	0.088	0.737
ITGA8	SPP1	9606.ENSP00000367316	9606.ENSP00000378517	0	0	0	0	0.074	0	0.650	0.728	0.904
ITGAV	TGFB3	9606.ENSP00000261023	9606.ENSP00000238682	0	0	0	0	0.074	0.488	0.500	0.627	0.899
ITGAV	LAMC1	9606.ENSP00000261023	9606.ENSP00000258341	0	0	0	0	0.138	0.071	0.650	0.650	0.888
ITGAV	PARVB	9606.ENSP00000261023	9606.ENSP00000384515	0	0	0	0	0.042	0.066	0.650	0.162	0.702
ITGAV	KDR	9606.ENSP00000261023	9606.ENSP00000263923	0	0	0	0	0.085	0	0.500	0.408	0.705
ITGAV	VCAM1	9606.ENSP00000261023	9606.ENSP00000294728	0	0	0	0	0.094	0.071	0	0.690	0.716
ITGAV	ITGAX	9606.ENSP00000261023	9606.ENSP00000454623	0	0	0	0.581	0.046	0	0.720	0.175	0.760
ITGAV	POSTN	9606.ENSP00000261023	9606.ENSP00000369071	0	0	0	0	0.103	0	0	0.756	0.772
ITGAV	TGFB2	9606.ENSP00000261023	9606.ENSP00000355896	0	0	0	0	0.124	0	0.500	0.632	0.825
ITGAV	SPP1	9606.ENSP00000261023	9606.ENSP00000378517	0	0	0	0	0.150	0.292	0.900	0.990	0.999
ITGAX	TLR2	9606.ENSP00000454623	9606.ENSP00000260010	0	0	0	0	0.256	0.050	0	0.692	0.763
ITGAX	THY1	9606.ENSP00000454623	9606.ENSP00000284240	0	0	0	0	0.055	0	0	0.801	0.803
ITGAX	VCAM1	9606.ENSP00000454623	9606.ENSP00000294728	0	0	0	0	0.057	0.071	0.400	0.893	0.936
ITGAX	MME	9606.ENSP00000454623	9606.ENSP00000418525	0	0	0	0	0.044	0	0	0.744	0.744
ITGAX	MRC1	9606.ENSP00000454623	9606.ENSP00000455897	0	0	0	0	0.087	0	0	0.803	0.812
ITGAX	SELL	9606.ENSP00000454623	9606.ENSP00000498227	0	0	0	0	0.174	0	0	0.799	0.827
ITM2C	PCSK7	9606.ENSP00000322730	9606.ENSP00000325917	0	0	0	0	0.049	0	0	0.748	0.750
ITPKA	PLCD1	9606.ENSP00000260386	9606.ENSP00000430344	0	0	0	0	0	0	0.650	0.215	0.713
ITPR3	PLCD1	9606.ENSP00000363435	9606.ENSP00000430344	0	0	0	0	0.061	0	0.900	0.364	0.935
ITPR3	STIM1	9606.ENSP00000363435	9606.ENSP00000478059	0	0	0	0	0.049	0.169	0.500	0.893	0.952
IVL	TGM1	9606.ENSP00000357753	9606.ENSP00000206765	0	0	0	0	0.087	0	0.900	0.896	0.989
IVL	PPL	9606.ENSP00000357753	9606.ENSP00000340510	0	0	0	0	0.055	0	0.500	0.776	0.885
IVL	SPRR2B	9606.ENSP00000357753	9606.ENSP00000357744	0	0	0	0	0.140	0	0.500	0.474	0.754
IVL	TGM3	9606.ENSP00000357753	9606.ENSP00000370867	0	0	0	0	0.060	0	0	0.741	0.746
IVL	S100A10	9606.ENSP00000357753	9606.ENSP00000357801	0	0	0	0	0	0	0	0.805	0.805
IVL	TCHH	9606.ENSP00000357753	9606.ENSP00000480484	0	0	0	0	0.055	0.099	0.500	0.977	0.988
KCNAB1	LGI1	9606.ENSP00000419952	9606.ENSP00000360472	0	0	0	0	0.064	0	0	0.884	0.886
KCNAB1	KCNS3	9606.ENSP00000419952	9606.ENSP00000385968	0	0	0	0	0.055	0.186	0.500	0.566	0.811
KDR	MET	9606.ENSP00000263923	9606.ENSP00000317272	0	0	0	0.568	0	0.345	0	0.782	0.851
KDR	PDGFA	9606.ENSP00000263923	9606.ENSP00000346508	0	0	0	0	0.042	0	0.650	0.721	0.898
KDR	MCAM	9606.ENSP00000263923	9606.ENSP00000264036	0	0	0	0	0.168	0.045	0	0.932	0.941
KDR	PLXND1	9606.ENSP00000263923	9606.ENSP00000317128	0	0	0	0	0.113	0.301	0	0.914	0.942
KIRREL1	PDZK1	9606.ENSP00000352138	9606.ENSP00000342143	0	0	0	0	0	0.052	0	0.768	0.770
KLK10	KLK11	9606.ENSP00000311746	9606.ENSP00000473047	0	0	0.103	0.874	0.787	0	0	0.158	0.825
KLK5	KLK8	9606.ENSP00000337733	9606.ENSP00000375682	0	0	0.090	0.901	0.765	0	0.750	0.129	0.947
KPNA2	RAG1	9606.ENSP00000438483	9606.ENSP00000299440	0	0	0	0	0.047	0.466	0	0.619	0.789
KPNA2	UBE2C	9606.ENSP00000438483	9606.ENSP00000348838	0	0	0	0	0.578	0	0	0.559	0.806
KRT8	PPL	9606.ENSP00000449404	9606.ENSP00000340510	0	0	0	0	0.141	0.425	0	0.612	0.791
KRT8	TNFRSF1B	9606.ENSP00000449404	9606.ENSP00000365435	0	0	0	0	0	0	0	0.708	0.708
KYAT3	SDS	9606.ENSP00000260508	9606.ENSP00000257549	0.043	0	0	0	0.057	0	0.800	0.227	0.841
KYAT3	SELENBP1	9606.ENSP00000260508	9606.ENSP00000397261	0	0	0	0	0.044	0	0.800	0.091	0.811
KYAT3	TXNRD1	9606.ENSP00000260508	9606.ENSP00000434516	0	0	0	0	0.067	0.046	0.907	0.129	0.918
LAG3	TNFSF4	9606.ENSP00000203629	9606.ENSP00000281834	0	0	0	0	0.088	0	0	0.698	0.713
LAG3	SELL	9606.ENSP00000203629	9606.ENSP00000498227	0	0	0	0	0.068	0.091	0	0.694	0.718
LAG3	MTUS2	9606.ENSP00000203629	9606.ENSP00000498251	0	0	0	0	0	0	0	0.728	0.728
LAG3	NKG7	9606.ENSP00000203629	9606.ENSP00000221978	0	0	0	0	0.435	0	0	0.674	0.807
LAMC1	NID1	9606.ENSP00000258341	9606.ENSP00000264187	0	0	0	0	0.227	0.951	0.540	0.893	0.997
LCN2	SLPI	9606.ENSP00000362108	9606.ENSP00000342082	0	0	0	0	0.440	0.045	0	0.821	0.896
LCN2	SPP1	9606.ENSP00000362108	9606.ENSP00000378517	0	0	0	0	0.069	0	0	0.736	0.743
LGALS1	LUM	9606.ENSP00000215909	9606.ENSP00000266718	0	0	0	0	0.181	0	0	0.664	0.713
LGALS1	S100A4	9606.ENSP00000215909	9606.ENSP00000357704	0	0	0	0	0.606	0	0	0.359	0.737
LHX1	NKX2-2	9606.ENSP00000477829	9606.ENSP00000366347	0	0	0	0	0.134	0.045	0	0.710	0.739
LILRB2	TLR2	9606.ENSP00000375629	9606.ENSP00000260010	0	0	0	0	0.625	0.097	0	0.200	0.705
LILRB2	TYROBP	9606.ENSP00000375629	9606.ENSP00000262629	0	0	0	0	0.771	0	0	0.263	0.824
LIPG	PNPLA3	9606.ENSP00000261292	9606.ENSP00000216180	0	0	0	0	0.072	0	0.900	0.251	0.924
LIPG	LPL	9606.ENSP00000261292	9606.ENSP00000497642	0	0	0.060	0.930	0	0	0.900	0.099	0.907
LIPG	MGLL	9606.ENSP00000261292	9606.ENSP00000265052	0	0	0	0	0	0	0.900	0.294	0.926
LPAR1	LPAR6	9606.ENSP00000363553	9606.ENSP00000367691	0	0	0	0	0.049	0	0.900	0.923	0.992
LPAR1	LPAR4	9606.ENSP00000363553	9606.ENSP00000408205	0	0	0	0	0.048	0	0.900	0.946	0.994
LPAR4	LPAR6	9606.ENSP00000408205	9606.ENSP00000367691	0	0	0.050	0.945	0	0	0.900	0.093	0.906
LPL	PNPLA3	9606.ENSP00000497642	9606.ENSP00000216180	0	0	0	0	0.058	0	0.900	0.419	0.940
LPL	MGLL	9606.ENSP00000497642	9606.ENSP00000265052	0	0	0	0	0.055	0	0.900	0.688	0.967
LUM	SPARC	9606.ENSP00000266718	9606.ENSP00000231061	0	0	0	0	0.921	0	0	0.450	0.954
LUM	TGFB2	9606.ENSP00000266718	9606.ENSP00000355896	0	0	0	0	0.085	0	0.500	0.616	0.808
LUM	POSTN	9606.ENSP00000266718	9606.ENSP00000369071	0	0	0	0	0.569	0.045	0	0.805	0.913
MAGEA1	PRAME	9606.ENSP00000349085	9606.ENSP00000445675	0	0	0	0	0.312	0	0	0.622	0.728
MAGEA1	PMEL	9606.ENSP00000349085	9606.ENSP00000402758	0	0	0	0	0.126	0	0	0.727	0.751
MAGEA1	MAGEA6	9606.ENSP00000349085	9606.ENSP00000480637	0	0	0.057	0.966	0.772	0	0	0.067	0.782
MAGEA1	MAGEA12	9606.ENSP00000349085	9606.ENSP00000377447	0	0	0.058	0.964	0.780	0	0	0.074	0.791
MAGEA12	MAGEA6	9606.ENSP00000377447	9606.ENSP00000480637	0	0	0.050	0.981	0.999	0	0	0.051	0.999
MAGEA4	PRAME	9606.ENSP00000353379	9606.ENSP00000445675	0	0	0	0	0.242	0	0	0.670	0.739
MAOA	SLC18A2	9606.ENSP00000340684	9606.ENSP00000496339	0	0	0	0	0.042	0	0	0.792	0.793
MAOA	MAOB	9606.ENSP00000340684	9606.ENSP00000367309	0	0	0.052	0.976	0.163	0.609	0.900	0.063	0.965
MAOB	SLC18A2	9606.ENSP00000367309	9606.ENSP00000496339	0	0	0	0	0.042	0	0	0.791	0.792
MAP3K2	MAP3K3	9606.ENSP00000387246	9606.ENSP00000354927	0	0	0.054	0.966	0.050	0.522	0.900	0.063	0.952
MAPK12	MAPK13	9606.ENSP00000215659	9606.ENSP00000211287	0	0	0.057	0.967	0	0.728	0.400	0.513	0.915
MAPT	UCHL1	9606.ENSP00000340820	9606.ENSP00000284440	0	0	0	0	0.087	0.095	0	0.690	0.721
MAPT	MARK1	9606.ENSP00000340820	9606.ENSP00000483424	0	0	0	0	0.072	0.794	0	0.530	0.902
MCAM	NT5E	9606.ENSP00000264036	9606.ENSP00000257770	0	0	0	0	0.059	0.132	0	0.778	0.802
MCAM	WNT5A	9606.ENSP00000264036	9606.ENSP00000264634	0	0	0	0	0.067	0.095	0	0.749	0.769
MCAM	THY1	9606.ENSP00000264036	9606.ENSP00000284240	0	0	0	0	0.110	0	0	0.790	0.805
MCM2	RFC4	9606.ENSP00000265056	9606.ENSP00000376272	0.085	0	0	0	0.786	0.154	0	0.344	0.877
MCM2	TIMELESS	9606.ENSP00000265056	9606.ENSP00000450607	0	0	0	0	0.519	0.994	0	0.350	0.998
MCM2	MCM3	9606.ENSP00000265056	9606.ENSP00000480987	0	0	0	0.726	0.991	0.997	0.900	0.469	0.999
MCM3	REV3L	9606.ENSP00000480987	9606.ENSP00000351697	0	0	0	0	0.296	0.398	0.720	0.247	0.898
MCM3	PARP1	9606.ENSP00000480987	9606.ENSP00000355759	0	0	0	0	0.650	0.190	0	0.186	0.749
MCM3	RFC4	9606.ENSP00000480987	9606.ENSP00000376272	0	0	0	0	0.847	0.275	0	0.760	0.971
MCM3	TIMELESS	9606.ENSP00000480987	9606.ENSP00000450607	0	0	0	0	0.440	0.978	0	0.516	0.993
MDK	NOTCH2	9606.ENSP00000385451	9606.ENSP00000256646	0	0	0	0	0	0.077	0.700	0.910	0.972
MDK	PTN	9606.ENSP00000385451	9606.ENSP00000341170	0	0	0	0.925	0.059	0.086	0.500	0.574	0.792
MEIS1	PAX6	9606.ENSP00000272369	9606.ENSP00000492024	0	0	0	0	0.057	0.127	0	0.732	0.761
MET	PARP1	9606.ENSP00000317272	9606.ENSP00000355759	0	0	0	0	0.067	0	0	0.692	0.701
MET	PDGFA	9606.ENSP00000317272	9606.ENSP00000346508	0	0	0	0	0.042	0.050	0.650	0.546	0.836
MGLL	PNPLA3	9606.ENSP00000265052	9606.ENSP00000216180	0	0	0	0	0.042	0	0.900	0.410	0.938
MGLL	NDUFS7	9606.ENSP00000265052	9606.ENSP00000233627	0	0	0	0	0.192	0.898	0	0.042	0.914
MICB	PDIA6	9606.ENSP00000252229	9606.ENSP00000385385	0	0	0	0	0.042	0	0	0.819	0.819
MICB	NCR2	9606.ENSP00000252229	9606.ENSP00000362181	0	0	0	0	0	0	0	0.932	0.932
MINDY3	TMEM45A	9606.ENSP00000277632	9606.ENSP00000385089	0	0	0	0	0	0	0	0.868	0.868
MIOS	SESN1	9606.ENSP00000339881	9606.ENSP00000393762	0	0	0	0	0.060	0.312	0.500	0.519	0.823
MME	PAX5	9606.ENSP00000418525	9606.ENSP00000350844	0	0	0	0	0.042	0	0	0.843	0.843
MME	PRCP	9606.ENSP00000418525	9606.ENSP00000377055	0	0	0	0	0.042	0	0.900	0.544	0.952
MMP12	MMP7	9606.ENSP00000458585	9606.ENSP00000260227	0	0	0.080	0.918	0.199	0	0.400	0.476	0.737
MMP12	MMP3	9606.ENSP00000458585	9606.ENSP00000299855	0	0	0.068	0.945	0.330	0	0.400	0.446	0.764
MMP12	PLG	9606.ENSP00000458585	9606.ENSP00000308938	0	0	0	0	0.055	0	0.400	0.525	0.707
MMP13	TNFSF11	9606.ENSP00000260302	9606.ENSP00000381775	0	0	0	0	0.113	0	0	0.727	0.747
MMP13	PLG	9606.ENSP00000260302	9606.ENSP00000308938	0	0	0	0	0.055	0	0.800	0.579	0.913
MMP3	SERPINE1	9606.ENSP00000299855	9606.ENSP00000223095	0	0	0	0	0.154	0	0	0.861	0.877
MMP3	MMP7	9606.ENSP00000299855	9606.ENSP00000260227	0	0	0.077	0.925	0.132	0	0.400	0.609	0.787
MMP3	NID1	9606.ENSP00000299855	9606.ENSP00000264187	0	0	0	0	0.080	0	0.750	0.376	0.844
MMP3	PLG	9606.ENSP00000299855	9606.ENSP00000308938	0	0	0	0	0.055	0	0.400	0.831	0.895
MMP3	SPP1	9606.ENSP00000299855	9606.ENSP00000378517	0	0	0	0	0.070	0	0.750	0.992	0.997
MMP7	SERPINE1	9606.ENSP00000260227	9606.ENSP00000223095	0	0	0	0	0.071	0	0	0.780	0.787
MMP7	NID1	9606.ENSP00000260227	9606.ENSP00000264187	0	0	0	0	0	0	0.750	0.434	0.852
MMP7	SPP1	9606.ENSP00000260227	9606.ENSP00000378517	0	0	0	0	0.149	0	0.750	0.745	0.941
MRC1	TIMELESS	9606.ENSP00000455897	9606.ENSP00000450607	0	0	0	0	0.055	0	0	0.874	0.875
MRC1	SELL	9606.ENSP00000455897	9606.ENSP00000498227	0	0	0	0.576	0.093	0	0	0.697	0.713
MSRA	TXN	9606.ENSP00000313921	9606.ENSP00000363641	0.059	0	0	0	0.081	0.507	0.750	0.633	0.953
MSX2	TWIST1	9606.ENSP00000239243	9606.ENSP00000242261	0	0	0	0	0.079	0	0	0.897	0.901
MX1	OASL	9606.ENSP00000381601	9606.ENSP00000257570	0	0	0	0	0.690	0.104	0	0.852	0.955
MX1	RTP4	9606.ENSP00000381601	9606.ENSP00000259030	0	0	0	0	0.522	0	0	0.647	0.824
MX1	UBE2L6	9606.ENSP00000381601	9606.ENSP00000287156	0	0	0	0	0.452	0.068	0.400	0.444	0.807
MX1	MX2	9606.ENSP00000381601	9606.ENSP00000333657	0	0	0.060	0.961	0.782	0	0.900	0.135	0.979
MX1	OAS2	9606.ENSP00000381601	9606.ENSP00000342278	0	0	0	0	0.826	0	0	0.878	0.978
MX1	XAF1	9606.ENSP00000381601	9606.ENSP00000354822	0	0	0	0	0.779	0.041	0	0.675	0.925
MX1	RSAD2	9606.ENSP00000381601	9606.ENSP00000371471	0	0	0	0	0.860	0	0	0.888	0.983
MX2	OASL	9606.ENSP00000333657	9606.ENSP00000257570	0	0	0	0	0.509	0.104	0	0.658	0.836
MX2	RTP4	9606.ENSP00000333657	9606.ENSP00000259030	0	0	0	0	0.508	0	0	0.434	0.710
MX2	XAF1	9606.ENSP00000333657	9606.ENSP00000354822	0	0	0	0	0.780	0.041	0	0.432	0.869
MX2	OAS2	9606.ENSP00000333657	9606.ENSP00000342278	0	0	0	0	0.818	0	0	0.729	0.948
MX2	RSAD2	9606.ENSP00000333657	9606.ENSP00000371471	0	0	0	0	0.770	0	0	0.845	0.963
MYH10	MYL10	9606.ENSP00000353590	9606.ENSP00000223167	0	0	0	0	0.140	0.272	0.650	0.237	0.810
MYH10	MYH13	9606.ENSP00000353590	9606.ENSP00000404570	0	0	0.095	0.875	0	0.096	0.900	0.088	0.915
MYO5A	MYRIP	9606.ENSP00000382177	9606.ENSP00000301972	0	0	0	0	0	0	0.800	0.988	0.997
NCR2	TYROBP	9606.ENSP00000362181	9606.ENSP00000262629	0	0	0	0	0.047	0.510	0.900	0.997	0.999
NCR2	NID1	9606.ENSP00000362181	9606.ENSP00000264187	0	0	0	0	0	0	0	0.953	0.953
NDUFB11	NDUFS7	9606.ENSP00000276062	9606.ENSP00000233627	0	0	0	0	0.945	0.956	0.967	0.616	0.999
NDUFB11	UQCRQ	9606.ENSP00000276062	9606.ENSP00000367939	0	0	0	0	0.747	0.855	0	0.476	0.979
NDUFB11	UQCR11	9606.ENSP00000276062	9606.ENSP00000467262	0	0	0	0	0.851	0.830	0	0.311	0.981
NDUFS7	UQCRQ	9606.ENSP00000233627	9606.ENSP00000367939	0	0	0	0	0.810	0.906	0.154	0.542	0.992
NDUFS7	UQCR11	9606.ENSP00000233627	9606.ENSP00000467262	0	0	0	0	0.967	0.841	0	0.441	0.996
NFATC1	TNFSF11	9606.ENSP00000389377	9606.ENSP00000381775	0	0	0	0	0.093	0	0	0.942	0.945
NFIL3	PER2	9606.ENSP00000297689	9606.ENSP00000254657	0	0	0	0	0.070	0.092	0.750	0.954	0.989
NFIL3	TIMELESS	9606.ENSP00000297689	9606.ENSP00000450607	0	0	0	0	0	0	0	0.753	0.753
NFIL3	RORC	9606.ENSP00000297689	9606.ENSP00000327025	0	0	0	0	0.074	0.061	0	0.887	0.893
NFIL3	PER3	9606.ENSP00000297689	9606.ENSP00000482093	0	0	0	0	0.056	0.092	0	0.954	0.957
NID1	SPARC	9606.ENSP00000264187	9606.ENSP00000231061	0	0	0	0	0.248	0	0	0.764	0.815
NKX2-2	PAX6	9606.ENSP00000366347	9606.ENSP00000492024	0	0	0	0	0.092	0.084	0	0.867	0.880
NPPC	NPR3	9606.ENSP00000387159	9606.ENSP00000265074	0	0	0	0	0	0.973	0	0.991	0.999
NRL	PDE6G	9606.ENSP00000454062	9606.ENSP00000328412	0	0	0	0	0.049	0	0	0.718	0.720
NT5C2	NT5E	9606.ENSP00000339479	9606.ENSP00000257770	0	0	0	0	0.042	0	0.900	0.325	0.929
NT5E	PRKAG2	9606.ENSP00000257770	9606.ENSP00000287878	0.098	0	0	0	0	0	0.673	0.112	0.715
NT5E	VCAM1	9606.ENSP00000257770	9606.ENSP00000294728	0	0	0	0	0.045	0.139	0	0.692	0.724
NT5E	THY1	9606.ENSP00000257770	9606.ENSP00000284240	0	0	0	0	0.048	0	0	0.919	0.919
OAS2	OASL	9606.ENSP00000342278	9606.ENSP00000257570	0	0	0	0.768	0.784	0	0	0.483	0.884
OAS2	RTP4	9606.ENSP00000342278	9606.ENSP00000259030	0	0	0	0	0.780	0	0	0.479	0.880
OAS2	UBE2L6	9606.ENSP00000342278	9606.ENSP00000287156	0	0	0	0	0.648	0	0	0.399	0.779
OAS2	XAF1	9606.ENSP00000342278	9606.ENSP00000354822	0	0	0	0	0.781	0	0	0.710	0.933
OAS2	RSAD2	9606.ENSP00000342278	9606.ENSP00000371471	0	0	0	0	0.820	0.094	0	0.718	0.950
OASL	RTP4	9606.ENSP00000257570	9606.ENSP00000259030	0	0	0	0	0.584	0	0	0.537	0.799
OASL	XAF1	9606.ENSP00000257570	9606.ENSP00000354822	0	0	0	0	0.656	0.092	0	0.483	0.824
OASL	RSAD2	9606.ENSP00000257570	9606.ENSP00000371471	0	0	0	0	0.795	0	0	0.896	0.977
OSM	TYK2	9606.ENSP00000215781	9606.ENSP00000431885	0	0	0	0	0	0	0.500	0.465	0.721
OSM	PDGFRA	9606.ENSP00000215781	9606.ENSP00000257290	0	0	0	0	0	0	0.650	0.292	0.741
OSM	OSMR	9606.ENSP00000215781	9606.ENSP00000274276	0	0	0	0	0	0.295	0.900	0.998	0.999
OSMR	TYK2	9606.ENSP00000274276	9606.ENSP00000431885	0	0	0	0	0	0	0.650	0.599	0.853
OSTM1	TNFSF11	9606.ENSP00000193322	9606.ENSP00000381775	0	0	0	0	0	0	0	0.751	0.751
P2RX1	P2RX5	9606.ENSP00000225538	9606.ENSP00000225328	0	0	0.090	0.900	0.072	0	0.900	0.815	0.982
P2RX1	P2RY6	9606.ENSP00000225538	9606.ENSP00000480966	0	0	0	0	0.057	0	0	0.866	0.869
P2RX1	P2RY2	9606.ENSP00000225538	9606.ENSP00000310305	0	0	0	0	0.060	0	0	0.928	0.929
P2RX1	P2RY1	9606.ENSP00000225538	9606.ENSP00000304767	0	0	0	0	0	0	0	0.954	0.954
P2RX5	P2RY6	9606.ENSP00000225328	9606.ENSP00000480966	0	0	0	0	0.057	0	0	0.763	0.767
P2RX5	P2RY2	9606.ENSP00000225328	9606.ENSP00000310305	0	0	0	0	0	0	0	0.804	0.804
P2RY2	P2RY6	9606.ENSP00000310305	9606.ENSP00000480966	0	0	0.065	0.865	0.155	0	0.400	0.611	0.790
PAPPA	STC2	9606.ENSP00000330658	9606.ENSP00000265087	0	0	0	0	0.086	0.900	0	0.621	0.962
PARP1	PARP12	9606.ENSP00000355759	9606.ENSP00000263549	0	0	0	0	0.042	0	0	0.886	0.886
PARP1	XPC	9606.ENSP00000355759	9606.ENSP00000285021	0	0	0	0	0.049	0.830	0.500	0.221	0.928
PARP1	XPA	9606.ENSP00000355759	9606.ENSP00000364270	0	0	0	0	0	0	0.500	0.613	0.798
PARP1	TIMELESS	9606.ENSP00000355759	9606.ENSP00000450607	0	0	0	0	0.205	0.912	0	0.869	0.990
PARP12	XAF1	9606.ENSP00000263549	9606.ENSP00000354822	0	0	0	0	0.631	0	0	0.300	0.730
PAX5	TLE4	9606.ENSP00000350844	9606.ENSP00000365720	0	0	0	0	0.043	0.510	0	0.875	0.936
PAX6	WT1	9606.ENSP00000492024	9606.ENSP00000368370	0	0	0	0	0.049	0.069	0	0.753	0.762
PDE2A	PDE6G	9606.ENSP00000334910	9606.ENSP00000328412	0	0	0	0	0.055	0.827	0	0.242	0.865
PDE6G	TULP1	9606.ENSP00000328412	9606.ENSP00000229771	0	0	0	0	0.048	0	0	0.705	0.707
PDE6G	ROM1	9606.ENSP00000328412	9606.ENSP00000278833	0	0	0	0	0.149	0	0	0.722	0.754
PDGFA	PDGFRA	9606.ENSP00000346508	9606.ENSP00000257290	0	0	0	0	0.042	0.822	0.900	0.998	0.999
PDIA6	TXN	9606.ENSP00000385385	9606.ENSP00000363641	0	0	0	0	0.106	0	0	0.744	0.761
PDZK1	SLC9A3R1	9606.ENSP00000342143	9606.ENSP00000262613	0	0	0	0.772	0.060	0.292	0	0.808	0.861
PDZK1	PRKAR2A	9606.ENSP00000342143	9606.ENSP00000265563	0	0	0	0	0	0.900	0	0	0.900
PDZK1	PDZK1IP1	9606.ENSP00000342143	9606.ENSP00000294338	0	0	0	0	0.049	0.627	0	0.919	0.968
PER2	RORC	9606.ENSP00000254657	9606.ENSP00000327025	0	0	0	0	0.047	0.182	0	0.814	0.842
PER2	TIMELESS	9606.ENSP00000254657	9606.ENSP00000450607	0	0	0	0	0.113	0.591	0	0.871	0.949
PER2	PER3	9606.ENSP00000254657	9606.ENSP00000482093	0	0	0	0.800	0.177	0.963	0.900	0.562	0.998
PER3	RORC	9606.ENSP00000482093	9606.ENSP00000327025	0	0	0	0	0	0	0	0.857	0.857
PER3	TIMELESS	9606.ENSP00000482093	9606.ENSP00000450607	0	0	0	0	0.113	0.591	0	0.893	0.957
PHC2	UBE2C	9606.ENSP00000257118	9606.ENSP00000348838	0	0	0	0	0.059	0.065	0.900	0	0.904
PHC2	RNF2	9606.ENSP00000257118	9606.ENSP00000356480	0	0	0	0	0	0.864	0.900	0.842	0.997
PLG	SERPINE1	9606.ENSP00000308938	9606.ENSP00000223095	0	0	0	0	0	0.294	0.400	0.977	0.989
PLG	SERPINA1	9606.ENSP00000308938	9606.ENSP00000416066	0	0	0	0	0.255	0.071	0	0.759	0.819
PLG	S100A10	9606.ENSP00000308938	9606.ENSP00000357801	0	0	0	0	0	0.239	0.400	0.985	0.992
PLSCR1	RSAD2	9606.ENSP00000345494	9606.ENSP00000371471	0	0	0	0	0.465	0	0	0.526	0.735
PLXNA2	SEMA3C	9606.ENSP00000356000	9606.ENSP00000265361	0	0	0	0.551	0.059	0.186	0	0.954	0.961
PLXND1	SEMA3C	9606.ENSP00000317128	9606.ENSP00000265361	0	0	0	0	0.043	0.186	0	0.986	0.988
PODXL	SLC9A3R1	9606.ENSP00000367817	9606.ENSP00000262613	0	0	0	0	0.042	0.202	0	0.956	0.963
PODXL	WT1	9606.ENSP00000367817	9606.ENSP00000368370	0	0	0	0	0.043	0.095	0	0.766	0.780
PODXL	SELL	9606.ENSP00000367817	9606.ENSP00000498227	0	0	0	0	0	0.336	0	0.885	0.920
POSTN	SPARC	9606.ENSP00000369071	9606.ENSP00000231061	0	0	0	0	0.292	0	0	0.725	0.797
POSTN	SPP1	9606.ENSP00000369071	9606.ENSP00000378517	0	0	0	0	0.062	0	0	0.697	0.704
PPFIA1	PPFIBP2	9606.ENSP00000253925	9606.ENSP00000299492	0	0	0	0.593	0.103	0.545	0.400	0.477	0.855
PPL	TGM1	9606.ENSP00000340510	9606.ENSP00000206765	0	0	0	0	0.104	0	0.500	0.671	0.840
PRKAB2	SESN1	9606.ENSP00000254101	9606.ENSP00000393762	0	0	0	0	0.049	0	0.650	0.208	0.713
PRKAB2	PRKAR2A	9606.ENSP00000254101	9606.ENSP00000265563	0	0	0	0	0.075	0	0.720	0.151	0.761
PRKAB2	PRKAG2	9606.ENSP00000254101	9606.ENSP00000287878	0	0	0	0	0.049	0.941	0.900	0.926	0.999
PRKAG2	PRKAR2A	9606.ENSP00000287878	9606.ENSP00000265563	0.043	0	0	0	0.106	0.068	0.720	0.165	0.779
PRKAG2	SESN1	9606.ENSP00000287878	9606.ENSP00000393762	0	0	0	0	0.110	0	0.650	0.121	0.702
PRKAR2A	RAB32	9606.ENSP00000265563	9606.ENSP00000356465	0	0	0	0	0	0.236	0	0.640	0.713
PSMD10	PSMD2	9606.ENSP00000217958	9606.ENSP00000310129	0	0	0	0	0.087	0.986	0	0.572	0.994
PSTPIP1	WIPF1	9606.ENSP00000452746	9606.ENSP00000376330	0	0	0	0	0.139	0.363	0	0.499	0.701
PTGDS	PTGES	9606.ENSP00000360687	9606.ENSP00000342385	0	0	0	0	0.087	0	0.900	0.608	0.961
PTGDS	PTGS1	9606.ENSP00000360687	9606.ENSP00000354612	0	0	0	0	0.054	0	0.900	0.510	0.949
PTGES	PTGS1	9606.ENSP00000342385	9606.ENSP00000354612	0	0	0	0	0	0	0.900	0.741	0.973
PTN	SPARC	9606.ENSP00000341170	9606.ENSP00000231061	0	0	0	0	0.193	0	0	0.783	0.817
RASAL1	RRAS2	9606.ENSP00000450244	9606.ENSP00000256196	0	0	0	0	0	0.084	0.650	0.154	0.705
RASGRP3	RRAS2	9606.ENSP00000385886	9606.ENSP00000256196	0	0	0	0	0.055	0.182	0.650	0.256	0.771
REV3L	XPA	9606.ENSP00000351697	9606.ENSP00000364270	0	0	0	0	0.063	0.516	0	0.666	0.835
RGS19	RGSL1	9606.ENSP00000378483	9606.ENSP00000457748	0	0	0	0	0	0	0	0.746	0.746
RHOQ	TIAM1	9606.ENSP00000238738	9606.ENSP00000286827	0	0	0	0	0	0.238	0	0.624	0.701
RNF2	UBE2C	9606.ENSP00000356480	9606.ENSP00000348838	0	0	0	0	0.042	0.071	0.900	0.085	0.907
ROM1	SCGB1A1	9606.ENSP00000278833	9606.ENSP00000278282	0	0	0	0	0	0	0	0.773	0.773
ROR1	WNT5A	9606.ENSP00000360120	9606.ENSP00000264634	0	0	0	0	0.077	0.358	0.500	0.988	0.995
ROR1	ROR2	9606.ENSP00000360120	9606.ENSP00000364860	0	0	0.055	0.955	0.060	0.164	0.900	0.152	0.925
ROR2	WNT5A	9606.ENSP00000364860	9606.ENSP00000264634	0	0	0	0	0.093	0.154	0.800	0.993	0.998
RORC	RUNX3	9606.ENSP00000327025	9606.ENSP00000382800	0	0	0	0	0	0	0.750	0.419	0.848
RRAS2	TIAM1	9606.ENSP00000256196	9606.ENSP00000286827	0	0	0	0	0	0.128	0.900	0.131	0.917
RSAD2	RTP4	9606.ENSP00000371471	9606.ENSP00000259030	0	0	0	0	0.787	0	0	0.673	0.927
RSAD2	XAF1	9606.ENSP00000371471	9606.ENSP00000354822	0	0	0	0	0.780	0	0	0.567	0.900
RTP4	XAF1	9606.ENSP00000259030	9606.ENSP00000354822	0	0	0	0	0.629	0	0	0.435	0.781
RUNX3	SPP1	9606.ENSP00000382800	9606.ENSP00000378517	0	0	0	0	0	0	0.750	0.337	0.827
S100A10	S100A4	9606.ENSP00000357801	9606.ENSP00000357704	0	0	0	0.851	0.641	0.048	0	0.350	0.758
S100A10	TCHH	9606.ENSP00000357801	9606.ENSP00000480484	0	0	0	0	0.186	0.048	0	0.846	0.870
S100A12	S100A9	9606.ENSP00000357726	9606.ENSP00000357727	0	0	0.079	0.908	0.892	0	0	0.452	0.940
S100A9	TLR2	9606.ENSP00000357727	9606.ENSP00000260010	0	0	0	0	0.371	0.093	0.500	0.571	0.861
SCN1A	SCN9A	9606.ENSP00000303540	9606.ENSP00000386306	0	0	0.051	0.978	0.060	0.102	0.540	0.394	0.736
SELL	SELPLG	9606.ENSP00000498227	9606.ENSP00000228463	0	0	0	0	0.241	0.101	0.500	0.997	0.998
SELL	TYROBP	9606.ENSP00000498227	9606.ENSP00000262629	0	0	0	0	0.328	0.070	0	0.603	0.730
SELL	VCAM1	9606.ENSP00000498227	9606.ENSP00000294728	0	0	0	0	0.093	0	0	0.969	0.970
SELPLG	VCAM1	9606.ENSP00000228463	9606.ENSP00000294728	0	0	0	0	0	0.113	0	0.990	0.990
SENP5	SUMO3	9606.ENSP00000327197	9606.ENSP00000409666	0	0	0	0	0.063	0.489	0.400	0.688	0.898
SERPINE1	VCAM1	9606.ENSP00000223095	9606.ENSP00000294728	0	0	0	0	0.064	0	0	0.712	0.719
SERPINE1	TGFB2	9606.ENSP00000223095	9606.ENSP00000355896	0	0	0	0	0.088	0	0	0.763	0.774
SFRP4	WNT5A	9606.ENSP00000410715	9606.ENSP00000264634	0	0	0	0	0.042	0.173	0.650	0.565	0.863
SFRP4	WNT2	9606.ENSP00000410715	9606.ENSP00000265441	0	0	0	0	0.147	0.173	0.650	0.646	0.900
SIX2	WT1	9606.ENSP00000304502	9606.ENSP00000368370	0	0	0	0	0.064	0.048	0	0.726	0.735
SLC16A7	SLC16A8	9606.ENSP00000448071	9606.ENSP00000321735	0	0	0.079	0.920	0	0	0.500	0.435	0.717
SLC18A2	SYT1	9606.ENSP00000496339	9606.ENSP00000261205	0	0	0	0	0	0	0.800	0.431	0.881
SOCS2	TYK2	9606.ENSP00000481249	9606.ENSP00000431885	0	0	0	0	0	0.328	0.650	0.385	0.842
SPARC	SPOCK1	9606.ENSP00000231061	9606.ENSP00000378401	0	0	0	0	0.304	0	0	0.851	0.891
SPARC	VCAM1	9606.ENSP00000231061	9606.ENSP00000294728	0	0	0	0	0.161	0	0	0.961	0.965
SPARC	SPP1	9606.ENSP00000231061	9606.ENSP00000378517	0	0	0	0	0.097	0	0	0.983	0.984
SPP1	VCAM1	9606.ENSP00000378517	9606.ENSP00000294728	0	0	0	0	0.067	0	0	0.739	0.746
SPP1	TNFSF11	9606.ENSP00000378517	9606.ENSP00000381775	0	0	0	0	0.042	0	0	0.769	0.769
SPRR2B	TGM1	9606.ENSP00000357744	9606.ENSP00000206765	0	0	0	0	0.122	0	0.500	0.479	0.751
SV2A	SYT1	9606.ENSP00000358142	9606.ENSP00000261205	0	0	0	0	0.170	0.095	0	0.928	0.941
SYNGR3	SYT1	9606.ENSP00000248121	9606.ENSP00000261205	0	0	0	0	0.180	0	0	0.666	0.715
TACC1	TACC2	9606.ENSP00000321703	9606.ENSP00000358001	0	0	0	0.758	0.042	0.776	0	0.298	0.836
TGFB2	TGFBR3	9606.ENSP00000355896	9606.ENSP00000212355	0	0	0	0	0	0.294	0	0.995	0.996
TGFB2	TGFB3	9606.ENSP00000355896	9606.ENSP00000238682	0	0	0	0.950	0.118	0	0.540	0.843	0.930
TGFB3	TGFBR3	9606.ENSP00000238682	9606.ENSP00000212355	0	0	0	0	0.045	0.407	0	0.989	0.993
THY1	VCAM1	9606.ENSP00000284240	9606.ENSP00000294728	0	0	0	0	0.081	0	0	0.716	0.727
TIAM1	VAV2	9606.ENSP00000286827	9606.ENSP00000360916	0	0	0	0.552	0	0	0.800	0.425	0.880
TLR2	VCAM1	9606.ENSP00000260010	9606.ENSP00000294728	0	0	0	0	0.049	0.095	0	0.704	0.723
TNFAIP3	TRADD	9606.ENSP00000481570	9606.ENSP00000341268	0	0	0	0	0.086	0.225	0.500	0.628	0.850
TNFRSF1B	TRADD	9606.ENSP00000365435	9606.ENSP00000341268	0	0	0	0	0.063	0.292	0.720	0.714	0.939
TNFRSF1B	TNFSF11	9606.ENSP00000365435	9606.ENSP00000381775	0	0	0	0	0.083	0	0.500	0.435	0.718
TNFSF11	TYROBP	9606.ENSP00000381775	9606.ENSP00000262629	0	0	0	0	0.048	0	0	0.704	0.706
TNNI2	TNNT1	9606.ENSP00000371336	9606.ENSP00000467176	0	0.027	0	0	0.584	0.571	0.900	0.949	0.998
TREM1	TYROBP	9606.ENSP00000244709	9606.ENSP00000262629	0	0	0	0	0.343	0.516	0.700	0.996	0.999
TXN	TXNRD1	9606.ENSP00000363641	9606.ENSP00000434516	0	0	0	0	0.170	0.915	0.750	0.994	0.999
TYROBP	VSIG4	9606.ENSP00000262629	9606.ENSP00000363869	0	0	0	0	0.524	0	0	0.478	0.740
UQCR11	UQCRQ	9606.ENSP00000467262	9606.ENSP00000367939	0	0	0	0	0.944	0.973	0.967	0.806	0.999
VIP	VIPR1	9606.ENSP00000356213	9606.ENSP00000327246	0	0	0	0	0.067	0.994	0.900	0.999	0.999
WNT2	WNT5A	9606.ENSP00000265441	9606.ENSP00000264634	0	0	0	0.927	0.092	0	0.500	0.416	0.711
XPA	XPC	9606.ENSP00000364270	9606.ENSP00000285021	0	0	0	0	0.067	0.535	0.540	0.917	0.981
