# Supplementary material for: IFI35 and IFIT3 are potentially important biomarkers for early diagnosis and treatment of esophageal squamous cell carcinoma: based on WGCNA and machine learning analysis
Source: Front Genet. 2025 May 20;16:1583202. doi: 10.3389/fgene.2025.1583202 (PMC12129983; doi:10.3389/fgene.2025.1583202)
Supplement: Supplementary file 1 [file DataSheet1.zip › Raw Data/06ml/GSE29001_ML.Rmd]

---
date: "2024-11-19"
output: html_document
---

```{r setup, include=FALSE}
knitr::opts_chunk$set(echo = TRUE)
```


```{r}
library(glmnet)
```

```{r}
# 读取基因表达数据文件“GSE29001.txt”到数据框`rt`中
# `header=T`表示第一行是列名，`sep="\t"`表示以制表符分隔，
# `check.names=F`确保列名不自动修改，`row.names=1`将第一列作为行名
rt = read.table("./GSE29001.txt", header = T, sep = "\t", check.names = F, row.names = 1)

# 读取基因列表文件“genelist.txt”到数据框`gene`中
# `header=F`表示文件没有列名
gene = read.table("./genelist.txt", header = F)

# 提取基因列表的第一列作为基因名向量
gene_names <- gene[, 1]

# 从基因表达数据中筛选行名（基因名）在基因列表中的基因
rt <- rt[rownames(rt) %in% gene_names, ]

# 转置筛选后的基因表达矩阵，使行变为列，列变为行
rt = t(rt)
```

```{r}
# 将基因表达矩阵`rt`转换为数值矩阵`x`，作为自变量
x = as.matrix(rt)

# 提取行名中的分组信息（y），用正则表达式截取行名的第二部分作为因变量
y = gsub("(.*)\\_(.*)", "\\2", row.names(rt))

# 设置随机种子以确保结果的可重复性
set.seed(12345)

# 使用LASSO回归拟合模型
# `family="binomial"`指定二分类逻辑回归，`alpha=1`表示LASSO回归
fit = glmnet(x, y, family = "binomial", alpha = 1)

# 再次设置随机种子以确保交叉验证的结果可重复
set.seed(12345)

# 使用10折交叉验证选择最佳的lambda值
# `type.measure="deviance"`选择偏差作为模型评估标准，`grouped=FALSE`处理非分组数据
cvfit = cv.glmnet(x, y, family = "binomial", alpha = 1, type.measure = 'deviance', nfolds = 10, grouped = FALSE)

# 保存并绘制LASSO回归的路径图（显示不同lambda下的系数变化）
pdf(file = "01_lasso_GSE29001.pdf", width = 6, height = 5.5)
plot(fit)
dev.off()

# 保存并绘制交叉验证的曲线图（显示偏差与lambda的关系）
pdf(file = "02_cvfit_GSE29001.pdf", width = 6, height = 5.5)
plot(cvfit)
dev.off()
```

```{r}
# 获取LASSO模型在最优lambda（cvfit$lambda.min）下的回归系数
coef = coef(fit, s = cvfit$lambda.min)

# 找到非零系数的特征索引（即被选择的特征基因）
index = which(coef != 0)

# 根据索引提取对应的特征基因名称
lassoGene = row.names(coef)[index]

# 去除截距项（第一个元素，通常为截距项）
lassoGene = lassoGene[-1]

# 将筛选出的特征基因保存到CSV文件，文件名为“03_LASSO.gene.csv”
# 使用逗号作为分隔符，不包含引号、行名和列名
write.table(lassoGene, file = "03_LASSO.gene_GSE29001.txt", sep = "\t", quote = F, row.names = F, col.names = F)
```


```{r}
library(e1071)
source("./msvmRFE.R")
```

```{r}
# 将转置后的基因表达矩阵`rt`转换为数据框`data`
data = as.data.frame(rt)

# 从样本的行名中提取分组信息（如 "con" 或 "treat"）
# 使用正则表达式提取行名的第二部分作为分组信息
group = gsub("(.*)\\_(.*)", "\\2", row.names(data))

# 将分组信息添加到数据框`data`作为第一列
data = cbind(group, data)

# 将分组信息的列`group`转换为因子变量，并指定分组顺序
# `levels=c("con", "treat")`表示“对照组(con)”排在前，“处理组(treat)”排在后
data$group = factor(data$group, levels = c("con", "treat"))
```

```{r}
# 构建机器学习模型：支持向量机递归特征消除算法（SVM-RFE）
# 对整个数据集`data`执行SVM-RFE，参数`k=10`表示每次迭代的特征选择数量，
# `halve.above=50`表示当特征数多于50时，按比例减少特征数量
svmRFE(data, k = 10, halve.above = 50)

# 定义交叉验证的折数
nfold = 10

# 获取数据集中基因的数量（行数）
geneNum = nrow(data)

# 随机分配样本到`nfold`个折中，`sample`对样本顺序随机化
folds = rep(1:nfold, len = geneNum)[sample(geneNum)]

# 将折分为列表形式，每个元素为一个折中样本的索引
folds = lapply(1:nfold, function(x) which(folds == x))

# 在每个折上运行`svmRFE.wrap`函数
# `svmRFE.wrap`执行SVM-RFE算法，`data`为输入数据，`k=10`和`halve.above=50`为参数
results = lapply(folds, svmRFE.wrap, data, k = 10, halve.above = 50)
```

```{r}
#对特征基因的重要性进行排序
top.features=WriteFeatures(results, data, save=F)

#输出排序的结果
write.table(top.features, file="04_feature_svm_GSE29001.txt", sep="\t", quote=F,row.names=F)
```

```{r}
# 对特征数进行扫描，执行SVM-RFE的特征选择验证
# `lapply`对1到10个特征的情况分别调用`FeatSweep.wrap`，结果存入`featsweep`
featsweep = lapply(1:10, FeatSweep.wrap, results, data)

# 获取无信息率（no information rate），即样本中最大类的比例
# 这是交叉验证的基线错误率，用于比较
no.info = min(prop.table(table(data[, 1])))

# 提取交叉验证的误差率（errors）
# 如果`featsweep`中的元素为空，则赋值为NA，否则提取`error`属性
errors = sapply(featsweep, function(x) ifelse(is.null(x), NA, x$error))

# 绘制交叉验证误差的曲线图
# 保存为PDF文件“06_errors.pdf”，宽度5英寸，高度5英寸
pdf(file = "05_errors_GSE29001.pdf", width = 5, height = 5)
PlotErrors(errors, no.info = no.info)
dev.off()

# 绘制交叉验证准确性的曲线图
# 准确率为`1-errors`，无信息基线为`no.info`
# 保存为PDF文件“07_accuracy.pdf”，宽度5英寸，高度5英寸
pdf(file = "06_accuracy_GSE29001.pdf", width = 5, height = 5)
Plotaccuracy(1 - errors, no.info = no.info)
dev.off()

# 提取SVM-RFE筛选出的最优特征基因
# 从`top.features`中提取误差最低的特征，输出其名称
featureGenes = top.features[1:which.min(errors), 1, drop = F]

# 保存SVM-RFE筛选出的特征基因为文本文件“08_SVM-RFE.gene.txt”
# 使用制表符分隔，不包含引号、行名和列名
write.table(file = "07_SVM-RFE.gene_GSE29001.txt", featureGenes, sep = "\t", quote = F, row.names = F, col.names = F)
```
