# Supplementary material for: IFI35 and IFIT3 are potentially important biomarkers for early diagnosis and treatment of esophageal squamous cell carcinoma: based on WGCNA and machine learning analysis
Source: Front Genet. 2025 May 20;16:1583202. doi: 10.3389/fgene.2025.1583202 (PMC12129983; doi:10.3389/fgene.2025.1583202)
Supplement: Supplementary file 1 [file DataSheet1.zip › Raw Data/06ml/Veen.Rmd]

---
title: "Veen"
date: "2024-11-19"
output: html_document
---

```{r setup, include=FALSE}
knitr::opts_chunk$set(echo = TRUE)
```

# 读取特征基因文件 

```{r}
GSE29001_Lasso <- read.table("./03_LASSO.gene_GSE29001.txt", header = F)
GSE29001_Svm <- read.table('./07_SVM-RFE.gene_GSE29001.txt',header = F)
```

# 取交集

```{r}
# 加载 VennDiagram 包
library(VennDiagram)
library(grid)

# 假设你有两个基因列表
GSE29001_Lasso_genes <- GSE29001_Lasso[,1]
GSE29001_Svm_genes <- GSE29001_Svm[,1]


# 打开 PDF 图形设备，设置文件名和尺寸
# 设置图形参数，调整边距
pdf(file = "venn_diagram.pdf", width = 10, height = 10)

# 创建韦恩图，绘制两个基因列表的交集，并确保两个圆圈大小相同
venn.plot <- venn.diagram(
  x = list(
    gene1 = GSE29001_Lasso_genes,
    gene2 = GSE29001_Svm_genes
  ),
  category.names = c("GSE29001 Lasso", "GSE29001 Svm"),   # 设置每个集合的名称
  fill = c("#3A86FF", "#8338EC"),        # 设置圆圈的填充颜色
  alpha = 0.5,                           # 设置颜色的透明度
  cex = 1.5,                             # 设置交集数字的字体大小
  scaled = FALSE,                        # 确保两个圆圈大小相同
  filename = NULL,                       # 不直接将图形保存到文件
  
  # 设置标签的位置和距离
  #cat.pos = c(-1000, -10, 15, -15), # 设置每个集合名称的位置角度
  #cat.dist = c(0.02, 0.02, 0.02, 0.02), # 设置标签与圆圈的距离
  # 设置标签的字体大小
  cat.cex = 1.5                         
)

# 绘制韦恩图到 PDF
grid.draw(venn.plot)

# 关闭 PDF 图形设备，保存文件
dev.off()
```

# 输出交集基因

```{r}
hubgene <- Reduce(intersect, list(
  GSE29001_Lasso_genes,
  GSE29001_Svm_genes
))

hubgene <- data.frame(hubgene)

write.table(hubgene,"hub_ml_genes.txt", sep = "\t", col.names = F, row.names = F, quote = F)
```
