# Supplementary material for: IFI35 and IFIT3 are potentially important biomarkers for early diagnosis and treatment of esophageal squamous cell carcinoma: based on WGCNA and machine learning analysis
Source: Front Genet. 2025 May 20;16:1583202. doi: 10.3389/fgene.2025.1583202 (PMC12129983; doi:10.3389/fgene.2025.1583202)
Supplement: Supplementary file 1 [file DataSheet1.zip › Raw Data/07roc/GSE161533/ROC-GSE161533.Rmd]

---
date: "2024-12-03"
output: html_document
---

```{r setup, include=FALSE}
knitr::opts_chunk$set(echo = TRUE)
```

# 1.读取特征基因和表达矩阵

```{r}
library(glmnet)
library(pROC)
```

```{r}
rt = read.table("./GSE161533.txt", header = T, sep = "\t", check.names = F, row.names = 1)

# 提取列名中的第二部分信息，并存储到变量 y 中
# - colnames(rt)：获取 rt 数据框的列名。
# - gsub()：字符串替换函数，用正则表达式替换匹配的内容。
#   - 正则表达式 "(.*)\\_(.*)"：
#     - (.*)：匹配下划线 (_) 前的任意内容（第一部分）。
#     - \\_：匹配下划线本身（转义）。
#     - (.*)：匹配下划线 (_) 后的任意内容（第二部分）。
#   - "\\2"：将正则表达式中匹配到的第二部分替换为最终结果。
# 这一步的作用是将列名中下划线分隔的部分提取出下划线后的内容。
y = gsub("(.*)\\_(.*)", "\\2", colnames(rt))

# 将 y 中的内容转换为二值化变量
# - ifelse(condition, value_if_true, value_if_false)：条件判断函数。
#   - condition：条件，判断 y 的值是否为 "con"。
#   - value_if_true：如果 y 的值为 "con"，替换为 0。
#   - value_if_false：否则替换为 1。
# 这一步的作用是将 y 转换为一个二值变量：
#   - 如果列名的第二部分是 "con"，y 对应位置为 0。
#   - 如果不是 "con"，y 对应位置为 1。
y = ifelse(y == "con", 0, 1)
```

```{r}
# 读取数据文件 hub_ml_genes.txt 到数据框 geneRT 中
# - read.table()：读取表格数据的函数。
# - "./hub_ml_genes.txt"：文件路径，表示当前目录下的 hub_ml_genes.txt 文件。
# - header=F：文件中没有列名，因此第一行被视为普通数据，而不是列名。
# - sep="\t"：文件中的列是以制表符（tab）分隔的。
# - check.names=F：避免 R 自动调整列名（即使列名包含特殊字符，也不修改）。

geneRT = read.table("./hub_ml_genes.txt", header = F, sep = "\t", check.names = F)
```

# 2.绘制ROC曲线

```{r}
# 计算基因数量
# - unique(geneRT$V1)：提取 geneRT 第一列中的唯一值（基因名称）。
# - length()：计算唯一基因的数量。
num_genes <- length(unique(geneRT$V1))

# 为每个基因生成一组颜色
# - rainbow(n)：生成 n 种不同的颜色。
# - s=0.9, v=0.9：调整颜色的饱和度和亮度。
bioCol = rainbow(num_genes, s = 0.9, v = 0.9)

# 初始化存储 AUC 值的文本向量
aucText = c()

# 初始化循环计数器
k = 0

# 遍历 geneRT 第一列中的基因名
# - as.vector(geneRT[,1])：将 geneRT 第一列（基因名）转换为向量。
for (x in as.vector(geneRT[, 1])) {
  # 增加计数器，记录当前循环到的基因序号
  k = k + 1

  # 计算当前基因的 ROC 曲线
  # - roc()：计算 ROC 曲线的函数。
  # - y：实际类别标签。
  # - as.numeric(rt[x, ])：将 rt 中当前基因对应的表达值转换为数值。
  roc1 = roc(y, as.numeric(rt[x, ]))
  
  # 如果是第一个基因，初始化图形并保存到 PDF 文件
  if (k == 1) {
    # 创建 PDF 文件用于保存图形
    pdf(file = "ROC_ESC_GSE161533.pdf", width = 5, height = 4.75)

    # 绘制 ROC 曲线
    # - print.auc=F：不直接在图中显示 AUC 值。
    # - col=bioCol[k]：使用预定义颜色绘制曲线。
    # - legacy.axes=T：传统的坐标轴样式。
    # - main=""：不添加标题。
    plot(roc1, print.auc = F, col = bioCol[k], legacy.axes = T, main = "")

    # 保存 AUC 值到文本向量
    # - sprintf("%.3f", roc1$auc[1])：格式化 AUC 值为三位小数。
    aucText = c(aucText, paste0(x, ", AUC=", sprintf("%.3f", roc1$auc[1])))
  } else {
    # 如果不是第一个基因，添加到已有图形中
    # - add=TRUE：在已有的图形上添加曲线。
    plot(roc1, print.auc = F, col = bioCol[k], legacy.axes = T, main = "", add = TRUE)

    # 保存 AUC 值到文本向量
    aucText = c(aucText, paste0(x, ", AUC=", sprintf("%.3f", roc1$auc[1])))
  }
}

# 在图的右下角添加图例
# - legend()：添加图例。
# - "bottomright"：图例的位置。
# - aucText：图例内容，包含基因名和对应的 AUC 值。
# - lwd=2：图例线条宽度。
# - bty="n"：不绘制图例边框。
# - col=bioCol[1:(ncol(rt)-1)]：为每条曲线指定对应的颜色。
legend("bottomright", aucText, lwd = 2, bty = "n", col = bioCol[1:(ncol(rt) - 1)])

# 关闭 PDF 设备，保存图形到文件
dev.off()
```

```{r}
# 从 rt 中提取 geneRT 第一列中基因名对应的行
# - as.vector(geneRT[,1])：将 geneRT 第一列（基因名）转换为向量。
# - rt[...]：提取 rt 中这些基因对应的行。
rt = rt[as.vector(geneRT[, 1]), ]

# 转置 rt 数据框，并将其转换为新的数据框格式
# - t(rt)：转置数据框，将行变为列，列变为行。
# - as.data.frame()：将转置结果重新转为数据框格式。
rt = as.data.frame(t(rt))

# 构建逻辑回归模型
# - glm()：广义线性模型函数。
# - y ~ .：使用 y（类别标签）作为因变量，rt 中的所有变量（基因表达值）作为自变量。
# - family=binomial(link='logit')：指定逻辑回归（对数几率链接函数）。
# - data=rt：指定数据为转置后的 rt。
logit = glm(y ~ ., family = binomial(link = 'logit'), data = rt)

# 使用逻辑回归模型预测
# - predict()：对模型进行预测。
# - logit：之前训练好的逻辑回归模型。
# - newx=rt：使用训练数据进行预测。
pred = predict(logit, newx = rt)

# 计算预测值的 ROC 曲线
# - roc()：计算 ROC 曲线。
# - y：实际类别标签。
# - as.numeric(pred)：将预测值转换为数值形式。
roc1 = roc(y, as.numeric(pred))

# 计算 AUC 值的 95% 置信区间
# - ci.auc()：计算 AUC 的置信区间。
# - roc1：ROC 曲线对象。
# - method="bootstrap"：使用 bootstrap 方法计算置信区间。
ci1 = ci.auc(roc1, method = "bootstrap")

# 将置信区间结果转换为数值向量
# - as.numeric(ci1)：将置信区间对象转换为数值向量。
ciVec = as.numeric(ci1)

# 创建 PDF 文件用于保存图形
# - width=5, height=4.75：设置图形的宽度和高度。
pdf(file = "ROC_model_ESC_GSE164533.pdf", width = 5, height = 4.75)

# 绘制 ROC 曲线
# - plot()：绘制图形。
# - roc1：ROC 曲线对象。
# - print.auc=TRUE：在图中显示 AUC 值。
# - col="red"：使用红色绘制曲线。
# - legacy.axes=T：使用传统的坐标轴样式。
# - main="Model"：设置图的标题。
plot(roc1, print.auc = TRUE, col = "red", legacy.axes = T, main = "Model")

# 在图中添加置信区间文本
# - text(x, y, labels, col)：在指定位置添加文本。
# - 0.39, 0.43：文本显示的位置（x 和 y 坐标）。
# - paste0()：拼接字符串，显示 95% 置信区间的上下限。
# - sprintf("%.03f", ...)：格式化置信区间值为三位小数。
text(0.39, 0.43, paste0("95% CI: ", sprintf("%.03f", ciVec[1]), "-", sprintf("%.03f", ciVec[3])), col = "red")

# 关闭 PDF 设备，保存图形到文件
dev.off()
```
