# Supplementary material for: IFI35 and IFIT3 are potentially important biomarkers for early diagnosis and treatment of esophageal squamous cell carcinoma: based on WGCNA and machine learning analysis
Source: Front Genet. 2025 May 20;16:1583202. doi: 10.3389/fgene.2025.1583202 (PMC12129983; doi:10.3389/fgene.2025.1583202)
Supplement: Supplementary file 1 [file DataSheet1.zip › Raw Data/08overification/GSE161533/GSE161533.Rmd]

---
date: "2024-12-03"
output: html_document
---

```{r setup, include=FALSE}
knitr::opts_chunk$set(echo = TRUE)
```

# 1.读取特征基因和表达矩阵

```{r}
#引用包
library(limma)
library(ggpubr)
```

```{r}
rt=read.table("./GSE161533.txt", header=T, sep="\t", check.names=F)
rt=as.matrix(rt)
rownames(rt)=rt[,1]
exp=rt[,2:ncol(rt)]
dimnames=list(rownames(exp), colnames(exp))
data=matrix(as.numeric(as.matrix(exp)), nrow=nrow(exp), dimnames=dimnames)
rt=avereps(data)
```

```{r}
# 提取包含 "treat" 的列
con_columns <- rt[, grepl("con", colnames(rt))]

# 如果需要将这些列变为一列（通过堆叠），可以使用以下代码
s1 <- data.frame(colnames(con_columns))

# 使用 write.table 而不是 write.csv
write.table(s1, "./01_s1.txt", col.names = FALSE, row.names = FALSE, quote = FALSE, sep = "\t")


# 提取包含 "treat" 的列
treat_columns <- rt[, grepl("treat", colnames(rt))]

# 如果需要将这些列变为一列（通过堆叠），可以使用以下代码
s2 <- data.frame(colnames(treat_columns))

# 使用 write.table 而不是 write.csv
write.table(s2, "./02_s2.txt", col.names = FALSE, row.names = FALSE, quote = FALSE, sep = "\t")
```

# 2.绘制ROC曲线

```{r}
conFile="01_s1.txt"              #对照组的样品信息文件
treatFile="02_s2.txt"            #实验组的样品信息文件

#读取样品信息文件，判断样品的类型
con=read.table(conFile, header=F, sep=",", check.names=F)
treat=read.table(treatFile, header=F, sep=",", check.names=F)
conData=data[,as.vector(con[,1])]
treatData=data[,as.vector(treat[,1])]
data=cbind(conData, treatData)
conNum=ncol(conData)
treatNum=ncol(treatData)
```

```{r}
geneRT=read.table("./hub_ml_genes.txt", header=F, sep="\t", check.names=F)
data=data[as.vector(geneRT$V1),,drop=F]

#设置比较组
Type=c(rep("con",conNum), rep("treat",treatNum))
my_comparisons=list()
my_comparisons[[1]]=levels(factor(Type))
```

```{r}
# 假设两个基因的名称是 gene1 和 gene2
genes <- c("IFIT3", "IFI35")

# 提取两个基因的表达数据并转换为长格式
rt1 <- data.frame(
  expression = c(data[genes[1], ], data[genes[2], ]),
  Type = rep(Type, 2),
  Gene = rep(genes, each = length(Type))
)
```

```{r}
#绘制箱型图
p=ggboxplot(rt1, x="Gene", y="expression", color = "Type", 
            ylab=" expression",
            xlab="",
            palette = c("blue","red") )
p=p+rotate_x_text(60)
pdf(file="03_boxplot.pdf",width=6,height=5)    #输出图片文件
p+stat_compare_means(aes(group=Type),
                     method="wilcox.test",
                     symnum.args=list(cutpoints = c(0, 0.001, 0.01, 0.05, 1), symbols = c("***", "**", "*", " ")),
                     label = "p.signif")
dev.off()

# 计算每个基因的显著性 p 值
significant_genes <- list()
for (gene in unique(rt1$Gene)) {
  gene_data <- subset(rt1, Gene == gene)
  p_value <- wilcox.test(expression ~ Type, data = gene_data)$p.value
  if (p_value < 0.05) { # 如果 p 值小于显著性水平 0.05
    significant_genes[[gene]] <- p_value
  }
}

# 将显著差异的基因 symbol 输出为文本文件
significant_genes_df <- data.frame(Gene = names(significant_genes), P_value = unlist(significant_genes))
write.table(significant_genes_df, file = "04_significant_genes.txt", row.names = FALSE, col.names = TRUE, sep = "\t", quote = FALSE)
```
