# Supplementary material for: IFI35 and IFIT3 are potentially important biomarkers for early diagnosis and treatment of esophageal squamous cell carcinoma: based on WGCNA and machine learning analysis
Source: Front Genet. 2025 May 20;16:1583202. doi: 10.3389/fgene.2025.1583202 (PMC12129983; doi:10.3389/fgene.2025.1583202)
Supplement: Supplementary file 1 [file DataSheet1.zip › Raw Data/09Drug/DSigDB_table.xls]

Term	Overlap	P-value	Adjusted P-value	Old P-value	Old Adjusted P-value	Odds Ratio	Combined Score	Genes
suloctidil HL60 UP	2/141	4.9350153480614984E-5	0.002664908287953209	0	0	39718.0	393866.31463153334	IFI35;IFIT3
Tamibarotene CTD 00002527	2/559	7.798249479546959E-4	0.02105527359477679	0	0	38882.0	278256.74242898973	IFI35;IFIT3
naftopidil HL60 DOWN	1/22	0.0021988055850330917	0.0232476324208012	0	0	951.2857142857143	5821.717299823695	IFIT3
hmba CTD 00000732	1/26	0.0025983308933372287	0.0232476324208012	0	0	798.92	4755.879686477821	IFIT3
chlorophyllin CTD 00000324	1/30	0.0029977764869494666	0.0232476324208012	0	0	688.5862068965517	4000.606286384755	IFIT3
prenylamine HL60 UP	1/38	0.003796428354800008	0.0232476324208012	0	0	539.4864864864865	3006.9328953929125	IFIT3
Gadodiamide hydrate CTD 00002623	1/43	0.0042954236465038344	0.0232476324208012	0	0	475.14285714285717	2589.626019082068	IFIT3
DICHLOROMETHANE CTD 00006313	1/49	0.004894053306594197	0.0232476324208012	0	0	415.625	2211.0146190551272	IFIT3
clioquinol PC3 UP	1/49	0.004894053306594197	0.0232476324208012	0	0	415.625	2211.0146190551272	IFIT3
ETHYLBENZENE CTD 00000178	1/50	0.004993807445783005	0.0232476324208012	0	0	407.1224489795918	2157.568479810259	IFIT3
O-XYLENE CTD 00001228	1/50	0.004993807445783005	0.0232476324208012	0	0	407.1224489795918	2157.568479810259	IFIT3
suloctidil PC3 UP	1/52	0.005193300748193329	0.0232476324208012	0	0	391.11764705882354	2057.4297173608525	IFIT3
terfenadine HL60 UP	1/60	0.0059910742376778365	0.0232476324208012	0	0	337.9491525423729	1729.4495649366188	IFIT3
toluene CTD 00006907	1/62	0.006190467675512963	0.0232476324208012	0	0	326.8360655737705	1661.8779331552414	IFIT3
thioridazine HL60 UP	1/65	0.006489520374918285	0.0232476324208012	0	0	311.46875	1569.044588503545	IFIT3
desipramine PC3 UP	1/69	0.006888187383941096	0.0232476324208012	0	0	293.0882352941176	1458.9777918366008	IFIT3
vanoxerine PC3 UP	1/77	0.00768528164260148	0.024251126643034242	0	0	262.13157894736844	1276.1740279255735	IFIT3
TRICHLOROETHYLENE CTD 00006932	1/81	0.008083708881011413	0.024251126643034242	0	0	248.975	1199.537770855714	IFIT3
azacyclonol PC3 UP	1/90	0.008979877899886598	0.024972890000368907	0	0	223.69662921348313	1054.230538142455	IFIT3
calcitriol CTD 00005558	2/1958	0.009579895307774896	0.024972890000368907	0	0	36084.0	167721.62959326897	IFI35;IFIT3
mefloquine PC3 UP	1/100	0.009975146592314696	0.024972890000368907	0	0	201.0	926.1393826889021	IFIT3
astemizole PC3 UP	1/102	0.010174140370520666	0.024972890000368907	0	0	197.0	903.8174890313645	IFIT3
prenylamine PC3 UP	1/111	0.01106936500900182	0.025988943934178187	0	0	180.8	814.246160276376	IFIT3
ETHYL METHANESULFONATE CTD 00005938	2/2315	0.013392825849494167	0.030133858161361875	0	0	35370.0	152552.08684853814	IFI35;IFIT3
astemizole MCF7 UP	1/173	0.017225467889492432	0.037207010641303655	0	0	115.26744186046511	468.14330375043755	IFIT3
puromycin HL60 UP	1/274	0.027212811044799643	0.05600341612715595	0	0	72.25274725274726	260.403772543068	IFIT3
arbutin CTD 00005438	1/282	0.028001708063577976	0.05600341612715595	0	0	70.16725978647686	250.88231944299204	IFIT3
luteolin HL60 DOWN	1/293	0.029085919018410886	0.056094272392649566	0	0	67.48630136986301	238.73286563062686	IFI35
3'-Azido-3'-deoxythymidine CTD 00007047	1/374	0.03705102586761125	0.06845777558282098	0	0	52.61394101876676	173.38709802465166	IFI35
sanguinarine HL60 UP	1/384	0.03803209754601165	0.06845777558282098	0	0	51.21409921671018	167.43552485949084	IFIT3
Retinoic acid CTD 00006918	2/4258	0.045317824027887005	0.07894072572599672	0	0	31484.0	97413.22313294697	IFI35;IFIT3
estradiol CTD 00005920	2/4336	0.046993540175464976	0.07930159904609715	0	0	31328.0	95793.0394261694	IFI35;IFIT3
Dasatinib CTD 00004330	1/502	0.04957098482908572	0.08111615699304937	0	0	38.91616766467066	116.9177727454175	IFIT3
testosterone enanthate CTD 00000155	1/533	0.05259084020083838	0.08352662855427272	0	0	36.590225563909776	107.76601953228536	IFIT3
cyclosporin A CTD 00007121	2/4825	0.058192185185542984	0.08978222857198061	0	0	30350.0	86315.52772563662	IFI35;IFIT3
benzene CTD 00005481	1/615	0.060555679921236075	0.09083351988185412	0	0	31.570032573289904	88.52843303154228	IFIT3
Vitinoin CTD 00007069	1/780	0.07648060361695176	0.1116203404139296	0	0	24.671373555840823	63.42314699074223	IFI35
tamoxifen CTD 00006827	1/802	0.07859364163670875	0.1116857012732177	0	0	23.96629213483146	60.95741271494822	IFIT3
Demecolcine CTD 00005762	1/876	0.08568337279708402	0.11863851618057787	0	0	21.854857142857142	53.699492743959055	IFIT3
5-Fluorouracil CTD 00005987	1/1202	0.11659050395163972	0.15739718033471364	0	0	15.6511240632806	33.6356342968473	IFI35
testosterone CTD 00006844	1/1247	0.12081508687867028	0.15912230954751697	0	0	15.04975922953451	31.807577487034063	IFI35
TERT-BUTYL HYDROPEROXIDE CTD 00007349	1/1341	0.1296071050346007	0.16663770647305806	0	0	13.923880597014925	28.449936639685724	IFI35
VITAMIN E CTD 00006994	1/1510	0.1453029095461796	0.18247342129055114	0	0	12.252485089463221	23.6342434567147	IFI35
SELENIUM CTD 00006731	1/1559	0.14982705803327495	0.18387866213174653	0	0	11.835686777920412	22.46737170679027	IFI35
COPPER CTD 00005706	1/1688	0.16168016407464827	0.1940161968895779	0	0	10.854179016004743	19.777781555303633	IFIT3
POTASSIUM CHROMATE CTD 00001284	1/1897	0.18070742103736284	0.2094923298614356	0	0	9.54746835443038	16.334534601559216	IFIT3
progesterone CTD 00006624	1/1915	0.1823359167312495	0.2094923298614356	0	0	9.448275862068966	16.080064121341398	IFIT3
(-)-Epigallocatechin gallate CTD 00002033	1/2114	0.2002318788997798	0.2252608637622523	0	0	8.464268812115476	13.612907384977454	IFIT3
formaldehyde CTD 00006001	1/3192	0.2937341616689132	0.3237070353085982	0	0	5.267000940144156	6.452498210684037	IFIT3
trichostatin A CTD 00000660	1/3584	0.3262943237337687	0.3523978696324702	0	0	4.581356405247	5.130915172422581	IFIT3
Tetradioxin CTD 00006848	1/3768	0.3413126923410373	0.3613899095375689	0	0	4.308733740376958	4.631700201484267	IFIT3
acetaminophen CTD 00005295	1/4135	0.37076224123785445	0.3850223274393104	0	0	3.8374455732946298	3.8074915515096537	IFIT3
benzo[a]pyrene CTD 00005488	1/4424	0.3934787750652226	0.4009029028966419	0	0	3.5213655889667645	3.284476816280039	IFIT3
VALPROIC ACID CTD 00006977	1/8312	0.6584884097244441	0.6584884097244441	0	0	1.4062086391529298	0.5875257239074254	IFIT3
