# Supplementary material for: IFI35 and IFIT3 are potentially important biomarkers for early diagnosis and treatment of esophageal squamous cell carcinoma: based on WGCNA and machine learning analysis
Source: Front Genet. 2025 May 20;16:1583202. doi: 10.3389/fgene.2025.1583202 (PMC12129983; doi:10.3389/fgene.2025.1583202)
Supplement: Supplementary file 1 [file DataSheet1.zip › Raw Data/10cibersort/CIBERSORT.Rmd]

date: "2024-12-03"
output: html_document
---

```{r setup, include=FALSE}
knitr::opts_chunk$set(echo = TRUE)
```

```{r}
install.packages("devtools")
devtools::install_github("Moonerss/CIBERSORT")
```

```{r}
library(CIBERSORT)
sig_matrix <- system.file("extdata", "LM22.txt", package = "CIBERSORT")
#mixture_file <- system.file("extdata", "exampleForLUAD.txt", package = "CIBERSORT")
mixture_file <- read.table("./GSE29001.txt", row.names = 1, header = T)
write.table(mixture_file, "03_your_expression_matrix.txt", sep = "\t", quote = FALSE, col.names = NA)
mixture_file <- "./03_your_expression_matrix.txt"
results <- cibersort(sig_matrix, mixture_file, perm = 1000)
# 将矩阵转换为数据框，以便修改列名和行名
results_df <- as.data.frame(results)

# 将行名变成第一列
results_df <- cbind(sample = rownames(results_df), results_df)

write.table(results_df, "./04_cibersort_result.txt", sep = "\t", row.names = F, col.names = T, quote = F)
```

# 免疫细胞比例可视化

```{r}
library(limma)
library(reshape2)
library(ggpubr)
library(vioplot)
library(ggExtra)
```

```{r}
inputFile="./04_cibersort_result.txt"    #免疫细胞浸润的结果文件
pFilter=0.05            #免疫细胞浸润结果的过滤条件

#读取免疫细胞浸润文件
rt=read.table(inputFile, header=T, sep="\t", check.names=F, row.names=1)
rt=rt[, -c((ncol(rt)-2):ncol(rt))]
#对样品进行分组
con=grepl("_con", rownames(rt), ignore.case=T)
treat=grepl("_treat", rownames(rt), ignore.case=T)
conData=rt[con,]
treatData=rt[treat,]
conNum=nrow(conData)
treatNum=nrow(treatData)
data=t(rbind(conData,treatData))
```

```{r}
#绘制柱状图
pdf(file="05_barplot.pdf", width=14.5, height=8.5)
col=rainbow(nrow(data), s=0.7, v=0.7)
par(las=1,mar=c(8,5,4,16),mgp=c(3,0.1,0),cex.axis=1.5)
a1=barplot(data,col=col,xaxt="n",yaxt="n",ylab="Relative Percent",cex.lab=1.8)
a2=axis(2,tick=F,labels=F)
axis(2,a2,paste0(a2*100,"%"))
par(srt=0,xpd=T)
rect(xleft = a1[1]-0.5, ybottom = -0.01, xright = a1[conNum]+0.5, ytop = -0.06,col="green")
text(a1[conNum]/2,-0.035,"Control",cex=1.8)
rect(xleft = a1[conNum]+0.5, ybottom = -0.01, xright =a1[length(a1)]+0.5, ytop = -0.06,col="red")
text((a1[length(a1)]+a1[conNum])/2,-0.035,"Treat",cex=1.8)
ytick2 = cumsum(data[,ncol(data)])
ytick1 = c(0,ytick2[-length(ytick2)])
legend(par('usr')[2]*0.98,par('usr')[4],legend=rownames(data),col=col,pch=15,bty="n",cex=1.2)
dev.off()
```

```{r}
#把数据转换成ggplot2输入文件
Type=gsub("(.*)\\_(.*)", "\\2", rownames(rt))
data=cbind(as.data.frame(t(data)), Type)
data=melt(data, id.vars=c("Type"))
colnames(data)=c("Type", "Immune", "Expression")
#绘制箱线图
group=levels(factor(data$Type))
bioCol=c("#0066FF","#FF0000","#6E568C","#7CC767","#223D6C","#D20A13","#FFD121","#088247","#11AA4D")
bioCol=bioCol[1:length(group)]
boxplot=ggboxplot(data, x="Immune", y="Expression", color="Type",
                  xlab="",
                  ylab="Fraction",
                  legend.title="Type",
                  add="point",
                  width=0.8,
                  palette=bioCol)+
  rotate_x_text(50)+
  stat_compare_means(aes(group=Type),symnum.args=list(cutpoints=c(0, 0.001, 0.01, 0.05, 1), symbols=c("***", "**", "*", "")), label="p.signif")
#输出图片
pdf(file="06_immune.diff.pdf", width=8, height=6)
print(boxplot)
dev.off()
```

# 基因和免疫细胞的相关性

```{r}
#引用包
library(limma)
library(reshape2)
library(tidyverse)
library(ggplot2)

expFile="GSE29001.txt"             #表达数据
geneFile="hub_ml_genes.txt"           #基因列表文件
immFile="04_cibersort_result.txt"     #免疫细胞浸润结果文件

#读取文件,并对输入文件进行整理
rt=read.table(expFile, header=T, sep="\t", check.names=F)
rt=as.matrix(rt)
rownames(rt)=rt[,1]
exp=rt[,2:ncol(rt)]
dimnames=list(rownames(exp),colnames(exp))
data=matrix(as.numeric(as.matrix(exp)),nrow=nrow(exp),dimnames=dimnames)
data=avereps(data)
data=data[rowMeans(data)>0,]
```

```{r}
#去除对照组样品
group=gsub("(.*)\\_(.*)", "\\2", colnames(data))
data=data[,group=="treat",drop=F]

#读取基因列表文件, 提取特征基因的表达量
geneRT=read.table(geneFile, header=F, sep="\t", check.names=F)
data=data[as.vector(geneRT[,1]),]
data=t(data)

#读取免疫细胞结果文件，并对数据进行整理
immune=read.table(immFile, header=T, sep="\t", check.names=F, row.names=1)
sameSample=intersect(row.names(data), row.names(immune))
data=data[sameSample,,drop=F]
immune=immune[sameSample,,drop=F]
```

```{r}
#相关性分析
outTab=data.frame()
for(cell in colnames(immune)){
	if(sd(immune[,cell])==0){next}
	for(gene in colnames(data)){
		x=as.numeric(immune[,cell])
		y=as.numeric(data[,gene])
		corT=cor.test(x,y,method="spearman")
		cor=corT$estimate
		pvalue=corT$p.value
		text=ifelse(pvalue<0.001,"***",ifelse(pvalue<0.01,"**",ifelse(pvalue<0.05,"*","")))
		outTab=rbind(outTab,cbind(Gene=gene, Immune=cell, cor, text, pvalue))
	}
}
outTab1 <- outTab[-c(45,46,47,48,49,50),]
```

```{r}
#绘制相关性热图
outTab1$cor=as.numeric(outTab1$cor)
pdf(file="08_cor.pdf", width=7, height=4.5)
ggplot(outTab1, aes(Immune, Gene)) + 
	geom_tile(aes(fill = cor), colour = "grey", size = 1)+
	scale_fill_gradient2(low = "#5C5DAF", mid = "white", high = "#EA2E2D") + 
	geom_text(aes(label=text),col ="black",size = 3) +
	theme_minimal() +    #去掉背景
	theme(axis.title.x=element_blank(), axis.ticks.x=element_blank(), axis.title.y=element_blank(),
	      axis.text.x = element_text(angle = 45, hjust = 1, size = 8, face = "bold"),   #x轴字体
	      axis.text.y = element_text(size = 8, face = "bold")) +       #y轴字体
	labs(fill =paste0("***  p<0.001","\n", "**  p<0.01","\n", " *  p<0.05","\n", "\n","Correlation")) +   #设置图例
	scale_x_discrete(position = "bottom")      #X轴名称显示位置
dev.off()
```
